# Supplementary material for: A droplet digital PCR (ddPCR) assay to detect Helicoverpa armigera (Lepidoptera: Noctuidae) in bulk trap samples
Source: PLoS One. 2017 May 31;12(5):e0178704. doi: 10.1371/journal.pone.0178704 (PMC5451079; doi:10.1371/journal.pone.0178704)
Supplement: S1 Table — (ZIP) [file pone.0178704.s001.zip]

Archive with 15 entries (15 files):
- HELICOV_140.csv
- HELICOV_141.csv
- HELICOV_143.csv
- HELICOV_145.csv
- HELICOV_148.csv
- NTC.csv
- HELICOV_094.csv
- HELICOV_096.csv
- HELICOV_104.csv
- HELICOV_105.csv
- HELICOV_107.csv
- HELICOV_118.csv
- HELICOV_120.csv
- HELICOV_122.csv
- HELICOV_128.csv
