# Supplementary material for: A droplet digital PCR (ddPCR) assay to detect Helicoverpa armigera (Lepidoptera: Noctuidae) in bulk trap samples
Source: PLoS One. 2017 May 31;12(5):e0178704. doi: 10.1371/journal.pone.0178704 (PMC5451079; doi:10.1371/journal.pone.0178704)
Supplement: S1 Table — (ZIP) [file pone.0178704.s001.zip › HELICOV_140.csv]

Ch1 Amplitude	Ch2 Amplitude	Cluster
150.9193	1487.374	1
14648.6563	5239.32373	1
14695.9961	5244.57861	1
14937.8174	5235.702	1
15342.4189	5729.852	1
15392.9961	5445.241	1
15522.0293	5651.4917	1
15572.8506	5506.671	1
15613.0664	5600.30859	1
15640.3252	5830.47168	1
15641.7061	5677.29639	1
15655.5625	5750.7334	1
15660.5205	5720.12646	1
15706.3408	5395.747	1
15707.7012	5702.565	1
15715.7979	5573.40625	1
15717.9883	5832.292	1
15720.65	5759.573	1
15727.5566	5724.17773	1
15740.3945	5841.556	1
15741.0313	5582.737	1
15741.8965	5600.19434	1
15748.4658	5533.046	1
15752.7373	5366.46533	1
15755.0762	5784.811	1
15756.998	5675.91553	1
15757.2256	5902.962	1
15761.5469	5554.387	1
15763.9277	5760.38574	1
15765.0381	6004.926	1
15767.418	5864.87549	1
15767.9756	5613.035	1
15784.3955	5907.14	1
15786.3838	5347.67432	1
15787.9512	5543.76758	1
15788.3486	5509.57764	1
15795.6113	5621.063	1
15796.4668	5586.008	1
15798.6895	5657.739	1
15814.8623	5872.719	1
15832.46	5796.483	1
15840.5313	5865.21533	1
15842.418	5596.06738	1
15844.7568	5681.239	1
15853.1289	5909.501	1
15855.1777	6074.25244	1
15863.5322	5790.00244	1
15864.8994	5693.373	1
15866.5938	5390.887	1
15867.2568	5521.078	1
15875.498	5454.15137	1
15877.582	5913.779	1
15880.0186	5692.75635	1
15880.6846	5879.262	1
15886.7979	5870.026	1
15894.292	5573.17139	1
15894.7422	5638.63232	1
15902.9043	5668.96	1
15908.124	5735.465	1
15909.3486	5689.281	1
15909.9229	5753.665	1
15912.3047	5659.81543	1
15913.2686	5574.758	1
15915.6377	5813.604	1
15916.4561	5670.47363	1
15916.4668	5623.366	1
15920.833	5873.46875	1
15922.4219	5698.24463	1
15922.4863	5696.02539	1
15924.1494	5978.2666	1
15926.5889	5625.58643	1
15928.7207	5839.05957	1
15930.5479	5791.20264	1
15932.5137	5719.38428	1
15932.6895	5484.223	1
15933.4268	5970.59326	1
15933.9971	5908.51	1
15935.0537	5946.0835	1
15936.19	5671.19971	1
15942.6572	5622.18066	1
15947.5869	5856.669	1
15947.7158	5708.34668	1
15949.62	5656.898	1
15951.7734	5502.948	1
15952.2344	5864.317	1
15955.0693	5507.8335	1
15956.4639	5746.628	1
15957.4971	6009.854	1
15959.3916	5826.464	1
15960.4258	5793.265	1
15963.7461	6122.561	1
15966.3994	5822.43	1
15967.5156	5636.7583	1
15968.248	5937.109	1
15968.9854	5618.706	1
15970.9072	5642.07031	1
15971.1846	5629.30664	1
15971.6514	5583.6626	1
15973.1592	5638.297	1
15974.042	5522.07275	1
15974.9922	5745.722	1
15977.8877	5568.27344	1
15982.4658	5880.89258	1
15982.9717	5908.922	1
15988.2227	5746.44727	1
15989.3262	5582.05225	1
15989.6514	5647.67	1
15991.1563	5688.04639	1
15991.2715	6048.377	1
15991.7109	5832.32227	1
15992.9	5714.617	1
15993.8125	5877.258	1
15997.7236	5566.024	1
15999.417	5836.472	1
16004.7813	5689.56836	1
16005.3623	5503.413	1
16005.62	5871.54	1
16011.0527	5398.251	1
16014.0439	5589.702	1
16016.0381	5620.41455	1
16017.1982	5650.0376	1
16017.7871	5876.369	1
16022.793	5827.153	1
16027.002	5567.682	1
16031.3281	5811.50244	1
16034.4219	5864.762	1
16035.13	5500.467	1
16036.3877	5908.646	1
16036.3945	5720.10449	1
16038.34	5488.19	1
16040.792	5658.07861	1
16041.0137	5892.7373	1
16041.0156	5608.412	1
16041.7969	5748.89746	1
16042.5527	5757.2334	1
16043.18	5819.648	1
16044.8164	5597.273	1
16045.165	5740.21973	1
16045.8037	5504.24658	1
16047.5352	5605.767	1
16048.2471	5772.139	1
16051.1367	5564.6626	1
16051.2422	5872.91064	1
16051.5244	5618.257	1
16052.4727	5678.75635	1
16054.99	5831.41943	1
16055.5293	5880.457	1
16056.04	5369.036	1
16056.9414	5437.59033	1
16057.1221	5923.378	1
16059.8213	5606.58643	1
16063.1484	5529.53955	1
16064.9082	5682.67	1
16065.417	5803.5835	1
16067.1084	5591.91846	1
16067.2539	5803.34766	1
16069.5586	5894.298	1
16070.56	5614.965	1
16072.1865	5701.824	1
16073.8418	5771.254	1
16074.8291	5960.22363	1
16075.8691	5668.569	1
16076.0977	5731.93164	1
16076.2676	5833.6626	1
16076.5947	5863.032	1
16078.1855	5711.642	1
16079.7158	5679.44873	1
16086.4512	5894.50244	1
16086.9355	5568.05225	1
16087.3291	5949.098	1
16088.0908	5588.091	1
16088.5215	5725.07227	1
16094.2334	5452.225	1
16095.4023	5770.08447	1
16096.6865	5930.018	1
16097.2822	5506.897	1
16098.48	5547.31641	1
16099.4736	5902.829	1
16101.2705	5620.57568	1
16102.7813	6055.535	1
16102.9033	5879.35254	1
16102.9551	5742.884	1
16104.4463	5570.211	1
16108.1055	5508.768	1
16108.3105	5713.697	1
16109.4746	6028.906	1
16110.9248	6115.138	1
16111.1172	5633.374	1
16111.4189	5686.65674	1
16113.1064	5918.47559	1
16113.3662	5418.27832	1
16115.1621	5550.115	1
16115.4072	5622.623	1
16115.5059	5567.348	1
16115.8623	5833.387	1
16117.2666	5817.493	1
16117.6055	5610.45361	1
16118.45	5985.74756	1
16122.3535	5679.20557	1
16123.47	5760.449	1
16125.3887	5605.35254	1
16128.1709	5723.385	1
16129.377	5760.65039	1
16130.1	5802.05957	1
16130.1777	5595.93652	1
16131.2568	5893.75928	1
16132.0488	5537.35156	1
16132.24	5839.92529	1
16133.168	5481.296	1
16133.2861	5966.38672	1
16133.5869	5795.76563	1
16135.18	5852.674	1
16137.0146	5483.00049	1
16137.0635	5567.11133	1
16137.7959	5753.53271	1
16138.0615	5883.00049	1
16138.62	6055.998	1
16139.3271	6016.22852	1
16143.6064	5730.598	1
16144.8057	5823.792	1
16146.8086	5825.3584	1
16147.3418	5514.86572	1
16147.9	5668.96143	1
16149.4932	5947.1875	1
16158.0215	5636.64648	1
16158.5469	5840.039	1
16159.8154	5651.91943	1
16162.4482	5817.10547	1
16164.2529	5739.143	1
16165.374	5662.6084	1
16165.4863	5652.791	1
16166.9561	6097.79639	1
16167.2627	5759.649	1
16167.55	5541.80127	1
16168.0674	5647.98926	1
16169.2451	5569.472	1
16170.2549	5495.29053	1
16173.5039	5796.317	1
16174.3682	5825.677	1
16179.3174	5943.722	1
16180.8662	5970.099	1
16182.0254	5583.70654	1
16182.1191	5595.94336	1
16182.334	5955.504	1
16191.1426	5867.97754	1
16191.61	5578.631	1
16194.1055	5736.65234	1
16196.2637	5961.97559	1
16196.6123	5711.57129	1
16197.2324	5668.82373	1
16199.0674	5995.411	1
16199.4023	5624.24951	1
16199.9443	6035.445	1
16201.3867	5783.376	1
16201.7773	5470.061	1
16201.96	5963.512	1
16204.2461	6123.72461	1
16205.4424	5471.6626	1
16205.96	5966.09766	1
16208.77	5699.65	1
16210.6338	5728.505	1
16212.1768	5663.968	1
16212.34	5823.417	1
16212.625	5819.45947	1
16215.8115	5809.365	1
16215.9873	5697.963	1
16216.9639	5836.73926	1
16217.24	5781.62744	1
16217.3105	5924.10059	1
16218.9678	5672.129	1
16219.6924	5696.72754	1
16220.4111	5805.901	1
16221.2666	5639.65332	1
16221.6084	5940.445	1
16221.876	5755.035	1
16222.3242	5896.769	1
16223.1543	5945.376	1
16223.3252	5470.95752	1
16223.65	5837.597	1
16225.1729	5844.46875	1
16225.8779	5826.46045	1
16226.77	5897.12451	1
16226.8916	5906.759	1
16226.8945	5640.719	1
16228.2773	5836.017	1
16228.4229	5664.692	1
16228.7432	5785.23828	1
16228.9023	6109.999	1
16230.3721	5673.874	1
16230.3906	5647.34961	1
16230.5537	5987.217	1
16230.583	5589.442	1
16231.3555	5392.77148	1
16231.6426	5665.8833	1
16232.7266	5922.75439	1
16233.5273	6031.389	1
16234.1582	5677.96631	1
16234.4033	5686.793	1
16234.7412	5865.522	1
16236.0352	5769.396	1
16240.8193	5467.732	1
16243.77	5676.05127	1
16244.0156	5999.01758	1
16244.6553	5722.42334	1
16244.8564	5868.97168	1
16244.9434	5850.63135	1
16245.3447	5679.885	1
16245.5254	6188.725	1
16245.6123	6002.64063	1
16246.95	6079.388	1
16247.209	5799.62744	1
16247.2158	5792.01953	1
16247.6592	5823.244	1
16247.7588	5748.68457	1
16247.9932	5792.121	1
16249.2666	5721.17236	1
16249.2764	5820.005	1
16249.3662	6142.77539	1
16249.7578	5576.52734	1
16249.9463	5762.359	1
16249.9824	5776.59033	1
16249.9932	5858.14453	1
16251.7764	6105.28271	1
16253.2725	5909.21436	1
16254.2773	5800.7207	1
16254.3438	5726.328	1
16257.0205	5824.16553	1
16257.7979	5897.329	1
16258.0732	5595.17139	1
16258.0967	6010.639	1
16258.9111	5766.207	1
16259.1143	5815.5874	1
16259.94	5968.03564	1
16261.9883	5996.83057	1
16263.3584	5764.77734	1
16263.833	5754.0293	1
16263.94	5697.801	1
16264.9014	5604.304	1
16265.0527	5774.34668	1
16267.3242	5755.46973	1
16269.3	6011.19971	1
16272.0078	5894.95947	1
16274.4189	5799.33	1
16275.4824	5877.80225	1
16276.7568	5600.22949	1
16277.0557	5936.6416	1
16277.8809	5774.986	1
16279.585	5671.38574	1
16280.4561	5712.792	1
16281.5576	5833.384	1
16283.1748	5804.786	1
16283.7842	5551.31641	1
16285.3926	6119.6626	1
16286.0742	5614.0376	1
16286.3037	5852.98828	1
16287.5059	5736.236	1
16288.4629	5700.66943	1
16289.2871	5812.51758	1
16290.0879	5710.10254	1
16290.9795	5718.266	1
16291.6709	5929.131	1
16291.9824	5889.7334	1
16292.3066	5766.843	1
16292.4238	6001.667	1
16294.51	5814.423	1
16294.752	5705.96338	1
16295.2754	5875.22949	1
16295.4014	5797.26465	1
16296.35	5957.2417	1
16298.8477	5822.581	1
16298.9678	5852.193	1
16299.0313	5986.648	1
16300.3311	5996.937	1
16300.7832	5647.328	1
16300.8789	5956.5127	1
16302.7021	5639.77	1
16303.3018	5978.629	1
16303.8037	6155.406	1
16304.6777	5753.036	1
16305.3447	5976.40967	1
16306.9141	5847.845	1
16306.98	5758.74561	1
16311.02	5609.2	1
16312.1064	5774.94	1
16312.6357	5856.38965	1
16312.8135	5955.94873	1
16313.6406	5872.91553	1
16313.7734	5850.4624	1
16314.1084	5825.11865	1
16316.0059	5906.2334	1
16317.5029	5981.36133	1
16319.126	6024.60449	1
16319.334	6064.197	1
16321.5049	5983.206	1
16321.83	5903.406	1
16321.9541	5849.947	1
16321.9785	5455.93262	1
16322.0977	5972.67773	1
16322.751	5542.47852	1
16323.0068	5955.926	1
16323.5391	5966.79053	1
16324.0459	5856.45361	1
16324.38	5950.97754	1
16325.0859	6065.38232	1
16325.2871	6027.359	1
16326.1377	5822.972	1
16327.2314	5522.784	1
16327.9541	5931.465	1
16327.957	5780.952	1
16327.999	5917.065	1
16328.1445	5598.541	1
16329.05	5587.94	1
16331.62	5839.64941	1
16332.1211	5693.40137	1
16332.4678	5487.417	1
16335.1055	5890.577	1
16336.2959	5857.112	1
16337.0605	5914.9	1
16337.0947	6045.29	1
16338.4453	6075.76	1
16342.0049	5777.829	1
16343.0693	5764.7	1
16343.1328	5866.671	1
16343.5752	6072.368	1
16343.88	5969.436	1
16345.0186	6058.442	1
16345.4814	5736.344	1
16346.3789	5821.97949	1
16347.6865	5811.00244	1
16347.9189	5825.99658	1
16348.3965	5889.085	1
16348.585	6078.391	1
16350.709	5800.67334	1
16351.2891	5817.345	1
16351.3672	5760.89258	1
16355.1816	5615.61426	1
16357.0117	5792.269	1
16357.9277	5664.02539	1
16358.0186	5899.834	1
16358.1514	5882.802	1
16358.5225	5762.181	1
16358.6748	5669.375	1
16359.61	5735.845	1
16360.21	5725.253	1
16360.2705	6002.56934	1
16360.3848	5804.92	1
16360.8047	6188.90967	1
16361.1406	5824.43359	1
16361.2021	5912.222	1
16363.2109	5789.60547	1
16363.251	5592.328	1
16364.2783	5728.7	1
16365.7686	5954.64844	1
16366.3281	6092.81641	1
16366.6533	5958.119	1
16367.2324	5863.22559	1
16368.15	5888.30273	1
16368.32	5991.502	1
16368.4209	5890.822	1
16368.9	5837.19531	1
16368.9873	5844.59326	1
16369.3389	5921.32	1
16369.752	5709.58447	1
16369.9883	5967.17334	1
16370.6953	5777.486	1
16370.8379	5725.754	1
16371.0508	5757.904	1
16372.2363	5750.02734	1
16372.2549	5994.912	1
16372.6465	5776.35742	1
16373.0889	6047.02734	1
16373.4209	5989.216	1
16373.73	5771.04736	1
16377.0605	6135.5874	1
16377.2412	5606.683	1
16377.6436	5853.671	1
16378.0254	5661.16943	1
16378.0635	6179.96143	1
16380.0029	5908.88135	1
16381.5439	5777.189	1
16381.86	5852.381	1
16382.0518	5456.20459	1
16382.667	6219.071	1
16382.7383	5959.90869	1
16382.8682	5936.99	1
16382.96	6036.906	1
16384.5039	5923.4707	1
16385.127	5694.529	1
16385.2227	5902.70654	1
16386.3145	5825.479	1
16386.5	5815.7583	1
16387.2188	5912.496	1
16387.61	5868.972	1
16389.1	5885.5	1
16390.8516	6131.439	1
16391.0938	5761.0376	1
16391.11	5815.813	1
16391.2578	5560.916	1
16391.4082	5885.60254	1
16392.293	5791.65	1
16392.4551	5995.28125	1
16392.5762	5818.84	1
16394.6289	5876.613	1
16395.1113	6093.945	1
16395.2441	6015.31	1
16395.709	5718.66064	1
16396.3066	5810.07959	1
16396.4277	6092.6084	1
16396.5645	5674.235	1
16397.2539	5742.735	1
16397.5273	5754.30566	1
16398.28	6175.39	1
16398.6133	6064.82764	1
16399.8438	5827.07	1
16400.4355	5820.583	1
16401.3535	5894.176	1
16401.7324	5752.74561	1
16402.0156	6198.92	1
16403.42	5774.31	1
16403.5742	5791.216	1
16403.5762	5887.86	1
16404.125	6086.894	1
16404.3477	5539.312	1
16404.71	5616.278	1
16406.4766	6159.82129	1
16406.64	5791.8125	1
16406.72	6033.98438	1
16406.92	5960.19727	1
16407.0664	5649.178	1
16407.1641	5862.815	1
16407.8926	5782.45166	1
16408.5039	6000.069	1
16408.87	5628.2583	1
16409.3418	6064.622	1
16409.7871	5941.30127	1
16409.81	6215.444	1
16410.1758	5808.008	1
16410.875	5749.63232	1
16411.041	5893.7915	1
16411.5859	5863.5166	1
16411.7871	5660.59	1
16413.0371	5894.49756	1
16413.082	5852.88867	1
16415.998	6292.82471	1
16416.0586	6057.71631	1
16416.0762	5948.59766	1
16416.1855	5811.364	1
16416.4961	5899.11572	1
16416.7246	5972.03271	1
16417.5156	5767.95264	1
16417.6465	5935.047	1
16418.1035	5901.335	1
16418.2461	6039.724	1
16418.83	5996.46973	1
16419.5254	5807.91357	1
16420.4961	6229.074	1
16420.5566	5913.26172	1
16422.1016	6114.489	1
16423.2578	6003.633	1
16424.8066	5899.454	1
16425.0352	6184.139	1
16425.582	6046.4585	1
16426.18	5790.03	1
16426.627	5790.641	1
16426.7715	5530.225	1
16427.0957	6155.40332	1
16428.0723	5761.613	1
16428.498	5948.72	1
16428.7	6033.45752	1
16428.73	5889.996	1
16430.0234	5737.49072	1
16430.2578	5904.86	1
16430.3945	5847.63867	1
16431.3379	5972.2876	1
16431.47	5810.67773	1
16432.6133	6045.266	1
16432.916	5857.15674	1
16432.99	6164.806	1
16433.0449	5905.876	1
16433.1016	6297.64941	1
16433.4766	5857.715	1
16434.28	5922.43	1
16434.332	5549.32275	1
16434.832	6074.41455	1
16434.9	6040.82227	1
16435.0762	5983.91064	1
16435.7285	5713.714	1
16435.9883	6050.935	1
16436.791	5859.25635	1
16437.6484	5817.63525	1
16437.8926	5584.365	1
16438.3535	5704.74658	1
16438.6172	5863.59766	1
16439.3164	5695.417	1
16440.9219	5787.55029	1
16442.54	6071.428	1
16443.1914	5878.973	1
16443.8633	5947.508	1
16444.1641	5888.497	1
16444.4277	6068.592	1
16444.6934	5962.593	1
16445.9453	5529.15771	1
16446.14	5718.11035	1
16446.5469	5996.24561	1
16446.67	5961.913	1
16447.0332	6108.05664	1
16447.8262	6253.95947	1
16448.1074	5901.28271	1
16448.2949	6305.99658	1
16448.3848	5945.978	1
16448.5762	6019.19336	1
16449.1445	5866.578	1
16449.6621	6013.269	1
16449.9	5974.30566	1
16449.9023	6106.749	1
16450.1563	5927.10156	1
16450.5234	5801.23926	1
16451.07	5991.09961	1
16451.209	5855.38867	1
16451.29	5854.979	1
16452.28	5684.13232	1
16452.66	5923.09326	1
16452.7832	6042.58545	1
16452.96	5535.63428	1
16453.46	5500.499	1
16453.7969	6320.602	1
16454.4043	5686.611	1
16454.8477	5849.68555	1
16455.7188	6181.69141	1
16456.0449	5890.918	1
16456.4941	6250.85156	1
16456.5488	5905.717	1
16457.2051	6361.0625	1
16457.72	5700.542	1
16457.8887	5870.70459	1
16458.9414	5966.48145	1
16461.666	5907.40039	1
16462.2617	5840.38232	1
16462.3516	6112.938	1
16462.3926	6103.082	1
16462.668	5843.4126	1
16462.752	5895.701	1
16462.8789	5957.895	1
16463.7559	5646.497	1
16463.7637	5845.99561	1
16463.8828	5757.95752	1
16464.4082	5802.12061	1
16465.1152	5880.19	1
16465.4238	6161.545	1
16465.5625	5961.47266	1
16466.7422	5711.509	1
16467.3066	5940.57031	1
16467.3887	6033.543	1
16468.3457	5916.28125	1
16469.4961	6038.944	1
16469.5977	5933.613	1
16470	5864.133	1
16470.123	6034.28857	1
16472.2012	5768.38	1
16472.3457	5718.57275	1
16472.3555	6089.2334	1
16472.4922	6105.2417	1
16472.8672	6177.78857	1
16473.42	5755.444	1
16473.76	6222.59766	1
16473.89	6399.4165	1
16474.8516	5897.693	1
16475.0566	6012.025	1
16475.3711	5725.537	1
16475.7188	5961.61328	1
16475.9668	5943.72656	1
16477.0352	5916.87354	1
16477.209	5801.742	1
16477.3242	5817.93652	1
16477.6914	5953.47754	1
16477.9453	5802.35645	1
16478.0039	5957.865	1
16478.21	6196.85742	1
16478.26	5922.616	1
16478.2754	6130.5957	1
16479.1387	5884.53369	1
16479.19	5769.05469	1
16479.3574	6131.26367	1
16479.6621	5767.004	1
16479.9727	6042.122	1
16480.4688	5822.5415	1
16480.8848	5851.937	1
16481.7324	5950.27637	1
16482.0977	5933.16455	1
16482.14	5870.62256	1
16482.2949	5933.66064	1
16482.4531	5650.64453	1
16483.7832	6240.507	1
16484.1172	5940.943	1
16484.22	5839.45752	1
16484.3672	6278.505	1
16484.4746	5993.1377	1
16484.7422	5981.232	1
16486.21	6012.49072	1
16486.26	5952.12256	1
16487.0977	5811.5835	1
16487.2051	6233.034	1
16487.49	5645.16162	1
16488.2676	5907.635	1
16488.3281	6263.34961	1
16489.3457	6004.18945	1
16490.0547	6055.849	1
16490.35	5861.17773	1
16490.46	5674.30469	1
16490.7441	5877.19775	1
16491.125	6212.671	1
16491.1816	6148.97266	1
16491.6934	5577.15967	1
16491.707	5941.77539	1
16492.1445	5922.346	1
16492.5723	5890.079	1
16492.668	5865.414	1
16492.8984	5923.51953	1
16493.6465	6262.431	1
16493.7246	5678.54639	1
16493.7617	5952.636	1
16496.4063	6048.46	1
16496.5488	6257.744	1
16496.59	6057.67871	1
16497.44	6007.40869	1
16497.6953	5905.47266	1
16498.1113	5883.64844	1
16498.3828	6014.145	1
16498.459	5672.10742	1
16499.2051	5656.464	1
16499.8223	5895.11572	1
16499.873	5936.061	1
16499.918	6067.57129	1
16500.11	6039.754	1
16500.3828	6096.01953	1
16501.957	6045.31836	1
16502.6777	6315.65674	1
16502.76	5976.361	1
16503.8672	5883.37	1
16504.06	6034.5415	1
16504.1914	6100.7666	1
16504.7363	6044.79541	1
16504.748	6017.60254	1
16505.3125	5546.08154	1
16505.61	5969.27734	1
16506.0547	6036.508	1
16506.1484	5963.28027	1
16506.2969	5855.271	1
16506.36	6078.17432	1
16506.5586	6110.6665	1
16507.1055	5845.367	1
16508.0156	5913.00049	1
16508.3281	5945.843	1
16508.334	5956.69141	1
16508.4121	5886.423	1
16508.8457	6075.3833	1
16509.3223	5715.122	1
16509.9688	5809.921	1
16510.91	5777.63037	1
16510.959	5936.69238	1
16511.6563	6137.33838	1
16511.7617	5961.00537	1
16511.8262	6200.58643	1
16511.9316	6153.5874	1
16512.0977	6061.65	1
16512.123	6164.2124	1
16512.19	5909.04541	1
16512.252	5820.84473	1
16512.29	6067.53662	1
16512.54	5711.87	1
16512.6621	5972.9585	1
16512.8477	5919.18457	1
16514.0234	5825	1
16515.1953	5937.7583	1
16515.2871	5879.03369	1
16515.8438	6039.99365	1
16516.06	5747.26172	1
16516.3516	6114.09863	1
16516.5352	6039.4043	1
16518.5469	6009.83936	1
16518.998	5830.926	1
16519.3281	5791.297	1
16519.7813	6061.29443	1
16519.8789	5879.1123	1
16519.9023	5875.932	1
16519.9844	5829.457	1
16520.14	5885.15674	1
16521.1563	6003.73975	1
16521.3359	5910.76855	1
16521.3574	5956.37744	1
16521.543	6199.42725	1
16522.209	5916.39648	1
16522.2246	5724.925	1
16522.3613	6172.583	1
16522.4824	6186.921	1
16522.8047	6090.022	1
16523.7871	5905.472	1
16523.957	6139.188	1
16525.7715	5884.43652	1
16526.2246	6004.72363	1
16526.7012	5945.789	1
16526.7285	5881.63428	1
16526.79	5564.61426	1
16526.7969	6036.20361	1
16527.373	6029.7417	1
16527.4512	5930.05225	1
16527.5273	5949.03955	1
16527.57	5979.953	1
16528.0918	5905.437	1
16528.14	5906.94043	1
16528.2422	5911.106	1
16529.5918	5926.73828	1
16529.6035	5922.063	1
16529.6738	5879.259	1
16529.8672	6222.056	1
16530.1855	6158.70459	1
16530.4082	5976.272	1
16530.5527	5958.50244	1
16530.6035	5928.788	1
16530.7949	6024.117	1
16531.3066	5998.64844	1
16531.5371	6112.21826	1
16531.69	6137.234	1
16531.8125	6184.399	1
16531.9473	5713.069	1
16532.3633	6183.106	1
16532.4238	5699.92432	1
16532.623	5864.72168	1
16532.9883	5912.31348	1
16533.1621	6100.106	1
16533.4375	5999.915	1
16533.4688	6049.22852	1
16533.6055	5822.87354	1
16535.0234	5912.06055	1
16535.2461	5770.091	1
16535.373	5726.10059	1
16535.63	5879.4834	1
16535.8027	6382.41162	1
16536.2031	6113.61963	1
16536.53	6178.616	1
16536.54	5899.18066	1
16536.793	6086.87549	1
16537.0332	5895.50342	1
16537.332	5974.36865	1
16537.7324	5845.256	1
16537.793	5846.53271	1
16537.8574	6099.27734	1
16537.8613	5920.35156	1
16538.2949	6211.986	1
16538.3887	6044.612	1
16538.709	5851.686	1
16539.166	5931.94727	1
16539.3711	6020.813	1
16539.7168	5731.60059	1
16539.8184	5915.719	1
16539.8477	6126.776	1
16540.17	5913.019	1
16540.2227	6115.048	1
16540.4258	6148.82	1
16540.5352	6093.76953	1
16541.0723	6157.857	1
16541.24	5768.98926	1
16541.6426	5878.93457	1
16541.6875	6063.37256	1
16541.7637	5662.83	1
16542.0527	5892.37744	1
16542.2832	6049.36475	1
16542.3887	5618.686	1
16542.41	5903.973	1
16542.6523	6004.385	1
16543.32	5865.021	1
16543.6465	5722.0166	1
16544.1289	5982.578	1
16544.1738	5861.601	1
16544.1934	5704.033	1
16544.3164	6117.44775	1
16544.4531	5907.864	1
16544.707	6138.14	1
16544.8672	6079.11475	1
16544.875	5817.48828	1
16544.96	5795.48047	1
16545.2988	5820.734	1
16545.5859	5714.18652	1
16545.9668	5891.49951	1
16546.16	6002.683	1
16546.2344	5982.819	1
16546.5742	5857.155	1
16546.7637	5712.445	1
16547.1074	5716.084	1
16548.2266	6167.149	1
16548.39	6013.23047	1
16548.666	5882.381	1
16548.8672	5738.245	1
16548.9922	5649.195	1
16549.334	5859.772	1
16549.39	6006.46631	1
16549.9238	6136.12158	1
16550.7363	6069.136	1
16550.7637	6090.35645	1
16550.8887	6262.465	1
16551.1582	5755.119	1
16551.2148	6099.19531	1
16551.6035	5615.30371	1
16551.6523	5994.2085	1
16552.0977	5751.827	1
16552.7227	6068.547	1
16552.76	6068.384	1
16553.4277	5843.98535	1
16553.4746	5690.342	1
16554.0586	6019.32959	1
16554.09	5936.00244	1
16554.4219	6289.18262	1
16554.4219	6183.213	1
16554.6328	5895.852	1
16554.7	6105.845	1
16556.9863	6088.17041	1
16557.502	6085.47266	1
16557.5332	5974.79	1
16557.7422	5902.82031	1
16558.0313	6335.253	1
16558.7656	5798.822	1
16559.69	5716.34473	1
16559.834	6010.10938	1
16560.0742	6038.267	1
16560.373	5879.686	1
16560.7031	5863.18457	1
16560.77	6236.119	1
16561.1035	5879.57129	1
16561.6543	5830.84766	1
16561.8672	5956.834	1
16561.8672	6072.67432	1
16561.9648	5953.70068	1
16562.04	5847.07764	1
16562.5449	5840.6665	1
16562.7734	5921.2	1
16563.22	5901.939	1
16563.2363	6007.11768	1
16563.51	5917.964	1
16563.541	5441.898	1
16563.7227	5840.69727	1
16563.8711	5996.955	1
16564.082	6012.09326	1
16564.1289	6231.31738	1
16564.1875	6045.188	1
16564.77	5746.059	1
16564.7715	6207.82227	1
16565.0137	5961.48633	1
16565.1133	5695.91748	1
16565.3457	6026.317	1
16565.9668	5879.378	1
16565.97	6008.918	1
16566.1367	5797.34668	1
16567.0137	5918.89844	1
16567.0645	6141.32227	1
16567.1855	5899.363	1
16567.3672	6167.016	1
16567.3672	5860.096	1
16567.4727	5919.519	1
16568.0586	6183.99854	1
16568.2168	6155.86426	1
16568.3887	6100.233	1
16568.418	6184.836	1
16569.1055	6189.767	1
16569.4082	5779.27148	1
16570.9453	6179.50049	1
16570.9688	5980.303	1
16571.2344	6030.644	1
16571.4316	5715.258	1
16571.6934	6196.7666	1
16571.9551	5918.89453	1
16571.9863	5885.791	1
16572.6133	6059.347	1
16572.8164	6208.705	1
16573.416	5889.416	1
16573.5313	5932.47949	1
16573.5918	5899.854	1
16575.1621	6039.38428	1
16575.2461	5915.158	1
16575.2969	5963.723	1
16575.39	6199.97266	1
16575.7754	6282.203	1
16575.9746	5905.154	1
16576.0254	5876.70557	1
16576.043	6133.60742	1
16576.5527	6177.63428	1
16577.0332	5889.52	1
16577.86	5957.19531	1
16578.0117	6081.49561	1
16578.5586	5960.03271	1
16578.6758	5847.00146	1
16579.2383	6164.10449	1
16579.3066	5607.486	1
16579.43	5896.59375	1
16579.4414	5825.619	1
16579.4648	5954.51953	1
16580.2578	5969.44238	1
16580.291	5670.995	1
16580.41	6046.04932	1
16580.7559	6317.58	1
16580.7871	6001.418	1
16580.9844	6112.638	1
16581.0957	5951.347	1
16581.44	5984.83545	1
16581.5723	5706.7334	1
16582.0254	5954.84033	1
16582.5449	6221.72461	1
16583.1211	6340.441	1
16583.3418	5864.62451	1
16583.3574	6093.21631	1
16583.543	5861.537	1
16583.7617	6256.73047	1
16583.8066	6107.435	1
16583.9258	5930.418	1
16584.2363	6228.996	1
16584.5	5869.04248	1
16586.05	5971.81445	1
16586.1621	6418.96045	1
16586.6582	5742.25342	1
16587.7969	6090.13135	1
16587.9629	5895.30957	1
16588.0059	5918.626	1
16588.0117	6057.14551	1
16588.209	5901.05957	1
16588.37	5976.775	1
16588.4453	6192.76758	1
16588.47	6051.018	1
16588.4961	5979.519	1
16588.8516	6161.30664	1
16589.6133	6030.71143	1
16589.93	5902.634	1
16590.45	5946.97461	1
16590.6738	6035.466	1
16591.18	5745.5835	1
16592.2988	5959.85645	1
16592.3047	5547.45947	1
16592.9277	6172.723	1
16593.6367	6158.108	1
16593.7285	6161.821	1
16594.1934	5926.50537	1
16594.4082	5907.268	1
16594.62	5770.01465	1
16594.7324	6200.04541	1
16595.03	5806.00928	1
16596.0781	6151.915	1
16596.3066	5826.277	1
16596.3223	5836.44043	1
16596.8281	6042.33545	1
16597.9375	5936.228	1
16598.0977	5778.89	1
16598.5527	5837.535	1
16598.8789	5947.74072	1
16599.291	6144.523	1
16599.7988	6035.28027	1
16599.9063	5899.803	1
16600.2227	6058.158	1
16600.2715	5864.007	1
16600.35	6266.32129	1
16600.375	6081.567	1
16600.9824	5994.99072	1
16601.5645	6004.61572	1
16601.64	5923.175	1
16602.84	6105.543	1
16602.8477	5883.923	1
16602.8965	6070.04736	1
16603.1777	6080.50049	1
16603.5547	5891.29639	1
16603.8242	6110.933	1
16603.9121	6274.235	1
16604.09	6150.86475	1
16604.3477	5860.13965	1
16604.68	6071.25537	1
16605.4746	5971.371	1
16606.05	6045.474	1
16606.4414	6000.909	1
16606.6777	5938.509	1
16606.7773	5783.81934	1
16606.8223	5983.65771	1
16607.1348	5966.81445	1
16607.3418	5916.88525	1
16607.4766	6003.269	1
16607.65	6053.5957	1
16607.748	5929.116	1
16608.332	5807.19775	1
16608.3652	5903.885	1
16608.4	5892.68652	1
16609.34	6017.83154	1
16609.7422	6082.465	1
16609.8242	5990.73047	1
16611.2344	5867.28271	1
16611.3125	5983.42334	1
16611.4375	6014.913	1
16612.82	6076.10059	1
16612.8672	6097.22852	1
16612.9141	5930.996	1
16613.1563	6121.68066	1
16614.1133	5715.561	1
16614.1758	5882.4	1
16614.209	5891.926	1
16614.3027	6054.17725	1
16614.6211	5926.95068	1
16614.6582	5904.256	1
16614.8867	6127.637	1
16615.0039	6056.672	1
16615.0664	6081.9707	1
16615.1367	5880.90771	1
16615.19	6021.2666	1
16615.3867	6049.56152	1
16615.47	6057.268	1
16615.7422	5814.53125	1
16615.86	6027.234	1
16615.918	6139.50537	1
16616.06	5869.734	1
16616.0625	5736.212	1
16616.2871	5825.62451	1
16616.375	6214.31348	1
16616.6641	5725.958	1
16617.0039	6008.45654	1
16617.6328	6162.73633	1
16618.0723	6009.39648	1
16618.0742	5940.67432	1
16618.2246	5972.69775	1
16618.3	6067.21826	1
16618.3164	6054.14844	1
16618.3379	5757.658	1
16618.4688	6033.86865	1
16619.0762	6090.44873	1
16619.2227	5861.163	1
16619.23	6051.89551	1
16619.26	6091.31445	1
16619.5215	6150.23926	1
16619.6836	5564.77441	1
16619.7168	5935.48047	1
16620.0645	6263.57666	1
16620.0664	6300.96533	1
16620.12	5763.149	1
16620.2871	6086.221	1
16620.3379	6139.52637	1
16620.4258	5804.96045	1
16620.5059	6058.26758	1
16620.9668	5794.208	1
16621.0859	5594.76855	1
16621.6211	6057.30762	1
16621.7031	6008.0083	1
16621.7813	5882.842	1
16621.9219	5896.398	1
16622.25	6124.289	1
16622.3711	6084.781	1
16622.6934	6388.1377	1
16623.0547	6237.553	1
16623.0684	6229.50146	1
16623.166	5925.05957	1
16623.3066	6377.482	1
16623.5254	6130.038	1
16624.3418	6140.719	1
16624.3633	5698.437	1
16624.94	5868.14	1
16625.375	5775.412	1
16625.5684	5714.537	1
16625.6074	6144.273	1
16626.293	6079.571	1
16626.6465	5834.02344	1
16627.0684	5802.065	1
16627.7637	6061.552	1
16627.7637	6275.92432	1
16628.0742	6006.13	1
16628.09	6176.613	1
16628.373	5797.38135	1
16629.0234	6128.18	1
16629.1172	6020.55029	1
16629.8965	6189.729	1
16629.9043	5995.96973	1
16630.13	6077.69	1
16630.1953	5925.34375	1
16630.23	5938.20557	1
16630.2871	5921.488	1
16630.377	5836.017	1
16631.04	5974.422	1
16631.2461	5945.24658	1
16631.3965	6345.148	1
16631.44	5735.41748	1
16631.5273	5860.391	1
16631.5781	6147.233	1
16631.8359	6130.136	1
16631.8379	6051.86865	1
16632.2441	6002.01025	1
16632.2832	5891.844	1
16632.7383	5798.853	1
16632.7832	5879.594	1
16632.8965	6262.27539	1
16633.05	5939.28564	1
16633.2363	6034.92334	1
16633.5781	6014.268	1
16633.7324	5481.41455	1
16633.9023	5970.179	1
16634.0586	6032.42	1
16634.31	6115.1377	1
16634.4922	6124.492	1
16634.6875	5992.42529	1
16634.752	6209.729	1
16635.1563	5973.772	1
16635.56	5979.90674	1
16635.7148	6047.676	1
16635.916	6029.201	1
16635.9551	6184.68066	1
16635.9844	6366.46143	1
16636.1777	6087.412	1
16636.3281	6013.82373	1
16636.3457	6234.63428	1
16636.3672	6210.238	1
16636.709	6070.574	1
16636.709	5815.633	1
16636.7773	6254.541	1
16636.8086	6121.99463	1
16636.85	6086.74463	1
16636.8848	6252.93848	1
16637.0566	6153.50928	1
16637.3633	5969.93066	1
16637.3652	5904.049	1
16638.0664	6345.81152	1
16638.2168	6003.48633	1
16638.2461	6080.825	1
16638.3457	5673.094	1
16638.38	5903.417	1
16638.4121	5917.649	1
16639.3965	5992.22656	1
16639.5625	6083.212	1
16639.6855	5911.783	1
16639.8516	5964.76855	1
16640.1016	5854.755	1
16640.51	6096.2876	1
16641.0977	5948.35645	1
16641.3223	5957.18945	1
16641.3926	5858.83643	1
16641.3984	6154.44531	1
16641.9512	6104.44238	1
16642.23	6124.083	1
16642.2656	5760.37	1
16642.32	6026.123	1
16642.5879	6157.205	1
16642.6133	5917.195	1
16642.85	6393.46631	1
16643.06	5739.47363	1
16643.3613	5941.66748	1
16643.4434	6361.09473	1
16643.4453	5871.0083	1
16643.4824	5853.734	1
16644.56	6002.466	1
16644.6113	6093.81445	1
16645.0684	6060.44873	1
16645.54	6020.644	1
16645.7676	6053.514	1
16645.9648	5692.56543	1
16646.0039	5903.982	1
16646.498	5670.169	1
16646.5273	5951.488	1
16646.6016	6023.595	1
16646.95	6133.204	1
16646.998	5818.338	1
16647.1289	6301.10156	1
16647.2188	6068.76	1
16647.3242	5913.596	1
16647.418	6074.113	1
16647.4551	6076.89746	1
16647.5234	5955.291	1
16647.7832	5905.34473	1
16648.16	5658.495	1
16648.3066	5995.02832	1
16648.84	6041.2876	1
16649.4141	6316.40332	1
16649.4941	6220.62061	1
16649.7285	6019.633	1
16649.7656	6068.47559	1
16650.1152	6099.2124	1
16650.2871	5975.11963	1
16650.625	5781.065	1
16650.7813	6170.556	1
16650.9023	6331.117	1
16650.95	6147.96729	1
16651.1523	6178.326	1
16651.3613	5847.28271	1
16651.6152	5752.53	1
16651.7754	5778.449	1
16652.0879	6054.71826	1
16652.1719	6065.971	1
16652.9688	5900.245	1
16653.02	5810.791	1
16653.1074	6334.284	1
16653.166	6178.52637	1
16653.2949	6148.9585	1
16653.4219	6047.64844	1
16653.4844	6031.27734	1
16653.86	6012.67139	1
16653.8633	5860.72461	1
16653.9648	5880.2417	1
16654.0059	5923.24658	1
16654.0742	6127.649	1
16654.1563	6054.82861	1
16654.6426	6113.32764	1
16654.7285	6046.58936	1
16654.86	5942.664	1
16655.0664	6147.76172	1
16655.1816	6058.31738	1
16655.1973	6191.52051	1
16655.7676	5866.004	1
16656.0449	6186.607	1
16656.22	5922.35449	1
16656.5234	6193.373	1
16656.8672	6098.044	1
16656.9961	6135.88965	1
16657.4434	6058.95361	1
16657.6523	6286.88867	1
16658.0664	5963.18848	1
16658.916	5886.66943	1
16659.0488	5872.45068	1
16659.06	5864.249	1
16659.1328	6156.358	1
16659.2813	5963.896	1
16659.4746	6310.604	1
16659.5215	6061.003	1
16659.5566	6064.635	1
16659.8281	6067.533	1
16660.3633	6165.44775	1
16660.37	5989.099	1
16660.4063	5941.22754	1
16660.5137	6040.93457	1
16660.7266	5945.18262	1
16660.73	5840.234	1
16660.7578	6204.403	1
16660.8262	6096.116	1
16660.99	5958.125	1
16661.06	5972.72754	1
16661.0957	5948.20752	1
16661.48	5914.70752	1
16661.6289	6091.76367	1
16661.6387	6042.569	1
16662.0781	5969.2	1
16662.1367	6117.466	1
16662.457	6099.677	1
16662.5059	6155.13965	1
16662.6445	5748.55566	1
16662.6543	6241.348	1
16662.7871	6335.077	1
16663.0488	6076.04443	1
16663.5117	5927.70264	1
16663.8047	5913.801	1
16664.0078	5931.28027	1
16664.5645	6221.39551	1
16664.73	5913.07471	1
16664.9063	5998.583	1
16665.59	5894.77	1
16665.7148	5739.972	1
16665.9082	5960.86865	1
16665.97	5960.8833	1
16666.08	6062.62939	1
16666.2461	5853.94043	1
16666.39	5798.107	1
16666.5117	5929.918	1
16666.5938	6168.824	1
16666.9922	5946.25732	1
16667.043	6082.362	1
16667.2637	6114.06	1
16667.418	5999.85645	1
16667.4551	6146.15674	1
16667.5059	5710.419	1
16667.9785	5930.24756	1
16668.1816	5951.761	1
16668.2441	5954.953	1
16668.3223	6152.19971	1
16668.5547	6122.16357	1
16668.57	6112.70557	1
16668.5957	5839.313	1
16668.8613	5969.284	1
16669.123	5985.59375	1
16669.2578	6085.44434	1
16669.2734	6316.67969	1
16669.4238	6236.89355	1
16669.5527	6076.33447	1
16669.5723	6190.39258	1
16669.8164	6002.968	1
16670	6169.32373	1
16670.0449	6344.06	1
16670.6758	6013.0874	1
16670.7227	6104.72168	1
16671.0176	5916.686	1
16671.2441	5976.573	1
16671.3	6026.10742	1
16671.375	6316.13574	1
16671.4648	6086.69	1
16671.6133	5778.353	1
16671.627	5598.42529	1
16672.03	6165.172	1
16672.0449	5970.16943	1
16672.1445	5892.205	1
16672.2832	6231.39453	1
16672.3027	5789.62354	1
16672.4453	6076.946	1
16672.6387	5969.19238	1
16673.14	6022.10938	1
16673.16	5865.52539	1
16673.34	6094.463	1
16673.3887	6288.296	1
16673.4551	6182.796	1
16673.5918	6364.993	1
16673.7422	6346.63965	1
16674.1289	5997.435	1
16674.541	5936.21338	1
16674.86	6105.397	1
16675.2852	6007.44531	1
16675.33	6130.272	1
16675.3359	6022.71973	1
16675.502	6094.23828	1
16675.5684	5871.62744	1
16675.9414	5820.468	1
16676.2129	5902.222	1
16676.2188	6306.62354	1
16676.2656	5830.16162	1
16676.3828	6035.985	1
16676.3945	6276.171	1
16676.42	6087.013	1
16676.4863	6319.37842	1
16676.6484	6055.557	1
16676.9629	5925.978	1
16677.1816	6296.27539	1
16677.2461	6298.87158	1
16677.2715	6242.498	1
16677.31	5877.15234	1
16677.83	6030.107	1
16678.2148	5882.01758	1
16678.2734	5771.79443	1
16678.7188	6054.502	1
16678.7578	5950.67529	1
16678.8379	6279.1543	1
16678.9785	5876.028	1
16679.2	5935.95947	1
16679.2773	6093.0166	1
16679.4688	5993.16162	1
16679.5742	5631.289	1
16679.5859	5981.745	1
16679.7988	5943.24951	1
16679.85	6100.488	1
16679.91	6087.12256	1
16680.0684	6224.984	1
16680.1113	6006.508	1
16680.1953	5993.976	1
16680.5879	6007.02	1
16680.68	6115.503	1
16681.6055	5974.375	1
16681.6289	5943.61426	1
16682.0469	6042.499	1
16682.291	6011.936	1
16682.8164	5543.7124	1
16682.8613	5973.82275	1
16682.9766	5933.91064	1
16682.98	6060.241	1
16683.0234	6151.626	1
16683.1	6084.029	1
16683.3945	6177.12354	1
16683.4316	6215.43652	1
16683.459	6220.872	1
16683.5234	5877.42334	1
16683.7715	6001.101	1
16683.7949	6090.675	1
16683.957	6039.48828	1
16684.42	6130.813	1
16684.4727	6323.701	1
16684.7676	5889.407	1
16684.998	6103.105	1
16685.2734	6273.127	1
16685.2773	5988.277	1
16685.332	6070.03271	1
16685.582	5960.91553	1
16685.7246	6037.29932	1
16685.9355	5973.883	1
16686.3613	6127.23047	1
16686.3926	5899.67529	1
16686.65	6086.201	1
16686.9434	5984.0127	1
16687.1445	5873.19336	1
16687.2734	5886.532	1
16687.2754	5804.128	1
16687.3262	6199.143	1
16687.3984	6104.65039	1
16687.51	5837.03857	1
16687.5234	5856.87061	1
16687.73	5747.74365	1
16687.957	6115.62061	1
16688.63	6192.1	1
16688.64	6279.51465	1
16688.8633	5939.55273	1
16689.0117	6047.15967	1
16689.2949	5866.938	1
16689.5371	6256.231	1
16689.99	6184.11963	1
16690.3887	6106.90674	1
16690.9082	5958.94	1
16691.1563	5934.37842	1
16691.22	5869.99268	1
16691.2656	5894.38	1
16691.3	6016.502	1
16691.668	6155.81348	1
16692.168	6050.63	1
16692.3223	6127.19727	1
16692.375	5989.81738	1
16692.6035	5793.50635	1
16692.8184	5927.75439	1
16692.8633	6130.87939	1
16693.3574	5971.242	1
16693.61	5810.009	1
16694.46	6001.64	1
16694.8262	5999.722	1
16694.85	6026.41357	1
16694.9043	5960.97656	1
16695.0371	5828.28027	1
16695.207	5601.21	1
16695.209	6193.61572	1
16695.2324	5808.0166	1
16695.3516	6131.11426	1
16695.5	6230.093	1
16695.6484	6062.566	1
16695.6973	6025.60645	1
16696.0234	6010.77832	1
16696.1914	6039.978	1
16696.2988	5852.635	1
16696.3457	5970.099	1
16696.4316	6098.115	1
16696.84	6305.938	1
16697.0918	6023.42627	1
16697.1953	6029.189	1
16697.5234	5688.55	1
16697.57	6315.903	1
16697.8887	6275.62158	1
16697.9082	6139.041	1
16698.0254	5996.049	1
16698.3848	5827.64551	1
16698.5977	5820.94141	1
16698.78	5960.042	1
16699.0938	6088.061	1
16699.1777	6100.95166	1
16699.4	5988.668	1
16699.4219	6276.94629	1
16699.5117	6101.543	1
16699.9043	5909.60059	1
16700.02	5904.29932	1
16700.0625	5955.154	1
16700.5957	5892.52539	1
16700.6953	5928.94971	1
16700.7813	6085.08447	1
16700.9316	5895.42969	1
16701.3281	6137.317	1
16701.3555	6198.99463	1
16701.66	5985.62256	1
16701.7676	6149.994	1
16701.834	6058.96533	1
16701.9336	5919.711	1
16702.3477	5940.3623	1
16702.3535	6193.88	1
16702.3652	5975.07227	1
16702.3887	6009.86963	1
16702.5742	5961.952	1
16702.5742	6108.62744	1
16702.5977	5754.266	1
16702.6758	6243.95166	1
16702.7871	6198.34033	1
16702.9746	5953.95459	1
16703.2617	6017.61035	1
16703.29	5811.20068	1
16703.36	5947.17139	1
16703.418	5738.92334	1
16703.498	6033.18848	1
16703.73	5986.306	1
16703.8848	6231.51367	1
16704.05	5947.82227	1
16704.6426	6069.917	1
16704.8242	6025.21826	1
16704.84	6191.654	1
16704.8711	5969.915	1
16705.1973	6076.33154	1
16705.2051	6190.9834	1
16705.5488	6144.964	1
16705.7	6194.66357	1
16705.9551	5957.636	1
16706.0645	6084.59961	1
16706.2832	6032.05273	1
16706.4375	6018.56445	1
16707.0527	6050.554	1
16707.084	6164.16357	1
16707.6055	6383.47949	1
16707.68	5598.581	1
16707.7578	6089.21533	1
16707.9414	5660.14551	1
16708.0859	6055.62646	1
16708.1113	6223.6875	1
16708.1465	6140.59961	1
16708.25	6048.69	1
16708.4082	6057.43652	1
16708.668	6018.85059	1
16708.7051	6062.49268	1
16708.81	6147.07568	1
16708.8262	6289.647	1
16708.8477	5868.99951	1
16708.8887	5955.877	1
16709.1074	6138.838	1
16709.1445	5953.212	1
16709.3828	5984.572	1
16709.3926	6130.209	1
16709.7051	5960.809	1
16709.7461	6104.134	1
16709.9863	6141.972	1
16710.16	5944.83838	1
16710.9727	5580.499	1
16710.9766	5877.45752	1
16711.1875	5900.277	1
16711.62	5989.5083	1
16711.8027	6090.108	1
16711.9883	5938.224	1
16712.2969	6137.362	1
16712.2988	6097.12061	1
16712.36	5909.62939	1
16712.4473	6043.936	1
16712.6055	5763.374	1
16712.7168	6087.081	1
16712.96	6259.17871	1
16713.3926	6045.599	1
16713.6816	6075.358	1
16713.69	6156.77441	1
16713.9922	6103.415	1
16714.127	6091.13135	1
16714.1289	6094.044	1
16714.2031	6231.57764	1
16714.4414	5911.952	1
16714.4785	5887.00537	1
16714.7441	6008.159	1
16715.25	5974.68555	1
16715.2559	6176.224	1
16715.2813	6131.93	1
16715.41	5998.76025	1
16715.45	5947.62061	1
16715.5137	5914.70068	1
16715.82	5762.049	1
16715.9258	5981.61768	1
16716.166	6105.568	1
16716.4668	6142.51465	1
16716.4766	5905.351	1
16716.6758	6326.789	1
16717.3926	5946.368	1
16717.5957	6033.16064	1
16717.61	6215.441	1
16717.7344	6007.46338	1
16717.7441	6250.48047	1
16717.7578	6091.147	1
16717.8359	6011.23828	1
16718.1465	6243.77148	1
16718.4551	6114.97754	1
16718.7246	6016.58057	1
16718.9824	5773.339	1
16719.05	6299.73926	1
16719.4219	6205.25	1
16719.7813	6134.66162	1
16719.84	5857.858	1
16720.3789	6189.083	1
16720.4141	6324.764	1
16720.5313	6022.63037	1
16720.6445	5904.946	1
16721.3652	6176.90039	1
16721.4727	5819.62	1
16721.5254	6135.493	1
16721.6348	5907.977	1
16721.8887	6142.22559	1
16721.9	5937.212	1
16721.957	6213.21973	1
16722.15	6174.66	1
16722.1758	5908.37158	1
16722.2637	5761.588	1
16722.4023	5989.75732	1
16722.5176	5964.035	1
16722.5684	6181.14648	1
16722.7773	5800.316	1
16722.83	6112.80371	1
16722.8574	6031.93164	1
16722.9063	6005.363	1
16723.1367	6112.218	1
16723.5039	6146.78271	1
16723.6465	6187.52	1
16724.0039	6380.65967	1
16724.0137	5905.22754	1
16724.2676	5909.5083	1
16724.6074	6342.188	1
16724.6875	6236.243	1
16725	6105.607	1
16725.0039	6155.78369	1
16725.248	6174.86572	1
16725.3047	6010.2627	1
16725.4766	5904.76025	1
16725.49	5856.51563	1
16725.6426	6429.46631	1
16725.6523	5889.69	1
16725.8027	6104.5127	1
16725.8555	6155.38867	1
16725.86	5871.832	1
16725.9844	5945.92773	1
16725.9922	6034.924	1
16726.1367	5905.37939	1
16726.4453	5974.02246	1
16726.66	6101.059	1
16726.709	6310.335	1
16726.7285	6037.4126	1
16726.7383	5801.34033	1
16726.87	6112.2085	1
16726.8926	6197.651	1
16726.9219	5713.088	1
16726.93	6086.902	1
16726.9727	6444.93066	1
16726.9922	6213.92529	1
16727.0332	5971.29541	1
16727.09	5892.688	1
16727.1367	5905.44727	1
16727.2559	6107.73438	1
16728.0527	6248.86768	1
16728.125	6101.08936	1
16728.16	5844.05762	1
16728.16	6161.43848	1
16728.1641	6078.18652	1
16728.4141	6021.256	1
16728.5273	6076.28125	1
16728.8672	5925.61865	1
16728.9941	5954.28271	1
16729.0547	6373.168	1
16729.123	5924.71338	1
16729.17	6179.176	1
16729.2266	6102.314	1
16729.2637	5871.30664	1
16729.28	5663.192	1
16729.3438	6252.248	1
16729.4629	5966.25049	1
16729.6	5753.96045	1
16729.6484	5888.417	1
16729.79	6249.776	1
16729.9375	6127.12256	1
16730.03	6063.47852	1
16730.3047	6358.313	1
16730.3086	6243.402	1
16730.4238	6093.00635	1
16730.48	6038.79932	1
16730.7383	5811.6333	1
16730.8164	6077.05029	1
16731.4453	6177.3833	1
16731.6367	6211.19043	1
16731.65	6225.109	1
16731.6582	6423.599	1
16731.7168	6174.39258	1
16731.9473	5941.38525	1
16732.6035	5787.11572	1
16732.6934	6229.46045	1
16732.7559	5921.12842	1
16732.9453	5919.355	1
16733.1289	5952.87256	1
16733.3	5968.18066	1
16733.41	5823.77637	1
16733.5449	5890.89551	1
16734.084	6154.51855	1
16734.4141	6036.05566	1
16734.4727	6064.82031	1
16734.627	6075.767	1
16734.6289	5821.36035	1
16734.6465	5865.2666	1
16734.8945	5811.161	1
16735.06	6160.322	1
16735.0645	5992.443	1
16735.2363	5833.59668	1
16735.293	6033.893	1
16735.3164	6119.05371	1
16735.3184	5856.22363	1
16735.334	6301.24561	1
16735.3965	5979.369	1
16735.5059	6215.92871	1
16735.5859	5906.415	1
16735.6152	6024.44727	1
16735.6289	6201.87744	1
16735.7539	6312.46973	1
16735.877	6321.74756	1
16736.2422	5818.58447	1
16736.34	6138.28271	1
16736.498	6167.55	1
16736.6855	5963.82764	1
16736.7051	6267.155	1
16736.8848	6144.21338	1
16736.918	6409.87451	1
16736.9238	6103.39941	1
16736.9512	6117.05469	1
16736.9688	6157.525	1
16737.0781	5832.074	1
16737.08	5996.43164	1
16737.1719	6004.724	1
16737.21	6086.142	1
16737.2871	6339.81055	1
16737.44	5993.7373	1
16737.66	5645.286	1
16737.7578	6240.42627	1
16737.9785	6226.102	1
16737.9785	6184.4873	1
16737.98	5799.676	1
16738.15	6045.256	1
16738.19	5672.734	1
16738.6758	6074.13867	1
16738.748	6030.36963	1
16738.8281	6127.304	1
16738.873	5971.634	1
16739.1016	5911.06836	1
16739.1582	5768.62939	1
16739.5488	5898.13574	1
16739.62	5689.695	1
16739.7383	6000.737	1
16739.8672	5988.371	1
16740.0273	6239.907	1
16740.1719	6231.979	1
16740.1777	5763.92725	1
16740.2852	6099.51	1
16740.8945	6022.90137	1
16741.06	6231.50342	1
16741.31	6021.11133	1
16741.6035	6198.65771	1
16741.7813	5999.652	1
16741.89	6017.554	1
16741.9883	6042.463	1
16742.0215	6004.41064	1
16742.03	6005.73047	1
16742.46	6214.42	1
16742.5664	5885.489	1
16742.77	5991.18164	1
16743.0781	6120.50244	1
16743.8457	5834.542	1
16743.9961	5794.278	1
16744.041	6206.642	1
16744.15	5959.193	1
16744.4258	5963.95459	1
16744.4277	5873.096	1
16744.45	6124.103	1
16744.59	5955.18262	1
16744.666	6326.982	1
16744.7617	6034.39	1
16744.7734	5979.6377	1
16744.99	5886.05566	1
16745.19	6002.64844	1
16745.2227	5941.785	1
16745.2559	6173.21045	1
16745.4688	6000.75049	1
16745.8711	5828.48047	1
16745.918	6070.416	1
16745.9375	6130.30127	1
16746.0762	5889.82275	1
16746.15	6036.171	1
16746.2676	5718.625	1
16746.377	6151.026	1
16746.4355	5913.712	1
16746.5059	6263.02051	1
16746.5938	6020.8335	1
16746.61	5985.4585	1
16746.88	5809.023	1
16746.9453	5869.37939	1
16747.0254	5959.97559	1
16747.0684	6042.89355	1
16747.7012	6146.71143	1
16748.0859	6033.79346	1
16748.2461	6000.48535	1
16748.5879	5950.006	1
16748.6816	6086.07764	1
16748.8184	6172.971	1
16748.8848	6056.68848	1
16749.1113	5986.939	1
16749.1973	5799.535	1
16749.24	6075.342	1
16749.252	5979.422	1
16749.43	5859.01563	1
16749.4961	5899.21826	1
16749.56	6023.126	1
16749.6035	5920.97168	1
16749.65	6463.5957	1
16749.71	6072.298	1
16749.73	5952.03564	1
16749.9121	6209.74463	1
16750.0938	6137.595	1
16750.1563	6266.94336	1
16750.166	6355.76953	1
16750.2148	6084.454	1
16750.5547	6413.657	1
16750.82	5871.288	1
16750.8438	6194.62	1
16751.0137	5850.45557	1
16751.0469	6107.92	1
16751.0918	5981.894	1
16751.166	6048.51074	1
16751.21	6090.69141	1
16751.2559	6286.974	1
16751.4	6152.99756	1
16751.57	5795.36	1
16751.582	5952.21875	1
16751.6348	6121.88135	1
16751.7246	5970.49561	1
16751.7559	6042.74951	1
16751.8184	6000.13	1
16751.9141	6292.98926	1
16751.9883	6203.29834	1
16752.02	5747.576	1
16752.23	5625.97559	1
16752.2539	5916.43164	1
16752.46	6191.107	1
16752.61	5995.787	1
16752.69	5890.93457	1
16752.6914	6017.788	1
16752.834	6140.187	1
16752.8711	6097.039	1
16753.293	5946.62451	1
16753.4844	6155.64453	1
16753.6855	6279.47754	1
16754.084	6266.59863	1
16754.2031	6268.755	1
16754.5547	6234.53564	1
16754.8574	5708.756	1
16754.8945	6242.59326	1
16754.9219	6544.40869	1
16754.93	6053.82373	1
16755.1582	6108.77441	1
16755.26	6173.80029	1
16755.5488	6226.24463	1
16755.7852	5996.104	1
16755.8652	5927.616	1
16755.9414	5694.59961	1
16755.9473	6134.54834	1
16755.9668	6095.071	1
16756.03	6152.737	1
16756.0547	6033.45264	1
16756.127	5808.008	1
16756.252	5957.38525	1
16756.34	5839.26074	1
16756.4277	6154.02246	1
16756.459	5920.738	1
16756.6465	6003.50635	1
16756.6523	5936.95557	1
16756.7754	6036.929	1
16756.7852	5906.271	1
16757.1465	6141.432	1
16757.1953	6165.679	1
16757.2617	6255.514	1
16757.2734	6365.629	1
16757.3613	5880.03271	1
16757.4668	6033.821	1
16757.4922	5757.35645	1
16757.5313	5918.796	1
16757.6484	6192.277	1
16757.6777	6088.581	1
16758.3828	6130.23438	1
16758.4473	5995.079	1
16758.4551	6156.449	1
16758.5352	6052.807	1
16758.666	6091.85938	1
16759.0645	6118.92773	1
16759.18	5811.386	1
16759.2246	5946.994	1
16759.25	6047.879	1
16759.29	6089.12842	1
16759.3047	6227.64	1
16759.4063	5909.853	1
16759.86	6185.245	1
16760.043	6050.60254	1
16760.0781	6254.01465	1
16760.1055	6003.33936	1
16760.2148	6005.069	1
16760.2734	5969.661	1
16760.4453	5982.951	1
16760.5645	5881.081	1
16760.58	5925.53857	1
16760.59	5882.40527	1
16760.9355	5815.64844	1
16761.0371	6066.16357	1
16761.0938	5986.94531	1
16761.3477	6112.22852	1
16761.4238	6090.61865	1
16761.43	5902.59131	1
16761.457	5925.333	1
16761.79	6259.909	1
16761.8711	5710.421	1
16762.1953	6502.176	1
16762.5313	5885.326	1
16762.5625	6302.133	1
16762.6777	5753.321	1
16763.998	6228.867	1
16764.041	6075.621	1
16764.123	6082.85938	1
16764.125	6080.415	1
16764.1445	5882.00146	1
16764.1465	6155.67041	1
16764.1621	6248.842	1
16764.1875	6122.972	1
16764.2031	6121.022	1
16764.6523	6266.76855	1
16764.74	5812.128	1
16764.9121	6028.705	1
16765.0742	5804.12158	1
16765.15	6262.06934	1
[truncated: 15,023 more rows]
