# Supplementary material for: A droplet digital PCR (ddPCR) assay to detect Helicoverpa armigera (Lepidoptera: Noctuidae) in bulk trap samples
Source: PLoS One. 2017 May 31;12(5):e0178704. doi: 10.1371/journal.pone.0178704 (PMC5451079; doi:10.1371/journal.pone.0178704)
Supplement: S1 Table — (ZIP) [file pone.0178704.s001.zip › HELICOV_141.csv]

Ch1 Amplitude	Ch2 Amplitude	Cluster
882.6288	1803.56873	1
1899.65369	1922.11987	1
5843.49951	3671.15649	1
10117.0283	4015.97534	1
10827.9141	4023.10864	1
12968.7295	4818.54541	1
14068.8027	5220.369	1
14694.6553	5229.498	1
14901.1357	5481.622	1
15241.6631	5738.51563	1
15281.5547	5647.2627	1
15477.207	5472.909	1
15531.1182	5714.98	1
15543.2354	5338.106	1
15551.27	5576.621	1
15552.9326	5665.672	1
15584.03	5332.339	1
15620.7441	5564.12451	1
15623.7842	5577.56445	1
15625.1143	5415.60938	1
15632.6152	5876.31836	1
15633.2	5552.26953	1
15667.0439	5931.923	1
15675.0645	5440.01465	1
15678.2041	5620.595	1
15678.9043	5559.06543	1
15689.1953	5632.6377	1
15694.5488	5577.455	1
15700.3926	5611.75635	1
15704.35	5652.40674	1
15707.1064	5370.001	1
15707.1885	5458.683	1
15710.3125	5622.81152	1
15711.2617	5636.666	1
15717.7832	5513.591	1
15718.22	5751.306	1
15722.0029	5559.265	1
15723.2822	5375.53955	1
15729.9482	5770.09961	1
15732.626	5618.94727	1
15747.5664	5607.394	1
15748.625	5614.24463	1
15753.45	5582.62549	1
15753.6963	5833.02441	1
15757.6631	5347.4126	1
15763.709	5839.837	1
15770.9355	5600.023	1
15774.9463	5478.115	1
15778.7734	5481.714	1
15792.1426	5524.638	1
15794.1084	5551.868	1
15799.0625	5662.2627	1
15802.6123	5485.34961	1
15806.1172	5628.53467	1
15809.5977	5677.261	1
15811.666	5714.427	1
15819.2344	5790.802	1
15825.6113	5730.04736	1
15827.9668	5823.46143	1
15828.8174	5419.216	1
15831.9541	5724.573	1
15832.44	5786.30566	1
15833.7109	5667.238	1
15847.8242	5776.361	1
15848.4063	5786.96826	1
15854.7275	5414.963	1
15856.8379	5983.19873	1
15857.1045	5688.899	1
15857.4385	5757.694	1
15857.97	5609.177	1
15861.4541	5597.8833	1
15861.5566	5432.324	1
15866.374	5638.103	1
15868.4238	5821.76	1
15871.7852	5589.379	1
15872.7529	5520.15527	1
15872.9238	5795.68164	1
15882.707	5634.44873	1
15884.6885	5548.104	1
15884.8916	5631.217	1
15885.0234	5545.6333	1
15888.3838	5579.92725	1
15891.2813	5462.90674	1
15893.7383	5495.252	1
15893.8682	5639.8335	1
15895.8623	5411.878	1
15895.877	5732.898	1
15898.292	5484.91357	1
15900.5762	5569.33545	1
15901.5234	5854.485	1
15902.2959	5282.327	1
15910.2686	5740.87256	1
15911.1885	5684.223	1
15911.374	5608.64648	1
15911.9336	5828.97754	1
15918.2451	5339.691	1
15918.3	5776.65332	1
15919.9238	5938.36865	1
15925.33	5849.73047	1
15926.1924	5642.485	1
15930.002	5768.0166	1
15930.4912	5717.382	1
15930.7773	5835.60742	1
15931.3252	5714.9873	1
15932.6553	5646.10645	1
15937.9492	5691.428	1
15939.01	5484.09668	1
15944.0771	5554.841	1
15945.5439	5788.03467	1
15946.2607	5287.994	1
15949.7109	5695.494	1
15952.3887	5661.68457	1
15958.042	5632.11865	1
15960.7773	5530.63574	1
15967.9033	5690.03564	1
15968.2217	5785.52051	1
15970.5029	5725.44727	1
15970.709	5444.78271	1
15974.3984	5726.385	1
15974.4131	5725.93164	1
15974.4883	5338.304	1
15977.8369	5701.017	1
15978.6758	5288.883	1
15979.7744	5475.36035	1
15980.3779	5549.253	1
15981.8076	5795.512	1
15990.59	5665.67432	1
15991.5625	5914.63525	1
15994.1523	5511.924	1
15994.6982	5725.311	1
15995.29	5498.532	1
15995.5342	5862.754	1
16001.541	5830.60742	1
16004.7129	5647.519	1
16006.1582	5858.44434	1
16006.94	5685.42627	1
16009.1035	5739.53467	1
16009.7871	5671.69775	1
16012.833	5699.85938	1
16016.7041	5689.2627	1
16017.8574	5845.512	1
16018.0088	5992.01465	1
16018.0684	5789.373	1
16018.5264	5901.711	1
16019.2949	5812.75635	1
16019.37	5254.83447	1
16020.0713	5646.183	1
16021.502	5528.056	1
16022.7773	5828.368	1
16025.83	5749.662	1
16027.1162	5710.057	1
16029.0439	5619.106	1
16030.5186	5692.209	1
16030.7959	5448.036	1
16031.3926	5421.90674	1
16031.8311	5489.875	1
16033.8	5726.64258	1
16035.1143	5934.05762	1
16036.252	5578.53271	1
16036.541	5795.284	1
16039.0391	5831.87451	1
16045.4668	5679.748	1
16047.1084	5738.627	1
16048.4893	5713.354	1
16048.7783	5681.56152	1
16050.3525	5812.76025	1
16050.6113	5484.46045	1
16050.8223	5854.73	1
16052.42	5696.775	1
16059.43	5570.287	1
16059.9219	5839.272	1
16061.5156	6053.77832	1
16063.7266	5743.0083	1
16067.4512	5601.434	1
16068.0967	5618.06055	1
16069.2109	5715.911	1
16071.9209	5705.901	1
16073.19	5497.57568	1
16073.1973	5814.548	1
16074.66	5780.35449	1
16075.4414	5548.98535	1
16076.17	5812.24268	1
16076.4043	5585.224	1
16078.1563	5849.81348	1
16081.52	6057.936	1
16082.0605	5932.27148	1
16083.2656	5709.863	1
16084.0771	5660.74365	1
16085.2744	5880.28857	1
16086.125	5659.58057	1
16088.0068	5775.501	1
16094.5078	5918.18848	1
16096.3115	5795.682	1
16096.502	5722.25732	1
16098.1123	5529.3877	1
16098.6611	5801.49463	1
16104.1	5661.141	1
16109.4756	5560.6543	1
16114.8926	5897.656	1
16115.2314	5833.13037	1
16115.9355	5773.334	1
16117.1768	5476.746	1
16117.4014	5421.451	1
16118.084	5996.626	1
16118.1309	5590.81934	1
16118.4893	5903.85547	1
16118.5537	5710.9834	1
16121.1768	5789.054	1
16121.709	5647.94727	1
16122.7	5528.384	1
16123.6777	5758.652	1
16125.4785	5624.43652	1
16126.4795	5724.51025	1
16126.5889	5889.745	1
16126.9629	5648.877	1
16128.55	5576.012	1
16129.4541	5804.299	1
16130.6738	5511.6	1
16137.5254	5654.737	1
16138.5215	5769.444	1
16138.8271	5835.936	1
16139.5869	5765.603	1
16140.3379	5643.05469	1
16140.7725	5869.9043	1
16143.0928	5722.198	1
16144.2227	5769.044	1
16145.54	5826.31738	1
16147.4287	5325.642	1
16147.4834	5875.82031	1
16148.043	5414.24756	1
16148.51	5581.24	1
16148.9141	5661.77	1
16149.377	5857.88525	1
16152.6494	5868.84766	1
16154.9307	5767.848	1
16155.82	5742.63867	1
16155.8438	5937.671	1
16156.5469	5755.38574	1
16157.1377	5819.97	1
16158.251	5681.46	1
16164.8721	5572.66357	1
16166.91	5568.509	1
16169.5088	5725.9624	1
16170.0732	6129.66162	1
16170.1221	5769.07861	1
16170.2969	5725.849	1
16171.043	5764.37842	1
16172.3516	5683.76855	1
16172.4766	5788.51563	1
16173.4814	6082.691	1
16173.61	5454.17529	1
16173.8418	5681.48047	1
16174.0557	5773.76367	1
16174.25	5796.539	1
16175.7041	5895.06348	1
16176.6182	5897.40332	1
16177.4326	5703.16162	1
16177.9893	6029.324	1
16178.084	5755.886	1
16179.6963	5627.80566	1
16179.9014	5558.10645	1
16181.8379	5820.02832	1
16182.3066	5779.11963	1
16182.6289	5571.08545	1
16182.7881	5444.23633	1
16184.376	6020.54346	1
16185.2285	5833.756	1
16185.3037	5661.954	1
16186.09	5721.106	1
16186.1934	5627.894	1
16186.38	5737.68555	1
16186.9395	5496.9	1
16186.959	5891.6665	1
16190.34	5845.591	1
16191.0381	5660.84375	1
16191.8613	5527.113	1
16192.1436	5703.27148	1
16194.1328	5476.683	1
16195.0166	5522.04053	1
16195.4961	5511.793	1
16197.6387	5858.30664	1
16199.873	5731.58	1
16200.6553	5792.50635	1
16202.1826	5553.061	1
16203.83	5527.28467	1
16205.8418	5852.06836	1
16207.3447	5976.728	1
16208.1543	5914.13574	1
16209.1826	6075.472	1
16209.252	5632.979	1
16209.7383	5551.056	1
16209.8086	5888.2793	1
16210.4678	5900.261	1
16211.1113	5834.344	1
16211.6494	5975.275	1
16211.8623	5512.46875	1
16212.585	5941.177	1
16213.02	5585.479	1
16214.4648	5950.903	1
16219.4248	5863.251	1
16219.6357	5831.3	1
16219.9346	5843.352	1
16220.1445	5737.234	1
16220.1553	5512.59863	1
16220.2324	5859.5293	1
16220.8057	5754.20264	1
16223.6914	5580.97168	1
16224.2666	5704.427	1
16224.6309	6008.56934	1
16226.5449	5827.98438	1
16226.8994	5793.32764	1
16227.5771	5815.607	1
16227.748	5557.684	1
16228.12	5329.55469	1
16228.2451	5715.159	1
16228.9678	6001.153	1
16229.248	6039.746	1
16230.4	5695.391	1
16232.3945	5591.59863	1
16233.043	5853.965	1
16234.7969	5588.396	1
16235.709	5879.221	1
16236.2451	5803.55371	1
16237.3164	5843.857	1
16238.6064	5661.85547	1
16238.8027	6001.598	1
16239.0029	5543.445	1
16239.0977	5450.428	1
16239.6484	5713.843	1
16241.8486	5766.53662	1
16242.2246	6089.224	1
16244.2471	5576.775	1
16246.2051	5815.12451	1
16250.4619	5542.59131	1
16250.7891	5935.288	1
16251.1963	5506.005	1
16251.6	5708.563	1
16252.3955	5719.5874	1
16252.9736	5898.305	1
16253.3164	5786.33838	1
16254.4717	6039.598	1
16255.8027	5581.34033	1
16256.7744	5795.01855	1
16256.8467	5788.38672	1
16257.1689	5847.36865	1
16259.0166	5698.34326	1
16259.5518	6055.096	1
16260.3984	5779.806	1
16261.083	5980.47559	1
16261.6084	5611.09473	1
16262.3418	5515.18066	1
16263.1357	5730.838	1
16265.1563	5968.637	1
16265.9873	5810.77441	1
16265.9971	5721.612	1
16268.47	5913.34668	1
16270.5654	5809.007	1
16271.1289	5799.16162	1
16274.9277	5976.36426	1
16275.2422	5745.953	1
16275.3262	5769.134	1
16277.03	5701.33643	1
16277.4473	5996.8833	1
16279.5547	5755.38672	1
16280.36	6073.47656	1
16281.1514	5836.791	1
16281.3115	5502.696	1
16281.7656	5680.548	1
16282.5664	5343.57227	1
16283.08	5931.0835	1
16283.7568	5717.58	1
16283.8271	5540.66162	1
16285.4756	5838.68848	1
16285.8193	5784.497	1
16286.0713	5855.62354	1
16288.0176	5684.86426	1
16288.0244	5751.84375	1
16289.3789	6030.307	1
16289.8506	5825.186	1
16293.8936	6260.59473	1
16294.707	5932.90674	1
16297.2432	6016.51758	1
16298.0117	5925.18	1
16298.7432	5534.981	1
16299.3115	5886.589	1
16300.4307	5644.175	1
16300.626	5810.361	1
16300.8359	5738.69434	1
16300.8818	5699.14063	1
16302.501	5722.33643	1
16303.792	5936.106	1
16304.5645	5609.089	1
16306.7148	6067.813	1
16306.75	5704.092	1
16309.1045	5683.577	1
16311.3486	6106.811	1
16313.001	5520.94971	1
16314.2988	5971.056	1
16314.7168	5717.74463	1
16315.4492	5669.605	1
16316.8818	5544.79443	1
16319.8506	5726.5376	1
16321.1719	6115.966	1
16321.2588	6144.9834	1
16321.6807	6116.763	1
16321.792	5569.99	1
16323.1123	5801.821	1
16323.4395	5836.841	1
16323.8115	5750.38037	1
16323.8975	5665.936	1
16324.18	6005.93262	1
16324.625	5895.33545	1
16324.7656	6109.51563	1
16325.1475	5700.87744	1
16326.126	5632.72461	1
16327.1631	5718.159	1
16327.7354	5711.63232	1
16327.99	6027.16064	1
16328.4443	5586.491	1
16329.417	6100.03955	1
16329.9668	5469.59375	1
16330.6631	5773.256	1
16332.626	5827.7207	1
16335.0283	5785.34033	1
16335.91	6158.93	1
16341.0586	6092.87744	1
16341.5811	5502.28125	1
16342.3379	5913.31	1
16342.7354	5782.856	1
16343.7217	5677.733	1
16347.2041	5846.72656	1
16347.4844	5526.179	1
16349.1123	5659.825	1
16349.7031	5853.13037	1
16349.8486	5817.3833	1
16350.1533	5848.716	1
16350.4229	5913.618	1
16350.64	6019.306	1
16351.793	5901.72168	1
16352.8311	5651.59668	1
16353.3252	5648.5415	1
16353.8	5854.58838	1
16353.8467	5826.214	1
16354.08	5977.675	1
16354.2275	5874.30859	1
16355.293	5781.44043	1
16355.9688	5698.75732	1
16356.8662	5900.49365	1
16357.2842	6094.588	1
16357.916	5685.1665	1
16357.9355	6000.95264	1
16358.583	5895.474	1
16360.6436	5899.35742	1
16360.7988	5757.714	1
16360.9082	6210.11328	1
16360.9658	5750.481	1
16362.1357	5589.39746	1
16362.2383	5650.531	1
16363.8369	5704.00049	1
16363.9717	6149.959	1
16364.0947	5775.51025	1
16364.3486	5944.766	1
16364.458	5759.762	1
16364.6514	5676.233	1
16366.1846	5942.51367	1
16366.7148	5868.84961	1
16367.01	5965.05957	1
16367.666	5785.01465	1
16367.667	5826.39551	1
16369.3135	5716.504	1
16370.7217	6036.72949	1
16372.0586	5605.6084	1
16373.2207	5815.53564	1
16374.39	5955.77441	1
16374.4092	5899.71045	1
16374.6338	5961.37	1
16376.6143	5956.96631	1
16377.0791	5850.70947	1
16377.7188	5942.349	1
16377.7705	6058.2793	1
16377.7793	5889.02344	1
16377.8643	5771.534	1
16378.3242	5835.9375	1
16378.5664	5753.91846	1
16379.2754	6004.54053	1
16381.24	5715.45654	1
16381.915	5893.548	1
16382.1963	5679.29443	1
16383.2676	5737.8916	1
16384.2324	6140.56055	1
16384.5723	5735.221	1
16385.9629	5880.832	1
16386.2852	6004.13525	1
16386.3184	5988.1084	1
16387.4316	6168.272	1
16389.7344	6014.19971	1
16390.0039	5588.93066	1
16390.2813	5849.358	1
16391.2383	5797.25	1
16391.8223	5877.77441	1
16392.3184	5882.734	1
16392.53	5610.10352	1
16392.6426	6257.83	1
16394.1582	6113.334	1
16394.1855	5592.701	1
16394.8242	5722.94727	1
16395.36	6082.8833	1
16395.8945	5797.012	1
16397.3848	5788.15771	1
16399.5215	5559.52148	1
16400.793	5839.79053	1
16401.0781	5993.031	1
16401.2988	5721.314	1
16402.707	5852.013	1
16402.8574	5649.65039	1
16403.7715	5627.1167	1
16405.6367	5696.77	1
16405.93	5632.99268	1
16406.0762	6024.617	1
16406.21	6101.49561	1
16406.2344	5725.06934	1
16407.4844	5965.0874	1
16407.5254	5653.53467	1
16409.041	5989.94775	1
16410.59	5544.226	1
16411.3574	5568.0835	1
16412.4063	6088.478	1
16412.668	5920.871	1
16413.1	5993.821	1
16413.4316	5870.33838	1
16414.4727	5600.711	1
16414.4746	5991.816	1
16415.0859	5869.03467	1
16415.68	5953.471	1
16416.0469	5481.574	1
16416.7285	6100.014	1
16416.7871	5900.52539	1
16417.0723	6001.752	1
16417.3359	5864.789	1
16418.01	5967.6167	1
16418.0781	5840.592	1
16418.2148	5720.803	1
16419.3086	5992.783	1
16419.3848	5658.108	1
16419.8672	5650.71338	1
16420.24	5523.034	1
16420.4258	6154.28857	1
16421.6914	5857.034	1
16422.7617	5819.88672	1
16423.457	5784.447	1
16423.7129	5719.59766	1
16424.5781	5982.335	1
16425.0977	5653.1377	1
16426.52	5650.28027	1
16427.5879	5926.15	1
16427.6387	5834.203	1
16428.0371	6086.095	1
16428.1953	5770.02	1
16428.7344	5519.995	1
16431.1582	6201.947	1
16431.2148	5752.54	1
16431.34	6014.337	1
16431.752	5793.645	1
16433.87	5972.54639	1
16434.1621	5753.997	1
16434.4355	6127.78467	1
16435.0918	6048.08154	1
16435.1816	5656.26758	1
16436.0879	5723.557	1
16436.0977	6044.69238	1
16436.6074	5928.693	1
16437.0918	6079.723	1
16438.5488	5890.832	1
16438.61	5957.538	1
16439.7266	5751.71631	1
16439.7637	5876.37744	1
16441.56	6220.86865	1
16442.0938	5763.77344	1
16442.1055	5708.769	1
16444.8711	5494.0957	1
16445.23	6167.26	1
16445.6289	5470.28027	1
16446.6953	5744.095	1
16446.8965	5862.363	1
16447.9121	5850.44775	1
16448.3477	5545.032	1
16448.7	5630.07227	1
16448.873	5743.44775	1
16450.041	5917.092	1
16450.1113	5907.822	1
16450.59	5790.859	1
16451.5039	5982.53662	1
16451.7461	5861.18457	1
16453.2031	5939.85645	1
16453.7129	5990.68359	1
16453.94	6051.75439	1
16453.9727	5779.39	1
16454.02	6085.248	1
16454.7031	5728.73	1
16454.95	5819.74756	1
16455.0918	5690.68	1
16456.1445	5468.96436	1
16456.6934	6032.007	1
16457.68	5748.025	1
16457.7285	5934.75635	1
16458.28	5879.941	1
16459.0117	6057.57227	1
16459.1738	5925.447	1
16460.2852	5777.31445	1
16462.3789	5716.93848	1
16462.8086	5842.24561	1
16465.1563	5911.327	1
16465.7324	6115.045	1
16466.1035	5774.40332	1
16466.1289	5554.38135	1
16466.7637	6214.6665	1
16467.7969	5782.26465	1
16468.0273	5866.3877	1
16468.13	6080.355	1
16468.2637	6160.58936	1
16468.8242	6039.60449	1
16469.3574	5951.27	1
16469.9	6019.052	1
16470.6152	6000.52832	1
16470.9434	6125.678	1
16472.293	6001.249	1
16472.4785	5993.29736	1
16472.7324	5713.792	1
16473.002	5858.936	1
16473.6582	6320.88525	1
16473.7715	5830.14941	1
16474.166	5859.94	1
16474.7012	5784.95654	1
16475.2285	5750.061	1
16476	5802.1	1
16477.15	5885.77832	1
16478.7988	5670.97754	1
16479.0547	5718.462	1
16479.127	6020.51758	1
16479.93	5774.633	1
16480.1113	6037.685	1
16480.2559	6079.96729	1
16481.1367	6240.77051	1
16482.2871	6017.433	1
16482.877	5822.32227	1
16483.2676	5655.149	1
16484.3984	5838.56934	1
16484.97	6034.81641	1
16486.3184	6174.03271	1
16486.76	5908.229	1
16486.9141	6003.82129	1
16487.9668	5794.49951	1
16488.1875	5864.929	1
16488.2441	6051.837	1
16488.25	5759.531	1
16488.3848	5891.94775	1
16488.7344	5847.818	1
16488.9023	5908.951	1
16490.1328	5872.58838	1
16490.2617	5636.43945	1
16490.9434	5937.56836	1
16491.3027	5780.104	1
16491.5918	6076.324	1
16491.627	5913.87158	1
16491.7383	6179.575	1
16492.1523	5841.50928	1
16492.2344	6370.48535	1
16494.1016	5829.56738	1
16494.6289	5865.0415	1
16494.6523	5930.679	1
16494.8926	5860.79443	1
16495.4336	5956.988	1
16495.9375	6208.71631	1
16496.0859	5727.284	1
16496.3184	5629.206	1
16496.6465	6014.60938	1
16497.2441	5979.623	1
16497.62	6312.279	1
16497.8125	6169.778	1
16498.3184	5873.832	1
16498.4141	5803.14355	1
16499.5352	6020.272	1
16499.5566	5952.97852	1
16500.3242	6094.26367	1
16500.7832	5819.33252	1
16502.1035	5591.121	1
16502.1914	5971.912	1
16502.3516	5827.55566	1
16502.4063	5927.72754	1
16503.6563	6177.562	1
16504.3164	5825.443	1
16504.6563	6151.242	1
16506.8066	6098.94336	1
16507.03	5656.27246	1
16507.45	5871.649	1
16507.8184	5865.20459	1
16509.166	6049.09766	1
16509.3359	6036.857	1
16509.6953	6149.76953	1
16509.998	5748.28125	1
16510.49	6113.697	1
16511.49	6045.93652	1
16512.0234	5841.30664	1
16512.1035	6232.95557	1
16512.63	5759.053	1
16514.3867	5603.50928	1
16514.7676	5932.65137	1
16515.207	6052.02246	1
16515.5352	5747.449	1
16516.4551	6036.159	1
16516.4922	6033.026	1
16516.8633	5829.84766	1
16518.2285	5967.409	1
16518.3066	5758.084	1
16518.32	5592.80859	1
16518.4258	5740.258	1
16518.5566	5788.554	1
16519.69	5930.567	1
16520.3789	5999.514	1
16520.77	6061.552	1
16521.4863	5643.428	1
16521.4883	6043.924	1
16521.6953	6079.947	1
16521.9141	6235.715	1
16522.5	6295.59375	1
16522.8965	6009.04053	1
16523.4922	5926.43555	1
16523.957	6146.679	1
16524.252	6280.23242	1
16524.5254	5506.862	1
16524.6113	6043.56445	1
16524.8125	5829.674	1
16525.0234	5964.84668	1
16525.1816	5908.96973	1
16525.1836	6148.82471	1
16525.6914	5792.836	1
16527.8574	6268.603	1
16528.4512	5702.06152	1
16529.2754	5915.82666	1
16529.8379	5759.868	1
16530.5254	6115.67432	1
16532.2266	6025.532	1
16532.7969	5834.944	1
16533.1348	5917.85742	1
16533.1641	5889.67432	1
16533.4785	5693.346	1
16534.0781	5407.02734	1
16534.52	5722.59326	1
16534.67	6029.205	1
16534.95	6138.568	1
16535.8613	6044.853	1
16536.07	5807.75537	1
16537.1777	5957.281	1
16537.2148	5876.60059	1
16537.3613	5672.425	1
16538.793	6032.891	1
16539.332	5765.026	1
16539.59	5611.92236	1
16540.79	5988.041	1
16541.02	6003.29443	1
16541.0742	6177.17334	1
16542.1738	5650.13	1
16542.6211	5935.824	1
16543.3535	6084.892	1
16543.66	6035.927	1
16544.6582	5840.47559	1
16544.9688	5833.845	1
16545.2871	5978.585	1
16546.05	5823.256	1
16546.37	5713.648	1
16547.0527	5748.376	1
16547.97	6035.147	1
16548.1016	6095.37744	1
16548.6582	6132.48828	1
16548.9238	6087.19629	1
16549.5879	5795.84	1
16549.66	5957.61	1
16550.5918	5655.56	1
16550.7422	5936.81738	1
16551.3535	6265.05957	1
16552.377	5959.546	1
16553.9688	6132.69531	1
16554.7754	5867.03271	1
16555.05	5807.646	1
16555.168	5921.68848	1
16555.8848	5940.48	1
16555.9961	6086.22559	1
16556.0156	5682.95	1
16557.04	5963.26465	1
16557.4922	5868.53174	1
16557.6563	6079.12939	1
16558.0938	6262.24951	1
16558.4	5715.96826	1
16558.7676	6102.60742	1
16559.1289	6049.4917	1
16559.2422	6014.30371	1
16559.54	6044.434	1
16560.0918	6123.56348	1
16560.0918	5874.306	1
16560.1113	6106.6665	1
16560.25	6192.786	1
16560.6367	5745.89	1
16560.8438	6142.342	1
16560.9238	6043.72656	1
16561.4355	5957.19775	1
16561.6953	6179.04834	1
16562.6914	5872.40039	1
16562.75	5742.05859	1
16562.7539	5758.00146	1
16562.83	5705.1416	1
16562.8965	6122.179	1
16563.7949	5786.189	1
16563.84	5954.24951	1
16564.19	5732.271	1
16564.26	6019.42969	1
16564.3848	6045.87549	1
16564.6016	5793.88525	1
16566.3926	5844.705	1
16566.62	6215.164	1
16566.709	5999.66553	1
16567.1172	5777.888	1
16567.373	5760.14551	1
16567.6152	6177.253	1
16568.5176	6156.04053	1
16568.6348	5865.225	1
16568.7539	5843.20264	1
16569.0586	6026.244	1
16569.6855	5518.531	1
16570.6934	5782.40234	1
16570.9063	5997.7793	1
16571.375	5785.61768	1
16571.4512	5721.08545	1
16571.7168	6303.75635	1
16571.8184	5682.39746	1
16571.9277	5893.2793	1
16572.5547	5840.428	1
16573.084	6109.092	1
16573.7246	5585.979	1
16574.3652	5965.308	1
16574.582	5830.493	1
16575.4941	6040.341	1
16575.5215	6009.66553	1
16575.75	6261.01465	1
16575.8555	5802.544	1
16576.01	6136.77344	1
16576.2988	5702.11133	1
16576.3672	5610.919	1
16576.582	6009.74561	1
16576.71	6121.75635	1
16576.8281	5940.70459	1
16577.8652	6010.68945	1
16578.6953	5732.105	1
16578.7051	5619.66748	1
16578.8848	5799.82861	1
16579.0586	5850.36865	1
16579.1563	6019.1875	1
16579.2949	6144.84033	1
16579.9746	5770.50635	1
16581.0879	6012.31	1
16581.9453	5869.257	1
16582.1738	6001.219	1
16582.4766	5840.98438	1
16582.5156	6112.60938	1
16583.1426	5780.19531	1
16583.166	6216.78174	1
16583.6484	5842.907	1
16584.668	5969.06738	1
16584.668	5943.53271	1
16584.8	6263.806	1
16584.9688	5747.866	1
16585.0625	6104.01758	1
16585.5176	6217.503	1
16585.8223	6260.00244	1
16585.8438	5714.27051	1
16585.93	5843.02148	1
16586.15	6049.97559	1
16586.19	6155.852	1
16586.91	6042.26172	1
16587.2051	6064.124	1
16587.4141	6130.58447	1
16587.7129	5742.17139	1
16588.043	5762.748	1
16588.3984	5807.733	1
16588.43	5833.92871	1
16588.54	5980.072	1
16588.5547	6069.08154	1
16588.9219	5958.198	1
16589.2617	6018.55762	1
16589.32	5993.153	1
16589.67	5782.792	1
16589.8145	5954.907	1
16589.9785	5915.85547	1
16590.44	5894.05762	1
16591.7129	6089.218	1
16592.1	6045.817	1
16593.0723	5691.3335	1
16593.2	5965.81152	1
16593.5723	5962.192	1
16594.4766	5748.063	1
16594.55	6225.23975	1
16594.9727	5893.45264	1
16595.4766	5954.4126	1
16595.6172	5936.811	1
16595.6523	5942.954	1
16596.0566	5909.75244	1
16596.3418	5749.955	1
16597.1172	5984.00928	1
16597.18	6026.60938	1
16597.377	5802.377	1
16597.4688	6224.529	1
16598.1133	6241.88428	1
16598.4355	5936.804	1
16598.6621	6061.319	1
16598.6855	5996.263	1
16598.7617	6202.32471	1
16598.8887	5537.90967	1
16599.0449	5825.10938	1
16599.22	6066.16846	1
16599.6621	6037.156	1
16600.0352	6177.02832	1
16600.4746	6037.59131	1
16601.8359	6006.168	1
16602.2246	6180.667	1
16602.34	5958.612	1
16602.6563	5985.119	1
16602.6953	6372.85352	1
16602.8867	6015.397	1
16603.2949	6159.226	1
16604.043	5915.02148	1
16604.35	5887.025	1
16604.4512	6025.076	1
16605.0488	5873.495	1
16605.09	5645.005	1
16605.16	5953.285	1
16605.2832	6099.76367	1
16605.4355	5750.29541	1
16605.6035	5753.324	1
16606.0645	5886.06	1
16606.6758	5896.64063	1
16606.7012	5873.636	1
16606.8965	6028.153	1
16607.2148	5996.185	1
16607.582	5863.50537	1
16608.2676	6114.204	1
16608.5	5696.33252	1
16608.8789	5999.158	1
16608.9863	5939.85352	1
16609.47	5735.89063	1
16609.4863	5833.075	1
16610.09	5686.75342	1
16610.4746	5952.27832	1
16611.0742	6123.44141	1
16611.832	5885.81445	1
16611.8418	6133.27734	1
16611.8633	5627.6084	1
16612.6113	6012.36	1
16613.1445	5915.561	1
16613.2656	6279.64844	1
16613.69	6054.65674	1
16613.748	6199.179	1
16613.81	5923.71631	1
16613.8613	6080.82129	1
16614.41	5843.53027	1
16614.47	6258.041	1
16615.1621	6038.96143	1
16615.5586	5734.685	1
16615.7617	5846.42871	1
16615.8574	6152.09473	1
16618.0488	6145.965	1
16618.543	6064.016	1
16619.1	5510.99	1
16619.1426	5653.14746	1
16619.1738	6001.54736	1
16619.6367	6148.881	1
16620.1914	5914.003	1
16620.63	6114.0835	1
16621.1074	5948.585	1
16621.3535	5833.72363	1
16621.7422	5662.9	1
16622.4863	6047.903	1
16623.1582	6085.7085	1
16624.5371	6278.877	1
16624.6172	6089.893	1
16625.3652	5996.76	1
16625.5254	6133.91943	1
16625.666	6052.222	1
16625.668	5819.82471	1
16625.6816	5965.44531	1
16626.0273	5992.349	1
16626.14	6305.4	1
16626.8555	5969.119	1
16626.9922	6007.667	1
16627.0215	5844.628	1
16627.0254	6296.182	1
16627.0977	5807.064	1
16627.4082	5587.60352	1
16627.9434	5907.70557	1
16628.74	5779.27051	1
16629.1777	6083.09326	1
16629.4961	5825.136	1
16629.5313	5912.882	1
16629.6465	5961.11035	1
16630.05	6155.37	1
16630.168	6089.38525	1
16630.7637	5566.02539	1
16630.8516	5932.443	1
16631.0859	6048.371	1
16631.127	5945.32568	1
16631.1328	6165.43555	1
16631.2422	6198.73975	1
16631.3477	6158.04639	1
16631.61	5773.3374	1
16631.6914	5883.229	1
16631.72	6292.21729	1
16631.8711	5936.23926	1
16632.2422	5883.21631	1
16632.47	6001.525	1
16632.5527	6079.22168	1
16632.63	6154.67627	1
16632.7539	5985.9624	1
16632.76	5964.33936	1
16633.0254	5887.313	1
16633.6738	5727.241	1
16634.2441	5955.44043	1
16634.627	5904.07666	1
16634.9121	5970.709	1
16635.2773	6302.97949	1
16635.332	5880.59473	1
16635.4922	5790.489	1
16635.5254	5858.913	1
16635.9551	5916.476	1
16636.8184	5716.8374	1
16637.2734	5750.475	1
16637.7129	6108.948	1
16637.8457	5817.824	1
16637.873	6392.11768	1
16638.47	6033.034	1
16638.4941	6010.906	1
16638.5273	5825.74951	1
16638.7383	5939.24561	1
16638.916	5954.567	1
16639.3047	6346.789	1
16639.7422	5867.31	1
16639.8789	5748.334	1
16640.3828	6043.38867	1
16640.3867	6390.22266	1
16640.7148	5931.74	1
16641.1387	5778.07373	1
16641.6855	5733.21631	1
16641.7949	6119.246	1
16641.8633	5978.605	1
16642.0547	5899.13867	1
16642.1758	6051.278	1
16642.45	5815.367	1
16642.4648	6054.303	1
16642.9141	5968.73242	1
16643.52	5704.103	1
16643.7	5868.762	1
16643.7383	6099.7417	1
16644.0156	6285.806	1
16644.08	5826.4834	1
16644.09	6000.029	1
16644.3633	6029.34961	1
16644.4238	6099.366	1
16644.74	5981.335	1
16644.91	6195.614	1
16646.5	5851.32861	1
16646.8926	6277.40625	1
16646.9043	5718.5625	1
16646.93	5833.178	1
16647.3672	5724.935	1
16647.5059	6078.55225	1
16647.8262	6029.589	1
16648.2852	5794.336	1
16648.74	5999.84229	1
16648.8477	6008.69336	1
16649.1172	5949.842	1
16649.168	5969.339	1
16649.5918	6101.68848	1
16650.6465	6014.921	1
16651.377	5925.679	1
16651.4727	6216.87158	1
16651.6465	5975.146	1
16651.7734	5885.46729	1
16652.1719	6113.12256	1
16652.2	5967.193	1
16652.3848	6093.002	1
16652.42	5892.0083	1
16652.5938	6050.906	1
16652.709	6090.86768	1
16652.98	6008.13135	1
16653.59	6035.36963	1
16653.9961	5815.42871	1
16654.84	6132.94971	1
16654.8887	6130.961	1
16654.9785	5929.28369	1
16655.0234	5777.294	1
16656.1152	5881.3916	1
16656.4922	6055.458	1
16656.59	5845.376	1
16656.6211	6339.98242	1
16657.2441	6080.891	1
16658.12	5997.04834	1
16658.123	5839.42432	1
16658.3535	6049.146	1
16658.4434	6051.80566	1
16658.5586	5919.26172	1
16659.06	6019.27	1
16659.1367	6019.83545	1
16659.16	6203.96826	1
16659.3945	5888.91943	1
16659.86	6147.22949	1
16659.959	6104.46	1
16660.5469	5717.486	1
16660.6289	6245.02246	1
16660.8438	5867.356	1
16660.9	6012.05371	1
16660.94	6440.12842	1
16661.3672	6154.16846	1
16661.3711	5966.625	1
16661.5137	6262.15771	1
16661.5488	6068.18066	1
16661.6621	6126.50928	1
16661.8184	5987.42773	1
16662.2852	6376.341	1
16663.1445	5858.48828	1
16663.4512	5994.09131	1
16663.9121	5991.22168	1
16664.1758	5894.703	1
16665.29	6171.57471	1
16665.37	5814.478	1
16665.55	5828.15039	1
16665.73	6024.285	1
16665.8	5892.35938	1
16665.9	5822.89941	1
16666.084	6303.688	1
16666.1953	6168.12549	1
16666.2266	5824.66846	1
16666.2637	5963.5835	1
16666.3281	6006.51758	1
16666.49	6040.75537	1
16666.5234	5950.92	1
16667.06	6123.802	1
16667.4766	5959.15234	1
16668.02	5876.918	1
16668.457	6225.126	1
16668.55	5731.00537	1
16668.62	6087.72656	1
16668.7441	6073.94775	1
16668.7441	6136.38525	1
16669.0742	6224.77734	1
16669.084	5844.67041	1
16669.1523	5811.8457	1
16669.291	6046.139	1
16669.3125	5771.901	1
16669.8535	6024.439	1
16670.4141	6294.487	1
16670.6621	6188.75146	1
16670.76	5700.793	1
16670.7715	6060.40234	1
16670.8125	6185.49268	1
16670.8965	5960.76025	1
16670.9648	6191.601	1
16671.03	5960.85742	1
16671.03	6033.22461	1
16671.2754	6247.20068	1
16671.2813	6016.36426	1
16671.2871	6086.08252	1
16671.4	5943.879	1
16671.5273	6001.154	1
16671.75	5923.504	1
16671.9082	6105.903	1
16672.4414	6181.6416	1
16672.4824	6166.63525	1
16672.61	5911.96	1
16672.668	6033.55957	1
16672.7559	5921.746	1
16673.002	5923.116	1
16673.01	5850.059	1
16673.23	6159.51758	1
16673.418	6060.751	1
16673.4375	5888.498	1
16673.873	5971.393	1
16674.1172	5674.293	1
16674.47	6058.39453	1
16674.6543	6025.822	1
16674.85	6198.66455	1
16674.8789	6036.70654	1
16675.2852	5949.42	1
16675.41	6207.61768	1
16675.6113	5902.965	1
16675.7754	5909.28564	1
16675.8574	5764.015	1
16676.1074	5972.80225	1
16676.1445	6213.226	1
16676.7031	6235.85938	1
16677.1348	5876.173	1
16677.38	5870.014	1
16677.4414	6316.63232	1
16677.7266	5966.17139	1
16677.8789	6093.44727	1
16678.0352	6108.135	1
16678.4453	5865.603	1
16678.61	6109.90527	1
16679.14	5945.89844	1
16679.26	6154.23633	1
16679.7754	6060.58057	1
16680.3	5937.90234	1
16680.5723	6230.17139	1
16680.9336	6156.772	1
16681.05	6006.60742	1
16681.63	5796.176	1
16681.78	5623.115	1
16681.8281	6309.77832	1
16681.9434	6097.312	1
16682.4922	6142.69727	1
16683.2051	6009.95	1
16683.3457	5953.68262	1
16683.4277	6235.3623	1
16683.6738	6098.21436	1
16683.9883	5972.02637	1
16684.7441	6270.987	1
16684.7852	5898.392	1
16684.87	5849.685	1
16685.0723	5940.946	1
16685.2031	6329.796	1
16685.24	6222.217	1
16685.3633	6002.49463	1
16685.5332	5958.079	1
16686.46	5964.21729	1
16686.6855	5746.27637	1
16686.793	5982.938	1
16687.0156	5701.11572	1
16687.0469	6050.63	1
16687.13	5767.604	1
16687.4434	5980.95361	1
16687.7617	5901.591	1
16688.3965	6149.51367	1
16688.5781	5903.557	1
16689.0879	6011.909	1
16689.3027	5802.873	1
16689.6289	5986.28027	1
16689.63	5806.625	1
16689.6758	5738.71729	1
16690.23	6217.75732	1
16690.3613	5907.824	1
16690.4766	6395.436	1
16690.4844	6089.916	1
16690.5234	6053.32666	1
16690.6367	5762.635	1
16690.7461	6086.268	1
16690.9355	6313.03	1
16691.002	6219.71826	1
16691.4082	5764.395	1
16691.5859	6244.112	1
16691.6	5939.684	1
16691.7285	6135.45068	1
16692.0371	6144.73828	1
16692.3125	6087.57568	1
16692.4688	6110.574	1
16692.6953	5949.73	1
16692.7148	5919.49365	1
16692.834	6178.321	1
16693.2832	5757.643	1
16693.502	6102.53369	1
16693.5977	6014.8877	1
16693.69	6321.401	1
16693.7363	5670.78174	1
16694.0781	5922.40039	1
16694.5254	5853.946	1
16694.5762	5886.51953	1
16694.7246	5772.05762	1
16694.8164	5728.436	1
16695.1523	6049.1377	1
16695.2539	6071.703	1
16695.5	6031.28174	1
16695.9141	6087.437	1
16695.998	5814.905	1
16696.0352	6222.068	1
16696.0352	6141.701	1
16696.4	5782.1665	1
16696.7148	5948.458	1
16696.7773	5927.615	1
16696.87	6071.108	1
16697.26	6028.89258	1
16697.5527	6149.061	1
16697.7383	6296.39844	1
16697.8223	6448.529	1
16697.8262	6086.496	1
16698.2246	6058.44141	1
16698.2539	5954.36133	1
16698.9023	6114.61133	1
16699.0254	5857.339	1
16699.0547	6096.70264	1
16699.96	5972.612	1
16700.2012	5924.291	1
16700.4785	6267.917	1
16700.5625	6245.25	1
16700.8223	6004.7373	1
16700.8672	6026.0835	1
16701.16	6424.43457	1
16701.4844	6048.37354	1
16701.5664	5926.129	1
16701.7168	5907.567	1
16701.72	6235.26563	1
16701.7441	6054.5083	1
16701.9629	6178.0127	1
16702.7656	6435.5957	1
16703.13	6023.358	1
16703.17	6208.517	1
16703.6211	6174.978	1
16703.793	6632.399	1
16703.84	6183.56348	1
16703.9648	5836.853	1
16704.23	6015.98145	1
16704.5527	6273.574	1
16704.752	6079.3584	1
16704.8125	6111.966	1
16705.5215	6356.01025	1
16706.02	5900.12549	1
16706.2031	5858.379	1
16706.62	6076.63428	1
16706.623	5877.218	1
16706.6563	6086.842	1
16706.75	6069.543	1
16707.041	6155.661	1
16707.4785	5765.3	1
16707.5137	5953.77051	1
16707.63	5988.397	1
16707.83	6109.462	1
16708.16	6124.553	1
16708.6953	6081.038	1
16708.7012	5841.65967	1
16708.7227	6116.59863	1
16708.9688	6037.056	1
16709.48	5946.56641	1
16709.5879	5779.584	1
16709.8223	6061.47266	1
16709.87	6022.06934	1
16709.89	6178.603	1
16710.1035	5992.196	1
16710.5645	6151.025	1
16710.73	6307.17041	1
16710.9688	5894.7	1
16711.1445	6281.12451	1
16711.457	6292.70947	1
16711.57	5957.324	1
16711.5938	5954.46	1
16711.6035	6030.953	1
16711.7637	5947.94	1
16712.084	5619.5166	1
16712.1055	5838.256	1
16712.166	5908.69434	1
16712.4668	5885.37646	1
16712.8516	6064.32373	1
16712.8652	5802.12158	1
16713.1172	5966.31934	1
16713.123	6270.16943	1
16713.1563	5937.56641	1
16713.2129	5980.509	1
16713.22	5750.914	1
16713.2324	5813.87256	1
16713.26	6179.76172	1
16713.2852	6052.5625	1
16713.75	6260.351	1
16713.8926	6132.24463	1
16714.05	6106.555	1
16714.1816	6086.34	1
16714.4453	6023.514	1
16714.6016	5937.042	1
16714.6328	6042.12549	1
16714.6523	5908.75049	1
16714.68	6139.725	1
16714.7266	5919.24854	1
16715.1738	5920.43945	1
16715.6445	5918.93164	1
16715.6816	5868.433	1
16715.73	5786.69775	1
16715.74	5911.365	1
16715.8438	6125.79346	1
16715.877	6320.75146	1
16716.623	5871.776	1
16716.6582	5940.191	1
16716.6914	6058.31348	1
16716.73	5985.11426	1
16716.959	6280.4707	1
16717.123	6194.16064	1
16717.375	6128.269	1
16717.5469	6068.577	1
16718.0547	5969.24072	1
16718.09	6088.33447	1
16718.16	5770.885	1
16718.2559	6214.15	1
16718.35	6219.805	1
16718.8262	6147.17432	1
16719.1016	5953.98	1
16719.1543	5976.19727	1
16719.3184	6305.64355	1
16719.3984	5965.424	1
16719.5488	5967.02246	1
16719.8965	6090.647	1
16720.0586	6080.236	1
16720.1	6289.891	1
16720.2441	5992.357	1
16720.2715	5458.009	1
16720.3516	5865.6875	1
16720.4023	5965.087	1
16720.4238	5950.33936	1
16720.8711	6192.282	1
16721.0234	6326.61572	1
16721.1465	6102.058	1
16721.377	5935.1084	1
16721.5488	6027.73633	1
16721.63	6028.80762	1
16722.02	6232.892	1
16722.15	6054.07275	1
16722.4883	6158.44238	1
16722.5762	6034.189	1
16722.6777	6070.03564	1
16722.9316	5974.818	1
16723.1953	5940.07959	1
16723.4785	6234.95166	1
16723.5723	5991.104	1
16723.877	6077.3584	1
16724.2246	5994.67627	1
16724.2363	6030.10254	1
16724.3457	6032.708	1
16724.7129	6158.172	1
16725.59	5998.187	1
16725.7148	6152.413	1
16725.9414	5815.28174	1
16726.2031	5845.12158	1
16726.2031	5908.875	1
16726.209	6123.502	1
16726.2266	6165.635	1
16726.3164	5979.53027	1
16726.33	6215.09766	1
16726.6641	6040.68555	1
16726.7969	5876.15674	1
16726.9648	5646.652	1
16727.5117	5847.16064	1
16728.1621	6119.07275	1
16728.33	5964.917	1
16728.55	6047.623	1
16728.6	5950.217	1
16728.7559	5884.96143	1
16729.5137	6161.25439	1
16729.69	6299.39648	1
16729.8633	6260.743	1
16730.1836	5614.82861	1
16730.24	6236.8584	1
16730.7168	5892.361	1
16730.7617	5883.44043	1
16731.02	6049.154	1
16731.4883	6184.49658	1
16731.6738	6142.30029	1
16731.7715	6008.482	1
16732.043	5800.12646	1
16732.2383	5864.61768	1
16732.3027	5671.70166	1
16732.6582	6288.63428	1
16732.8711	6005.16846	1
16733.8242	6024.182	1
16733.86	6017.55	1
16734.0977	6049.101	1
16734.1641	6231.18066	1
16734.35	5739.11768	1
16734.6367	6067.27832	1
16734.7168	6031.8877	1
16734.791	5762.993	1
16735.0977	5891.57227	1
16735.3633	5928.921	1
16735.92	6065.89941	1
16736.2969	6099.328	1
16736.4629	6141.03271	1
16737.0273	6093.0127	1
16737.2051	5763.99268	1
16737.209	5837.995	1
16737.627	5986.82373	1
16737.6367	6030.19727	1
16737.8066	6068.214	1
16738.43	6208.322	1
16738.5273	5906.482	1
16738.8984	5928.922	1
16738.916	6129.73047	1
16739.18	6189.38672	1
16739.1836	6063.78027	1
16739.3828	6193.154	1
16739.4316	6200.50928	1
16739.66	6246.31152	1
16740.18	5874.23535	1
16740.6855	5812.858	1
16740.9961	5724.11133	1
16741.0449	6359.606	1
16741.2148	5794.318	1
16741.25	6001.49658	1
16741.25	5877.70459	1
16741.4863	5799.112	1
16741.5273	6081.95068	1
16741.6523	6166.3833	1
16742.2285	6201.11035	1
16742.2285	5986.003	1
16742.23	6201.305	1
16742.3281	6052.02344	1
16742.39	6084.569	1
16742.4063	5961.9	1
16742.51	6024.58545	1
16742.5781	6095.57031	1
16742.582	6163.42432	1
16742.6211	5982.966	1
16742.69	6336.95654	1
16742.8887	5967.32031	1
16743.16	5976.31543	1
16743.2637	5811.35254	1
16743.377	6312.459	1
16743.7051	6155.82031	1
16743.8438	6159.47656	1
16743.91	5955.204	1
16744.17	6129.06	1
16744.19	5710.006	1
16744.4941	6071.0957	1
16744.6211	6099.49	1
16745.0254	5915.661	1
16745.14	6156.65771	1
16745.4453	5856.867	1
16745.4746	6041.07275	1
16745.58	6188.342	1
16745.61	5980.289	1
16745.9238	6021.27734	1
16746.0859	6117.02539	1
16746.2246	6047.628	1
16746.2715	5834.641	1
16746.3125	5987.76758	1
16746.4141	5936.2124	1
16746.8223	6084.22	1
16747.16	6183.50732	1
16747.2617	5919.40137	1
16747.2754	6295.05273	1
16748.2715	6043.8125	1
16748.293	6174.73438	1
16748.293	6122.67432	1
16748.4414	5847.393	1
16748.9629	5725.59473	1
16749.3945	5819.43359	1
16749.6445	5800.136	1
16749.7539	6181.043	1
16749.7969	6248.8916	1
16749.8984	5723.08154	1
16750.0625	6129.96631	1
16750.1289	6261.87744	1
16750.1387	5954.322	1
16750.4375	5976.07861	1
16750.8926	5933.32959	1
16751.3828	5865.45752	1
16751.459	6084.84229	1
16751.73	6013.992	1
16751.8164	6172.98047	1
16751.877	6286.634	1
16752.0273	5948.13525	1
16752.3	6126.27539	1
16752.4082	5953.32129	1
16752.4766	5935.425	1
16752.5957	6396.218	1
16752.5977	6170.636	1
16753.4551	5998.4043	1
16753.459	6131.1123	1
16753.6367	6146.99561	1
16754.0254	6158.154	1
16754.084	5984.24072	1
16754.18	6039.652	1
16754.3535	5918.47949	1
16754.6973	6098.68164	1
16754.7871	5941.81836	1
16754.8125	6280.15869	1
16754.8457	6146.08057	1
16754.8516	6237.842	1
16755.0586	5710.465	1
16755.6	5820.17334	1
16755.85	6152.12744	1
16755.8613	6055.568	1
16755.8633	6292.07373	1
16756.0176	6319.662	1
16756.22	6051.50635	1
16756.959	6170.77	1
16757.0313	5845.234	1
16757.1387	5955.28662	1
16757.2129	6103.2	1
16757.375	5989.598	1
16757.4	5986.622	1
16757.7988	6169.12451	1
16757.89	6170.977	1
16757.92	6025.808	1
16758.0566	6114.00928	1
16758.166	5987.461	1
16758.33	5965.64941	1
16758.3535	6138.714	1
16758.43	6012.19727	1
16759.0762	5967.17725	1
16759.1875	6254.07666	1
16759.2	6438.607	1
16759.2813	6008.87	1
16759.3711	6060.923	1
16759.5234	6023.201	1
16759.8652	5812.55762	1
16759.9277	6141.90039	1
16760.123	5661.54346	1
16760.1855	5677.16553	1
16760.5859	6020.03271	1
16760.71	5961.71	1
16760.9922	6234.59375	1
16761.4355	6074.31543	1
16761.5742	6068.199	1
16761.6934	5890.444	1
16761.85	5885.83838	1
16762.0684	5778.81152	1
16762.1543	6224.70557	1
16762.2051	5949.58643	1
16762.2656	6211.291	1
16762.3438	6199.757	1
16762.35	6257.071	1
16762.6367	5926.38525	1
16762.7734	5878.655	1
16762.8848	6340.46045	1
16762.9277	6307.018	1
16762.9648	5812.086	1
16763.5273	5916.52832	1
16763.5664	5840.379	1
16763.7285	5841.94873	1
16763.7656	5946.76953	1
16763.91	6020.85352	1
16763.9961	6105.332	1
16764.6	6097.3584	1
16764.7422	6025.455	1
16764.7637	6064.87646	1
16765.0059	6032.33154	1
16765.3145	6086.837	1
16765.6582	5734.26855	1
16765.8184	6076.56055	1
16765.8945	6275.50928	1
16765.97	5840.33252	1
16766.4043	5782.42871	1
16766.4238	5831.49463	1
16766.4785	6255.269	1
16766.4824	6156.17773	1
16766.8379	6390.593	1
16766.9766	6264.46631	1
16767.01	5987.07471	1
16767.06	6041.733	1
16767.248	5990.0376	1
16767.3672	5779.681	1
16767.5684	5629.74268	1
16767.6152	5986.73926	1
16767.91	5898.01758	1
16767.9746	5881.072	1
16768.3066	5820.322	1
16768.5234	5887.922	1
16768.5488	6145.818	1
16768.5664	5813.24072	1
16768.793	6123.0415	1
16768.8574	6090.84961	1
16768.873	6136.02734	1
16768.89	6129.041	1
16768.9316	5929.588	1
16768.9551	5739.725	1
16769.4453	5826.158	1
16769.6445	5940.735	1
16769.67	6098.83838	1
16769.8242	6050.693	1
16770.3125	6267.54443	1
16770.7715	5944.875	1
16771.166	5850.878	1
16771.2363	5871.226	1
16771.3438	5941.59668	1
16771.3477	5787.98242	1
16771.56	5902.11133	1
16771.5762	6039.62939	1
16771.6211	5900.616	1
16772.13	6231.38965	1
16772.19	6109.942	1
16772.3125	6020.18848	1
16772.4141	6077.488	1
16772.791	6140.67236	1
16772.8047	6097.53857	1
16772.9	6035.56641	1
16772.9023	6094.83643	1
16773.01	5980.11133	1
16773.02	5734.134	1
16773.0566	6246.23828	1
16773.65	6359.637	1
16773.71	6025.04834	1
16773.7754	5954.32373	1
16773.8633	5980.355	1
16773.918	5829.6167	1
16773.9766	5753.739	1
16773.9844	6014.642	1
16774.1348	6148.289	1
16774.27	6034.64	1
16774.3789	6124.6123	1
16774.4414	6387.94	1
16774.64	6282.729	1
16774.877	6041.28467	1
16774.9531	5778.17432	1
16774.9746	6146.87061	1
16775.0117	5795.93945	1
16775.0313	5872.33643	1
16775.1211	5978.6333	1
16775.3848	6076.96045	1
16775.67	6119.36133	1
16776.1465	5935.92529	1
16776.1934	6004.638	1
16776.2285	5899.10547	1
16776.26	6193.08057	1
16776.2734	5853.725	1
16776.34	5888.88574	1
16776.6758	5875.16943	1
16776.7578	5988.92139	1
16776.9941	5923.63672	1
16777.166	5951.448	1
16777.3555	5911.732	1
16777.65	6039.976	1
16777.7031	6070.82275	1
16777.7441	5946.89	1
16777.7773	6118.22852	1
16777.78	5981.87061	1
16777.8965	6020.322	1
16777.9863	5661.47559	1
16778.4316	6314.868	1
16778.5	6168.51172	1
16778.77	6001.896	1
16778.791	6053.199	1
16778.85	6055.77344	1
16779.3125	5991.078	1
16779.3516	6156.454	1
16779.3828	6065.835	1
16779.4355	5842.13867	1
16779.71	6076.3916	1
16779.82	5946.028	1
16779.8555	6237.97656	1
16779.96	6142.81934	1
16779.9844	6110.284	1
16780.4531	5868.427	1
16780.5313	5837.72656	1
16780.59	6133.39844	1
16780.6113	6359.89941	1
16780.6836	6067.422	1
16780.709	6145.565	1
16780.7773	5914.002	1
16780.94	5777.587	1
16780.95	5859.45166	1
16781.22	6042.246	1
16781.29	5965.203	1
16781.3047	6005.356	1
16781.4629	6180.226	1
16781.5156	5962.33643	1
16781.5469	6273.595	1
16781.8574	5985.683	1
16782.1816	5641.045	1
16782.5449	6036.728	1
16782.6934	5866.26025	1
16782.748	6235.62354	1
16782.8066	5999.522	1
16782.8633	5801.06	1
16783.0566	5837.753	1
16783.3887	6312.769	1
16783.5332	6092.792	1
16783.6523	6091.725	1
16783.6563	6127.23242	1
16783.7051	5973.892	1
16783.8027	5924.96729	1
16783.8945	6265.79736	1
16784.248	6012.365	1
16784.38	6003.655	1
16784.916	6250.445	1
16785.1445	5778.28662	1
16785.4648	5868.978	1
16785.6055	6057.35645	1
16785.83	5959.24951	1
16786.207	6194.85645	1
16786.4238	6103.977	1
16786.4883	5968.06445	1
16786.5762	6071.52051	1
16786.7031	5987.77246	1
16786.77	5927.401	1
16786.8574	5888.4834	1
16787.041	6201.32568	1
16787.1563	6233.771	1
16787.1621	5977.461	1
16787.1621	6401.495	1
16787.3418	5851.42334	1
16787.4277	5864.95947	1
16788.0059	6358.68848	1
16788.0371	5829.263	1
16788.2266	6131.31445	1
16788.6563	6145.814	1
16788.834	5954.838	1
16788.9121	5817.2	1
16788.9121	5957.48975	1
16788.99	5984.95947	1
16789.1816	6032.81348	1
16789.7344	6220.83447	1
16789.8086	6146.994	1
16789.8164	5882.733	1
16789.9961	6086.439	1
16790.3223	6001.01758	1
16790.42	6005.4834	1
16790.5918	6174.31445	1
16790.6016	6043.797	1
16790.6621	6142.903	1
16790.8164	6171.99658	1
16790.98	6037.55469	1
16791.0117	5985.82227	1
16791.08	6154.445	1
16791.2969	6038.877	1
16791.2969	6296.8457	1
16791.4121	6167.19336	1
16791.5137	5905.755	1
16791.6328	5964.7207	1
16791.65	6163.94336	1
16791.8672	6166.136	1
16792.1836	6305.148	1
16792.29	6083.59131	1
16792.9277	6178.294	1
16792.9785	5964.28467	1
16793.1543	5800.38867	1
16793.32	5614.332	1
16793.4766	6143.74951	1
16793.5586	6325.194	1
16793.6367	6082.09033	1
16793.7168	6141.889	1
16793.8418	6140.55469	1
16794.03	5914.503	1
16794.0371	6133.80664	1
16794.2773	6272.37451	1
16794.32	5886.14551	1
16794.3379	5870.63574	1
16794.3555	6084.28027	1
16794.39	6085.01758	1
16794.51	6006.63867	1
16794.8145	6174.029	1
16795	5972.11475	1
16795.1016	5962.30225	1
16795.15	5893.78564	1
16795.1934	5774.349	1
16795.25	5778.26025	1
16795.5664	6007.44629	1
16795.77	5901.96533	1
16795.78	6022.539	1
16795.8574	6072.348	1
16795.97	5980.026	1
16796.1777	5992.10938	1
16796.5254	6161.983	1
16796.9922	6138.06543	1
16797.0918	5977.34	1
16797.5078	5916.82227	1
16797.5488	5695.652	1
16797.62	6174.4	1
16797.7871	6145.49	1
16797.9941	6038.127	1
16798.0332	5824.95	1
16798.1758	5961.964	1
16798.248	6106.569	1
16798.4043	6074.386	1
16798.6855	5852.89258	1
16798.8242	6102.77	1
16799.1152	5649.69971	1
16799.13	6169.248	1
16799.2871	6304.87451	1
16799.67	6012.41846	1
16799.6758	5881.009	1
16800.0781	5864.733	1
16800.1641	6199.82959	1
16800.3633	5868.98438	1
16800.8066	6135.809	1
16800.8281	6259.67627	1
16801.31	5990.759	1
16801.3223	5944.74561	1
16801.4219	6254.88	1
16801.4941	5881.71533	1
16801.709	6048.67529	1
16801.7617	6072.882	1
16801.7715	6100.836	1
16802.11	5842.45	1
16802.2578	6236.44629	1
16802.2813	5884.27051	1
16802.291	5976.456	1
16802.3574	6196.04248	1
16802.5039	5977.847	1
16802.7461	5975.426	1
16802.873	5855.054	1
16803	6096.58057	1
16803.3	5968.054	1
16803.4844	5831.755	1
16803.5781	5815.522	1
16803.6211	6351.76855	1
16803.74	5949.86768	1
16803.7773	6200.11572	1
16803.79	5884.15771	1
16803.81	6155.698	1
16803.8711	5837.1626	1
16803.9961	6315.048	1
16804.14	6061.26025	1
16804.1563	6043.827	1
16804.207	6140.56152	1
16804.23	6091.206	1
16804.3672	5863.977	1
16804.38	6129.83154	1
16804.543	6157.52637	1
16804.5664	6099.724	1
16804.6465	6048.18945	1
16805.09	6047.083	1
16805.1719	6123.42041	1
16805.3555	6011.223	1
16805.6777	5868.2627	1
16805.71	6063.659	1
16805.8223	6148.67871	1
16805.87	5963.21045	1
16805.94	6221.50146	1
16806.12	6052.024	1
16806.1855	5955.15967	1
16806.1973	6190.4043	1
16806.32	6182.02246	1
16806.3613	6198.71631	1
16806.4277	5962.04736	1
16807.0469	5930.89258	1
16807.2383	6218.079	1
16807.2559	6027.062	1
16807.2832	6209.48242	1
16807.3867	6126.601	1
16807.4824	5812.59766	1
16807.8789	6010.20947	1
16808.291	6035.381	1
16808.3477	5995.61768	1
16808.43	5894.821	1
16808.457	6145.309	1
16808.9375	5996.814	1
16808.9668	5945.2583	1
16809.1328	6123.542	1
16809.1816	6246.57471	1
16809.25	6171.5835	1
16809.3047	5979.00635	1
16809.3711	5904.4707	1
16809.54	6054.766	1
16809.58	6341.479	1
16809.668	5832.10742	1
16809.6719	6223.609	1
16809.793	5828.91455	1
16810.61	6013.17725	1
16810.7871	6161.17432	1
16811.041	5928.691	1
16811.166	5709.30664	1
16811.2676	6167.189	1
16811.5156	5875.56543	1
16811.8867	5885.616	1
16811.9043	6019.88232	1
16811.998	5988.23242	1
16812.0234	6013.81445	1
16812.0273	5997.983	1
16812.0977	5991.47266	1
16812.0977	6157.133	1
16812.4883	6096.335	1
16812.5664	5994.227	1
16812.6172	6193.699	1
16812.6367	6178.929	1
16812.7344	6012.83643	1
16812.8262	6380.025	1
16812.8516	6026.2207	1
16812.87	6145.835	1
16812.9551	6147.96533	1
16813.3867	5941.03125	1
16813.4453	6198.2207	1
16813.4727	6186.64551	1
16813.5176	5955.32373	1
16813.6387	6094.04932	1
16813.73	5935.3	1
16813.7734	6241.84668	1
16813.9355	5842.338	1
16814.082	6114.853	1
16814.1055	5963.273	1
16814.1465	5938.959	1
16814.3242	6072.565	1
16814.3867	5994.90039	1
16814.4238	6025.722	1
16814.6836	6285.19434	1
16814.7969	6124.004	1
16814.8145	6004.82373	1
16814.82	5830.75439	1
16814.8965	5873.63525	1
16815.0586	5903.40771	1
16815.41	6209.10156	1
16815.46	5974.77344	1
16815.62	6155.856	1
16815.7	5914.16943	1
16815.709	5642.91162	1
16815.8457	6113.59326	1
16815.875	6079.934	1
16816.07	5988.37158	1
16816.1133	5921.44873	1
16816.623	5921.17041	1
16816.76	5928.14941	1
[truncated: 16,184 more rows]
