# Supplementary material for: A droplet digital PCR (ddPCR) assay to detect Helicoverpa armigera (Lepidoptera: Noctuidae) in bulk trap samples
Source: PLoS One. 2017 May 31;12(5):e0178704. doi: 10.1371/journal.pone.0178704 (PMC5451079; doi:10.1371/journal.pone.0178704)
Supplement: S1 Table — (ZIP) [file pone.0178704.s001.zip › HELICOV_143.csv]

Ch1 Amplitude	Ch2 Amplitude	Cluster
1673.04822	2797.61865	1
13469.0459	4849.708	1
16049.4512	5544.762	1
16083.9375	5630.75537	1
16124.6563	5705.20459	1
16167.3271	5854.69873	1
16230.9189	5647.7666	1
16254.5371	5694.20654	1
16305.4814	5718.40674	1
16319.4063	5932.11328	1
16328.3145	5669.9624	1
16346.3789	5921.574	1
16350.3721	5793.57275	1
16354.7783	5982.33447	1
16359.7207	5873.616	1
16367.0459	5801.47	1
16368.1758	5704.80127	1
16371.6631	5943.3374	1
16372.3975	5956.41748	1
16378.36	5906.36572	1
16384.4688	5852.95068	1
16385.5156	5917.14258	1
16386.0918	5762.03174	1
16387.9453	5744.876	1
16393.7	5677.994	1
16397.4648	5977.343	1
16403.3438	5768.196	1
16404.97	5854.875	1
16408.9023	5931.295	1
16410.7441	6060.77832	1
16414.52	5714.38	1
16416.51	5724.12842	1
16419.1523	5760.032	1
16421.3945	5744.609	1
16424.0918	5677.493	1
16426.875	5821.16553	1
16426.97	5963.15771	1
16427.9629	5815.111	1
16429.5254	5966.56445	1
16435.7832	6030.257	1
16440.19	6017.68359	1
16447.6426	5817.70166	1
16448.875	5881.059	1
16449.4668	5811.10645	1
16451.4082	5657.158	1
16452.21	5518.44775	1
16460.9785	5968.555	1
16468.54	5982.55029	1
16473.9316	5726.25244	1
16477.6133	5754.8374	1
16480.21	6048.87939	1
16480.22	5941.347	1
16482.45	6141.18066	1
16488.57	6095.321	1
16501.7266	5817.08252	1
16503.3125	5950.427	1
16504.9121	5770.809	1
16506.33	5707.3457	1
16510.334	6012.80371	1
16514.6172	5978.558	1
16519.2148	5758.4917	1
16520.0566	5728.929	1
16523.6582	5684.02	1
16527.1133	5992.92725	1
16528.2227	6229.6543	1
16528.7324	5531.51172	1
16529.1055	5784.76172	1
16529.12	5604.76172	1
16532.8086	5627.574	1
16539.75	5810.82373	1
16544.2188	6129.61328	1
16545.5156	5646.282	1
16550.04	5807.98047	1
16550.7773	5695.907	1
16555.002	5391.46729	1
16557.9043	5653.029	1
16559.5527	5662.606	1
16567.2715	6383.518	1
16569.6523	6127.12256	1
16572.4434	5905.797	1
16572.5371	5526.18848	1
16573.1914	6061.59766	1
16573.32	5883.789	1
16573.5039	5729.71973	1
16578.9375	5964.596	1
16579.6543	5856.69141	1
16581.02	5918.16	1
16582.7461	5790.33447	1
16585.002	5747.98535	1
16586.95	5940.489	1
16588.6758	5837.56641	1
16590.4375	5711.892	1
16591.127	5858.719	1
16593.32	5926.90527	1
16593.5527	5889.68652	1
16594.8164	5919.878	1
16596.248	5986.988	1
16598.9688	5933.479	1
16600.5918	5911.62939	1
16601.375	5928.0376	1
16602.8242	5752.5415	1
16602.8945	5941.80225	1
16603.1348	5971.3584	1
16604.377	5866.83643	1
16606.5879	5858.402	1
16607.6719	5869.31	1
16608.0234	5912.932	1
16608.0684	5991.512	1
16609.541	6064.46729	1
16610.416	5637.111	1
16612.9141	6031.061	1
16612.9277	6074.64941	1
16613.0313	5868.9	1
16614.6523	5910.61572	1
16616.2969	5809.697	1
16617.1465	5839.45947	1
16617.8047	6207.31055	1
16618.7461	6154.30957	1
16628.1387	5980.06836	1
16632.748	5798.189	1
16633.2363	5879.01563	1
16634.1133	5788.721	1
16639.0332	5980.695	1
16639.65	5793.418	1
16639.96	5878.0376	1
16641.2539	5942.295	1
16641.5488	5859.67969	1
16641.73	6036.77539	1
16645.125	5976.756	1
16645.707	5982.27637	1
16647.4883	6092.33	1
16655.0254	6045.39355	1
16663.3633	5947.89355	1
16664.584	5933.52344	1
16667.4453	5759.11426	1
16669.95	5701.98145	1
16680.7949	6065.29932	1
16681.38	6102.573	1
16682.4336	5815.752	1
16684.252	5601.453	1
16687.7578	5962.249	1
16688.9375	6078.7793	1
16690.2773	5974.83154	1
16691.8281	5950.64355	1
16692.6211	5992.677	1
16695.4121	6226.25146	1
16696.67	6027.86426	1
16699.2012	5906.98535	1
16701.6875	6034.893	1
16702.5781	6095.09863	1
16704.03	5930.693	1
16704.7871	5834.288	1
16704.95	5641.694	1
16708.03	6143.52441	1
16710.42	5929.90674	1
16711.0039	6177.50635	1
16712.752	5924.008	1
16718.2285	6220.407	1
16719.957	5846.54053	1
16724.6016	6012.418	1
16725.2617	5860.881	1
16728.8887	5790.27637	1
16729.541	5723.095	1
16731.2637	5718.334	1
16732.5938	5837.36572	1
16732.6055	5749.022	1
16735.1543	6102.2207	1
16736.4824	6124.532	1
16736.6816	6069.46436	1
16737.4355	5757.997	1
16741.3574	5599.55762	1
16741.4453	5723.47852	1
16742.8418	5823.77246	1
16745.2422	5926.83936	1
16747.0234	5888.325	1
16748.4336	5706.024	1
16751.3262	6057.824	1
16751.7559	6121.85156	1
16752.66	5891.565	1
16754.2988	6027.8	1
16755.78	6210.558	1
16757.1348	5681.944	1
16757.4512	6150.416	1
16760.9688	5883.514	1
16761.1035	5838.82568	1
16761.2832	5970.8584	1
16761.4	5890.131	1
16765.43	6493.46729	1
16765.7344	5992.93457	1
16765.8848	6036.058	1
16766.4922	6214.97656	1
16767.6777	5923.649	1
16768.5586	6160.03857	1
16768.64	6088.189	1
16769.834	5801.477	1
16771.5586	5835.647	1
16773.541	5865.6	1
16774.0156	5694.152	1
16778.2813	5998.70654	1
16778.7617	5905.19727	1
16779.3457	5768.413	1
16781.01	5981.08447	1
16781.1973	5899.86133	1
16782.06	5711.795	1
16782.21	5836.629	1
16783.207	5939.56641	1
16784.752	5949.70752	1
16785.6172	6076.692	1
16787.2012	5807.705	1
16788.42	6044.862	1
16788.9453	6040.606	1
16790.4238	5874.96826	1
16792.0039	5793.08	1
16792.1875	5938.76855	1
16794.6523	5738.36133	1
16795.8867	6092.398	1
16797.709	5966.05762	1
16798.29	6200.347	1
16798.47	5990.28467	1
16798.9883	5917.98828	1
16799.7832	6083.1626	1
16803.0039	5751.784	1
16805.373	5909.77051	1
16805.7344	6173.37158	1
16806.3379	5884.457	1
16807.9824	5990.1665	1
16808.1543	6154.38672	1
16809.8359	5946.69727	1
16811.84	5996.3916	1
16814.7344	5816.611	1
16815.5469	5988.40039	1
16816.2949	6122.50049	1
16816.66	6044.74854	1
16816.77	5973.09961	1
16818.8984	6266.77	1
16820.6523	5970.99365	1
16820.7012	5933.818	1
16820.8027	6271.178	1
16822.4043	6022.83936	1
16823.6035	5880.339	1
16824.46	5885.278	1
16831.1289	5748.44141	1
16831.3066	5848.12061	1
16834.5254	5976.24854	1
16836.002	5917.46436	1
16837.5742	6032.815	1
16841.5762	6042.976	1
16841.84	5948.71533	1
16842.9629	6206.913	1
16843.4141	6015.206	1
16844.3828	5753.94775	1
16844.875	6019.395	1
16845.2617	6329.79736	1
16846.4316	5811.52539	1
16847.291	5815.49658	1
16847.2988	5829.74268	1
16847.5625	6288.588	1
16848.2773	5865.793	1
16848.3711	6048.012	1
16850.2949	5843.692	1
16852.3359	5799.014	1
16856.11	5970.55029	1
16858.2617	6022.77148	1
16858.7949	5871.47852	1
16860.99	6263.58838	1
16861.3652	5797.591	1
16863.8711	6026.876	1
16864.4531	6205.89355	1
16873.248	6214.609	1
16873.3848	6261.521	1
16873.8477	5881.46631	1
16877.459	6102.495	1
16879.0332	5810.89648	1
16880.3457	6110.539	1
16881.623	6217.93359	1
16884.0645	6138.433	1
16885.877	5906.029	1
16886.62	5750.869	1
16887.86	5955.103	1
16890.3926	6058.066	1
16890.6074	5848.49658	1
16891.3613	6063.552	1
16892.082	6301.51074	1
16894.7578	6015.344	1
16894.9316	5822.0293	1
16895.6387	6121.69727	1
16895.8438	5939.62842	1
16896.72	5655.665	1
16896.77	6042.83545	1
16898.8965	6024.251	1
16899.8555	5950.75146	1
16901.4043	6115.89941	1
16903.33	5959.297	1
16904.36	5796.5	1
16905.83	6145.71973	1
16906.834	6013.559	1
16907.2559	6099.511	1
16907.418	5938.09033	1
16907.6523	5838.678	1
16908.4434	5737.34229	1
16908.58	5910.93945	1
16909.5137	6051.293	1
16911.4355	5757.23535	1
16916.1387	6027.46973	1
16917.7168	5933.9873	1
16919.709	6138.561	1
16919.8652	6332.40967	1
16920.5254	5969.86328	1
16922.5938	6292.608	1
16923.3926	6183.041	1
16925.5859	5735.39551	1
16926.0313	6102.82373	1
16926.8125	5844.40039	1
16927.334	6039.44775	1
16927.34	6294.948	1
16927.4023	6114.633	1
16928.5938	6109.14355	1
16929.2168	6007.73242	1
16932.2871	6015.626	1
16934.877	6151.0625	1
16935.0215	5875.80566	1
16935.73	6325.367	1
16936.623	6111.88037	1
16936.9023	6418.83154	1
16939.6934	5989.47656	1
16940.3164	6023.64551	1
16941.5059	5823.23926	1
16943.4727	6184.086	1
16943.9844	6027.898	1
16944.37	6218.2876	1
16944.91	5895.477	1
16945.31	5801.34375	1
16945.7129	6061.15039	1
16949.0137	6332.02637	1
16950.9531	5820.626	1
16951.2148	5924.71143	1
16951.8125	5914.05273	1
16951.9629	6213.653	1
16952.1426	5955.74561	1
16955.4453	6289.45557	1
16956.7	6105.62	1
16957.082	5973.57471	1
16957.4883	6515.485	1
16957.6113	5640.26953	1
16959.1484	5970.30029	1
16960.1855	6062.2373	1
16961.24	6132.049	1
16961.7969	5879.523	1
16962.5234	6322.15674	1
16962.74	6074.60254	1
16963.08	6085.78564	1
16963.4629	5993.01367	1
16963.5117	6028.044	1
16963.7461	5845.31152	1
16964.6	6001.856	1
16965.4473	5799.69531	1
16969.7188	5849.916	1
16970.0469	6007.27148	1
16970.293	6120.38135	1
16970.81	6195.508	1
16972.41	5903.388	1
16974.4043	5783.82031	1
16975.36	5918.44043	1
16975.4141	5803.92334	1
16975.8828	6044.50146	1
16976.0918	5976.611	1
16976.4922	5879.771	1
16977.5664	5749.74365	1
16978.3086	6267.78955	1
16978.46	6065.61865	1
16980.5664	6042.15039	1
16981.5352	6391.149	1
16982.459	5903.924	1
16984.7188	5951.994	1
16985.3516	6380.116	1
16986.4824	6075.774	1
16987.2168	5978.86	1
16989.9375	6455.57227	1
16990.1211	6098.039	1
16990.2461	5996.7334	1
16991.9238	5909.91	1
16992.0039	6239.12549	1
16993.0938	6151.42139	1
16993.7363	5953.463	1
16995.08	6148.291	1
16995.2988	6182.935	1
16995.32	6055.449	1
16999.92	6118.30566	1
17001.2461	6039.25	1
17001.52	6122.033	1
17003.8066	5712.98145	1
17004.2617	5996.976	1
17004.27	6361.59229	1
17005.3184	6153.108	1
17005.6289	6271.738	1
17005.666	5818.05	1
17005.959	6197.252	1
17006.58	6075.96045	1
17007.71	6242.59375	1
17007.91	5924.40771	1
17008.82	6141.239	1
17008.8789	6311.063	1
17009.252	6259.68262	1
17010.6348	5891.5376	1
17011.17	5939.95752	1
17011.3047	6022.02832	1
17012.377	5867.784	1
17013.0527	5964.525	1
17014.1152	5939.435	1
17016.043	6468.94873	1
17016.6836	5835.49561	1
17017.4375	6494.757	1
17017.9883	6084.048	1
17018.168	6003.152	1
17018.2637	6177.32568	1
17018.6016	6219.524	1
17018.9648	6007.51	1
17019.09	6010.974	1
17019.1641	5641.087	1
17019.4453	6072.365	1
17019.5215	6085.723	1
17019.9082	6024.26855	1
17020.7676	6186.78027	1
17022.2813	5984.24365	1
17022.373	6059.30664	1
17023.5781	5945.155	1
17023.6914	5963.855	1
17025.0625	6048.10352	1
17025.668	6380.86475	1
17026.4824	6001.855	1
17027.7578	6247.57275	1
17027.7773	6205.11035	1
17027.8125	5851.491	1
17028.14	6173.366	1
17028.6133	6028.935	1
17030.207	6337.54443	1
17031.168	5912.11426	1
17031.36	6243.984	1
17031.416	6025.1333	1
17032.9453	6012.242	1
17032.9531	6072.91357	1
17034.1035	5953.166	1
17035.82	5742	1
17036.1133	5955.774	1
17036.5176	6262.02051	1
17036.7988	6110.65771	1
17037.332	6080.00439	1
17037.81	6291.857	1
17038.2324	5893.06738	1
17039.33	6064.736	1
17039.5	6152.062	1
17041.5332	6384.6377	1
17041.5352	5997.64551	1
17042.502	6257.67627	1
17042.9883	6230.134	1
17043.3379	6143.69	1
17044.0352	6102.738	1
17044.1758	6121.84766	1
17044.4238	5859.81445	1
17044.7832	6086.17529	1
17044.9844	6031.957	1
17045.4258	6092.28467	1
17045.6465	6328.8125	1
17047.7324	6001.03174	1
17047.7734	6228.92627	1
17047.9629	6113.0835	1
17050.4141	5916.38	1
17050.5488	6073.189	1
17050.83	5967.562	1
17051.2324	6348.801	1
17051.61	5924.978	1
17051.8281	6179.73975	1
17052.6543	5992.55029	1
17053.6758	6068.247	1
17053.7461	6030.36475	1
17054.07	6243.607	1
17055.5586	5926.545	1
17056.5879	6208.95947	1
17056.6523	6168.219	1
17056.7344	6332.38867	1
17056.7676	5997.787	1
17056.9277	6091.237	1
17057.37	5872.41748	1
17057.76	6204.55762	1
17058.4688	6273.35059	1
17059.3418	6172.13525	1
17060.3262	6283.273	1
17061.03	6181.77637	1
17061.3848	5779.089	1
17061.4	5842.56152	1
17061.5156	6116.344	1
17063.2559	6314.393	1
17063.3828	6273.165	1
17064.64	6089.502	1
17066.35	6265.061	1
17067.07	6103.964	1
17067.43	6080.445	1
17068.6133	6310.90967	1
17068.6367	5885.04346	1
17068.8945	5995.806	1
17070.1582	6195.535	1
17071.7637	5886.612	1
17072.373	5876.005	1
17072.7969	6173.057	1
17073.3633	6107.5166	1
17073.4512	6100.411	1
17073.4531	6189.72363	1
17074.5273	6158.308	1
17075.71	6202.66455	1
17076.1836	6020.373	1
17076.87	6101.56	1
17076.9063	6461.69873	1
17077.0566	6082.306	1
17077.6875	6327.13	1
17077.7031	6428.036	1
17078.0137	5936.35254	1
17078.0352	6100.624	1
17078.5859	6028.781	1
17079.0352	6054.78369	1
17079.1348	5975.27051	1
17079.2285	5992.386	1
17079.3945	6130.696	1
17079.43	6033.63867	1
17079.57	6042.67432	1
17080.2852	6041.262	1
17080.54	5923.152	1
17081.8145	6303.115	1
17081.9023	6380.087	1
17082.3945	6221.689	1
17082.7148	5913.041	1
17083.25	6099.51758	1
17083.5879	5899.086	1
17085.082	6206.836	1
17085.6348	5789.1665	1
17085.7813	5957.428	1
17085.8926	6055.26025	1
17086.2988	6119.2666	1
17086.5352	5566.18848	1
17086.6113	5990.28467	1
17086.9941	5924.59	1
17089.0742	6121.531	1
17090.9316	6180.0415	1
17091.0254	6221.689	1
17091.1758	6161.84131	1
17091.8965	5993.315	1
17093.2012	6120.55957	1
17093.6953	6136.73633	1
17094.0547	6206.76855	1
17094.2715	5946.891	1
17094.41	6017.98828	1
17094.4883	5853.1333	1
17094.627	6237.768	1
17096.0781	6044.47363	1
17096.2031	6155.39258	1
17097.0273	6072.50537	1
17097.37	5587.25342	1
17097.8652	5903.64844	1
17098.7188	6137.691	1
17099.0977	6260.569	1
17099.39	5986.43848	1
17100.0918	6049.873	1
17101.4375	6235.84131	1
17101.8711	6400.24268	1
17101.9	5807.23438	1
17102.043	5863.59961	1
17102.35	5752.639	1
17102.4453	5989.31543	1
17102.9961	5668.39355	1
17103.0645	6219.446	1
17103.834	5873.82959	1
17104.7031	6444.38	1
17104.87	5992.249	1
17105.9316	6381.49658	1
17106.2754	6109.46143	1
17106.29	6240.833	1
17106.64	6099.7334	1
17107.666	6385.88428	1
17107.7285	6110.81055	1
17108.9512	6212.551	1
17109.0156	5865.78125	1
17109.1777	5977.128	1
17109.2559	6168.40771	1
17109.26	5951.61035	1
17109.7441	5949.01953	1
17109.9043	6156.08252	1
17110.1211	6157.05029	1
17110.5625	6101.583	1
17111.3086	6066.14453	1
17111.45	6081.789	1
17112.0176	6214.457	1
17112.6133	6163.36572	1
17113.8438	6371.414	1
17113.8457	6025.17432	1
17114.09	6211.12158	1
17114.3086	6429.449	1
17115.87	5944.75439	1
17116.65	6228.24658	1
17116.707	6085.866	1
17117.4414	6215.80957	1
17117.9	5868.396	1
17117.9531	6533.709	1
17118.33	6264.11426	1
17119.9922	5976.45068	1
17120.2012	6253.74756	1
17120.4941	5987.926	1
17120.8066	6023.20264	1
17121.543	6122.212	1
17121.5762	5977.14355	1
17121.5918	6022.19531	1
17121.66	5952.56	1
17122.12	5886.825	1
17122.1914	6251.29053	1
17122.21	6275.938	1
17122.3438	6252.9585	1
17123.4844	6141.722	1
17125.5234	6210.92334	1
17126.19	5933.08643	1
17126.4473	6251.915	1
17126.4922	6266.21826	1
17126.7266	6199.759	1
17127.0215	5976.366	1
17127.1426	5921.77246	1
17127.4512	6201.975	1
17128.21	6360.535	1
17128.27	6195.104	1
17128.5	6089.644	1
17129.3574	5969.473	1
17129.3945	6065.653	1
17129.748	5901.098	1
17130.1934	5904.372	1
17130.22	6224.545	1
17131.6016	6211.759	1
17131.7754	6119.188	1
17132.3633	5995.33643	1
17132.5371	6137.37158	1
17132.5449	5857.242	1
17133.0566	6253.276	1
17133.1875	5863.967	1
17136.2988	6074.02441	1
17136.67	6021.337	1
17137.0176	6354.501	1
17138.459	6399.59766	1
17139.0859	6098.46338	1
17140.03	6246.794	1
17140.0469	5963.93359	1
17140.4922	6256.81641	1
17140.627	6385.95361	1
17141.1	6227.72852	1
17141.4258	6051.8916	1
17141.7637	6338.449	1
17141.8145	6372.55566	1
17141.873	6251.012	1
17142.3027	6080.22852	1
17142.3789	6109.02344	1
17142.97	6120.54346	1
17143.52	6184.88428	1
17144.1855	6095.662	1
17144.7656	5963.3	1
17144.8926	6092.578	1
17145.3555	5997.2207	1
17145.3555	6171.59131	1
17146.2422	6411.68457	1
17146.2734	6251.30371	1
17146.47	5798.62646	1
17146.5137	6038.855	1
17146.7813	6088.29053	1
17146.8613	6363.67334	1
17146.87	6067.02637	1
17147.2617	6477.56543	1
17147.3574	5993.5957	1
17148.0449	6582.526	1
17148.2	6117.36475	1
17148.3652	6095.47168	1
17148.4883	6040.33252	1
17148.6484	6577.11963	1
17149.2676	6195.14355	1
17149.76	5955.81934	1
17150.1133	6118.8623	1
17150.7188	6086.19629	1
17150.8438	6207.297	1
17150.9453	6044.829	1
17151.3047	5960.29053	1
17151.3281	6119.23047	1
17152.5762	5796.19971	1
17153.0371	6074.93066	1
17153.78	6439.66748	1
17155.6172	6050.24365	1
17155.6738	6202.32471	1
17156.22	6032.21045	1
17156.3047	6117.6167	1
17156.39	6151.158	1
17156.6289	5877.308	1
17157.0879	6346.827	1
17157.42	6194.5874	1
17157.6855	6259.54053	1
17158.5215	6102.059	1
17158.5547	6293.124	1
17160.15	5631.96045	1
17160.43	6333.34326	1
17160.5469	6485.74268	1
17160.5977	6150.876	1
17160.7363	5893.69043	1
17161.0879	6069.05371	1
17161.13	6420.28	1
17161.1875	5923.84326	1
17162.7461	5984.798	1
17163.0859	6075.54053	1
17163.2734	6192.131	1
17164.332	6321.90137	1
17164.4512	6433.13574	1
17164.6777	6002.855	1
17164.7051	6352.28467	1
17165.35	6375.11475	1
17166.0117	6147.31738	1
17166.0527	6301.719	1
17166.35	6187.62354	1
17167.3262	6052.344	1
17167.4043	6156.72949	1
17167.5723	6155.77051	1
17167.9414	6123.135	1
17168.332	6287.197	1
17168.3984	6299.97168	1
17169.1348	6061.03369	1
17169.418	6488.81445	1
17169.8379	5781.861	1
17170.0449	6048.46631	1
17170.11	5821.728	1
17171.0527	6264.64453	1
17172.6211	5987.56348	1
17172.666	6661.827	1
17172.74	6108.501	1
17173.0879	5937.471	1
17173.2715	6072.961	1
17173.4121	5948.64844	1
17173.584	6298.927	1
17174.4922	6132.78467	1
17174.88	6327.518	1
17175.7734	6319.87451	1
17175.791	6148.2583	1
17176.0938	6124.17529	1
17178.4844	6111.016	1
17179.4082	5897.756	1
17180.8125	6400.40771	1
17180.99	6320.90967	1
17181.11	6554.95264	1
17181.31	6041.831	1
17181.3125	5972.132	1
17181.4551	5927.158	1
17183.0586	6219.09	1
17183.8379	6196.34668	1
17183.9766	6112.662	1
17185.1367	6603.677	1
17185.5059	6302.80029	1
17185.51	6588.91455	1
17185.5469	6148.384	1
17186.6738	6220.145	1
17186.8613	6281.38965	1
17187.5137	5994.80762	1
17188.49	5911.238	1
17188.5879	6030.76953	1
17188.8	6473.29541	1
17188.94	6134.655	1
17188.9727	5984.13867	1
17189.01	6084.78955	1
17189.35	6373.68652	1
17189.9922	6048.70654	1
17191.2637	6382.03467	1
17191.6426	6157.832	1
17191.84	6369.713	1
17193.51	6068.64941	1
17193.8164	6262.24365	1
17193.9629	6186.469	1
17194.0137	5985.00732	1
17194.1016	5967.501	1
17194.3242	6589.666	1
17194.707	6220.02051	1
17194.7422	6153.822	1
17194.7949	6233.25146	1
17195.4766	6003.475	1
17195.5527	6121.93164	1
17196.2031	6339.41	1
17196.4023	6178.738	1
17196.6523	6072.728	1
17196.72	6334.63672	1
17196.8613	5885.37256	1
17197.2832	6015.04736	1
17197.4531	6261.59961	1
17197.9688	6203.852	1
17198.1016	6183.575	1
17198.3066	5987.84	1
17198.4531	6103.153	1
17199.01	6102.81	1
17199.209	6167.99365	1
17199.24	6275.976	1
17199.2852	6081.874	1
17199.3984	6126.58447	1
17199.6934	6080.554	1
17199.9863	6161.98	1
17200.5469	6349.084	1
17200.56	6103.662	1
17200.6543	6178.1543	1
17201.1875	6039.65234	1
17201.22	6119.906	1
17201.3027	6067.169	1
17201.4531	6208.12549	1
17201.5234	6419.75244	1
17201.9766	6195.729	1
17202.2949	6255.313	1
17202.41	6329.41357	1
17202.7188	6099.3877	1
17203.1035	6014.14	1
17203.1367	6155.78271	1
17203.2363	6261.07861	1
17203.6543	6216.6084	1
17203.84	6316.14746	1
17204.1953	6017.51758	1
17204.3086	6419.15625	1
17204.3984	6296.292	1
17204.4883	6314.84473	1
17204.59	6275.546	1
17205.9551	6349.47754	1
17206.1113	6170.213	1
17206.2871	5923.92041	1
17206.377	6245.6377	1
17206.71	6095.621	1
17206.8164	6415.679	1
17207.0273	6127.02832	1
17207.2031	6262.275	1
17208.166	6267.11328	1
17208.29	5806.276	1
17208.5234	6424.012	1
17208.6445	6195.977	1
17208.7148	6330.426	1
17209.209	5940.222	1
17209.2266	5862.70459	1
17209.2988	5985.67	1
17209.5469	6149.4585	1
17209.8184	6348.713	1
17210.0742	6101.99268	1
17210.2813	6057.841	1
17210.3027	6344.947	1
17211.4785	6217.23047	1
17211.83	6246.06445	1
17211.8555	6243.31543	1
17212.2383	6158.856	1
17213.06	6299.50049	1
17213.1387	6244.60645	1
17213.3438	6344.126	1
17213.4414	6215.954	1
17213.5117	6122.679	1
17213.5625	6327.25146	1
17213.89	6104.23242	1
17214.02	6324.5415	1
17214.0371	5972.82	1
17214.0879	5777.946	1
17214.23	5908.214	1
17214.2988	6159.897	1
17215.3047	6233.84863	1
17215.46	6267.925	1
17216.1055	5984.59229	1
17216.2051	6074.733	1
17216.68	6083.027	1
17216.8184	5964.29834	1
17216.9629	5810.42725	1
17217.041	5906.92627	1
17217.22	6104.30566	1
17217.916	6179.129	1
17217.97	6065.8584	1
17218.0117	6250.551	1
17218.3184	6318.01758	1
17218.3379	5922.428	1
17218.69	5950.72461	1
17218.7871	6296.05127	1
17218.8	6335.63867	1
17219.0273	6407.384	1
17219.1172	6170.70068	1
17219.168	6175.72852	1
17219.4785	6214.837	1
17219.68	6226.85742	1
17219.7148	6137.154	1
17220.34	6336.98047	1
17220.6855	6392.61035	1
17221.1445	5889.53564	1
17221.21	6354.665	1
17221.7754	6149.813	1
17221.8379	6201.27148	1
17222.35	6060.457	1
17222.5137	6360.152	1
17222.6738	6084.209	1
17222.7422	6358.60352	1
17223.002	6230.334	1
17223.5117	6101.944	1
17223.72	6110.2876	1
17224.4785	6103.66064	1
17224.6875	6339.977	1
17225.38	6163.56152	1
17225.4434	6022.12354	1
17225.68	6132.2	1
17225.7734	6429.58447	1
17225.8125	5938.276	1
17225.8242	6002.23145	1
17226.0059	6189.52832	1
17226.61	6370.701	1
17226.9531	6302.612	1
17226.9688	6152.974	1
17227.6367	6179.3833	1
17227.7676	6395.235	1
17228.3379	6328.44	1
17228.832	6261.919	1
17229.46	6308.25537	1
17229.7969	6155.793	1
17229.8633	6029.25732	1
17230.9941	5994.2793	1
17231.05	6091.97168	1
17231.123	6006.67236	1
17231.83	6153.54443	1
17232.416	6345.342	1
17232.4355	6392.181	1
17232.4824	6308.76172	1
17233.0547	6268.162	1
17233.3457	6183.99561	1
17233.6836	6311.55	1
17234.47	6129.51855	1
17235.11	5990.874	1
17235.498	6329.30762	1
17235.5371	6274.284	1
17235.7578	6002.029	1
17235.7988	6172.844	1
17236.2969	6068.056	1
17236.373	6227.766	1
17236.5234	5960.022	1
17236.6934	6339.406	1
17236.8867	6478.90625	1
17237.6133	6109.25	1
17238.4023	6104.89844	1
17238.4824	6272.33936	1
17238.58	6226.01953	1
17239	6003.00439	1
17239.1543	5988.48535	1
17239.2422	6299.79053	1
17240.043	6141.31836	1
17240.8535	6447.82568	1
17240.9375	6422.56	1
17241.2715	6001.00244	1
17241.4688	6157.71826	1
17241.5957	6213.69727	1
17241.72	6359.158	1
17241.9844	5973.626	1
17242.14	6346.827	1
17242.3086	6220.385	1
17242.6328	6212.05	1
17242.9941	6237.7876	1
17243.043	6216.35156	1
17243.1953	6169.585	1
17243.2656	6340.73535	1
17244.4043	6076.41162	1
17244.87	6229.00342	1
17246.86	6147.48535	1
17246.8926	6371.767	1
17246.9512	6253.093	1
17246.9766	6043.325	1
17247.4121	6010.086	1
17247.459	6289.66	1
17247.8535	6404.71	1
17248.2188	6030.75537	1
17248.9766	5993.597	1
17249.1914	6468.10254	1
17249.1973	6425.348	1
17249.8125	6061.082	1
17250.1152	6111.109	1
17250.5156	6347.49	1
17250.9355	6442.67432	1
17251.12	6119.444	1
17251.7852	6403.552	1
17251.83	6334.61768	1
17251.877	6144.67627	1
17251.91	6170.328	1
17252.4082	6306.95654	1
17252.623	6317.60645	1
17252.67	5838.28027	1
17253.06	6012.291	1
17253.08	6108.47754	1
17253.6621	6333.45166	1
17254.0586	6378.17041	1
17254.957	6387.51	1
17255.0977	6019.451	1
17255.4082	6433.80469	1
17255.5352	5976.988	1
17255.543	6056.79346	1
17255.7129	5943.14355	1
17255.8066	5998.602	1
17257.2637	6140.22559	1
17257.543	6476.465	1
17257.7422	6060.16846	1
17257.9883	6429.13	1
17257.9883	6350.62842	1
17258.3047	6209.069	1
17258.3164	6133.263	1
17258.998	6175.71826	1
17259.19	6214.20947	1
17259.4355	6259.7334	1
17259.4863	5978.03174	1
17259.5078	6401.217	1
17259.582	6222.062	1
17259.8027	6187.35645	1
17259.8711	6327.76	1
17260.2656	6366.4126	1
17260.9238	6389.301	1
17260.9316	5970.65332	1
17261.0137	6210.762	1
17261.0254	6116.29053	1
17261.0273	5988.608	1
17261.1172	6244.138	1
17261.3379	6303.494	1
17262.5469	6020.60645	1
17263.1738	6014.185	1
17264.1016	6234.68555	1
17264.877	6255.46729	1
17265.0313	6524.20459	1
17265.0488	6449.197	1
17265.6445	6137.03125	1
17265.8965	6281.59668	1
17266.0566	6011.89648	1
17266.5156	6174.825	1
17266.7461	6218.08643	1
17267.03	6057.88525	1
17267.2461	6064.569	1
17268.0469	6417.75732	1
17268.0918	6003.58154	1
17268.168	6465.746	1
17269.4473	6250.747	1
17269.457	6460.651	1
17269.6484	6098.26855	1
17270.09	6023.60547	1
17270.1152	6181.98438	1
17270.6133	6026.966	1
17270.6621	6292.07373	1
17271.45	5899.6333	1
17271.459	6209.092	1
17271.65	6268.0625	1
17271.7383	6264.841	1
17272.4746	5889.264	1
17272.63	6152.42236	1
17273.0957	6094.22266	1
17273.1328	6230.98828	1
17273.1875	6229.82764	1
17273.4141	6068.234	1
17273.4785	6303.92041	1
17273.6211	6208.175	1
17273.79	6267.409	1
17273.7949	6062.745	1
17273.8184	6118.26074	1
17273.96	6356.05664	1
17274.0117	6250.694	1
17274.5078	6299.76758	1
17274.7324	6077.971	1
17275.3887	6402.33838	1
17275.4453	6157.81641	1
17275.5137	6215.27832	1
17275.6113	6141.552	1
17275.6953	6325.061	1
17275.72	6532.42627	1
17275.79	6120.382	1
17275.9688	6219.64941	1
17276.08	6100.63672	1
17276.13	6032.88574	1
17276.62	5997.52051	1
17276.8047	5945.43359	1
17277.123	6206.29541	1
17277.1445	5972.29639	1
17277.3027	6232.476	1
17277.3867	6009.701	1
17277.63	6157.22461	1
17277.8887	6337.67871	1
17278.1855	6345.63037	1
17278.2051	6341.112	1
17278.7656	6198.68066	1
17279.0176	6161.74	1
17279.3359	6094.07227	1
17279.49	6313.43945	1
17279.6152	6375.55029	1
17280.041	5866.87744	1
17280.9023	6441.13867	1
17281.0176	6074.973	1
17281.1152	5830.37939	1
17281.1543	6299.95166	1
17281.7773	6165.824	1
17282.332	6076.022	1
17283.46	6385.76563	1
17283.48	6227.709	1
17283.9043	6182.81348	1
17284.2129	6436.725	1
17284.6738	6387.317	1
17284.752	6290.76855	1
17285.2363	6188.937	1
17285.2578	6192.24561	1
17285.5	6379.51074	1
17285.88	6302.66455	1
17286.1816	6187.26025	1
17286.252	6156.977	1
17286.3281	6063.41553	1
17286.41	6025.79639	1
17286.6367	6019.643	1
17286.8867	6247.05225	1
17287.1387	5897.18945	1
17287.1914	6276.21973	1
17287.42	6204.872	1
17287.44	5834.347	1
17287.9824	6000.71826	1
17288.18	6317.40625	1
17288.4961	6376.21729	1
17288.9375	6176.238	1
17289.0781	6032.01025	1
17289.2188	6178.79248	1
17289.4746	6180.374	1
17289.6055	6419.27734	1
17290.0039	6033.64453	1
17290.3828	5904.77734	1
17290.7344	5946.25439	1
17290.7871	6305.845	1
17290.85	6397.71631	1
17290.9082	6160.36963	1
17290.9316	6141.43945	1
17291.3164	5915.42334	1
17291.377	6183.05127	1
17291.6074	6063.19238	1
17291.7051	6002.559	1
17291.7773	6025.61768	1
17292.4082	6419.475	1
17293.5215	6223.63867	1
17293.5977	6389.457	1
17294.0957	6398.72461	1
17294.2734	5990.587	1
17294.46	6320.57764	1
17294.5488	6386.616	1
17295.2656	6385.287	1
17295.3574	6217.13232	1
17295.4	6071.21338	1
17295.4922	6312.29	1
17295.9434	6073.046	1
17296.5469	6367.598	1
17296.5645	6361.622	1
17296.9688	6061.3916	1
17298.14	6083.021	1
17298.1914	6002.26953	1
17298.6777	6402.934	1
17298.7715	6285.686	1
17298.94	5846.437	1
17299.3555	6288.31738	1
17300.2871	6259.75	1
17300.3125	6256.15332	1
17300.4121	6389.41357	1
17300.61	6344.225	1
17300.7656	5954.46875	1
17300.791	6367.43457	1
17301.02	6254.959	1
17301.3047	6005.171	1
17301.4375	6457.96338	1
17301.51	6451.809	1
17301.63	6149.664	1
17301.71	6277.463	1
17301.8145	6472.632	1
17301.8164	6335.18457	1
17301.9883	6391.97656	1
17302.1055	5931.402	1
17302.4551	6447.99	1
17302.5254	6283.7666	1
17302.5527	6330.132	1
17302.6543	6161.07	1
17302.86	6547.0127	1
17302.918	6007.53955	1
17303.2129	6120.29443	1
17303.3125	6218.30957	1
17303.3184	6147.6875	1
17303.55	5983.01	1
17303.63	6462.551	1
17304.1445	6193.478	1
17304.4336	5936.577	1
17304.9629	6479.053	1
17305.1816	6299.07861	1
17305.44	6074.305	1
17305.4785	6098.20752	1
17305.54	6122.722	1
17306.5625	6192.294	1
17307.1563	6236.757	1
17307.4531	5986.361	1
17307.5469	6249.24268	1
17307.5742	6214.856	1
17307.6953	6169.672	1
17307.834	6415.878	1
17307.9414	6311.221	1
17308.043	6070.42	1
17308.3965	5981.471	1
17308.9824	6336.64	1
17309.12	6057.526	1
17309.1211	6270.914	1
17309.418	6397.64453	1
17309.5449	6184.21729	1
17309.7246	6239.745	1
17310.2266	6210.74072	1
17310.2422	6155.045	1
17310.54	6299.94043	1
17311.0273	6269.99854	1
17311.0684	6341.315	1
17311.07	6236.50732	1
17311.0957	6052.874	1
17311.4375	6096.75635	1
17311.44	6374.11	1
17312.1836	6185.493	1
17312.2422	6178.99561	1
17313.0488	6130.78564	1
17313.0781	5985.683	1
17313.1953	6214.873	1
17313.4023	6237.89355	1
17313.5762	6261.038	1
17313.625	6088.855	1
17313.83	6110.654	1
17313.8867	6147.479	1
17314.2734	6170.396	1
17314.7852	6260.44	1
17314.8457	6039.60059	1
17315.002	6106.30859	1
17316.12	6363.48145	1
17316.377	6072.689	1
17316.54	6163.49365	1
17316.6816	6222.32471	1
17317.2031	6252.589	1
17317.2539	6197.77	1
17317.2832	6118.573	1
17317.3438	6122.54736	1
17317.5254	6226.519	1
17317.5723	6383.583	1
17317.6387	6012.373	1
17317.69	6359.495	1
17317.707	6295.83643	1
17317.7813	6352.47168	1
17317.84	6076.163	1
17318.168	5950.92041	1
17318.92	6028.545	1
17319.084	6242.562	1
17319.166	6184.56934	1
17319.35	6162.085	1
17319.7422	6045.39746	1
17319.9824	6156.09326	1
17320.25	6158.9585	1
17320.67	6208.932	1
17320.9512	6191.61426	1
17321.2422	6268.207	1
17321.7617	6264.557	1
17321.96	6309.626	1
17322.5449	6144.544	1
17322.9355	6389.979	1
17323.2559	6311.13	1
17324.15	6345.38232	1
17324.2617	6062.23	1
17324.4355	6065.66943	1
17324.459	6327.37	1
17324.72	6224.618	1
17324.7266	6147.65527	1
17325.31	6404.95752	1
17325.3242	6310.18848	1
17325.4316	6362.22656	1
17325.5352	6450.11865	1
17325.6621	6107.355	1
17325.7168	6222.95459	1
17325.9043	6238.059	1
17326.1074	6264.47949	1
17326.16	6058.536	1
17326.28	6222.61475	1
17326.3184	6259.182	1
17326.3789	5893.5166	1
17326.5762	6307.474	1
17326.8711	6269.27832	1
17326.9043	6192.12939	1
17327.0078	6125.48535	1
17327.0273	6443.29443	1
17327.1426	6293.739	1
17327.27	6382.059	1
17327.418	6322.84326	1
17327.44	6000.8833	1
17327.6035	6226.757	1
17327.6133	6093.824	1
17327.6289	6294.712	1
17327.7031	6049.574	1
17327.83	6184.031	1
17327.8613	6264.707	1
17328.27	6355.33643	1
17328.5156	5923.25732	1
17328.6113	6179.13135	1
17328.6172	6167.535	1
17328.6465	6357.79346	1
17328.7	6239.88428	1
17328.7559	6519.987	1
17328.8164	5880.64063	1
17328.9414	6316.04346	1
17328.957	6480.1123	1
17328.9844	6174.295	1
17329.1055	5846.1416	1
17329.23	6164.545	1
17329.29	6377.685	1
17329.52	6134.288	1
17329.5313	5872.05957	1
17329.7051	6153.641	1
17330.1641	5966.04736	1
17330.707	6376.53955	1
17330.7988	6324.411	1
17331.35	6121.153	1
17331.4648	6507.05	1
17331.957	6200.569	1
17332.14	6313.753	1
17332.623	6192.03271	1
17332.6641	6003.11328	1
17333.1348	5937.25537	1
17333.2969	6173.22754	1
17333.3789	6073.92	1
17333.4	6014.965	1
17333.8418	6099.059	1
17333.9082	6301.15234	1
17334.0566	6448.34668	1
17334.09	6202.872	1
17334.13	6306.20557	1
17334.34	6370.849	1
17334.3418	6247.04834	1
17334.6074	6081.251	1
17334.8477	6321.40771	1
17334.875	6077.502	1
17335.0059	6379.38574	1
17335.0469	6126.83	1
17335.4551	6128.16553	1
17335.6152	6196.87061	1
17335.709	6383.945	1
17335.957	6296.13428	1
17336.1211	5549.269	1
17336.2266	5999.66455	1
17336.2285	6356.85547	1
17336.39	6454.70361	1
17336.4121	6469.63232	1
17336.502	6296.16	1
17336.56	6101.74658	1
17336.79	6218.77734	1
17336.918	6240.73535	1
17336.9336	6622.648	1
17337.0547	5966.95947	1
17337.4785	6122.99	1
17337.73	6120.554	1
17337.7363	5943.958	1
17337.832	6201.431	1
17337.834	6123.871	1
17337.8828	6221.45947	1
17338.293	6314.425	1
17338.7871	6373.02734	1
17338.8145	6505.61865	1
17338.832	6072.647	1
17339.0078	6320.77344	1
17339.1211	6322.60059	1
17339.207	6046.29346	1
17339.2734	6312.489	1
17339.5234	6079.53	1
17339.7852	6350.27734	1
17339.9922	6120.94531	1
17340.2656	6305.10938	1
17340.5527	6435.44434	1
17340.58	6360.43164	1
17340.95	5908.79	1
17340.9727	6405.18164	1
17341.4727	6257.60059	1
17341.748	6212.199	1
17341.7852	6358.88867	1
17341.86	5914.5874	1
17342.1016	6283.305	1
17342.1914	6470.42529	1
17342.416	6412.48145	1
17342.4355	5927.763	1
17342.5645	6316.103	1
17342.6543	6579.94775	1
17342.959	6028.456	1
17342.9844	6331.07764	1
17343.4258	6052.28564	1
17343.5	6189.08057	1
17343.51	6013.71826	1
17343.8945	6274.80957	1
17343.9746	6676.928	1
17344.0762	6174.473	1
17344.6523	6439.07861	1
17344.92	6396.245	1
17344.9629	6067.62	1
17345.0332	5975.489	1
17345.22	6081.27539	1
17345.9746	6546.17334	1
17346.1152	6006.63	1
17346.125	6221.385	1
17346.2871	6298.89258	1
17347.0938	6171.836	1
17347.2051	6068.944	1
17347.3066	6285.26074	1
17347.42	5973.201	1
17347.457	6436.384	1
17347.65	6330.738	1
17347.6621	6427.71973	1
17347.6875	6183.4	1
17347.7012	6401.671	1
17347.8027	6130.275	1
17347.82	6345.432	1
17348.0059	6129.54	1
17348.0527	6266.589	1
17348.0859	6171.85156	1
17348.2578	6275.79053	1
17348.3965	5987.019	1
17348.4121	6256.843	1
17348.6445	6206.84473	1
17348.6914	6469.38965	1
17349.0547	6069.00928	1
17349.1113	6486.917	1
17349.19	6226.946	1
17349.3145	6178.25732	1
17349.4277	6241.74268	1
17349.44	6391.532	1
17350.0469	6156.903	1
17350.127	6217.779	1
17350.1484	6380.759	1
17350.56	6279.045	1
17350.5625	6195.555	1
17350.8066	6243.46826	1
17350.9336	5926.7373	1
17351.3867	6047.31543	1
17351.459	6479.294	1
17351.8477	6201.243	1
17352.0645	6036.548	1
17352.5586	6174.04346	1
17352.7578	6527.42139	1
17352.875	6014.38525	1
17352.94	6066.60645	1
17353.1445	6052.59	1
17353.2637	6339.33057	1
17353.582	6182.05566	1
17353.7852	6202.36133	1
17353.9688	6113.31	1
17354.03	6381.39453	1
17354.0547	6145.45557	1
17354.0957	5994.49951	1
17354.1016	6232.314	1
17354.5762	6563.528	1
17354.6367	6249.236	1
17354.65	6289.836	1
17354.7051	6180.047	1
17354.9063	6346.87549	1
17354.9082	6080.99268	1
17354.9668	6048.29248	1
17355.2813	6177.114	1
17355.3262	6006.943	1
17355.4512	6170.5083	1
17355.7734	6459.31348	1
17355.7871	6159.891	1
17356.2285	6094.935	1
17356.2363	6179.367	1
17356.7344	6094.79346	1
17356.9	6048.55762	1
17357.3828	6275.216	1
17357.6523	5691.236	1
17357.9063	6048.975	1
17358.3066	6047.44434	1
17358.8359	6055.42041	1
17358.9688	6191.564	1
17358.98	6275.57568	1
17359.127	6171.83643	1
17359.14	6090.974	1
17359.6914	6105.04	1
17359.8418	6227.607	1
17359.8574	5932.64	1
17360.4	6126.17432	1
17360.4883	6265.036	1
17360.5938	6132.759	1
17360.6563	6333.635	1
17360.9434	6118.40332	1
17361.291	6178.36768	1
17361.36	6147.643	1
17361.9883	6050.764	1
17362.1816	6127.909	1
17362.7637	6042.073	1
17362.8125	6207.8877	1
17362.9316	6226.26855	1
17363.1875	6202.028	1
17363.1953	6163.347	1
17363.3145	6293.369	1
17363.6289	6384.617	1
17363.7871	6006.162	1
17364.0723	6240.36035	1
17364.3613	6300.711	1
17364.3867	6284.64453	1
17364.5566	6122.8584	1
17364.5664	6200.45166	1
17364.6035	6266.3833	1
17364.7266	6094.418	1
17364.9121	6169.692	1
17365.0527	6317.335	1
17365.1035	6399.80957	1
17365.3477	5838.66943	1
17365.4941	6204.49268	1
17365.5449	6314.04639	1
17366.0488	6062.3457	1
17366.0684	6370.584	1
17366.1582	6323.92041	1
17366.3672	6158.69873	1
17366.627	6186.726	1
17366.8242	6299.982	1
17367.4785	6265.32031	1
17367.5254	6199.56641	1
17367.625	6147.254	1
17367.8789	6428.07861	1
17368.0684	6373.024	1
17368.4648	6238.17236	1
17368.57	6094.98828	1
17368.8574	5961.741	1
17368.91	6037.365	1
17368.957	6058.76953	1
17369.0977	6143.68262	1
17369.1348	6054.8	1
17369.6758	6162.935	1
17369.7363	6412.0376	1
17369.8613	6341.104	1
17370.1	6304.04053	1
17370.4375	5904.655	1
17370.5059	6148.96973	1
17370.5234	5973.47168	1
17370.5234	6087.227	1
17370.5527	6046.449	1
17370.5586	6176.785	1
17370.8086	6103.096	1
17370.8555	6171.336	1
17370.8672	6282.14648	1
17370.91	6152.5625	1
17370.92	6103.27734	1
17371.02	6258.549	1
17371.02	6526.03857	1
17371.1035	6403.376	1
17371.53	6407.572	1
17371.6719	6063.911	1
17371.8281	6050.787	1
17371.9238	5951.55371	1
17371.9316	6115.453	1
17372.0234	6201.78174	1
17372.0273	6305.195	1
17372.127	6222.51855	1
17372.207	6485.79	1
17372.47	6400.683	1
17372.7676	6331.57861	1
17372.94	5958.65234	1
17372.99	6398.92969	1
17373.55	6195.554	1
17373.8027	6182.17041	1
17373.95	6647.70557	1
17374.2441	6450.16455	1
17374.96	6207.371	1
17375.06	6338.6543	1
17375.0938	5974.39063	1
17375.2148	6180.592	1
17375.3965	6085.049	1
17375.6387	6150.2207	1
17375.81	5951.47266	1
17376.375	6161.46143	1
17376.4355	6032.40332	1
17376.6875	5948.497	1
17377.17	6195.42627	1
17377.1758	6165.79541	1
17377.252	6211.33057	1
17377.35	6162.58643	1
17377.8438	6248.02832	1
17377.86	6389.675	1
17378.5938	6232.051	1
17378.6348	6226.126	1
17379.1	6352.75146	1
17379.3438	6422.608	1
17379.4219	6267.29053	1
17380.0938	5966.62939	1
17380.1055	6349.142	1
17380.2539	6220.125	1
17380.2539	5957.515	1
17380.2656	6080.1123	1
17380.28	6049.779	1
17380.2852	6166.42529	1
17380.4668	6252.00244	1
17380.54	6341.93262	1
17380.7461	6189.9	1
17380.7773	6216.04053	1
17380.8164	6270.256	1
17380.8535	6258.55957	1
17380.9121	6294.24072	1
17380.9824	5931.64355	1
17381.3945	6041.82373	1
17381.9844	6158.534	1
17383.3	6121.55762	1
17383.6563	6055.01758	1
17383.7578	6307.86963	1
17383.8574	6122.94336	1
17384.1328	6190.26025	1
17384.1836	6370.84229	1
17384.2363	5918.71729	1
17384.47	6349.068	1
17384.6152	6779.164	1
17384.75	6123.03369	1
17384.7559	6176.17529	1
17384.77	6294.64453	1
17384.8262	6213.247	1
17384.9219	6104.36426	1
17384.9785	6229.33154	1
17385.0039	6421.494	1
17385.0625	6189.144	1
17385.13	6386.15625	1
17385.2168	6573.83	1
17385.2559	6395.5376	1
17385.4277	6226.72168	1
17385.9141	6239.02637	1
17385.9531	6300.984	1
17386.373	6071.623	1
17386.3984	6062.256	1
17386.79	6233.284	1
17386.9121	6425.248	1
17387.1758	6285.9	1
17387.2188	6463.044	1
17387.2813	6273.736	1
17387.7441	6334.68359	1
17388.01	6392.45459	1
17388.1621	6173.16748	1
17388.29	6100.619	1
17388.5059	6115.03174	1
17388.54	6161.84131	1
17388.5938	6351.913	1
17388.87	6009.73	1
17389.0625	6420.85059	1
17389.4648	6397.659	1
17389.5176	6197.39258	1
17389.5352	6367.611	1
17389.5645	6364.95557	1
17389.58	6201.2417	1
17389.7227	6315.401	1
17389.9434	6285.74	1
17390.05	6252.67627	1
17390.13	5938.06641	1
17390.9141	6319.754	1
17390.9238	6373.583	1
17391.0742	6065.609	1
17391.22	6220.62744	1
17391.2715	6231.4043	1
17391.5742	6495.2	1
17391.627	6197.84766	1
17391.6719	6324.91748	1
17391.72	6069.465	1
17392.1113	6112.89746	1
17392.1523	6229.674	1
17392.1758	6232.33838	1
17392.1855	6268.76025	1
17392.4258	6039.106	1
17392.46	6371.201	1
17392.8867	6313.1167	1
17393.0234	6333.906	1
17393.1719	6190.984	1
17393.3262	6001.683	1
17393.5664	6176.34375	1
17393.7129	5971.92236	1
17394.125	6311.268	1
17394.1719	5905.131	1
17394.2051	6454.874	1
17394.35	6073.86963	1
17394.5332	6174.05957	1
17394.6	6321.97168	1
17394.8359	6057.857	1
17394.87	6095.87061	1
17394.93	6264.022	1
17395.0234	6238.238	1
17395.2227	6091.48535	1
17395.5762	6141.04346	1
17395.71	6167.96338	1
17395.8145	6341.4873	1
17395.957	6293.84326	1
17396.1133	6289.165	1
17396.5547	6028.689	1
17396.6719	6536.80957	1
17397.02	5881.39746	1
17397.0762	6115.877	1
17397.1953	6277.919	1
17397.36	6198.72363	1
17397.3789	6196.619	1
17397.4121	6113.325	1
17397.6543	6260.445	1
17397.7637	6595.841	1
17398.1543	6530.68	1
17398.8379	6187.28955	1
17398.87	6044.506	1
17399.0957	6144.48975	1
17399.1914	6199.89648	1
17399.3516	6339.2085	1
17399.9531	6006.428	1
17400.1074	6169.73926	1
17400.63	6377.418	1
17400.707	6231.41455	1
17400.7227	6252.714	1
17400.8574	6042.57373	1
17401.46	6052.26465	1
17401.5156	6120.52441	1
17401.7441	6219.091	1
17401.7734	5941.09033	1
17401.8828	6281.592	1
17401.94	6251.669	1
17402.2422	6217.776	1
17402.3867	6292.87256	1
17402.42	6536.384	1
17403.3418	6305.616	1
17403.3984	6386.6543	1
17403.65	6242.76465	1
17403.8	6155.85645	1
17403.8418	6196.88867	1
17403.9648	6257.49072	1
17404.3789	6027.38037	1
17404.3965	5845.50049	1
17404.52	6203.894	1
17404.5918	6252.236	1
17404.73	6323.43945	1
17405.1719	6332.46631	1
17405.2773	5880.673	1
17405.59	6021.934	1
17405.68	6098.835	1
17405.8828	6200.41553	1
17405.9961	6164.322	1
17406.0234	6366.363	1
17406.4121	6134.128	1
17406.44	6451.21631	1
17406.6172	6419.431	1
17406.8613	6259.42041	1
17407.0938	6169.893	1
17407.3145	6566.65234	1
17407.3613	5986.117	1
17407.5449	6599.33	1
17407.8	6081.943	1
17407.9141	6023.239	1
17408.0723	6195.14746	1
17408.1914	6462.092	1
17408.2168	5978.919	1
17408.3711	6207.80664	1
17408.5762	6080.12744	1
17409.0371	6383.984	1
17409.06	6342.414	1
17409.209	6149.495	1
17409.3379	6218.452	1
17409.6582	6360.124	1
17409.7813	6059.4624	1
17409.9336	6385.47	1
17410.42	6311.073	1
17410.42	6160.40869	1
17410.4941	6183.719	1
17410.5645	6364.39746	1
17410.6	5930.03662	1
17410.69	6274.289	1
17410.7773	6192.91455	1
17410.9023	6146.975	1
17410.9746	6210.259	1
17411.07	6267.19	1
17411.22	6440.98926	1
17411.24	6348.68066	1
17411.78	6118.37	1
17411.9727	6126.05859	1
17412.06	6190.261	1
17412.34	6412.3374	1
17412.4043	6152.29541	1
17412.4512	6291.84131	1
17412.5352	6677.78955	1
17412.5879	6087.17041	1
17412.5938	6396.973	1
17413.0234	6337.43945	1
17413.0234	6309.18945	1
17413.1484	6094.47	1
17413.2227	6056.40674	1
17413.4512	6377.254	1
17413.53	6297.6543	1
17413.6	6009.47266	1
17413.627	6399.445	1
17413.74	6077.544	1
17413.9082	6297.45654	1
17413.9219	6038.307	1
17414.3066	6136.652	1
17414.4316	6056.09375	1
17414.5352	6123.556	1
17414.582	6325.555	1
17414.6914	6100.68066	1
17414.918	6227.71973	1
17415.0254	6313.456	1
17415.18	6394.40771	1
17415.3477	6210.05029	1
17415.58	6405.732	1
17415.8438	6339.71826	1
17415.8613	6468.5835	1
17416.03	6109.76172	1
17416.13	6561.713	1
17416.3027	6171.50439	1
17416.53	6247.37549	1
17416.6035	6281.72	1
17416.9355	6150.864	1
17416.9375	6166.599	1
17417.5137	6377.54053	1
17417.57	6336.41	1
17417.7461	6140.898	1
17417.7969	6104.638	1
17417.8633	6113.18	1
17417.959	6183.63672	1
17418.0742	6304.674	1
17418.3066	6342.816	1
17418.3965	6042.92139	1
17418.6328	6109.585	1
17418.6934	6304.12646	1
17418.7852	6205.05469	1
17418.9336	6458.1333	1
17419.1855	6374.36768	1
17419.2617	6166.611	1
17419.6836	6506.64	1
17419.7148	6252.83936	1
17420.1445	5971.86865	1
17420.5352	6476.62354	1
17420.752	6351.60254	1
17420.791	6438.34766	1
17420.9453	6116.906	1
17420.9844	6361.081	1
17421.2949	6305.967	1
17421.4219	6150.71338	1
17421.4883	6460.74268	1
17421.4922	6163.09766	1
17421.5	6345.732	1
17422.13	6130.385	1
17422.2852	6397.17041	1
17422.4434	5991.698	1
17423.03	6244.99	1
17423.12	6314.52832	1
17423.2969	6415.256	1
17423.31	6408.90039	1
17423.47	6311.7373	1
17423.4766	5929.4873	1
17423.5488	5990.642	1
17423.7227	5825.252	1
17423.95	6179.29346	1
17424.0879	5958.295	1
17424.2852	6206.238	1
17424.3457	6182.01172	1
17424.45	6177.77734	1
17424.47	6110.956	1
17424.6934	6416.233	1
17424.7031	5895.72363	1
17424.7129	6032.42529	1
17424.7383	5920.522	1
17424.8574	6132.1333	1
17424.93	6329.061	1
17424.9648	6186.09326	1
17425.4551	6222.67627	1
17425.5488	6353.67139	1
17425.5938	6280.448	1
17425.6738	6041.16	1
17425.7734	6373.562	1
17425.78	6225.8457	1
17425.81	6459.57471	1
17425.8867	6401.55566	1
17425.916	6264.014	1
17425.9961	6266.898	1
17426.3145	6311.42773	1
17426.5215	6357.41846	1
17426.72	6075.59863	1
17426.94	6311.613	1
17427.15	5984.245	1
17427.209	6300.458	1
17427.2246	6355.394	1
17427.37	6141.29248	1
17427.4277	5981.359	1
17427.7051	6205.62646	1
17427.7969	6183.32	1
17427.89	6409.12061	1
17427.918	6346.26367	1
17427.9258	6069.82861	1
17428.32	6124.7915	1
17428.459	6362.462	1
17428.5137	6350.535	1
17428.53	6347.34473	1
17428.9668	6249.048	1
17429.0156	6097.177	1
17429.0273	6169.676	1
17429.2344	6325.497	1
17429.49	6361.91455	1
17429.76	6186.105	1
17429.8281	6230.514	1
17430.47	6296.896	1
17430.5645	6250.053	1
17430.7656	6130.133	1
17430.7832	6057.82373	1
17430.8789	5960.05469	1
17431	6221.53174	1
17431.1328	6169.749	1
17431.7168	6266.431	1
17431.9336	6249.24	1
17432.0566	6408.334	1
17432.3848	6298.04248	1
17432.3965	6045.02148	1
17432.5156	5931.935	1
17432.5859	6282.252	1
17432.666	6130.31055	1
17432.7129	6238.765	1
17432.8457	6212.648	1
17432.88	6178.688	1
17432.9082	6233.278	1
17432.95	6173.4624	1
17432.9922	6403.73828	1
17433.0781	6278.24658	1
17433.1074	6232.284	1
17433.1816	6054.238	1
17433.29	6364.57031	1
17433.3535	6244.80371	1
17433.4551	6253.048	1
17433.5332	6328.675	1
17433.541	5955.99756	1
17433.6563	6064.87354	1
17433.6914	6307.349	1
17433.8867	6429.34766	1
17434.0586	6059.561	1
17434.1973	6078.18652	1
17434.2266	6402.977	1
17434.4043	6281.935	1
17434.41	6408.835	1
17434.45	6421.562	1
17434.5059	6480.82031	1
17434.5547	6271.231	1
17434.7734	6149.548	1
17435.1	5804.811	1
17435.168	6156.17139	1
17435.252	5968.46729	1
17435.55	6132.303	1
17435.66	6147.829	1
17435.9336	6217.097	1
17436.0449	6314.493	1
17436.1523	6049.95654	1
17436.2	6268.81348	1
17436.55	6064.53467	1
17436.5723	6465.67139	1
17436.7422	6518.50244	1
17436.79	6529.641	1
17436.8027	6124.59766	1
17437.4727	6274.27148	1
17437.5156	6087.634	1
17437.6582	5927.11133	1
17437.6836	6545.16748	1
17437.8574	6112.47559	1
17437.8613	6257.773	1
17437.8789	6337.72	1
17437.9316	6214.597	1
17438.3711	6264.94	1
17438.6953	6214.389	1
17438.8535	6520.55029	1
17439.0488	6164.48828	1
17439.084	6338.824	1
17439.1543	6206.84131	1
17439.1973	6201.503	1
17439.2754	6248.66553	1
17439.5957	5811.35938	1
17439.6289	6481.83643	1
17439.6836	6414.679	1
17439.7148	6105.393	1
17440.1855	6376.48	1
17440.3066	6644.17529	1
17440.33	6194.72168	1
17440.4668	6232.892	1
17440.8242	6038.1665	1
17440.9785	6298.88232	1
17441.084	5977.781	1
17441.19	6094.661	1
17441.209	6123.654	1
17441.3711	5848.52832	1
17441.52	6348.316	1
17441.5234	6273.904	1
17441.7148	6199.8	1
17441.9023	6152.66846	1
17442.1016	6058.44531	1
17442.3555	5906.194	1
17442.6367	6334.142	1
17442.97	6068.73242	1
17443.0742	6600.74854	1
17443.4824	6395.821	1
17443.582	6245.566	1
17443.7656	6420.427	1
17443.8965	6270.97559	1
17443.9	6068.568	1
17443.9453	6155.87158	1
17444.0273	6136.00635	1
17444.36	6346.206	1
17444.3926	6560.73633	1
17444.5313	6115.96338	1
17444.9883	6313.239	1
17445.09	6315.805	1
17445.49	6261.00928	1
17445.8379	6241.8667	1
17446.0078	6201.47	1
17446.0449	6253.53125	1
17446.0547	5974.71826	1
17447.002	6182.037	1
17447.17	6385.05762	1
17447.1953	6176.3667	1
17447.5684	6128.391	1
[truncated: 15,272 more rows]
