# Supplementary material for: A droplet digital PCR (ddPCR) assay to detect Helicoverpa armigera (Lepidoptera: Noctuidae) in bulk trap samples
Source: PLoS One. 2017 May 31;12(5):e0178704. doi: 10.1371/journal.pone.0178704 (PMC5451079; doi:10.1371/journal.pone.0178704)
Supplement: S1 Table — (ZIP) [file pone.0178704.s001.zip › HELICOV_145.csv]

Ch1 Amplitude	Ch2 Amplitude	Cluster
15974.2383	5561.436	1
16030.41	5659.172	1
16035.3789	5931.65869	1
16095.6025	5868.42725	1
16120.5127	5811.91064	1
16174.7344	5815.17432	1
16181.4961	5738.20557	1
16199.958	6127.882	1
16222.1768	5791.65771	1
16233.6738	5950.841	1
16234.9336	5735.427	1
16235.1074	5749.73	1
16243.11	5807.994	1
16260.4482	5838.36768	1
16281.9229	6119.01758	1
16283.6855	5834.421	1
16284.3984	5964.26	1
16285.6963	5848.34375	1
16286.7793	5927.71826	1
16287.3779	6016.30273	1
16291.1328	5966.222	1
16292.7139	5750.13232	1
16299.0674	6076.604	1
16308.01	5946.287	1
16310.2363	5965.067	1
16323.3271	5737.116	1
16325.958	6069.015	1
16329.37	5725.60254	1
16332.6709	5900.175	1
16348.292	5754.284	1
16361.0645	5699.97852	1
16372.8926	5674.51074	1
16375.0557	5825.06	1
16380.4668	5838.93164	1
16386.2051	6045.01367	1
16393.9512	5955.40234	1
16394.8672	5765.93457	1
16397.1016	6019.626	1
16403.2715	5803.493	1
16412.877	5578.592	1
16413.4785	5730.5	1
16414.5566	5664.92236	1
16430.9688	5770.244	1
16433.7617	5946.44775	1
16437.97	5736.056	1
16441.916	6027.50635	1
16443.3047	6019.752	1
16444.7246	5807.15	1
16444.9219	5801.095	1
16444.9375	5794.795	1
16450.8848	5696.053	1
16452.78	5698.064	1
16453.457	5676.907	1
16455.1289	6153.03467	1
16456.25	5747.486	1
16456.4219	5591.62744	1
16458.85	5839.26563	1
16463.0625	6113.842	1
16463.6543	5929.256	1
16465.1328	5767.183	1
16473.21	5957.38037	1
16477.959	5820.9707	1
16489.0938	5992.04346	1
16494.0977	5816.01855	1
16495.1914	6034.15234	1
16496.7129	5811.412	1
16507.2617	5894.21045	1
16507.3457	5776.69775	1
16508.3457	5992.692	1
16509.3672	5684.45654	1
16510.69	5847.29834	1
16513.582	5799.92871	1
16514.3613	5841.00732	1
16514.5117	5799.85547	1
16516.3359	5565.75	1
16524.9512	5808.212	1
16525.3984	5906.19727	1
16530.58	5924.92041	1
16530.74	5912.15869	1
16539.7129	5609.189	1
16543.332	5970.19775	1
16543.6543	5965.004	1
16548.6973	5835.96631	1
16549.7383	5901.45459	1
16550.9648	5909.71533	1
16551.07	5345.235	1
16553.3223	5884.19629	1
16554.3672	5968.43945	1
16556.2734	5822.079	1
16557.3574	5665.717	1
16562.1367	5927.966	1
16563.5313	5809.83838	1
16563.6113	5675.664	1
16564.2539	5559.8833	1
16568.3047	6018.734	1
16569.418	5986.9624	1
16571.8984	5874.8125	1
16573.37	5457.729	1
16574.82	5858.89551	1
16577.4629	5802.132	1
16578.43	5764.189	1
16582.0273	6011.48	1
16583.9121	5937.068	1
16584.79	5699.736	1
16585.0449	5552.536	1
16586.0938	5961.42529	1
16589.373	5839.232	1
16590.7637	5802.114	1
16591.97	6069.375	1
16592.7637	5835.2	1
16594.5977	5814.26367	1
16594.8613	5762.56055	1
16597.1914	5702.283	1
16597.2813	5982.48242	1
16600.877	5844.21729	1
16601.93	6070.32129	1
16602.05	5824.64551	1
16602.7227	6151.40527	1
16608.56	5988.58057	1
16611.9316	5881.63037	1
16614.0488	6175.797	1
16615.32	5808.678	1
16615.752	5878.866	1
16615.92	6067.99365	1
16616.6973	6178.975	1
16618.7617	5809.74072	1
16618.9922	5882.215	1
16620.1348	5797.884	1
16621.9063	5914.657	1
16623.6387	5760.34766	1
16624.0586	5797.82	1
16627.0254	5831.7207	1
16629.0742	5870.15332	1
16629.3633	6001.668	1
16637.0645	6116.508	1
16637.4355	6111.69727	1
16637.8535	5775.181	1
16642.2969	5905.457	1
16642.6133	5608.34473	1
16642.7363	5842.724	1
16642.77	6050.92773	1
16644.4023	5601.271	1
16644.4824	5957.24463	1
16647.4863	5917.186	1
16648.8867	5953.715	1
16649.61	6024.044	1
16649.9121	5670.79932	1
16650.4258	6020.87158	1
16651.89	5891.84229	1
16656.0156	5718.323	1
16657.2813	6152.28027	1
16658.1113	5803.88037	1
16658.7578	5823.77344	1
16667.6738	6100.153	1
16668.627	5941.93457	1
16669.582	5886.186	1
16669.8457	5773.2334	1
16670.4316	5856.111	1
16671.6367	5900.82275	1
16675.3711	6084.241	1
16679.3828	5703.129	1
16679.832	5997.1875	1
16680.0273	5734.58447	1
16681.3223	5851.786	1
16681.8789	5984.2876	1
16681.9453	5849.328	1
16682.4453	5890.69434	1
16684.8457	5970.252	1
16686.15	5956.53369	1
16689.4063	5987.79932	1
16690.2559	5732.64355	1
16694.5137	5943.209	1
16696.8516	6052.9834	1
16697.7031	5953.983	1
16697.8086	5655.261	1
16698.0684	5797.34033	1
16698.7227	5906.329	1
16698.9863	5802.74268	1
16701.76	5894.30762	1
16702.3164	5726.277	1
16702.7422	6072.59375	1
16704.082	5972.73926	1
16704.8887	6186.48535	1
16705.4824	5820.575	1
16706.1035	5914.18066	1
16706.11	5991.46875	1
16706.123	5866.002	1
16706.375	6005.09375	1
16708.7246	5768.06055	1
16708.8281	5746.07764	1
16709.6328	6015.404	1
16710.4551	6096.25	1
16711.8438	5960.07	1
16712.3359	6115.878	1
16714.89	5723.32568	1
16718.1563	5859.22656	1
16718.2539	6105.007	1
16719.6758	5681.66455	1
16719.6855	6078.62646	1
16720.43	5971.261	1
16720.6855	6021.28467	1
16722.2168	5786.70166	1
16723.6934	5710.93652	1
16724.377	5814.828	1
16724.9922	5863.31738	1
16725.293	6127.95264	1
16725.4219	6042.31	1
16725.9063	6111.621	1
16726.3379	5918.49951	1
16726.5527	5971.142	1
16728.123	5867.63232	1
16728.3535	6332.896	1
16730.0352	5900.862	1
16730.043	5873.04639	1
16730.1133	5786.74561	1
16731.0547	5959.72656	1
16731.5176	6210.37842	1
16732.9316	6058.048	1
16733.33	5698.49951	1
16734.77	5746.86426	1
16735.1816	5748.51758	1
16735.4453	5793.32373	1
16735.877	5941.157	1
16736.8086	5848.005	1
16737.7676	5737.451	1
16738.1875	5940.78955	1
16739.0332	5650.733	1
16739.0371	5811.28857	1
16739.1074	5759.12646	1
16741.4727	5975.886	1
16744.5586	5778.08838	1
16746.31	5759.566	1
16746.3164	6064.20068	1
16746.9922	5938.84033	1
16747.0664	5967.42	1
16748.6523	6025.509	1
16749.0332	5751.098	1
16749.707	5781.36572	1
16749.72	6013.13672	1
16751.99	6067.57666	1
16752.2129	5791.42529	1
16753.7949	6047.536	1
16758.0859	5948.332	1
16762.8281	6060.02246	1
16762.88	5955.929	1
16763.7168	5647.9126	1
16764.2344	6133.428	1
16764.5625	5936.106	1
16764.7363	5793.589	1
16764.92	6071.206	1
16765.4336	5874.75537	1
16766.8633	6151.165	1
16768.7754	5913.733	1
16768.9043	6024.413	1
16770.4688	5964.7915	1
16770.62	6104.414	1
16770.8477	5850.183	1
16772.1953	6035.94336	1
16773.15	5803.044	1
16774.6113	5871.13232	1
16774.6211	5549.51	1
16777.1719	5968.22	1
16778.1582	5958.51074	1
16778.2852	5958.38525	1
16778.8145	6032.54248	1
16782.3965	6043.911	1
16782.5352	6122.02246	1
16782.6016	5973.02441	1
16782.6152	5882.31836	1
16782.957	5909.21875	1
16784.3672	6037.52344	1
16785.28	5985.51074	1
16785.3047	5718.47461	1
16785.7188	6047.5083	1
16786.1	5726.486	1
16788.1816	5893.76465	1
16790.4141	5980.162	1
16790.9512	6272.41	1
16791.69	6193.8374	1
16791.9473	6181.89551	1
16792.3555	6054.77637	1
16793.2383	6134.661	1
16793.584	5805.52539	1
16795.0039	5951.096	1
16798.791	6067.72559	1
16799.3379	6049.76172	1
16802.082	6020.59668	1
16802.1348	5737.948	1
16802.377	6057.80762	1
16802.6055	6087.65625	1
16802.8027	6130.423	1
16805.6582	5758.95752	1
16807.2051	5661.17529	1
16810.5527	6218.38867	1
16810.5781	6061.9834	1
16810.625	5927.59131	1
16811.5938	5903.96436	1
16814.91	6042.937	1
16815.123	6032.003	1
16817.8574	6207.23535	1
16819.0254	6190.414	1
16819.2324	5918.825	1
16819.5332	5641.958	1
16819.6211	5898.826	1
16820.2441	6000.185	1
16820.791	5760.79639	1
16821.1172	5807.94629	1
16822.2383	5990.411	1
16826.9629	5940.488	1
16827.0586	5774.90625	1
16827.11	5718.65527	1
16827.27	5978.51172	1
16828.5117	6124.55371	1
16830.4121	6324.995	1
16832.1719	5956.25	1
16833.0879	5897.95752	1
16834.3555	6132.91162	1
16834.4141	5893.09033	1
16835.1426	6190.074	1
16835.252	6052.66357	1
16836.4922	6066.23926	1
16838.89	5968.57471	1
16839.5664	6239.081	1
16840.9688	5969.195	1
16841.96	6094.314	1
16841.9863	5999.302	1
16843.0742	6031.491	1
16844.916	5889.49072	1
16844.9766	6302.587	1
16845.08	5920.90674	1
16845.82	5910.16455	1
16846.0234	5841.18066	1
16846.6563	5985.321	1
16846.7422	5944.696	1
16848.05	5958.06641	1
16849.4	6120.99463	1
16849.44	6258.65137	1
16849.5	5838.66162	1
16850.6055	5844.16943	1
16850.8848	6124.169	1
16852.1465	5864.217	1
16852.98	6062.85938	1
16854.957	6234.892	1
16855.2734	5962.78955	1
16856.7969	5883.16357	1
16857.22	6091.06543	1
16857.707	6247.72949	1
16858.03	6230.118	1
16859.0645	6212.84863	1
16859.1816	5933.436	1
16859.23	6056.80029	1
16859.2715	5923.422	1
16860.0527	6071.15869	1
16860.6543	6216.42236	1
16861.8516	5990.492	1
16862.7246	6262.82568	1
16863.02	5762.2417	1
16863.875	6003.2	1
16864.32	5786.546	1
16865.0078	6138.091	1
16865.2539	5926.501	1
16865.5078	5948.43555	1
16866.6074	6005.891	1
16866.6777	6018.18457	1
16869.6836	6055.75732	1
16869.8359	6030.869	1
16869.9355	5940.55127	1
16871.1328	6436.53662	1
16871.3066	6064.70654	1
16871.4473	5775.926	1
16872.09	5883.31934	1
16872.2773	6003.548	1
16872.3633	6315.12256	1
16873.25	6000.48975	1
16873.375	6279.177	1
16875.0273	5873.35156	1
16879.207	6187.464	1
16880.5469	6045.39746	1
16880.9961	5836.33643	1
16881.1523	5926.76563	1
16881.4961	6021.05029	1
16881.77	6199.87	1
16884.2676	6129.55859	1
16884.418	5920.55	1
16885.4883	6087.623	1
16885.9414	6169.25049	1
16885.9922	6003.668	1
16886.709	5793.552	1
16887.082	6099.09668	1
16887.9941	5995.085	1
16888.2246	6075.79053	1
16889.9082	5952.12354	1
16891.0039	5901.63965	1
16891.3672	5912.02832	1
16891.39	6269.33643	1
16893.793	6004.30371	1
16893.9434	6003.15234	1
16893.9785	5776.967	1
16894.2988	5947.733	1
16894.7461	6148.43457	1
16896.541	6262.467	1
16897.0742	6181.09	1
16897.3828	5882.1875	1
16898.3418	6064.387	1
16898.9727	5800.27637	1
16899.4824	6244.78027	1
16899.8633	5886.02148	1
16900.4355	5965.50928	1
16900.8477	5893.2876	1
16901.0156	6075.25537	1
16902.2969	6278.35449	1
16902.54	6264.077	1
16903.2285	5769.35547	1
16903.87	5720.563	1
16903.98	6098.82764	1
16904.1152	6171.25439	1
16906.2852	5893.2876	1
16907.8848	6029.59033	1
16908.98	5969.729	1
16910.0977	5820.92773	1
16913.33	6175.458	1
16913.39	6144.673	1
16914	6075.13672	1
16914.1289	5791.59473	1
16914.5488	6183.742	1
16914.9473	6085.25	1
16915.1738	6219.492	1
16915.3145	6176.463	1
16915.5762	6313.29932	1
16915.7734	6166.07275	1
16916.0313	6141.796	1
16916.5352	6022.724	1
16916.5469	5870.597	1
16916.916	5906.034	1
16917.9355	6114.048	1
16918.6543	6167.957	1
16919.1016	5913.556	1
16919.4531	5780.7915	1
16919.59	6351.05127	1
16919.9727	5743.267	1
16920.4512	6171.735	1
16921.1582	5791.61572	1
16922.14	6063.0083	1
16922.2051	6157.745	1
16922.64	6054.30859	1
16925.4883	5875.29	1
16927.2715	6082.336	1
16928.4473	6285.65039	1
16928.5977	6172.298	1
16929.248	6221.675	1
16930.46	6224	1
16930.916	6190.19971	1
16931.1816	6049.902	1
16931.9922	6090.84033	1
16932.043	5830.792	1
16932.4863	6082.28857	1
16932.4883	5953.628	1
16933.668	6062.11328	1
16933.7813	6142.05273	1
16934.0957	5840.82275	1
16934.8027	6042.733	1
16935.8711	6107.67725	1
16936.5664	5890.67	1
16938.1113	6271.519	1
16938.2617	5807.19727	1
16939.27	5830.98242	1
16939.541	6160.681	1
16939.6836	5998.468	1
16940.4961	6125.039	1
16940.75	6163.30273	1
16942.98	6010.34766	1
16943.6484	6287.13965	1
16945.6777	5834.15771	1
16945.7871	6015.13672	1
16946.1152	5982.17041	1
16946.4531	5897.12549	1
16947.0645	5993.84033	1
16947.209	6055.637	1
16948.916	5897.18164	1
16948.9941	6231.904	1
16949.2559	6180.4873	1
16949.8262	6058.41748	1
16950.334	5846.4707	1
16950.3867	5865.827	1
16951.2617	6131.947	1
16951.4023	5716.32031	1
16951.4316	6159.727	1
16951.55	5776.74561	1
16952.57	5953.60742	1
16952.8262	6187.85156	1
16952.9316	5992.25	1
16953.6289	6249.87158	1
16953.84	5939.14	1
16954.65	6020.50439	1
16955.64	6317.9126	1
16955.7852	6258.102	1
16955.873	6235.887	1
16956.46	5803.968	1
16957.166	6010.19873	1
16957.4141	6137.01172	1
16957.5547	6033.22363	1
16960.2441	5815.416	1
16961.3828	6153.50537	1
16962.02	6119.44	1
16962.1016	6211.17432	1
16962.72	6128.116	1
16964.4453	6042.827	1
16964.45	6124.303	1
16965.1875	5819.223	1
16965.6758	6224.56543	1
16966.1445	5939.47852	1
16966.2	6021.101	1
16966.9941	5811.721	1
16968.5	5990.06738	1
16968.5566	6076.42725	1
16968.8555	6008.74365	1
16969.5	6019.23438	1
16969.88	6218.836	1
16969.9023	6331.729	1
16970.7168	5893.722	1
16971.0957	6152.40039	1
16971.418	6066.379	1
16972.1172	6462.594	1
16972.6055	6271.22949	1
16973.3184	6200.98975	1
16974.4648	5958.723	1
16974.53	6160.89551	1
16974.8438	5926.55371	1
16975.2715	6168.20752	1
16975.4727	5858.42627	1
16976.31	6191.87646	1
16976.9688	6087.84766	1
16977.5371	6004.968	1
16977.5742	5956.03271	1
16977.6387	6215.5	1
16978.3535	6015.62451	1
16978.7754	5883.80957	1
16978.9023	5859.37939	1
16981.1211	6240.194	1
16981.62	5975.03467	1
16981.77	6067.556	1
16982.0664	5634.74756	1
16982.1074	6030.24	1
16983.2246	6368.459	1
16986.6836	5884.425	1
16986.7852	6211.677	1
16987.6367	6491.073	1
16988.0527	5892.30469	1
16988.1035	5922.88037	1
16988.1484	6010.8374	1
16988.5957	5874.89063	1
16988.6113	5851.368	1
16988.6113	5935.02051	1
16988.7637	6082.85547	1
16988.9824	5877.3125	1
16989.47	6324.93262	1
16990.125	5920.201	1
16990.83	6086.19	1
16991.1328	6100.687	1
16991.1523	5827.175	1
16991.88	5983.98145	1
16992.4727	6031.29834	1
16992.5313	6074.663	1
16993.0742	6205.41064	1
16993.7383	5919.307	1
16993.94	6187.072	1
16995.1328	6116.45264	1
16995.2949	5888.848	1
16996.0449	5914.84229	1
16996.51	6175.498	1
16996.96	5951.39355	1
16996.9922	6209.39258	1
16997.71	5971.624	1
16998.1582	5746.379	1
16998.4961	5999.24365	1
16999.0313	6364.365	1
16999.16	6160.14355	1
17000.002	6179.629	1
17000.582	6170.81445	1
17000.7441	6306.77051	1
17001.1914	6131.48926	1
17001.498	6143.97852	1
17001.7715	6012.92334	1
17001.7871	6021.361	1
17001.959	6274.587	1
17002.4941	6156.49268	1
17003.9316	5816.09229	1
17004.31	5829.639	1
17004.3516	6110.974	1
17004.9629	5978.10254	1
17005.6074	5636.108	1
17005.6563	6416.53662	1
17007.0781	6146.15771	1
17007.37	5714.585	1
17007.95	6055.69727	1
17009.0273	6176.04932	1
17009.1465	6430.14551	1
17009.2266	6007.42627	1
17009.627	5892.30029	1
17010.3652	6081.79736	1
17011.6582	6193.227	1
17012.4922	6380.39258	1
17012.5078	6048.53564	1
17012.8535	6242.66162	1
17012.9277	6175.9375	1
17013.4785	6186.33057	1
17013.4922	6318.69775	1
17013.8457	6237.091	1
17014.1582	6454.173	1
17014.59	6163.134	1
17014.6348	6010.872	1
17015.1113	6113.95	1
17016.168	6140.138	1
17016.3848	6071.172	1
17016.8652	6591.0127	1
17016.9238	5936.97949	1
17017.4668	6313.8667	1
17018.29	6000.478	1
17018.31	6289.833	1
17018.92	5982.4	1
17019.168	6165.958	1
17019.3262	6165.57666	1
17020.377	6160.53	1
17020.4531	5935.01367	1
17021.043	6045.32861	1
17022.127	6317.152	1
17022.166	6054.64746	1
17022.3867	5966.707	1
17022.5781	6153.141	1
17022.875	5724.23438	1
17023.334	5713.91064	1
17023.3828	6202.781	1
17023.96	5947.562	1
17024.4258	6062.2	1
17024.709	6209.061	1
17025.002	5889.03271	1
17025.3926	5673.86035	1
17025.6445	6222.64355	1
17025.8223	6433.215	1
17026.332	6143.7	1
17026.7656	5977.543	1
17027.2246	5983.357	1
17027.6055	5906.79834	1
17027.9922	5773.122	1
17028.082	5969.23828	1
17028.2637	6159.207	1
17028.3457	6127.45264	1
17028.6387	6157.9834	1
17028.72	6187.94336	1
17029.1758	6075.87744	1
17029.48	6345.495	1
17029.959	5878.479	1
17030.4043	5849.12842	1
17030.8027	5936.94043	1
17031.1035	5895.42139	1
17031.1543	6060.66553	1
17031.4	6119.28955	1
17031.6875	6134.81641	1
17031.6953	6351.7915	1
17031.7461	6193.379	1
17032.16	5860.07275	1
17032.1914	6412.943	1
17032.4766	5986.384	1
17032.5586	6273.4585	1
17032.5957	5807.786	1
17033.0645	6365.12451	1
17033.0918	6482.07227	1
17033.21	5798.10449	1
17033.2383	6436.24268	1
17033.4316	6217.04248	1
17034.57	6304.081	1
17034.7676	6059.205	1
17034.9316	6238.23975	1
17035.7617	6141.18848	1
17035.8984	6195.009	1
17035.9414	5874.8335	1
17036.27	6004.487	1
17036.3516	5956.08545	1
17036.3652	5526.696	1
17036.9785	6050.75342	1
17037.1582	5962.80762	1
17037.918	5944.21875	1
17038.2949	6197.78027	1
17038.3477	6331.91	1
17039.2773	6054.979	1
17039.3789	5938.242	1
17039.4473	6022.659	1
17039.67	6130.841	1
17040.2656	5761.26025	1
17040.8086	5846.87549	1
17041.1543	5781.232	1
17041.3555	6179.473	1
17041.46	6427.40869	1
17042.0371	6139.158	1
17042.29	5993.248	1
17042.4766	6092.039	1
17042.9688	6069.4126	1
17043.0273	6114.67236	1
17043.0645	5983.06543	1
17043.5723	6219.65332	1
17044.4121	6023.53662	1
17044.6152	6011.69	1
17044.7656	6151.29346	1
17044.7754	6083.90039	1
17045.7988	5802.713	1
17046.0039	5931.242	1
17046.0352	6276.015	1
17046.55	6059.991	1
17046.9512	5905.376	1
17047.377	5659.432	1
17048.1016	6166.398	1
17048.1348	6455.589	1
17048.16	6168.272	1
17048.3457	6299.208	1
17048.7383	6463.71533	1
17049.0625	6238.08	1
17049.0879	6059.892	1
17049.1055	6159.81836	1
17049.4688	6159.85645	1
17049.5723	5947.57471	1
17050.6465	5829.76465	1
17050.9746	5984.99854	1
17051.82	5920.736	1
17052.0625	6324.96533	1
17052.3418	6403.3667	1
17052.9336	6248.416	1
17052.9863	6365.67725	1
17053.3477	6247.075	1
17053.4668	5808.72266	1
17053.6523	6052.71631	1
17054.6055	6128.42725	1
17054.668	6142.767	1
17054.6934	6067.8916	1
17054.9434	5975.06348	1
17054.9531	6151.532	1
17055.0371	5893.41357	1
17055.375	5983.881	1
17056.8262	5913.64	1
17057.0313	6041.489	1
17057.0313	6477.15967	1
17057.49	6362.119	1
17057.752	6201.5083	1
17058.87	6170.44238	1
17058.8926	5975.9917	1
17059.041	5960.81	1
17059.61	6068.34	1
17060.0859	5840.17871	1
17060.1953	6072.298	1
17060.8711	6206.271	1
17060.9355	6189.488	1
17061.47	6328.818	1
17061.918	6058.822	1
17061.9668	5864.45459	1
17062.0117	6127.44727	1
17062.0313	6048.483	1
17062.3633	6129.78369	1
17062.4941	6194.368	1
17062.84	5827.38135	1
17062.957	5953.81836	1
17063.05	5959.038	1
17063.6445	5799.85254	1
17065.373	6275.55469	1
17065.59	6085.696	1
17065.6484	6116.491	1
17066.9766	6193.43262	1
17066.9785	6473.27832	1
17067.793	6302.247	1
17067.8457	6121.729	1
17067.9922	6051.507	1
17068.0566	5823.46729	1
17069.1543	6223.52246	1
17069.7656	6019.42041	1
17070.5332	5816.01172	1
17070.62	6057.04248	1
17070.625	6196.755	1
17070.8574	6014.32275	1
17071.74	6158.14063	1
17072.4629	5790.559	1
17072.9668	6186.318	1
17073.3652	6177.157	1
17073.48	6428.925	1
17073.4941	5904.048	1
17073.5527	6182.1665	1
17074.5137	5920.27539	1
17074.7188	6129.38037	1
17075.168	6165.462	1
17075.291	6141.1084	1
17075.3379	6168.46729	1
17075.4863	5823.2583	1
17075.8574	6154.07861	1
17076.3281	6134.15137	1
17076.7656	6085.761	1
17076.8145	6197.43848	1
17077.0488	6475.65234	1
17077.3613	6069.396	1
17077.5332	6178.07764	1
17077.6465	6036.90527	1
17078.0879	6392.531	1
17078.4629	6172.60352	1
17078.65	6103.51367	1
17080.2969	6173.3877	1
17080.4844	5870.706	1
17080.9219	6478.471	1
17081.3887	6040.52	1
17081.8477	6082.05371	1
17082.2969	6112.57373	1
17082.54	5927.80273	1
17084.3379	5933.392	1
17084.3535	6331.47461	1
17084.4512	6096.229	1
17084.6465	6132.783	1
17084.8145	5925.025	1
17086.5	6046.80566	1
17086.541	5779.38428	1
17087.0078	5668.375	1
17087.041	5809.12842	1
17087.1484	6100.28271	1
17088.3027	6347.35742	1
17088.62	6227.397	1
17089.37	6060.275	1
17089.9844	6046.4126	1
17090.0039	6523.857	1
17090.0137	5975.02051	1
17090.1836	6393.69043	1
17090.752	5972.55664	1
17090.98	6094.18164	1
17091.0156	5990.53369	1
17091.3516	6052.79346	1
17091.5078	6205.51074	1
17091.873	6103.499	1
17092.22	5772.86963	1
17092.4473	6263.507	1
17092.79	6106.64941	1
17092.98	6158.46826	1
17093.5254	6309.385	1
17093.66	6274.2417	1
17093.8926	6174.00439	1
17094.0078	6147.45068	1
17094.4824	6023.90869	1
17095.207	6087.23438	1
17095.541	6068.80371	1
17095.55	6196.624	1
17095.5684	5943.75342	1
17095.8281	6003.35254	1
17096.12	6057.71973	1
17096.1914	5920.36133	1
17096.3848	5915.07	1
17097.0039	6070.786	1
17097.0547	6093.0874	1
17097.1289	6077.994	1
17097.3945	6104.824	1
17097.4844	6483.056	1
17097.6523	6270.751	1
17097.8418	5910.644	1
17098.3223	6225.94873	1
17098.957	6375.4917	1
17099.05	6163.19873	1
17099.51	6212.994	1
17099.7051	6173.53	1
17099.9258	5992.83154	1
17101.3379	5945.514	1
17101.502	6153.305	1
17101.5547	5969.98975	1
17102.8047	5998.028	1
17103.1426	6236.246	1
17103.9082	6285.92773	1
17103.959	6062.723	1
17104.6816	6296.24951	1
17104.707	6204.18066	1
17104.72	6097.806	1
17104.8789	6383.54541	1
17105.23	6175.867	1
17105.3945	6199.77246	1
17105.75	6323.685	1
17105.8516	6104.91553	1
17105.8555	6551.50635	1
17106.6875	6230.66553	1
17106.9	5937.325	1
17107.1719	6438.309	1
17107.3359	6257.07129	1
17107.57	5841.69434	1
17107.8418	6007.377	1
17107.8535	5850.26	1
17108.18	6264.58252	1
17108.2832	6252.979	1
17108.457	6313.01465	1
17109.1367	6283.20654	1
17109.416	5958.12646	1
17109.6211	6108.618	1
17110.4141	6019.39	1
17110.4336	5898.135	1
17110.6445	6063.618	1
17110.67	6134.836	1
17111.1719	6030.514	1
17111.2344	6215.154	1
17111.36	6172.339	1
17111.8066	6214.90527	1
17112.0547	6219.306	1
17112.4316	6090.50244	1
17112.873	6022.081	1
17112.9453	6010.33154	1
17113.24	6259.553	1
17113.7969	6191.20068	1
17114.0977	5971.341	1
17114.3027	6220.43	1
17114.3789	6331.55957	1
17115.9668	5849.36865	1
17116.8047	6002.399	1
17117.2051	6243.273	1
17117.24	6060.23145	1
17117.5352	6037.12354	1
17117.6758	6177.678	1
17117.6777	6376.85352	1
17117.6836	5884.61426	1
17117.8477	6298.04834	1
17118.1348	6063.395	1
17118.332	5895.616	1
17118.49	6150.45264	1
17118.8887	6250.478	1
17118.9277	6290.299	1
17119.1543	6125.70166	1
17119.2	6218.36865	1
17119.2578	5928.716	1
17119.4551	6122.03174	1
17119.47	5913.361	1
17119.5977	5921.74561	1
17119.6641	6491.20752	1
17119.748	6029.446	1
17119.832	5995.16162	1
17120.1914	6326.22559	1
17120.45	5776.506	1
17120.793	5995.78369	1
17121.2051	5962.95947	1
17121.39	6202.799	1
17121.6973	6284.27344	1
17121.7656	6417.53857	1
17121.9414	5988.75635	1
17121.9844	6094.066	1
17122.1465	6041.418	1
17122.2813	6040.275	1
17122.2949	5839.38965	1
17122.4063	6039.053	1
17122.7461	6362.858	1
17123.1348	6155.32764	1
17123.5977	6419.67041	1
17123.9258	6139.88867	1
17124.2559	5990.78467	1
17124.4336	6163.038	1
17124.7949	6294.62549	1
17124.94	6127.43848	1
17124.9512	5946.15625	1
17125.1875	6240.97	1
17125.4414	6038.36572	1
17125.7344	6102.87354	1
17125.97	6367.14551	1
17126.0078	6165.801	1
17126.8516	5962.618	1
17127.19	6246.792	1
17128.2656	6324.71436	1
17128.5469	6163.85352	1
17128.791	5953.28271	1
17129.4941	5893.51	1
17130.81	6590.17627	1
17130.9668	6180.671	1
17131.3418	6084.591	1
17131.4238	6132.354	1
17131.9473	6249.802	1
17131.9883	6051.437	1
17132.2734	6093.01025	1
17132.6055	6060.479	1
17133.08	5580.888	1
17133.2031	6094.105	1
17133.418	6088.36426	1
17133.6035	5929.85254	1
17134.1035	6247.53955	1
17134.2344	5853.31543	1
17134.6367	6069.705	1
17134.7246	6155.929	1
17134.7422	6193.223	1
17134.8516	6056.704	1
17135.127	6067.464	1
17135.1719	5941.359	1
17135.3047	6081.604	1
17135.3438	6072.146	1
17135.8184	6016.331	1
17135.9766	5985.66846	1
17136.084	5769.69	1
17136.15	6415.418	1
17136.5	6347.54053	1
17136.61	6054.10254	1
17136.9863	5925.73535	1
17137.1289	6208.91064	1
17137.44	6195.09229	1
17137.5039	6262.601	1
17137.5137	6164.54443	1
17137.5645	5864.206	1
17137.66	6029.222	1
17138.87	6327.029	1
17139.084	6143.454	1
17139.1563	6148.27441	1
17139.7676	6214.991	1
17140.002	5581.643	1
17140.85	6036.64355	1
17140.8613	6119.71045	1
17140.9277	6199.37256	1
17141.1133	6192.29932	1
17141.7344	5921.422	1
17142.041	6245.23242	1
17142.082	6399.91455	1
17142.293	5890.5835	1
17143.9023	6240.66	1
17144.8359	6378.95166	1
17145.03	6012.533	1
17145.1719	6377.56934	1
17145.1953	5956.335	1
17145.23	6192.96533	1
17145.3047	6060.913	1
17145.6445	6057.264	1
17145.92	6118.16553	1
17146.127	6164.788	1
17146.2168	6099.63428	1
17146.2969	5860.95654	1
17146.66	6019.609	1
17146.72	6120.82227	1
17146.7617	6077.114	1
17146.8164	6331.69	1
17146.91	5917.77734	1
17146.94	6256.16846	1
17147.123	6059.666	1
17147.15	6173.602	1
17147.7441	5885.99951	1
17148.2246	6451.004	1
17148.3145	6102.23145	1
17148.8613	6271.21045	1
17149.4648	5829.853	1
17149.5957	6078.049	1
17149.77	6455.21	1
17150.1387	6076.207	1
17150.3555	6123.00537	1
17150.4668	5945.008	1
17150.5449	6051.5	1
17150.873	5984.76953	1
17151.5234	5959.158	1
17151.5957	6230.04639	1
17151.76	6322.495	1
17152.043	5909.23047	1
17152.6328	6106.54736	1
17153.0137	5768.6543	1
17153.0469	6057.481	1
17153.1523	6064.753	1
17153.4629	6016.584	1
17153.4746	6142.36768	1
17154.1543	6006.2915	1
17154.6016	6282.92871	1
17155.2754	6111.98926	1
17155.6875	6073.72656	1
17156.0469	6500.32129	1
17156.2734	6397.179	1
17156.2852	6142.702	1
17157.375	6163.16357	1
17157.5273	6195.88037	1
17158.125	6200.123	1
17158.34	6062.13574	1
17158.7578	6116.567	1
17158.7871	6288.829	1
17158.9961	5988.39746	1
17159.4961	6039.78662	1
17159.6445	6192.824	1
17159.6934	6534.423	1
17159.6934	6211.316	1
17159.7344	6344.3374	1
17160.5547	6081.35742	1
17160.7324	6175.98535	1
17160.78	6251.951	1
17160.791	6211.398	1
17161.14	6036.66162	1
17161.28	6153.69629	1
17161.5039	6285.593	1
17161.6543	6179.87451	1
17161.7578	6033.60742	1
17162.3613	6399.066	1
17162.37	6086.42041	1
17162.373	5891.43262	1
17162.4414	6017.87842	1
17163.6816	6191.80566	1
17163.7363	6173.18945	1
17164.2012	6150.207	1
17164.252	6000.9707	1
17164.3086	6360.30127	1
17164.4277	6127.954	1
17164.4453	6227.434	1
17164.6855	5962.195	1
17165.3359	6230.85938	1
17166.9141	6413.408	1
17167.0527	6321.33936	1
17167.1777	6483.023	1
17167.3965	6113.1543	1
17167.502	6144.268	1
17168.03	6206.408	1
17168.291	5930.60156	1
17168.3789	6319.94	1
17168.6035	6078.40527	1
17168.6133	5886.041	1
17168.6719	6438.16455	1
17168.6953	6184.943	1
17168.7559	6008.14355	1
17169.0957	6314.2417	1
17169.0977	6170.23438	1
17169.1934	6186.64551	1
17169.3848	6111.535	1
17169.76	6166.66357	1
17169.832	6113.985	1
17170.53	6219.78955	1
17170.6758	6090.853	1
17170.7012	6365.88135	1
17170.7539	5914.07	1
17170.83	6103.16748	1
17170.8379	6280.296	1
17170.9336	6073.16162	1
17170.957	5951.26025	1
17171.09	6272.412	1
17171.2246	6196.1626	1
17171.793	6076.479	1
17171.9023	6066.26855	1
17172.082	5899.31641	1
17172.1113	6174.47363	1
17172.5488	6100.936	1
17172.8438	6261.05	1
17172.9883	6454.977	1
17173.1523	6062.61963	1
17174.3438	6103.0083	1
17174.377	6244.44336	1
17174.5742	6133.261	1
17174.73	6331.004	1
17174.793	6314.83838	1
17174.9434	6474.86035	1
17175.1621	6027.38232	1
17175.4668	6215.44727	1
17175.7363	5829.58545	1
17175.9023	5980.20459	1
17176.3574	6308.14746	1
17176.4355	6565.39258	1
17177.2969	6514.191	1
17177.627	6027.233	1
17177.8359	6239.9165	1
17178.0488	6194.79	1
17178.07	6094.975	1
17178.32	6270.229	1
17178.4277	6154.746	1
17178.4648	6214.88525	1
17178.7871	6167.60449	1
17179.0332	6309.96436	1
17179.05	6109.97852	1
17179.7754	6028.64746	1
17179.7773	5816.04541	1
17180.084	5956.66064	1
17180.1074	5915.209	1
17181.0313	6459.452	1
17181.1172	6069.49365	1
17181.13	6361.57568	1
17181.4746	6106.57	1
17181.7539	5894.31738	1
17181.8984	6182.86328	1
17182.0449	6365.00342	1
17182.0938	6333.76563	1
17182.2266	6314.18066	1
17182.3066	6375.983	1
17182.3555	6131.286	1
17182.6445	6220.29443	1
17182.8555	5965.222	1
17182.9336	6364.085	1
17183.17	6059.841	1
17184.293	6163.42529	1
17184.5938	6177.774	1
17185.1758	6090.01025	1
17185.291	6209.37549	1
17185.8945	5871.00928	1
17186.2363	6103.694	1
17186.87	6473.394	1
17186.9473	5992.5625	1
17187.51	6272.778	1
17187.6582	6039.794	1
17187.85	6074.472	1
17188	5989.319	1
17188.1484	6200.55566	1
17188.24	6107.449	1
17189.26	6381.629	1
17189.4238	6468.187	1
17189.62	6115.271	1
17189.959	6130.36475	1
17189.9746	5999.74	1
17190.0234	6076.144	1
17190.1465	6301.14941	1
17190.4688	6101.297	1
17190.9551	6179.249	1
17191.082	6385.49951	1
17191.49	6292.661	1
17191.68	6094.11	1
17191.6973	6051.56543	1
17192.03	6275.392	1
17192.3965	6084.626	1
17192.6328	6164.83447	1
17192.69	5970.69629	1
17192.7422	6118.59668	1
17192.85	6134.77637	1
17193.0566	6211.33545	1
17193.5449	5957.782	1
17193.6738	6087.945	1
17193.7656	6119.356	1
17194.0938	6261.44971	1
17194.13	6235.26563	1
17194.85	6330.779	1
17195.6113	5999.44141	1
17195.7422	6197.849	1
17196.0918	6108.414	1
17196.1367	6351.253	1
17196.2	5968.685	1
17196.3652	6248.368	1
17197.0234	6576.65967	1
17197.2051	6259.524	1
17197.95	6234.78369	1
17198.082	6211.55664	1
17198.4746	6164.186	1
17198.4766	6073.39551	1
17198.5723	6194.106	1
17198.5977	6245.84961	1
17198.7188	6175.57568	1
17198.8281	6383.339	1
17198.9688	6037.016	1
17199.2539	6009.719	1
17199.3379	6160.48047	1
17199.6133	6167.14551	1
17199.8438	6236.793	1
17200.1523	5763.777	1
17200.252	5920.05469	1
17200.87	5920.303	1
17200.9766	5956.34229	1
17201.0684	6277.1543	1
17201.7539	6091.042	1
17201.8145	5905.231	1
17201.8359	5794.87354	1
17202.06	6506.47266	1
17202.2129	6067.236	1
17202.31	5973.231	1
17202.52	6166.4585	1
17202.6	6182.32764	1
17202.62	6185.50049	1
17202.7715	6225.93652	1
17202.9785	6163.76172	1
17203.2754	5801.34326	1
17203.2832	6204.671	1
17203.36	6185.99365	1
17203.7051	6216.321	1
17203.7949	6098.442	1
17203.9	6023.052	1
17204.21	5956.735	1
17204.2539	6051.61475	1
17204.3086	6222.968	1
17204.4082	6384.54	1
17204.5371	6150.68359	1
17204.7441	6269.758	1
17204.8965	6239.92773	1
17204.9277	6121.68262	1
17205.2832	6224.927	1
17205.3945	6244.50146	1
17205.5957	6116.753	1
17205.69	6292.6167	1
17205.7754	6077.61768	1
17205.8	5887.14258	1
17205.9785	6266.53662	1
17206.11	6301.407	1
17206.3027	6043.84473	1
17206.86	6406.46338	1
17206.9785	6359.65967	1
17207.0371	6114.14648	1
17207.1914	6025.275	1
17207.248	6501.44971	1
17207.3457	6193.92	1
17207.4	6093.88965	1
17207.4219	6234.386	1
17207.8145	6432.0874	1
17207.9727	6101.776	1
17208.04	6270.543	1
17208.4	6346.358	1
17208.416	6417.47	1
17208.4844	6143.855	1
17208.498	6233.03369	1
17208.51	5809.61768	1
17208.55	6186.57471	1
17208.9688	6261.47363	1
17209.0156	6391.406	1
17209.07	6060.91846	1
17209.1855	6276.19434	1
17209.3574	6417.163	1
17209.6387	6159.12646	1
17209.96	6271.121	1
17210.502	6141.83838	1
17210.918	6260.595	1
17211.7617	6122.461	1
17211.9766	6167.96875	1
17211.99	6290.27441	1
17212.1289	6184.20947	1
17212.1758	6383.38428	1
17212.8477	6016.93066	1
17213.0879	6226.058	1
17213.28	6285.524	1
17213.8086	6195.759	1
17213.95	6502.12744	1
17213.9824	6054.834	1
17214.2617	6350.235	1
17214.4336	6192.55957	1
17214.5273	6394.98242	1
17214.5332	6052.60547	1
17214.7871	6184.25635	1
17214.9063	6109.5376	1
17215.0215	6175.051	1
17215.3828	6118.90039	1
17215.4844	6190.05859	1
17215.7832	6165.58252	1
17215.8145	6129.032	1
17215.8262	6435.876	1
17215.9824	6081.72656	1
17215.9922	6089.24756	1
17216.23	6231.09	1
17216.31	6170.197	1
17216.3242	6213.34229	1
17216.7266	6065.111	1
17216.79	6091.146	1
17216.8438	6308.6626	1
17217.2949	6260.16162	1
17217.46	6040.719	1
17217.498	6251.143	1
17217.5234	6245.288	1
17217.6719	6282.638	1
17217.68	6246.36133	1
17217.76	6002.84326	1
17217.7637	6358.45	1
17218.3125	6318.349	1
17218.5781	6195.29248	1
17218.8	6226.19141	1
17218.8281	6107.53955	1
17218.8516	5918.57471	1
17219.2832	6419.055	1
17219.873	6096.833	1
17219.9336	6191.31641	1
17220.1133	6377.186	1
17220.2051	6077.603	1
17220.2832	6211.72949	1
17220.9316	6406.808	1
17220.9844	6069.426	1
17221.0547	6361.4165	1
17221.0879	6025.01074	1
17221.4766	6073.328	1
17222.2051	6235.735	1
17222.53	6109.655	1
17222.57	6317.325	1
17223.09	6239.00244	1
17223.125	6382.879	1
17223.3711	6022.73438	1
17223.51	6054.57227	1
17223.6914	6531.039	1
17223.9258	6091.17627	1
17224.0059	6058.65967	1
17224.43	6220.2876	1
17224.5234	6282.021	1
17224.61	6190.523	1
17224.6621	6150.22168	1
17224.666	6168.495	1
17224.7246	6346.976	1
17225.3066	6088.962	1
17225.8945	6068.047	1
17225.8984	6424.67139	1
17226.1543	6067.61	1
17226.2656	6356.443	1
17226.3477	6057.363	1
17226.4043	6390.634	1
17226.6582	6080.36475	1
17226.8711	6254.121	1
17226.918	6123.98633	1
17226.93	6172.43848	1
17227.2383	6210.562	1
17227.6621	5928.94336	1
17228.1	6310.62061	1
17228.3438	5866.258	1
17228.6934	6013.18	1
17228.873	6349.59961	1
17229.2129	6173.12354	1
17229.2148	6187.5166	1
17229.418	6181.00049	1
17229.4258	6006.63135	1
17229.4941	6077.26563	1
17229.6855	6247.11572	1
17229.8145	6139.284	1
17229.8867	6107.355	1
17230.002	5996.94971	1
17230.1621	6189.765	1
17230.3535	6130.514	1
17230.3984	6214.797	1
17230.51	6201.19971	1
17230.5234	6337.0625	1
17230.8184	6189.7876	1
17231.0352	6447.133	1
17231.3	6336.34863	1
17231.3223	6203.45557	1
17232.1855	6079.53271	1
17232.4512	6287.586	1
17232.55	6080.58447	1
17232.623	5978.806	1
17232.9922	6281.587	1
17233.16	6269.349	1
17233.2168	6410.733	1
17233.293	6050.76855	1
17233.3789	6123.94775	1
17233.48	6097.5957	1
17233.55	6321.45459	1
17233.55	6348.45654	1
17233.6465	6351.536	1
17233.6719	6374.39941	1
17233.92	6167.407	1
17234.1914	6366.722	1
17234.2422	6308.82764	1
17234.3613	6264.10742	1
17234.377	6270.09229	1
17234.53	6177.454	1
17234.998	5915.104	1
17235.07	6081.25537	1
17235.1113	6193.364	1
17235.7324	6186.96	1
17235.8848	6338.661	1
17236.02	6177.488	1
17236.0586	6108.50635	1
17236.4	5828.2583	1
17237.002	6035.00244	1
17237.2	6323.113	1
17237.6113	6304.08838	1
17237.7539	6233.65137	1
17237.93	6219.32275	1
17238.1582	6280.16943	1
17238.2578	5914.2915	1
17238.4746	6183.536	1
17238.9063	6539.45	1
17239.0352	6243.923	1
17239.1719	6303.415	1
17239.19	6243.68457	1
17239.5234	6323.48633	1
17239.53	6022.59375	1
17239.9453	6281.895	1
17240.33	6176.09668	1
17240.7051	6135.44	1
17240.7461	6230.847	1
17241.15	6171.407	1
17241.2461	6419.308	1
17241.5977	6125.19043	1
17241.7051	5843.56445	1
17241.7188	6391.66	1
17241.7949	6038.86963	1
17241.9863	6149.033	1
17242.0078	6085.14844	1
17242.08	6044.7627	1
17242.08	6539.34766	1
17242.17	6357.48926	1
17242.2285	6602.89746	1
17242.7383	6250.008	1
17242.8184	5871.16553	1
17242.8555	6290.36768	1
17242.8633	6347.89941	1
17243.4941	5968.78027	1
17243.6211	6394.31348	1
17243.8789	6022.357	1
17243.95	6248.41748	1
17244.5371	5970.18359	1
17244.543	6356.651	1
17244.5977	6063.66553	1
17244.7461	6119.317	1
17245.1563	6060.527	1
17245.3418	6010.373	1
17245.4844	6010.49	1
17245.94	6482.54443	1
17246.2	6392.12549	1
17246.5039	6131.92334	1
17246.72	6009.59033	1
17246.873	6125.24	1
17247.0273	6041.251	1
17247.3164	6143.023	1
17247.3672	6162.906	1
17247.4941	6242.568	1
17247.5664	6074.41846	1
17247.7	6459.87256	1
17247.8379	6384.06934	1
17247.918	6127.92432	1
17247.9961	6354.47363	1
17248.0137	6571.23438	1
17248.084	6026.96875	1
17248.3281	6052.14453	1
17248.4434	6181.67969	1
17248.666	6261.094	1
17248.7656	6462.245	1
17248.8926	6078.859	1
17248.9	6106.02441	1
17249.04	6243.891	1
17249.0645	5983.57373	1
17249.4277	6398.3125	1
17249.4961	5979.84668	1
17249.8633	6457.793	1
17250.0234	5780.35	1
17250.22	6325.724	1
17250.416	6224.989	1
17250.8027	6281.32666	1
17250.91	6324.8623	1
17250.92	6502.444	1
17251.15	6334.565	1
17251.1953	6253.157	1
17251.2637	6137.41162	1
17251.2676	6140.118	1
17251.3027	6336.057	1
17251.3652	6009.798	1
17251.7715	6419.539	1
17252.2344	6178.57666	1
17252.5117	5817.2207	1
17252.9063	6112.742	1
17253.0566	6018.15527	1
17253.3965	6161.9834	1
17253.4082	6287.14941	1
17253.4512	5978.102	1
17253.7129	6097.479	1
17253.79	5955.233	1
17253.97	5990.45654	1
17254.0254	6068.307	1
17254.4238	6107.57	1
17254.4551	6040.52539	1
17254.6875	5931.291	1
17254.8945	6475.837	1
17254.9473	6128.2583	1
17254.9824	6036.141	1
17255.1211	6001.339	1
17255.21	6057.623	1
17255.4688	6289.05371	1
17255.748	6442.061	1
17256.1113	6313.65	1
17256.123	6232.9126	1
17256.1563	6179.36865	1
17256.2617	6154.043	1
17256.3262	6388.228	1
17256.3945	6197.686	1
17256.3945	6303.78662	1
17256.5938	6019.409	1
17257.1523	6039.864	1
17257.1953	6422.584	1
17257.4961	6292.97949	1
17257.73	6098.629	1
17257.7832	6081.975	1
17257.9121	6105.49658	1
17258.1738	6165.46973	1
17258.2012	6196.92529	1
17258.5117	6042.714	1
17258.71	6237.289	1
17259.2617	5970.46729	1
17259.3281	6053.807	1
17259.3867	6520.496	1
17259.7852	6369.272	1
17259.9824	6284.10059	1
17260.2012	5928.29443	1
17260.373	6387.618	1
17260.5547	5936.09033	1
17260.5586	5742.296	1
17260.873	6174.841	1
17261.2246	6292.32227	1
17261.4648	6547.33936	1
17261.5625	6271.394	1
17261.5645	6364.34668	1
17261.8242	6161.45361	1
17261.8555	6368.24268	1
17261.8633	6494.01855	1
17261.9375	6057.329	1
17262.3652	5880.994	1
17262.3984	6384.482	1
17262.4063	5727.92334	1
17262.6777	6282.704	1
17262.7	6336.273	1
17262.7773	6146.647	1
17262.8359	6230.54443	1
17262.8613	6228.298	1
17262.9375	5937.36	1
17262.9531	6080.0625	1
17263.0566	6182.912	1
17263.6387	5950.853	1
17263.8887	5707.899	1
17264.0234	5827.39355	1
17264.1	6303.51172	1
17264.5957	6073.42969	1
17264.752	5923.937	1
17264.8164	6300.28125	1
17264.8984	6208.428	1
17264.9238	6105.53955	1
17264.9531	5994.10254	1
17265.0059	6101.11035	1
17265.1523	6279.264	1
17265.28	6279.29736	1
17265.4082	6249.166	1
17265.4219	6434.645	1
17265.6836	6227.422	1
17265.8066	6257.1123	1
17265.8418	5988.63037	1
17265.9473	6150.992	1
17266.18	6299.384	1
17266.2871	5965.14355	1
17266.5117	6009.52637	1
17266.5254	6393.89258	1
17266.7734	6189.9	1
17266.81	6251.06055	1
17266.8477	6151.08936	1
17266.8984	6218.58	1
17267	6108.782	1
17267.06	5961.77148	1
17267.3281	6292.17773	1
17267.4121	6203.329	1
17267.4453	6378.25146	1
17267.5879	6405.793	1
17267.6133	6362.179	1
17267.6465	6478.051	1
17267.8281	6430.50244	1
17267.959	6149.016	1
17267.9766	6199.727	1
17268.002	6200.30273	1
17268.1348	6091.00635	1
17268.207	6365.45459	1
17268.45	6209.078	1
17268.6953	6044.478	1
17268.7324	6159.838	1
17268.7363	6245.7085	1
17268.875	6225.67773	1
17269.1348	5833.036	1
17269.19	5884.913	1
17269.4473	6295.504	1
17269.9648	5977.86572	1
17269.9824	6352.978	1
17270.1	6237.81543	1
17270.1484	6213.988	1
17270.6582	6244.922	1
17270.74	6565.205	1
17270.875	5784.833	1
17270.9121	6104.02	1
17271.416	6083.05127	1
17271.43	6010.98828	1
17271.6777	6223.025	1
17271.8145	6256.819	1
17271.85	6255.838	1
17271.9727	6107.7124	1
17272.0684	6231.7876	1
17272.2285	6203.85059	1
17272.2656	6195.473	1
17272.2813	6119.579	1
17272.3418	6316.64648	1
17272.67	6330.454	1
17272.75	6079.281	1
17272.83	6602.68	1
17272.9863	6153.318	1
17273.1152	6074.26758	1
17273.207	6300.226	1
17273.4668	6445.951	1
17273.6777	6300.112	1
17273.7246	6443.76172	1
17273.75	6263.9165	1
17273.7637	6045.003	1
17273.78	5996.748	1
17273.9512	6099.66553	1
17274.3086	6339.34375	1
17274.3223	6300.636	1
17274.3438	6297.5376	1
17274.377	6299.178	1
17274.4727	5988.33545	1
17274.65	6321.381	1
17274.8555	6302.53467	1
17274.9844	6397.295	1
17276.0742	6289.46875	1
17276.3984	6180.963	1
17276.459	6238.07568	1
17276.6543	6261.65967	1
17276.6777	5985.92773	1
17276.7246	6073.479	1
17276.9141	6354.20068	1
17277.2734	6168.906	1
17277.709	6312.189	1
17277.8652	6012.274	1
17277.875	6159.03369	1
17277.8965	6116.10059	1
17278.2832	6251.225	1
17278.3027	6036.69	1
17278.5352	6349.76172	1
17278.6777	6221.663	1
17278.9766	6257.735	1
17279.0625	5980.422	1
17279.0879	5852.87061	1
17279.3926	6133.79443	1
17279.47	6242.69	1
17279.6777	6460.61963	1
17279.92	6371.435	1
17279.9277	6453.771	1
17279.959	6081.16	1
17280.3262	6342.571	1
17280.4668	6163.34033	1
17280.502	6004.60449	1
17280.5781	6208.163	1
17280.7324	6215.4707	1
17280.918	6364.15771	1
17280.9434	6486.68359	1
17281.4688	6076.89941	1
17281.51	6054.025	1
17281.6113	6237.69043	1
17281.9063	6072.90869	1
17282.14	5835.426	1
17282.3945	6215.567	1
17282.9336	5994.34326	1
17282.9961	6171.82373	1
17283.1582	6165.58154	1
17283.9688	6384.841	1
17283.97	6236.877	1
17284.334	6122.831	1
17284.3555	6206.012	1
17284.375	6320.361	1
17284.5234	6445.746	1
17284.6016	6176.41943	1
17284.6914	6035.808	1
17284.73	6235.825	1
17285.0742	6308.28174	1
17285.1484	6275.823	1
17285.1543	5867.16553	1
17285.2656	6061.048	1
17285.6016	5941.905	1
17285.7031	5886.563	1
17285.8867	5857.307	1
17286.123	6172.1123	1
17286.2539	6285.45654	1
17286.36	5938.743	1
17286.3965	6182.3374	1
17286.5957	6106.055	1
17286.73	6292.297	1
17287.11	6384.545	1
17287.2246	6261.65137	1
17287.2617	6226.31543	1
17287.5645	6225.577	1
17287.5762	6091.92236	1
17287.6445	6381.003	1
17287.72	6116.99854	1
17288.01	6432.7124	1
17288.3242	6254.888	1
17288.332	6328.29541	1
17288.39	6237.354	1
17288.64	6324.13135	1
17288.7871	5995.51367	1
17288.8613	6134.82568	1
17289.0859	6241.608	1
17289.248	6167.198	1
17289.27	6351.89941	1
17289.5977	6120.27734	1
17289.6348	5977.0376	1
17289.7148	6465.18164	1
17290.3418	6134.89258	1
17290.8	5968.687	1
17290.8027	5936.00635	1
17291.1113	6365.35645	1
17291.1875	6204.80762	1
17291.4551	6146.319	1
17291.47	6358.46875	1
17291.9844	6048.15771	1
17292.0957	5902.712	1
17292.56	6057.6	1
17292.74	6059.166	1
17292.9531	6044.315	1
17292.9727	6001.19	1
17293.5137	6302.93164	1
17293.68	6384.259	1
17293.8887	6310.4165	1
17293.9961	6222.671	1
17294.2461	6009.91943	1
17294.2832	5861.75244	1
17294.4063	6168.461	1
17294.4219	5882.782	1
17294.7949	6074.258	1
17295.041	6060.996	1
17295.15	6232.587	1
17295.2266	6391.167	1
17295.49	5835.6333	1
17295.5723	6472.302	1
17295.8711	6202.716	1
17296.1133	6245.45361	1
17296.38	6063.297	1
17296.5234	6043.34668	1
17297.8184	5977.878	1
17297.8359	6276.4	1
17297.8711	6274.44	1
17297.8789	6008.31055	1
17297.9473	6538.785	1
17298.1816	6123.338	1
17298.27	6054.56934	1
17298.39	6449.277	1
17298.43	6229.473	1
17298.4512	5992.37939	1
17298.4746	6106.619	1
17298.875	6244.09668	1
17298.93	6035.989	1
17299.01	6004.83838	1
17299.0137	6127.78467	1
17299.0254	6325.573	1
17299.3848	5871.903	1
17299.39	6149.69336	1
17299.6367	5977.90234	1
17299.8047	5984.23242	1
17299.9043	6235.767	1
17300.0957	6200.19141	1
17300.1152	6246.19531	1
17300.3262	6115.19336	1
17300.4941	6232.01855	1
17300.5449	6066.806	1
17300.7832	6093.977	1
17300.85	6250.444	1
17300.9355	6323.82	1
17301.3867	6126.924	1
17301.8242	6411.26465	1
17301.9063	6122.155	1
17301.9629	6112.32861	1
17302.0234	5996.80566	1
17302.2129	5889.553	1
17302.33	6327.24756	1
17302.584	6194.85547	1
17302.65	6091.46826	1
17302.6523	6122.318	1
17302.834	6499.44	1
17302.9121	6349.19141	1
17302.93	6255.01172	1
17303.1523	6212.195	1
17303.59	6404.90771	1
17303.67	6256.319	1
17303.9355	6075.4917	1
17304.3027	6258.35645	1
17304.34	5919.876	1
17304.5957	6028.13525	1
17304.709	6075.863	1
17304.916	6110.53174	1
17305.05	6091.179	1
17305.0859	6360.19	1
17305.0879	6508.39	1
17305.1563	6008.6167	1
17305.1836	6045.203	1
17305.34	6158.415	1
17305.34	6314.77344	1
17305.4766	6062.654	1
17305.72	6135.77148	1
17305.9141	6082.57666	1
17306	6219.21436	1
17306.1113	6078.94727	1
17306.69	6149.17236	1
17307.07	6178.616	1
17307.34	6235.18359	1
17307.39	5939.378	1
17307.4473	6149.02539	1
17307.4531	6330.568	1
17307.543	6353.2627	1
17307.791	6211.0874	1
17308.248	5821.24658	1
17308.3652	6209.863	1
17308.6035	6352.0625	1
17308.7813	6434.22949	1
17308.84	6047.079	1
17308.8457	6232.592	1
17308.9688	6241.887	1
17309.1543	6246.17236	1
17309.17	6160.297	1
17309.2324	6209.44775	1
17309.6719	6145.96533	1
17309.748	6324.9917	1
17309.8418	6252.12549	1
17309.8633	6167.14453	1
17309.8965	5622.43652	1
17310.1641	6192.833	1
17310.29	6340.60547	1
17310.3242	6072.694	1
17310.3613	6058.13672	1
17310.498	6060.54346	1
17310.8145	6273.28271	1
17310.97	6185.2417	1
17311.3652	6255.654	1
17311.4531	6205.634	1
17311.5352	5903.86768	1
17311.69	5908.40039	1
17311.8477	6562.303	1
17311.98	6250.62	1
17312.1426	6256.10156	1
17312.1484	6107.37939	1
17312.2246	6668.1543	1
17312.2773	6087.521	1
17312.7129	6178.93066	1
17312.7754	6222.539	1
17313.3359	6151.6543	1
17313.3613	5973.486	1
17313.4336	6466.062	1
17313.623	6383.487	1
17313.7383	6101.17773	1
17313.8945	6108.21436	1
17314.002	6049.382	1
17314.2129	6338.715	1
17314.2813	6322.637	1
17314.4453	6175.24072	1
17314.5	6058.99561	1
17314.6543	6356.46875	1
17314.666	6258.054	1
17314.7773	6184.685	1
17314.793	6130.94141	1
17314.7988	6064.44629	1
17314.9688	6120.7627	1
17315.13	6368.163	1
17315.1641	6226.26172	1
17315.4414	6233.676	1
17315.4785	5927.56934	1
17315.4941	6248.183	1
17315.6719	6059.404	1
17315.7188	6270.72363	1
17315.82	6109.71973	1
17315.834	6307.887	1
17315.8535	6336.3	1
17315.9238	6195.145	1
17316.0547	6167.72266	1
17316.7617	6217.148	1
17317.14	6167.909	1
17317.252	6286.8374	1
17317.4043	6356.25439	1
17317.6074	6003.32129	1
17317.83	6285.522	1
17317.8887	6450.8833	1
17317.918	6463.894	1
17318.1016	5934.69336	1
17318.1777	6060.306	1
17318.1875	6273.02441	1
17318.2871	6097.786	1
17318.3477	6251.52246	1
17318.3828	6184.876	1
17318.4	6367.72852	1
17318.459	6393.218	1
17318.62	6239.95557	1
17319.0059	6486.89746	1
17319.0859	6214.25537	1
17319.3711	6358.27637	1
17319.4453	6192.58154	1
17319.76	6042.21631	1
17319.8281	6494.309	1
17320.1289	6155.41846	1
17320.6387	6290.768	1
17320.6563	6196.23242	1
17320.748	6427.423	1
17320.9414	6258.2417	1
17321.041	6014.19775	1
17321.0762	6496.423	1
17321.084	6334.56934	1
17321.1973	6177.86475	1
17321.6816	6262.87	1
17321.7422	6056.905	1
17321.94	6233.53564	1
17321.9629	6172.58252	1
17321.9668	6065.85449	1
17322.0684	6243.24951	1
17322.3457	6254.513	1
17322.49	6005.144	1
17322.5273	6205.173	1
17322.57	6309.748	1
17322.8164	6247.079	1
17323	6072.981	1
17323.2285	6239.779	1
17323.36	5968.173	1
17323.377	6315.54932	1
17323.459	6581.166	1
17323.6445	6374.32	1
17323.6484	6025.54443	1
17323.8535	6544.471	1
17323.9219	6403.46729	1
17323.97	6263.33838	1
17323.9922	6246.318	1
17324.1074	5971.645	1
17324.209	6192.19238	1
17324.2344	6118.92432	1
17324.291	6464.734	1
17324.3574	6266.48145	1
17324.3945	6039.77246	1
17324.6426	6230.324	1
17324.7	6348.67969	1
17324.7188	6160.88574	1
17324.7422	6237.607	1
17324.7461	6321.66553	1
17324.7734	6255.44873	1
17324.84	6378.85	1
17324.9629	6198.60254	1
17325.2969	6045.947	1
17325.6738	5842.78662	1
17326.0547	6150.83643	1
17326.5879	5823.22559	1
17327.0566	6262.12158	1
17327.1133	6195.41064	1
17327.16	6134.858	1
17327.3379	6442.3916	1
17327.4082	6182.36328	1
[truncated: 14,998 more rows]
