# Supplementary material for: A droplet digital PCR (ddPCR) assay to detect Helicoverpa armigera (Lepidoptera: Noctuidae) in bulk trap samples
Source: PLoS One. 2017 May 31;12(5):e0178704. doi: 10.1371/journal.pone.0178704 (PMC5451079; doi:10.1371/journal.pone.0178704)
Supplement: S1 Table — (ZIP) [file pone.0178704.s001.zip › HELICOV_148.csv]

Ch1 Amplitude	Ch2 Amplitude	Cluster
14475.7959	5437.48145	1
14691.5342	5427.43262	1
15687.7246	5751.06738	1
15803.54	5832.07764	1
15851.6465	5890.93848	1
15854.7793	5781.01172	1
15859.0732	5796.49365	1
15870.917	5930.38135	1
15910.6533	5832.61963	1
15916.1426	5607.69531	1
15917.4746	5673.67627	1
15922.5459	5792.64648	1
15952.1563	5825.71045	1
15983.1807	5518.588	1
15996.9473	5874.6665	1
16007.8584	5616.768	1
16010.9971	5728.606	1
16015.6211	5581.92871	1
16022.8574	5752.591	1
16023.6074	5515.09229	1
16040.8	5712.671	1
16049.1211	5691.77	1
16052.0107	5699.432	1
16057.9639	5667.335	1
16094.5586	5674.082	1
16106.8428	5687.83154	1
16118.085	5561.691	1
16132.3516	5645.991	1
16139.002	5666.237	1
16144.4688	5583.705	1
16145.9893	5727.66943	1
16147.0508	5685.11475	1
16148.6982	5802.19629	1
16154.0479	6013.08154	1
16155.0645	6005.22	1
16155.26	5743.51172	1
16158.8789	5746.64063	1
16160.16	5562.982	1
16166.5264	5759.01855	1
16167.8027	5896.2124	1
16168.418	5738.408	1
16173.6338	5799.72168	1
16174.7529	5885.64648	1
16175.4951	5816.23926	1
16181.8281	5773.55	1
16184.2861	5896.67	1
16187.2578	5497.976	1
16187.2891	5662.823	1
16187.9287	5973.10059	1
16188.54	5814.867	1
16190.6611	5697.97852	1
16192.9629	5857.8584	1
16197.459	5974.50732	1
16199.6465	5754.503	1
16201.6152	5541.34229	1
16215.627	5945.2207	1
16216.207	5515.07666	1
16216.3086	5790.407	1
16224.0293	6201.373	1
16227.1836	5685.10059	1
16228.15	5645.93555	1
16229.0049	5653.24463	1
16230.2314	5654.46533	1
16231.4131	5622.86475	1
16231.7549	5778.89063	1
16233.2637	5739.801	1
16238.84	5777.56152	1
16238.8965	5886.062	1
16239.1777	5924.23633	1
16239.2842	5615.888	1
16241.1582	5684.263	1
16242.1885	5814.53	1
16243.0479	5624.57227	1
16243.9111	5566.66	1
16244.1426	5809.50928	1
16244.2207	5747.18652	1
16250.5293	5769.09473	1
16250.54	5656.2085	1
16251.1953	5782.462	1
16252.7842	5878.428	1
16253.52	6037.5874	1
16255.4395	5738.725	1
16255.5283	5715.578	1
16255.9521	5910.768	1
16258.4961	5680.3667	1
16259.7637	5630.23047	1
16260.9	5975.617	1
16261.9238	5598.091	1
16263.09	5855.47168	1
16264.457	5844.0957	1
16264.7959	5500.326	1
16265.04	5700.177	1
16270.1221	6006.644	1
16270.6758	5865.64355	1
16271.292	5827.951	1
16271.8828	5726.48	1
16273.2813	5733.042	1
16276.94	5701.70361	1
16280.0986	5810.55029	1
16280.8877	5932.851	1
16282.2705	5750.65527	1
16283.3457	6257.768	1
16284.5986	5697.2	1
16285.1348	5867.8584	1
16291.3643	5653.07666	1
16295.832	5958.12158	1
16297.9619	5974.792	1
16298.7393	5980.553	1
16298.85	5899.02441	1
16299.4551	5726.095	1
16299.6348	5862.789	1
16300.9873	5815.317	1
16301.49	5798.11035	1
16304.6357	5837.596	1
16305.1484	5752.39941	1
16308.4092	5868.24561	1
16309.3	5635.366	1
16310.7422	5808.514	1
16310.9658	6034.0293	1
16313.7725	6060.565	1
16322.22	5848.70166	1
16323.2334	5935.895	1
16323.5449	5465.791	1
16324.5371	5740.338	1
16325.1318	5821.92041	1
16326.126	5460.85449	1
16329.5693	5400.72949	1
16330.3457	5627.544	1
16332.1631	5948.69336	1
16332.5166	5845.00342	1
16332.5762	5679.24658	1
16340.1367	5908.105	1
16340.9736	5925.19629	1
16341.9473	6053.89258	1
16343.9912	5797.23633	1
16344.0459	5980.108	1
16344.5586	5965.24365	1
16345.1563	5778.51953	1
16345.4092	5630.115	1
16345.9678	5683.47852	1
16348.6895	5630.999	1
16353.166	5914.78027	1
16354.3086	5511.904	1
16354.3105	5623.929	1
16354.6182	5652.233	1
16355.1133	5682.3667	1
16355.4668	5910.992	1
16357.917	5798.814	1
16358.0811	5825.63867	1
16359.5234	5669.396	1
16384.7773	6157.614	1
16387.81	5846.688	1
16388.03	5567.79053	1
16389.0977	5867.73047	1
16391.3281	5945.766	1
16392.1973	5718.218	1
16392.252	5853.6875	1
16395.8516	6143	1
16397.7148	5927.45166	1
16398.1523	5834.80029	1
16403.0117	6035.166	1
16403.2754	5823.259	1
16404.2441	5746.84668	1
16406.1582	5654.5376	1
16406.2539	5707.584	1
16408.8164	5838.80225	1
16409.3184	5692.106	1
16409.33	6064.246	1
16410.957	5980.286	1
16419.4	6133.54346	1
16420.7617	5708.03955	1
16420.7988	5859.671	1
16424.4785	5868.35156	1
16424.5645	5707.386	1
16428.541	6167.07471	1
16429.4355	5710.76	1
16430.36	5736.41455	1
16433.1328	5670.60938	1
16434.7188	6025.37061	1
16435.3613	5964.559	1
16435.5625	5834.407	1
16436.91	5925.90869	1
16437.0117	5700.89258	1
16438.5879	5778.766	1
16439.2051	5619.6	1
16439.2637	5919.43555	1
16439.3867	5930.01953	1
16439.9063	5714.843	1
16440.3047	5749.83545	1
16446.0547	5830.225	1
16448.709	5765.24	1
16448.9629	5695.84131	1
16449.0469	5655.7373	1
16451.8828	5878.817	1
16455.127	5888.249	1
16455.6934	5773.95264	1
16455.7676	5610.22	1
16459.0039	5896.32959	1
16459.47	5979.606	1
16459.9883	5980.403	1
16460.1758	6016.023	1
16461.3125	5624.812	1
16461.4961	5824.06	1
16463.13	5954.09863	1
16463.2949	5558.89355	1
16464.0254	6114.5415	1
16466.375	5763.90234	1
16469.707	5874.36768	1
16469.9434	5896.859	1
16470.959	5682.29053	1
16471.72	6180.672	1
16472.6016	5765.075	1
16473.998	5914.448	1
16479.2422	5728.60352	1
16480.5332	6132.404	1
16482.627	5988.20557	1
16483.0234	6037.4917	1
16483.6074	5874.776	1
16483.7227	6196.114	1
16485.57	5696.079	1
16485.8	5902.29	1
16487.2949	6089.666	1
16488.9238	5850.34033	1
16490.9414	5954.169	1
16491.27	5906.52148	1
16492.4629	5923.64453	1
16492.8867	6105.34375	1
16493.38	6162.247	1
16494.46	5701.678	1
16494.96	5775.03	1
16496.625	6164.89746	1
16497.4043	6244.0874	1
16497.8613	6012.148	1
16498.2188	5820.374	1
16499.0586	5936.396	1
16501.5332	6131.746	1
16503.2168	5581.48047	1
16508.47	5691.51172	1
16509.37	5853.41553	1
16511.7578	5918.83057	1
16513.916	5898.408	1
16515.6875	5622.63037	1
16518.3086	6027.71436	1
16520.5938	6011.34131	1
16520.8281	5897.3584	1
16520.9219	6143.193	1
16523.1543	6174.195	1
16523.1855	6136.83545	1
16524.168	5915.252	1
16525.3223	5669.56543	1
16525.7188	5806.866	1
16526.7734	5756.127	1
16528.6934	5714.28271	1
16532.8984	5682.38965	1
16533.3145	5835.68555	1
16533.8359	6007.826	1
16534.73	5877.30469	1
16535.3223	5670.17	1
16536.4668	5865.71631	1
16537.2773	6032.373	1
16538.291	5816.42773	1
16538.4629	5807.838	1
16538.5977	5945.924	1
16539.83	5910.152	1
16540.5684	5922.25	1
16542.0586	5985.91943	1
16544.4727	5584.68262	1
16546.1172	6128.70947	1
16546.4688	5994.148	1
16551.95	5950.4126	1
16552.19	5852.623	1
16552.4063	5652.674	1
16553.9336	5897.69727	1
16554.17	5789.276	1
16554.9922	5874.52832	1
16556.5156	5997.38965	1
16558.4219	6174.673	1
16558.55	6138.373	1
16558.8828	6166.83057	1
16559.332	5706.52734	1
16559.5078	5940.11426	1
16561.2617	5937.78857	1
16562.3672	6078.22559	1
16564.57	5832.705	1
16564.7539	6017.34131	1
16566.6152	6187.35449	1
16566.9629	5776.14551	1
16568.4824	5912.90771	1
16568.7617	5841.793	1
16569.7383	6081.42773	1
16570.0352	6113.233	1
16570.4063	6247.402	1
16570.73	6188.903	1
16571.1758	5670.71826	1
16571.7617	5698.865	1
16571.957	5998.167	1
16572.58	5932.57031	1
16572.8027	5544.249	1
16573.1563	5960.064	1
16574.1582	5721.48633	1
16574.2168	5629.14453	1
16578.9785	5994.721	1
16579.9512	5840.166	1
16580.8516	5875.44629	1
16581	5662.988	1
16582.7676	5765.16943	1
16583.17	5741.6875	1
16583.2676	5712.17529	1
16586.1035	5908.84131	1
16586.7852	5963.37354	1
16588.8125	5952.15527	1
16589.6523	5722.546	1
16589.9688	6196.58057	1
16590.3633	5931.547	1
16590.9121	5891.331	1
16591.9277	6022.101	1
16592.1934	5701.87061	1
16593.1152	5862.46631	1
16593.2617	5882.591	1
16593.47	5959.84766	1
16593.99	5890.52344	1
16595.12	5966.72559	1
16596.4727	6027.557	1
16596.8457	5939.722	1
16598.1973	5912.713	1
16599.418	6021.348	1
16599.4883	5943.07861	1
16600.502	5628.33057	1
16600.8281	5845.96826	1
16601.9863	5903.345	1
16602.0781	5765.66455	1
16602.67	5766.143	1
16603.416	5447.371	1
16603.457	5750.752	1
16603.8066	5718.414	1
16604.668	6063.424	1
16606.0449	5969.935	1
16607.2285	6016.633	1
16608.6348	5952.107	1
16609.5645	6149.018	1
16609.6426	5964.62939	1
16614.9121	5863.153	1
16617.5684	5846.651	1
16618.041	5908.759	1
16618.0488	5970.15137	1
16618.3613	5806.63232	1
16618.7715	6009.28955	1
16618.8555	5750.10645	1
16619.123	5882.668	1
16620.9961	6178.20557	1
16623.6973	5953.87354	1
16626.084	6030.87	1
16626.502	5971.257	1
16626.8965	5878.988	1
16628.0078	5837.728	1
16628.1465	6096.12646	1
16628.4121	6159.544	1
16628.4766	5719.066	1
16628.7148	5867.7915	1
16630.6563	5916.36035	1
16631.123	5875.57861	1
16632.2148	5759.71	1
16633.0918	6162.041	1
16636.59	5872.55029	1
16636.9922	5847.524	1
16637.8984	6005.471	1
16638.0371	5946.495	1
16638.51	5636.995	1
16638.8125	6022.439	1
16638.8828	5813.03	1
16640.0039	5733.9	1
16640.64	5826.716	1
16641.0781	6006.38965	1
16641.4551	5522.47852	1
16642.2168	5614.11768	1
16645.1836	5806.821	1
16645.75	6205.115	1
16645.82	5684.927	1
16646.1055	6200.59229	1
16649.8281	6075.06934	1
16649.9785	5885.8335	1
16650.01	6036.977	1
16650.9629	6078.83447	1
16652.0762	5807.7793	1
16652.97	6070.591	1
16653.5684	5889.72656	1
16655.39	5885.872	1
16656.7031	5896.934	1
16657.5742	5999.73438	1
16657.752	5963.41162	1
16657.8652	6046.07227	1
16658.3672	5848.63672	1
16658.5566	5820.44336	1
16659.082	5798.79443	1
16659.8926	5889.644	1
16661.4219	5927.25049	1
16661.6953	5911.537	1
16661.7051	5742.88232	1
16666.7188	5602.442	1
16666.8516	5820.781	1
16667.5117	5939.302	1
16672.8027	6028.94629	1
16674.54	5814.653	1
16675.88	5909.50244	1
16676.084	5696.01074	1
16679.6445	5849.07275	1
16680.3555	5814.436	1
16680.79	6077.002	1
16681.3145	6036.126	1
16682.6133	5712.279	1
16683.582	6003.81152	1
16683.8652	5685.216	1
16685.252	5871.15869	1
16685.5547	5701.51563	1
16685.6172	5908.02246	1
16687.3359	5860.908	1
16687.6934	5987.76025	1
16688.0176	5869.34961	1
16689.6758	5992.03564	1
16690.37	5765.314	1
16690.57	5968.32471	1
16691.3652	5768.95459	1
16691.3672	5887.24463	1
16693.3574	5781.088	1
16693.5957	5842.593	1
16693.793	5742.58252	1
16693.8027	5547.5415	1
16694.27	6239.6123	1
16694.3145	6143.797	1
16694.5176	5994.36328	1
16695.6563	6139.88428	1
16696.0547	6005.32129	1
16698.6855	5652.09033	1
16698.6934	5999.8125	1
16699.07	6061.718	1
16699.5234	5966.866	1
16699.7285	6015.236	1
16700.3242	5995.268	1
16700.5977	5912.919	1
16700.8359	5968.64844	1
16703.3281	5735.341	1
16704.49	5741.4126	1
16705.0879	5793.90234	1
16705.37	5829.713	1
16707.38	5804.11426	1
16708.1	6059.294	1
16708.3047	5927.712	1
16708.35	6036.037	1
16709.2227	5934.38037	1
16709.3262	5783.209	1
16710.6934	5811.876	1
16710.7676	5775.64453	1
16711.38	5942.417	1
16711.3945	5859.443	1
16711.4023	6050.803	1
16711.6738	6007.316	1
16712.1563	5766.92334	1
16712.6016	6090.99	1
16712.99	6128.554	1
16714.4922	5807.89063	1
16715.1035	5862.442	1
16715.17	6237.794	1
16715.64	6015.7876	1
16715.9824	5760.77344	1
16716.8516	6172.818	1
16716.93	5907.74	1
16717.0586	6231.59668	1
16717.7422	6141.795	1
16719.3145	6046.3125	1
16719.4883	5853.656	1
16719.5176	6020.84961	1
16719.5742	5795.951	1
16719.75	5897.158	1
16719.88	6053.41846	1
16722.1016	6210.93848	1
16722.4551	5874.669	1
16724.0488	5949.59766	1
16725.0039	6199.96338	1
16725.0215	5929.2417	1
16725.9316	6013.131	1
16726.1211	5676.153	1
16726.3574	5775.075	1
16726.373	5712.613	1
16728.12	5853.00537	1
16728.1641	6199.544	1
16728.2832	6099.28125	1
16729.877	5828.84473	1
16730.248	5941.03027	1
16732.57	5750.199	1
16733.9551	5661.817	1
16734.2012	5779.651	1
16734.6035	6070.35449	1
16734.7988	6286.31543	1
16737.0684	6102.807	1
16737.9746	5638.753	1
16738.01	5991.19141	1
16739.8535	5846.55225	1
16741.0273	5886.1333	1
16741.8828	6004.46	1
16742.49	6161.145	1
16742.71	5859.213	1
16743.39	5940.17139	1
16743.7441	6213.952	1
16744.6563	5853.64	1
16745.8672	6096.86426	1
16746.3066	5747.026	1
16746.8867	5916.088	1
16749.1777	6155.784	1
16749.4063	6169.44531	1
16749.4141	6066.622	1
16749.88	6085.678	1
16750.0938	5902.12646	1
16750.1172	5923.62	1
16750.13	5907.48145	1
16751.1348	6013.395	1
16751.7461	5870.94873	1
16755.08	5774.035	1
16755.5547	6228.236	1
16755.6445	5880.6665	1
16756.2441	5993.381	1
16756.8281	5981.10938	1
16757.2227	6214.21338	1
16758.1855	5956.306	1
16758.4863	6208.576	1
16758.502	5737.905	1
16760.4531	6321.278	1
16760.8555	5795.66455	1
16761.9258	6082.64355	1
16762.3535	6117.025	1
16762.502	5968.147	1
16762.6348	5758.57764	1
16762.74	5744.538	1
16763.7539	5775.34229	1
16764.5625	5877.03564	1
16766.7129	6240.731	1
16768.4766	6056.259	1
16770.4824	5966.508	1
16770.834	5519.396	1
16772.16	6315.129	1
16772.2	6078.897	1
16772.99	6163.165	1
16774.5254	6047.2583	1
16775.373	5941.297	1
16775.9941	5839.00732	1
16776.1328	5972.163	1
16776.3926	6185.76074	1
16776.7832	5820.892	1
16777.5469	5806.00342	1
16777.707	5697.334	1
16778.5371	5816.005	1
16779.44	6003.281	1
16779.584	6068.37256	1
16781.2637	5941.03174	1
16782.6387	6115.553	1
16784.2246	6281.977	1
16785.18	6024.588	1
16785.3477	6126.16553	1
16785.6543	5870.339	1
16785.79	6203.29639	1
16785.8535	5822.742	1
16786.08	5976.78174	1
16786.4551	6104.82129	1
16786.79	5998.03271	1
16787.58	5991.377	1
16787.7148	6306.427	1
16787.8555	5765.105	1
16788.5371	5672.67236	1
16788.6641	5885.329	1
16791.2559	5717.398	1
16791.96	6036.03467	1
16792.76	5973.36768	1
16793.127	5741.20947	1
16793.168	5900.769	1
16793.6211	6033.45752	1
16793.9629	6030.838	1
16795.3828	5598.802	1
16796.3242	6022.67041	1
16797.0684	5737.59131	1
16797.1367	6047.955	1
16797.9688	5957.54736	1
16800.3242	6150.959	1
16800.66	5993.35254	1
16801.5547	6088.45	1
16801.5762	5927.886	1
16801.7676	5731.549	1
16802.73	6099.45557	1
16802.7539	6033.5376	1
16802.9082	6119.641	1
16803.29	6079.246	1
16803.3926	6103.421	1
16803.4551	6190.413	1
16803.5117	6265.562	1
16805.8574	5812.333	1
16806.1914	5826.913	1
16806.4219	5891.63574	1
16806.55	6154.327	1
16807.127	6037.11328	1
16807.1426	6295.093	1
16807.1777	5982.50439	1
16807.1875	5758.24854	1
16807.9	6260.603	1
16807.9063	6054.62158	1
16809.7715	5740.30859	1
16810.3789	6129.29834	1
16811.18	5920.68262	1
16811.5039	5768.38672	1
16812.627	6024.44727	1
16812.91	6398.73926	1
16813.5547	6042.57861	1
16814.6387	6076.32959	1
16814.7539	6237.97559	1
16814.97	6335.40137	1
16815.7773	6026.239	1
16816.7266	5719.697	1
16816.8574	6160.78662	1
16816.9277	6101.078	1
16817.377	6167.58545	1
16819.5664	5955.173	1
16819.9453	6015.801	1
16820.9922	5678.823	1
16821.6328	6400.74	1
16822.4277	6159.459	1
16822.46	6236.74072	1
16824.1328	6128.9624	1
16824.7734	6114.24072	1
16826.5527	5961.081	1
16827.0664	5953.16357	1
16827.6953	5867.357	1
16827.7715	6053.53564	1
16828.3711	5981.35449	1
16829.33	6091.441	1
16829.56	5919.583	1
16829.9434	6125.096	1
16830.8184	5876.633	1
16831.3262	6338.053	1
16831.5488	5983.04	1
16831.98	6454.487	1
16832.4785	6345.602	1
16833.21	6074.85449	1
16833.3789	6004.964	1
16833.48	6337.14063	1
16833.8047	5906.28174	1
16834.03	6158.78174	1
16834.13	5917.639	1
16834.5371	6043.965	1
16834.9844	6257.97559	1
16835.1074	6040.30566	1
16837.5664	6123.29932	1
16838.125	5981.73975	1
16838.375	5886.78662	1
16839.76	6326.153	1
16839.8457	6070.997	1
16840.2324	5935.37451	1
16841.2949	5852.125	1
16841.4414	6325.9917	1
16841.63	6203.354	1
16841.7	5853.673	1
16841.8281	5752.526	1
16841.9941	5997.384	1
16842.5957	6014.189	1
16842.6426	5914.885	1
16844.0273	6330.32275	1
16844.3281	6205.13135	1
16844.7754	5817.61865	1
16845.17	6030.108	1
16845.69	6022.347	1
16845.8418	5735.768	1
16846.58	6015.3667	1
16846.8027	6174.003	1
16847.2324	5969.38867	1
16849.4824	6053.54248	1
16849.709	5912.405	1
16849.9355	5575.90137	1
16850.6621	6068.63965	1
16851.33	5785.38672	1
16851.84	6105.931	1
16852.0547	5822.414	1
16852.84	6173.45361	1
16853.4688	5981.49951	1
16854.86	5852.20166	1
16855.1055	6069.493	1
16855.2383	6141.04834	1
16855.2832	5866.757	1
16857.0078	6106.32031	1
16857.582	6082.157	1
16857.748	6006.556	1
16857.8867	6027.47754	1
16858.1719	5967.886	1
16858.668	6082.31348	1
16859.0254	6104.37	1
16859.8633	6192.81	1
16859.8984	6025.011	1
16859.9512	6043.21729	1
16860.8848	5902.76025	1
16861.5449	6123.263	1
16861.8633	5959.42	1
16862.3477	6013.71631	1
16862.9941	5812.87842	1
16863.68	5989.939	1
16864.94	6083.70459	1
16865.3887	5973.605	1
16866.23	5784.59229	1
16866.4063	6081.307	1
16866.6855	5956.786	1
16866.7031	6068.654	1
16867.1641	6138.906	1
16867.2559	6364.44531	1
16867.6211	5756.279	1
16868.877	6373.755	1
16868.957	5961.28467	1
16869.7129	5887.61035	1
16870.2324	6093.398	1
16870.3887	5868.445	1
16870.6152	6130.334	1
16870.7168	6234.60449	1
16870.748	5959.03564	1
16870.8125	5993.717	1
16871.12	5630.005	1
16871.8457	5949.268	1
16872.6445	6119.19336	1
16873.5918	6250.04	1
16873.9453	6192.10254	1
16874.0273	5625.27832	1
16874.4512	5854.31055	1
16874.5586	6343.15137	1
16874.6445	6200.69775	1
16875.6074	6103.69	1
16875.6934	6158.27051	1
16876.5059	6128.894	1
16877.0371	6051.88574	1
16877.834	6054.68359	1
16878.168	5890.453	1
16879.0625	6209.915	1
16879.1953	6436.683	1
16880.4141	5883.32959	1
16880.8984	5897.85742	1
16881.1855	6378.962	1
16881.6641	6049.894	1
16882.7363	6165.953	1
16883.11	6190.63037	1
16883.3926	6066.789	1
16884.24	5825.126	1
16884.4727	6202.766	1
16884.6855	6155.31934	1
16884.72	5862.959	1
16885.2813	5884.03027	1
16885.69	6204.025	1
16885.7148	6166.379	1
16886.13	5741.732	1
16886.5762	5887.854	1
16886.6738	6315.31738	1
16887.25	5785.169	1
16887.4453	6073.836	1
16887.7285	6483.37744	1
16887.9336	5639.55664	1
16889.123	6270.42236	1
16889.2676	6140.555	1
16889.4883	6126.689	1
16889.5918	5919.516	1
16890.127	5963.463	1
16890.1543	6290.63	1
16890.1855	5879.53174	1
16890.3633	6206.08643	1
16890.3945	6130.11572	1
16890.6445	6138.71338	1
16890.7871	6288.577	1
16890.87	6190.06445	1
16890.8926	5938.663	1
16890.9277	6029.23633	1
16891.9922	6342.416	1
16893.0879	6280.88965	1
16894.1289	5866.841	1
16894.4082	6080.62158	1
16894.8477	6452.548	1
16894.9824	5810.9165	1
16895.5859	5975.288	1
16895.8086	5796.69971	1
16896.5957	6073.80273	1
16896.6113	6192.733	1
16897.6738	6039.2666	1
16898.5352	6308.92871	1
16900.002	5969.10938	1
16900.3027	6106.6333	1
16901.3555	5955.82275	1
16901.4316	5916.24365	1
16902.7363	6239.59375	1
16902.9629	6005.981	1
16903.373	6074.04736	1
16904.2422	6074.931	1
16905.2461	6121.22754	1
16905.54	5753.453	1
16906.2832	5950.544	1
16907.541	6311.907	1
16908.0137	5873.537	1
16908.166	6307.11035	1
16908.7246	6217.07959	1
16909.3457	6238.17432	1
16909.5059	6151.901	1
16909.6836	5750.90332	1
16910.3164	5536.372	1
16910.38	6177.271	1
16910.4785	6200.57568	1
16910.9727	6016.835	1
16911.2363	6059.244	1
16911.7285	5952.96729	1
16911.7422	6478.973	1
16912.21	6076.01074	1
16913.18	6041.76	1
16913.1953	6369.97168	1
16914.1953	6332.43164	1
16914.541	6091.91455	1
16914.7129	6130.24268	1
16915.09	6339.69873	1
16915.2	5926.07764	1
16915.24	6066.582	1
16915.4336	6228.248	1
16915.9219	6320.026	1
16916.22	6219.48828	1
16916.4414	6393.10547	1
16917.3867	6056.07227	1
16917.8027	6165.86865	1
16918.1016	6032.23145	1
16918.2734	6033.1875	1
16918.7637	5997.505	1
16919.041	6021.047	1
16920.62	6212.91553	1
16920.87	6039.69	1
16920.9785	5924.08057	1
16921.0625	6277.81934	1
16921.2285	6386.03857	1
16922.2031	6029.66748	1
16922.3262	6211.699	1
16922.4238	6076.03125	1
16922.81	6236.25146	1
16923	5996.05225	1
16923.1	6060.77539	1
16923.3848	5981.37061	1
16924.2	6138.197	1
16924.43	6155.68652	1
16924.5352	5954.51	1
16924.7363	5989.117	1
16925.0918	5739.14648	1
16925.1465	6095.27	1
16925.5469	5807.23926	1
16925.6777	6516.658	1
16925.834	5799.639	1
16926.0742	6316.66064	1
16926.668	6064.48	1
16926.7324	6182.29248	1
16927.34	5949.49561	1
16927.35	6230.45947	1
16927.3633	6155.896	1
16927.4375	5593.127	1
16927.44	6040.44971	1
16927.6582	6152.913	1
16927.9316	6238.353	1
16929.1074	6141.945	1
16929.8848	5548.25928	1
16929.957	6055.48975	1
16930.0137	5885.779	1
16930.69	6285.326	1
16930.9	6017.86768	1
16931.0273	5846.71631	1
16931.7871	6185.89941	1
16931.9063	6177.12354	1
16931.918	6160.442	1
16932.1387	6223.52734	1
16932.2969	6016.595	1
16932.498	6598.64453	1
16932.5078	6026.14941	1
16932.6074	6358.382	1
16933.5156	6128.882	1
16933.5742	5979.397	1
16933.6367	6282.45264	1
16935.5371	6156.151	1
16936.21	6045.65674	1
16936.291	6228.511	1
16936.4336	6063.176	1
16936.81	6160.00342	1
16938.04	6318.161	1
16938.1289	6308.255	1
16938.7852	5829.22656	1
16939.2168	6116.6333	1
16939.4434	6393.442	1
16940.1816	5987.53662	1
16940.66	6036.33545	1
16940.9043	6191.907	1
16940.9824	6287.73828	1
16941.0234	6148.19971	1
16941.2383	6217.047	1
16941.5254	6000.47266	1
16941.793	5544.599	1
16941.7988	5932.891	1
16941.9473	6393.93945	1
16942.3	6376.777	1
16942.42	6454.03174	1
16943.332	6130.997	1
16943.49	6221.2	1
16943.6973	6184.18652	1
16943.752	6015.82861	1
16943.9883	5982.692	1
16944.0684	6401.245	1
16944.9629	5905.023	1
16945.0469	6152.419	1
16945.2656	6357.717	1
16945.2852	6456.505	1
16945.2949	5920.07031	1
16946.002	6197.481	1
16946.02	6377.0127	1
16947.0254	6066.9165	1
16947.2461	6326.797	1
16947.6035	5844.57959	1
16948.4	6256.75635	1
16950.7656	6599.0874	1
16951.6465	6188.67139	1
16951.9238	6218.0957	1
16951.9434	5997.71631	1
16952.32	6150.309	1
16952.5039	6127.99951	1
16952.623	6055.14	1
16952.666	5925.02539	1
16953.5723	5865.534	1
16954.0449	6024.612	1
16954.1543	5949.875	1
16954.5762	5995.617	1
16954.5977	5691.0957	1
16954.7559	6114.127	1
16954.7559	6255.61	1
16954.86	6127.30029	1
16955.1113	5999.186	1
16955.3457	5796.38232	1
16955.79	6029.65	1
16955.8223	6282.94531	1
16955.9688	6069.994	1
16956.248	5887.9917	1
16956.8145	6147.74951	1
16957.2578	6287.265	1
16957.44	6003.72656	1
16957.76	5847.43359	1
16957.7754	6259.51953	1
16957.916	5945.08545	1
16957.9746	6098.356	1
16957.998	6319.10547	1
16958.0313	6227.191	1
16958.8359	6356.87939	1
16959.4473	5912.44336	1
16959.85	6230.848	1
16960.05	5966.49854	1
16961.6445	6071.4165	1
16961.6738	6098.23926	1
16961.998	6179.4043	1
16962.2246	6132.2417	1
16962.5215	6142.48828	1
16962.66	5987.50244	1
16963.2012	5926.05371	1
16963.4355	6031.052	1
16964.2031	5957.022	1
16964.48	5875.03125	1
16964.4844	6247.527	1
16964.5879	6204.50049	1
16964.7363	6068.67334	1
16965.2969	6251.11865	1
16965.6328	6125.829	1
16966.1367	6081.83447	1
16966.2656	5788.495	1
16966.4883	6285.65674	1
16967.9668	6408.682	1
16968.7031	6254.0127	1
16968.8926	6057.471	1
16969.1641	6360.37549	1
16969.2832	5968.69531	1
16969.4375	5914.67969	1
16969.8418	6028.77539	1
16970.04	5650.172	1
16970.998	6105.16748	1
16971.28	6220.57031	1
16971.78	6270.609	1
16971.8965	6304.566	1
16972.38	6164.825	1
16972.5879	6258.74756	1
16972.6113	6142.09131	1
16972.9844	6076.966	1
16973.27	5864.982	1
16973.8359	6175.991	1
16974.1152	6221.7876	1
16974.6211	6034.055	1
16974.9063	6081.81445	1
16974.9648	6442.48145	1
16975.2266	6033.838	1
16975.5176	5923.31	1
16975.6738	6562.615	1
16975.7383	6200.65674	1
16976.0039	6021.326	1
16976.4336	6077.114	1
16976.5859	6091.298	1
16976.7676	6233.86963	1
16977.3066	6187.5083	1
16977.3965	6100.695	1
16978.0156	6046.56543	1
16978.4961	5543.89746	1
16978.5938	6112.63232	1
16978.7129	5887.1875	1
16979.9355	6472.631	1
16980.4668	5967.21875	1
16980.47	6128.467	1
16981.0449	5972.15674	1
16981.27	6270.704	1
16981.4941	6013.807	1
16981.6934	6259.5083	1
16981.7266	5898.67529	1
16981.7871	6065.36768	1
16982.51	6104.35156	1
16983.0469	6193.34961	1
16983.06	6022.869	1
16983.2031	6204.13232	1
16983.4688	5815.44141	1
16983.4727	6242.156	1
16983.6875	6004.21973	1
16983.8535	6024.902	1
16984.1914	5900.036	1
16984.3848	6265.963	1
16984.9238	5937.20459	1
16985.6758	6113.143	1
16985.9473	6369.15137	1
16986.2012	6062.52246	1
16986.4336	6089.752	1
16986.4648	6207.179	1
16986.7344	6128.9043	1
16986.9629	6062.76465	1
16987.1133	6107.177	1
16987.4824	6266.8125	1
16987.6738	6093.875	1
16987.84	6381.658	1
16988.27	5712.07129	1
16988.2773	6149.73926	1
16989.6172	6255.99	1
16990.373	6333.84473	1
16990.46	6167.91748	1
16990.72	6280.70459	1
16991.2344	6114.49951	1
16991.248	6202.75244	1
16991.43	6301.165	1
16991.5	6001.711	1
16991.68	6234.62	1
16991.8516	6290.47	1
16992.75	6147.308	1
16993.03	5900.01953	1
16993.3984	6520.01953	1
16993.4824	6549.096	1
16993.7754	5800.04443	1
16993.918	6321.71973	1
16994.0938	6409.539	1
16994.752	6094.375	1
16995.3223	6032.54541	1
16995.6836	6119.12939	1
16995.8711	6277.98145	1
16995.96	6118.20361	1
16996.5918	6120.871	1
16996.7246	6327.67969	1
16997.2031	6326.24463	1
16997.418	6495.791	1
16997.8145	6217.13867	1
16997.97	5835.845	1
16998.39	6126.12646	1
16998.5371	6223.961	1
16998.7988	6180.88428	1
16999.1465	6132.953	1
17000.1484	6331.11572	1
17000.832	6142.8833	1
17001.4336	6297.60156	1
17001.4629	5980.09668	1
17001.4785	6240.766	1
17001.627	6525.442	1
17001.9082	6331.692	1
17002.2969	6356.78125	1
17002.5254	6262.53125	1
17002.8047	5911.812	1
17003.043	6043.193	1
17003.1777	6490.728	1
17003.35	6133.956	1
17003.66	6073.28125	1
17004.793	5899.961	1
17004.8867	6058.78	1
17006.5938	6235.32129	1
17006.666	6240.63965	1
17006.83	6028.43	1
17006.9727	6367.51172	1
17007.04	5956.00635	1
17008.76	6014.83643	1
17008.8379	6348.261	1
17008.916	5939.571	1
17009.123	6396.463	1
17009.8418	6255.745	1
17010.0645	6129.28	1
17010.16	6119.87354	1
17010.459	5991.33643	1
17011.168	5825.357	1
17011.998	5959.273	1
17012.416	6158.746	1
17012.4766	6328.33154	1
17012.6328	5821.599	1
17012.9727	6300.335	1
17012.9922	5787.47852	1
17013.91	6122.02441	1
17013.918	5804.58154	1
17014.0938	6188.33447	1
17014.4355	6085.35547	1
17014.44	6502.457	1
17014.8633	5979.80273	1
17015.209	6154.532	1
17015.8027	6135.08643	1
17016.5273	5746.82129	1
17016.6113	6044.07227	1
17016.6914	6189.74463	1
17016.8672	5868.45752	1
17017.0234	6029.713	1
17017.31	6133.99072	1
17017.8633	6310.88428	1
17018	6335.897	1
17018.2227	6179.1	1
17018.457	6329.63867	1
17018.8984	6163.23975	1
17019.11	6322.29443	1
17019.3359	6279.27539	1
17019.8438	6519.263	1
17019.8574	6359.12646	1
17020.4258	6231.42773	1
17020.5781	6392.008	1
17020.6543	6083.64258	1
17020.9785	6127.19336	1
17020.98	6308.70166	1
17021.1563	6091.884	1
17021.24	5955.863	1
17021.6426	6212.75	1
17022.0859	5953.77637	1
17022.1484	5967.18555	1
17022.2813	6116.496	1
17022.9746	6148.05859	1
17023.0742	6202.69238	1
17024.0234	6038.66064	1
17024.1035	6095.0166	1
17024.2734	6258.3584	1
17024.4219	6154.296	1
17024.4316	6458.60156	1
17025.0078	5847.434	1
17025.8379	6114.841	1
17025.88	6114.99854	1
17025.9043	5924.462	1
17026.457	6061.354	1
17026.7012	6119.438	1
17026.8633	6488.797	1
17027.38	6301.889	1
17027.57	6152.586	1
17027.791	5861.461	1
17028.09	6081.4375	1
17028.1777	5864.84473	1
17028.2559	6277.637	1
17028.42	6080.76074	1
17029.0918	6028.86133	1
17029.1816	6303.48633	1
17029.1934	6150.25342	1
17029.3066	6122.15234	1
17029.8	5981.906	1
17029.8984	6201.554	1
17029.9414	6127.59	1
17030.1289	6418.67139	1
17030.79	6064.201	1
17030.8438	6112.08643	1
17031.56	6070.06543	1
17032.3418	6452.22949	1
17032.5371	6101.525	1
17032.58	6077.15967	1
17033.623	6419.40674	1
17033.7051	6222.306	1
17033.8184	6198.419	1
17033.93	6349.215	1
17033.9824	6275.08643	1
17034.4863	6130.829	1
17034.63	6258.278	1
17034.9336	6161.267	1
17034.97	6164.433	1
17035.2031	6218.32471	1
17036.0879	5944.01025	1
17036.4727	5994.543	1
17036.502	6246.641	1
17036.6484	6189.57666	1
17036.832	6342.49072	1
17036.89	6416.297	1
17037.05	6129.4873	1
17037.7129	6174.88965	1
17037.8027	6023.918	1
17037.8633	6339.952	1
17037.9258	6082.47949	1
17038.0781	6024.32275	1
17038.5684	6193.958	1
17038.7012	6033.347	1
17038.7461	5906.85449	1
17038.9727	6166.23438	1
17039.0645	5969.204	1
17039.2734	6236.71973	1
17039.3145	6162.327	1
17039.5645	6427.07227	1
17040.14	6188.04346	1
17040.2324	6290.32	1
17041.123	6304.559	1
17041.291	6137.32861	1
17041.377	6137.51172	1
17041.8164	6178.1377	1
17041.959	6090.18652	1
17041.9785	6272.732	1
17042.06	6281.58447	1
17042.09	6129.797	1
17042.416	5843.73	1
17042.7285	6051.52637	1
17043.01	6156.89258	1
17044.1953	5891.11426	1
17044.3	6365.34131	1
17044.7031	6289.33252	1
17045.01	6605.508	1
17045.1836	6270.03271	1
17045.5313	5901.63037	1
17046.0879	5943.16748	1
17046.5586	6463.317	1
17046.7773	6081.216	1
17046.9727	6304.705	1
17047.623	6067.76465	1
17047.7813	6247.864	1
17048.7461	6398.787	1
17049.873	6083.37	1
17049.95	6190.09	1
17050.02	6252.036	1
17050.13	6242.318	1
17050.4375	6063.54932	1
17050.5664	6290.75342	1
17050.6133	6287.0874	1
17050.8223	6246.61963	1
17050.8672	6157.266	1
17051.27	6462.589	1
17051.4766	6266.00732	1
17051.502	6508.632	1
17051.6055	6210.46973	1
17051.8359	6041.074	1
17051.89	6163.594	1
17052.1289	6170.75342	1
17052.5664	6082.13	1
17052.6055	6209.26025	1
17053.0723	6365.63	1
17053.1523	6061.5874	1
17053.3926	6297.80859	1
17053.92	5748.76758	1
17053.9355	6248.37354	1
17053.9863	6136.978	1
17054.03	6151.66846	1
17054.17	6217.583	1
17054.2285	5955.627	1
17054.62	5949.4165	1
17054.8223	6339.1875	1
17055.74	6110.903	1
17056.0156	6107.273	1
17056.0938	6108.03467	1
17056.0977	6213.305	1
17056.5918	6116.209	1
17057.54	6027.879	1
17057.8828	6149.20068	1
17057.8965	6215.61133	1
17058.0625	6091.039	1
17058.08	6177.839	1
17058.1387	6278.64453	1
17058.8086	6130.84375	1
17058.8086	5963.42334	1
17059.19	6402.62158	1
17059.293	6024.19629	1
17059.5254	6199.71	1
17059.8359	5971.53564	1
17060.0488	6226.909	1
17060.3613	6182.029	1
17060.39	6112.92773	1
17060.5137	6153.50537	1
17060.5527	6168.926	1
17060.957	6066.47168	1
17060.9668	5980.588	1
17061.6035	6147.371	1
17061.8887	6299.10645	1
17062.0469	6152.09766	1
17062.3926	6050.34961	1
17062.7969	5892.62939	1
17063.6074	6172.28662	1
17063.7422	6223.57129	1
17063.8379	6498.423	1
17063.8633	6290.049	1
17064	6038.55762	1
17064.43	6005.436	1
17064.67	6253.987	1
17064.74	6080.20459	1
17064.9551	5731.95264	1
17065.17	6005.65674	1
17065.332	6249.092	1
17065.4961	6182.07373	1
17065.56	6518.293	1
17066.27	6216.129	1
17066.34	6192.849	1
17066.3457	6039.174	1
17066.625	6073.441	1
17066.9434	6032.599	1
17067.1777	6069.837	1
17067.4453	6217.02	1
17067.47	5857.753	1
17067.584	6163.557	1
17067.95	5725.305	1
17068.66	5991.52441	1
17069.39	6232.20947	1
17069.6035	6128.57959	1
17069.7773	5993.94238	1
17070.1426	6113.701	1
17070.4668	6062.17041	1
17070.6289	5795.228	1
17070.67	6041.58838	1
17070.8457	6251.791	1
17070.9531	6214.41748	1
17070.9785	6062.066	1
17071.16	5967.192	1
17071.2852	6112.055	1
17071.418	6011.60938	1
17071.7559	6023.158	1
17071.9414	6546.82764	1
17072.4922	6212.377	1
17072.5137	6216.41943	1
17073.8047	6129.83545	1
17074.3672	6022.52344	1
17074.6289	6083.027	1
17074.9414	6266.201	1
17074.9531	6391.77344	1
17075.0039	6424.98438	1
17075.25	5883.596	1
17075.3145	6106.769	1
17075.5371	6405.615	1
17075.6016	6221.653	1
17075.7383	6114.107	1
17075.875	6370.388	1
17076.1348	6157.17725	1
17076.334	6045.775	1
17076.5527	6109.96875	1
17076.5645	6004.509	1
17076.7559	6231.093	1
17076.87	6124.802	1
17076.9824	5984.576	1
17077.082	5942.7	1
17077.56	5932.835	1
17077.6328	6097.805	1
17077.6738	6121.53467	1
17078.3047	6217.594	1
17078.3457	6286.39551	1
17078.5625	6052.67871	1
17078.67	6373.05371	1
17078.72	6157.11426	1
17078.8828	6532.095	1
17079.5117	6113.87549	1
17079.5957	6266.744	1
17079.7031	6006.319	1
17079.7539	6417.00635	1
17080.1035	6079.596	1
17080.2461	6192.124	1
17080.3652	6188.631	1
17080.4121	6118.09131	1
17080.4473	5937.229	1
17080.6211	6310.9707	1
17080.752	6088.3335	1
17080.834	6114.881	1
17080.8672	6165.69971	1
17081.8164	5956.161	1
17081.8574	6265.026	1
17081.9883	5893.84326	1
17082.1738	6260.05	1
17082.1914	6225.793	1
17082.3945	6219.961	1
17082.85	5952.21729	1
17083.0117	6114.262	1
17083.1367	6290.137	1
17083.2539	6141.736	1
17083.3613	6371.95654	1
17083.377	6354.72363	1
17083.791	6148.56348	1
17084.3066	6381.434	1
17084.4863	6254.22461	1
17084.59	6138.34961	1
17084.9063	6258.257	1
17084.9629	6099.165	1
17085.0332	6206.4707	1
17085.123	6208.213	1
17085.28	6110.739	1
17085.5488	6207.109	1
17085.7441	6100.29932	1
17085.8477	6128.148	1
17085.9316	6411.54	1
17086.28	6439.486	1
17086.33	6124.92139	1
17086.7383	6219.947	1
17086.791	6303.29834	1
17087.0371	6191.25635	1
17087.0859	6015.304	1
17087.1016	6027.15137	1
17087.4082	6035.163	1
17087.64	6286.304	1
17087.6445	6113.13037	1
17087.6523	5846.859	1
17087.8047	6287.22363	1
17088.3145	5950.74463	1
17088.4688	5885.46143	1
17088.5156	5942.47461	1
17088.5723	6147.282	1
17088.6367	5805.15869	1
17089.0742	6263.14551	1
17089.21	5993.02637	1
17089.3848	6029.99658	1
17089.6855	6042.71	1
17089.709	6093.45459	1
17089.791	6115.023	1
17089.9141	6111.684	1
17089.9355	6246.264	1
17090.457	6369.58252	1
17090.502	6019.692	1
17090.8711	6404.666	1
17091.5352	6339.12061	1
17091.55	6269.93359	1
17091.67	5976.61475	1
17091.85	6231.002	1
17091.8535	6036.329	1
17091.918	6092.48	1
17092.3945	6384.34033	1
17092.4375	6047.135	1
17092.48	6185.52539	1
17092.57	6087.47363	1
17093.5117	6209.328	1
17093.81	6233.09375	1
17093.959	6278.51465	1
17094.0781	6081.64551	1
17094.1934	6045.431	1
17094.51	6040.22168	1
17094.7441	6486.11865	1
17094.8047	6457.94873	1
17095.0313	6158.152	1
17095.2148	6108.53369	1
17095.3145	5993.31836	1
17096.0176	5906.41553	1
17096.1465	6183.90137	1
17096.3027	5998.45264	1
17096.32	6132.02	1
17096.3633	5917.484	1
17096.5039	6409.78174	1
17096.5352	5994.236	1
17096.709	6311.7207	1
17096.9414	6119.91943	1
17098.4141	6050.361	1
17098.6133	6256.34229	1
17099.0078	5863.868	1
17099.248	6104.58936	1
17099.2949	6231.66553	1
17099.7734	6170.236	1
17099.8926	6227.38525	1
17100.0781	6057.03955	1
17100.12	5984.98047	1
17100.3926	6255.89	1
17100.5527	6082.7207	1
17100.5957	6181.45459	1
17100.6055	6475.154	1
17100.9883	6288.354	1
17101.1387	6115.00439	1
17101.14	6328.855	1
17101.2344	5772.12451	1
17102.75	6267.27344	1
17103.4277	6211.707	1
17103.5156	6120.933	1
17103.7168	6099.7583	1
17104.1133	6059.424	1
17104.3438	6444.5376	1
17104.4785	6235.708	1
17104.6	5961.178	1
17104.9258	6273.38525	1
17105.084	6223.107	1
17105.1914	6299.361	1
17105.4219	6165.234	1
17105.459	6458.038	1
17105.5313	6269.2915	1
17105.5742	5951.52832	1
17105.59	6225.499	1
17105.6836	6387.5625	1
17105.7852	6195.402	1
17105.89	5950.51025	1
17106.2266	6033.535	1
17106.2656	5958.65674	1
17106.2832	6056.50537	1
17106.35	6214.98535	1
17106.41	6545.574	1
17106.418	6248.46631	1
17106.459	6180.397	1
17106.5742	6235.38672	1
17106.5762	6259.686	1
17106.623	6125.406	1
17106.91	6643.944	1
17107.0977	6068.634	1
17107.1211	6143.42969	1
17107.33	6210.9624	1
17107.3672	5630.895	1
17107.4023	6174.088	1
17107.54	5985.24756	1
17107.64	6215.44531	1
17107.9512	5955.20264	1
17108.0742	6172.57129	1
17108.34	6111.52539	1
17108.6328	6480.55225	1
17108.7051	6260.3457	1
17109.0449	6285.419	1
17109.1113	6063.145	1
17109.62	6237.925	1
17109.6465	6350.332	1
17109.7813	6093.61035	1
17109.8242	6135.672	1
17109.91	6162.33838	1
17109.9434	5971.59326	1
17109.9746	6187.48633	1
17109.9922	6108.947	1
17111.125	6103.74463	1
17111.127	6219.495	1
17111.4336	6100.49658	1
17111.5176	5904.3584	1
17111.5254	6188.213	1
17111.6465	6022.828	1
17111.7617	6369.564	1
17111.9277	5842.329	1
17111.99	5855.91162	1
17112.08	6174.42432	1
17112.0859	6423.61035	1
17112.1914	6179.235	1
17112.2012	6267.22	1
17112.4238	5986.881	1
17112.6953	6185.186	1
17112.752	6188.678	1
17112.99	6123.04443	1
17112.9922	6335.5415	1
17113.084	5959.15137	1
17113.1016	6228.389	1
17113.2578	5942.37451	1
17113.2715	6085.51465	1
17113.2988	6110.77	1
17113.4785	6208.329	1
17113.6484	6060.70166	1
17113.75	6408.626	1
17114.4258	6186.2334	1
17114.52	6262.12549	1
17114.6543	6124.522	1
17114.7871	6036.697	1
17115.1152	5883.792	1
17115.1348	5907.236	1
17115.2148	6382.061	1
17115.3066	6373.977	1
17115.4824	6028.32471	1
17115.5254	6359.395	1
17115.58	6467.626	1
17115.7441	5857.07666	1
17115.8184	6175.432	1
17116.0664	5962.74072	1
17116.1055	6008.085	1
17116.1387	6110	1
17116.291	5880.18457	1
17116.63	6151.022	1
17116.7715	5974.21436	1
17116.7754	6271.929	1
17116.81	5972.85	1
17116.8145	6110.68945	1
17116.9863	6225.64258	1
17116.998	5987.55273	1
17117.1953	6371.706	1
17117.209	6054.125	1
17117.25	6350.738	1
17117.59	6222.629	1
17117.74	6053.95459	1
17117.8125	6312.38867	1
17117.88	6054.174	1
17118.248	6183.13	1
17118.5684	5952.10645	1
17118.5762	6066.915	1
17118.65	6494.17529	1
17118.6777	6138.755	1
17118.8633	6252.59961	1
17118.9082	5927.75732	1
17119	6193.48438	1
17119.084	6402.777	1
17119.8848	5836.579	1
17119.9219	6093.081	1
17120.0313	6117.134	1
17120.11	6262.478	1
17120.1543	6281.73926	1
17120.63	6083.48145	1
17120.877	6356.81055	1
17120.8926	5990.321	1
17121.11	6200.96729	1
17121.3828	6365.11475	1
17121.4629	6257.6167	1
17121.5039	6246.00439	1
17121.69	6271.016	1
17121.9512	5993.558	1
17122.0488	6105.83545	1
17122.0664	6072.749	1
17122.2559	6076.37354	1
17122.2754	6195.959	1
17122.2949	6144.88232	1
17122.7441	6097.3667	1
17122.87	6164.9043	1
17122.9023	6107.869	1
17123.002	6088.567	1
17123.0449	6179.90137	1
17123.1348	6115.97168	1
17123.31	6234.58057	1
17123.33	6135.71875	1
17123.3379	6073.786	1
17123.43	6165.35547	1
17124.0352	5965.77832	1
17124.3086	6393.81934	1
17124.35	6176.09766	1
17124.4629	6194.71533	1
17124.541	6357.462	1
17124.5547	6167.4707	1
17124.58	6237.04834	1
17124.8789	6280.01953	1
17124.9063	5986.80371	1
17125.2012	6237.8877	1
17125.207	6155.0166	1
17125.2656	6480.2417	1
17125.3359	6103.72266	1
17125.375	6372.94141	1
17125.8145	6257.61426	1
17126.0566	6194.222	1
17126.8027	6217.141	1
17126.8555	6496.69238	1
17126.8652	5978.41455	1
17127.0645	6365.028	1
17127.09	6554.04346	1
17127.2246	6046.825	1
17127.2344	6336.813	1
17127.43	6045.46338	1
17127.4336	6278.34229	1
17127.666	5930.64844	1
17127.7344	6039.48633	1
17127.9844	5998.465	1
17128.0254	6101.67529	1
17128.1523	6080.204	1
17128.2617	6347.157	1
17128.39	5849.794	1
17128.8027	6132.361	1
17128.8574	6118.98438	1
17129.0527	6131.52	1
17129.0684	5948.607	1
17129.4961	6212.491	1
17129.6055	6476.21973	1
17129.7813	6559.613	1
17129.9121	6062.7334	1
17130.1426	5987.333	1
17130.1816	6184.05127	1
17130.31	6331.5127	1
17130.3516	6294.72266	1
17130.3613	6508.553	1
17130.4551	6143.653	1
17130.541	6466.936	1
17130.5527	6201.349	1
17130.71	6243.448	1
17130.9453	6020.541	1
17130.9629	6079.972	1
17131.209	6177.95654	1
17131.37	6385.908	1
17131.4434	6113.15234	1
17131.5156	6242.441	1
17131.5352	6416.41553	1
17131.5664	6126.762	1
17131.81	6162.57031	1
17132.2129	6088.428	1
17132.6387	6034.851	1
17132.71	6144.55225	1
17132.7852	6125.937	1
17133.1133	6141.77	1
17133.209	6175.82	1
17133.3281	5997.54346	1
17133.3926	6402.1665	1
17133.4063	6253.59961	1
17133.543	6236.881	1
17133.8242	6099.04736	1
17134.0488	6137.75537	1
17134.0781	6094.157	1
17134.0977	6249.12354	1
17134.33	6255.183	1
17134.4688	6186.01855	1
17134.4727	5927.94141	1
17134.7188	6262.94043	1
17134.7383	6339.67725	1
17134.7461	5878.37646	1
17134.7617	6529.5625	1
17135.2461	6025.059	1
17135.375	6269.393	1
17135.4238	6557.24658	1
17135.47	6123.103	1
17136.1465	6116.389	1
17136.168	6090.056	1
17136.4121	6032.39746	1
17136.4355	6397.65771	1
17136.5586	6125.49854	1
17136.5684	6107.85645	1
17136.582	6018.959	1
17136.5977	5944.739	1
17136.7012	6196.857	1
17136.7559	6413.178	1
17137.0078	6303.269	1
17137.0176	6259.221	1
17137.2285	6278.62451	1
17137.6055	6203.53955	1
17138.4727	5998.26465	1
17138.48	5913.10352	1
17138.5117	6272.45654	1
17138.5938	5688.499	1
17138.6777	6309.537	1
17138.793	6224.98828	1
17138.7988	6010.15234	1
17138.8027	6074.23633	1
17138.9082	6138.97754	1
17139.2031	6386.398	1
17139.3027	6200.044	1
17139.3164	6322.76758	1
17139.7813	6096.991	1
17139.83	6292.8335	1
17140.0781	6124.455	1
17140.375	6224.815	1
17140.3828	6025.80371	1
17140.457	6048.465	1
17140.55	5846.54639	1
17140.7871	5973.6543	1
17141.123	6442.045	1
17141.41	6058.517	1
17141.4551	6103.97363	1
17141.6016	5919.674	1
17141.77	6423.054	1
17141.7734	6142.72949	1
17141.9688	6150.326	1
17142.123	5974.336	1
17142.1973	6278.06348	1
17142.3789	6413.27148	1
17142.4453	6218.381	1
17142.4648	6323.36035	1
17142.5527	6351.805	1
17142.6777	6202.24951	1
17142.6953	6459.429	1
17142.9277	6462.90234	1
17142.9668	6233.309	1
17143.084	6157.864	1
17143.13	6013.989	1
17143.2461	6007.41455	1
17143.2676	5963.312	1
17143.3027	6128.78271	1
17143.498	5960.97656	1
17143.5566	6077.917	1
17143.5684	6314.54541	1
17144.2578	6053.654	1
17144.8652	5965.628	1
17145.1172	6487.1543	1
17145.4531	6182.80957	1
17145.54	6221.458	1
17145.8965	6010.80664	1
17146.47	5929.605	1
17146.5039	6257.944	1
17146.7637	6205.96338	1
17146.8438	6060.583	1
17146.9668	6152.445	1
17147.26	6502.574	1
17147.8145	6286.63574	1
17148.0762	6177.898	1
17148.1133	6130.486	1
17148.1172	6191.34	1
17148.2188	6086.757	1
17148.25	6385.43359	1
17148.3262	6395.298	1
17148.4473	6186.69238	1
17148.7949	6113.447	1
17148.81	6206.2334	1
17148.8223	6072.4873	1
17148.9688	6437.504	1
17149.0664	6219.65527	1
17149.1563	6242.92236	1
17149.2813	6395.05469	1
17149.6523	6142.94971	1
17149.67	6081.262	1
17149.8789	6335.94434	1
17150.291	5964.775	1
17150.3242	6087.591	1
17151.2813	6127.06348	1
17151.3828	5794.727	1
17151.3887	5858.967	1
17151.41	6060.18555	1
17151.43	6351.315	1
17151.58	6215.54736	1
17151.6113	6341.19873	1
17151.752	6220.06934	1
17151.9785	6564.53174	1
17152.2559	6396.30762	1
17152.7461	6301.867	1
17152.7734	6090.92529	1
17152.7773	6423.848	1
17152.87	6085.33838	1
17152.957	6218.82373	1
17153.2559	6195.87	1
17153.291	6408.63135	1
17153.4961	6033.253	1
17153.59	6249.709	1
17153.7461	6082.53	1
17153.7773	6063.155	1
17153.8457	6420.22852	1
17154.1445	5832.322	1
17154.1836	6209.33154	1
17154.1914	6329.31934	1
17154.2637	6072.14258	1
17154.4316	6006.05225	1
17154.6113	6287.264	1
17154.668	6004.846	1
17154.7871	6255.316	1
17155.1816	6316.56738	1
17155.5645	6076.51855	1
17155.64	6412.36768	1
17155.67	6395.06	1
17155.7422	6104.625	1
17156.1055	6231.836	1
17156.51	6199.952	1
17156.5117	6309.704	1
17156.5859	6122.423	1
17156.59	6033.973	1
17156.85	6278.755	1
17156.9238	6201.98926	1
17156.9434	6364.519	1
17157.0078	6013.53174	1
17157.1367	6206.234	1
17157.45	6203.587	1
17157.6973	5969.04	1
17157.7559	6017.168	1
17157.8184	6213.249	1
17157.9355	6286.834	1
17157.9727	6184.185	1
17158.01	6076.79053	1
17158.1934	6051.823	1
17158.5449	6120.9624	1
17159.0645	6242.22266	1
17159.2813	6005.092	1
17159.3945	5850.271	1
17159.7012	6272.553	1
17159.87	6068.378	1
17160.11	5907.12646	1
17160.21	6162.941	1
17160.2363	6101.724	1
17160.4551	6246.787	1
17160.6543	6382.963	1
17160.7363	6194.084	1
17160.7539	6584.80566	1
17160.8125	6155.75635	1
17160.8359	6307.799	1
17160.8965	6190.93359	1
17161.0039	6252.065	1
17161.1543	6384.3667	1
17161.416	6293.831	1
17161.8984	6240.34326	1
17161.9766	6025.5874	1
17163.082	6184.26172	1
17163.24	6399.17139	1
17163.3242	6056.522	1
17163.6348	6106.516	1
17163.9766	5973.64941	1
17164.0254	5992.1665	1
17164.0742	6402.92725	1
17164.2813	6476.617	1
17164.3047	6143.471	1
17164.31	6442.437	1
17164.45	6097.64	1
17164.6836	6145.32	1
17164.7031	6139.05127	1
17164.7969	6046.59766	1
17164.8789	6246.31445	1
17165.168	6064.98145	1
17165.1934	6138.45361	1
17165.2148	6239.524	1
17165.57	6307.18945	1
17165.7832	6191.632	1
17165.8	6145.428	1
17165.8418	6305.483	1
17165.8555	5953.14941	1
17165.8633	6131.65967	1
17165.9824	5853.749	1
17166.3281	6357.116	1
17166.3887	6388.98926	1
17166.3965	6247.84375	1
17166.54	6214.39648	1
17167.2832	6236.131	1
17167.8262	6140.01855	1
17167.9844	6199.628	1
17168.2852	5952.8667	1
17168.377	6353.822	1
17168.6719	5967.42871	1
17168.7246	6051.78467	1
17168.8926	6193.05029	1
17168.9629	6357.78857	1
17168.97	6129.752	1
17168.9746	6222.123	1
17168.9863	5969.99268	1
17169.3047	6259.665	1
17169.3223	5994.068	1
17169.5176	5940.46533	1
17169.5664	6146.40674	1
17169.627	6278.575	1
17169.8242	5947.783	1
17169.8984	6084.121	1
17169.9824	6040.278	1
17170.0176	6427.65137	1
17170.0723	5947.62	1
17170.166	6285.92871	1
17170.1875	6049.41	1
17170.2988	6189.174	1
17170.373	6503.07129	1
17170.4043	6214.4707	1
17170.5645	6065.006	1
17170.9082	6179.676	1
17170.9863	6096.452	1
17171.3477	6058.072	1
17171.998	6165.89844	1
17172.002	6093.695	1
17172.0547	6356.911	1
17172.2813	6158.656	1
17172.3887	6154.38867	1
17172.6973	6358.76465	1
17172.7617	6221.873	1
17172.7617	6506.751	1
17172.875	6470.212	1
17173.0273	6089.192	1
17173.1563	6138.916	1
17173.1738	6159.75342	1
17173.1836	6153.8335	1
17173.248	6152.15674	1
17173.3066	5909.28271	1
17173.3555	5965.17871	1
17173.3672	6365.3584	1
17173.4668	6208.35352	1
17173.5273	5991.049	1
17173.541	5925.52051	1
17173.68	6003.27148	1
17173.92	6425.908	1
17173.9219	6289.37451	1
17174.4316	5943.552	1
17174.6875	6041.778	1
17174.7676	6059.28857	1
17174.91	6206.244	1
17174.9316	6235.641	1
17175.05	6129.95264	1
17175.36	6284.94434	1
17175.3867	6303.98	1
17175.3984	6259.44043	1
17175.6543	6270.534	1
17175.7461	6130.87939	1
17175.7637	6323.613	1
17175.9277	6516.528	1
17176.0781	5934.80127	1
17176.2559	6325.5415	1
17176.28	6086.85938	1
17176.32	6497.39746	1
17176.3457	6220.59	1
17176.418	6449.82666	1
17176.7559	6124.15771	1
17176.8965	6005.45068	1
17177.123	6125.08545	1
17177.1328	6224.49268	1
17177.1387	6288.8335	1
17177.19	6110.295	1
17177.3164	5836.48535	1
17177.5449	6163.142	1
17177.5586	5866.4873	1
17177.6152	6083.11328	1
17177.6445	6223.9043	1
17177.6836	6294.21631	1
17178.2676	6550.07275	1
17178.4727	6190.78857	1
17178.5137	5935.91064	1
17178.5234	6259.233	1
17178.959	6372.11963	1
17179.0117	6333.25146	1
17179.043	6181.077	1
17179.1523	6061.974	1
17179.24	6218.591	1
17179.293	6158.33643	1
17179.3418	5983.969	1
17179.3477	6339.65674	1
17179.4551	6356.10059	1
17179.4941	6158.41162	1
17179.5	6474.383	1
17179.55	6075.10645	1
17179.6855	6113.67871	1
17179.84	6079.8877	1
17179.9141	6326.38965	1
17179.9375	6665.979	1
17179.94	5958.946	1
[truncated: 14,674 more rows]
