# Supplementary material for: A droplet digital PCR (ddPCR) assay to detect Helicoverpa armigera (Lepidoptera: Noctuidae) in bulk trap samples
Source: PLoS One. 2017 May 31;12(5):e0178704. doi: 10.1371/journal.pone.0178704 (PMC5451079; doi:10.1371/journal.pone.0178704)
Supplement: S1 Table — (ZIP) [file pone.0178704.s001.zip › NTC.csv]

Ch1 Amplitude	Ch2 Amplitude	Cluster
15051.65	5349.78027	1
15180.373	5579.234	1
15250.2861	5387.61035	1
15324.6416	5453.94727	1
15349.4619	5321.827	1
15437.1514	5585.92041	1
15439.8291	5555.38672	1
15443.7891	5467.077	1
15469.5381	5434.18457	1
15487.9844	5531.96631	1
15490.1367	5510.535	1
15495.07	5641.143	1
15508.6406	5543.80566	1
15511.7871	5448.63	1
15513.5322	5666.86426	1
15513.9727	5460.42432	1
15514.7354	5415.96826	1
15515.834	5305.998	1
15536.4365	5609.10059	1
15547.27	5442.37061	1
15552.8574	5586.87	1
15564.5938	5513.19336	1
15564.8594	5481.369	1
15565.3047	5709.09033	1
15566.1436	5644.661	1
15576.2793	5572.442	1
15577.1309	5520.218	1
15580.7383	5681.37158	1
15583.9365	5540.67236	1
15588.6084	5389.139	1
15590.31	5182.8916	1
15595.2578	5343.027	1
15602.0273	5882.80664	1
15605.8779	5614.09961	1
15606.1191	5482.426	1
15607.3418	5476.234	1
15613.5371	5470.884	1
15616.5479	5627.2334	1
15621.667	5752.8125	1
15621.9707	5720.92871	1
15625.1768	5516.789	1
15628.3584	5577.97168	1
15628.8877	5585.24268	1
15628.95	5666.39746	1
15631.5625	5365.01855	1
15632.7637	5519.33545	1
15633.3408	5663.89453	1
15633.6436	5503.757	1
15634.5459	5756.752	1
15637.3672	5409.054	1
15637.5605	5528.23242	1
15640.667	5725.82764	1
15648.8447	5605.75244	1
15658.0918	5743.891	1
15664.75	5682.7085	1
15665.292	5669.103	1
15672.1426	5780.71533	1
15676.4414	5789.61328	1
15682.3311	5765.437	1
15690.792	5810.246	1
15692.1016	5633.05371	1
15693.7314	5843.651	1
15693.8428	5399.84473	1
15693.97	5501.77148	1
15695.28	5464.49072	1
15702.51	5396.416	1
15702.957	5469.9165	1
15707.2773	5571.18	1
15708.4424	5604.722	1
15709.0977	5668.4873	1
15713.333	5910.31445	1
15713.7764	5635.997	1
15715.3066	5690.71729	1
15715.8008	5649.1	1
15718.5986	5645.11572	1
15721.874	5599.65137	1
15721.9668	5704.192	1
15722.3643	5602.02832	1
15722.37	5714.04834	1
15723.627	5544.663	1
15729.165	5635.014	1
15732.5791	5468.387	1
15732.9971	5692.39551	1
15734.5605	5384.576	1
15735.0205	5669.404	1
15742.8877	5710.98633	1
15743.3926	5634.869	1
15747.541	5468.674	1
15748.9238	5498.083	1
15749.1084	5522.00537	1
15751.7881	5562.90771	1
15756.4727	5597.219	1
15756.5059	5603.79248	1
15758.8457	5375.69043	1
15760.0205	5582.254	1
15764.3037	5498.03027	1
15771.6084	5667.207	1
15773.7656	5519.83545	1
15775.1563	5465.06836	1
15775.7588	5593.42139	1
15775.8477	5490.768	1
15775.8682	5581.558	1
15776.6465	5419.38037	1
15780.8018	5989.646	1
15780.8457	5581.428	1
15782.3779	5593.933	1
15784.2842	5392.561	1
15786.3818	5552.704	1
15786.43	5788.06	1
15791.5381	5720.27344	1
15794.7041	5459.27246	1
15795.8057	5630.31836	1
15797.542	5693.81445	1
15798.5742	5675.625	1
15799.5723	5734.99951	1
15799.93	5331.68848	1
15800.2168	5651.493	1
15800.7676	5690.68652	1
15807.5127	5466.545	1
15811.7217	5510.413	1
15816.833	5714.428	1
15817.748	5619.1665	1
15821.2354	5921.0957	1
15821.44	5508.45557	1
15822.2217	5559.156	1
15824.5967	6038.402	1
15825.873	5500.74561	1
15827.11	5715.623	1
15827.4229	5585.98438	1
15827.65	5514.04443	1
15829.624	5598.95752	1
15830.2861	5542.15625	1
15830.5244	5815.26025	1
15833.5674	5643.527	1
15834.63	5221.396	1
15836.3613	5546.038	1
15837.8242	5780.09229	1
15838.0615	5734.56738	1
15838.2461	5634.54346	1
15838.3906	5939.251	1
15839.5078	5637.716	1
15839.9951	5726.25049	1
15840.1221	5235.058	1
15841.4307	5535.0625	1
15842.5537	5349.975	1
15842.7754	5622.46338	1
15844.417	5644.7793	1
15844.7051	5793.58447	1
15845.0684	5808.39844	1
15845.3018	5614.709	1
15847.418	5338.917	1
15848.9619	5864.295	1
15849.9951	5656.16846	1
15850.7646	5857.281	1
15852.917	5708.142	1
15853.0586	5595.158	1
15855.7041	5743.43555	1
15856.8418	5672.73633	1
15857.8164	5615.99756	1
15860.2314	5816.41357	1
15860.6729	5583.0083	1
15863.0664	5477.022	1
15863.2754	5668.977	1
15868.2969	5456.27344	1
15868.7559	5659.78125	1
15870.5645	5941.28857	1
15871.2676	5800.87744	1
15872.2861	5692.86475	1
15878.8867	5658.78955	1
15882.1494	5727.007	1
15882.9512	5709.52441	1
15883.1777	5738.91357	1
15889.1211	5568.559	1
15890.332	5412.05127	1
15891.0322	5888.325	1
15893.2832	5603.78857	1
15894.2715	5615.89746	1
15895.1895	5829.84473	1
15896.1855	5806.82666	1
15896.2168	5665.3916	1
15896.4434	5724.17334	1
15898.3623	5656.286	1
15898.9736	5705.49072	1
15899.36	5873.3877	1
15900.4326	5557.042	1
15901.2383	5678.686	1
15902.1475	5975.67236	1
15903.7471	6074.76465	1
15908.0439	5657.32	1
15909.23	5679.22754	1
15910.3008	5566.56	1
15911.0938	5613.67773	1
15911.5645	6000.69336	1
15911.93	5513.114	1
15913.6172	5445.3335	1
15915.9492	5725.989	1
15920.6123	5879.05225	1
15923.0156	5601.87939	1
15923.7021	5693.689	1
15924.377	5849.03467	1
15924.86	5571.612	1
15926.1924	5588.67871	1
15926.8848	5742.842	1
15927.8691	5623.76953	1
15928.291	5691.10742	1
15930.1514	5437.154	1
15931.498	5644.7124	1
15932.1064	5843.351	1
15932.9	5777.53027	1
15935.0547	5880.37	1
15935.625	5744.64941	1
15936.2451	5422.507	1
15937.1563	5875.15967	1
15939.2656	5517.43359	1
15939.6572	5628.644	1
15941.28	5675.20264	1
15941.665	5728.64	1
15942.54	5772.11035	1
15943.5781	5373.219	1
15947.2236	5693.43555	1
15947.8975	5690.69775	1
15948.0146	5751.081	1
15952.2324	5829.05225	1
15953.1943	5526.388	1
15954.248	5846.349	1
15954.4277	5774.51953	1
15956.4707	5924.028	1
15961.4453	5664.3877	1
15961.5459	5545.45	1
15962.5186	5824.01074	1
15963.918	5818.93652	1
15966.1182	5801.5293	1
15966.3945	5730.163	1
15966.45	5736.66455	1
15966.9258	5533.056	1
15972.9531	5442.489	1
15974.1592	5761.841	1
15977.0791	5749.61035	1
15977.6768	5976.47754	1
15979.0713	5673.41553	1
15979.4932	5435.03	1
15982.3789	5272.347	1
15983.3672	5816.10254	1
15984.78	5724.554	1
15985.6563	5715.044	1
15986.1631	5625.53955	1
15989.4883	5873.8877	1
15990.0332	5662.21533	1
15990.9326	5898.07373	1
15991.5938	5839.758	1
15994.7871	5683.96143	1
15995.4863	5727.977	1
15996.5947	5564.15234	1
15996.9814	5882.72949	1
15997.7842	5609.8877	1
15998.5479	5524.026	1
16000.4346	5497.486	1
16000.6729	5524.826	1
16001.0615	5583.29	1
16001.3447	5682	1
16001.6865	5736.888	1
16001.7979	5789.93164	1
16002.76	5895.283	1
16002.8125	5742.351	1
16003.3115	6110.69336	1
16004.43	5570.825	1
16004.5713	5287.62354	1
16007.2129	5857.76758	1
16007.2734	5696.55225	1
16007.5078	5586.64551	1
16008.9951	5960.831	1
16010.1006	5684.894	1
16010.4775	5809.512	1
16013.8643	5766.82861	1
16014.8633	5611.27832	1
16015.7813	5619.682	1
16016.05	5345.66	1
16016.3564	5869.2085	1
16016.4893	5459.80957	1
16016.63	5484.318	1
16017.0234	5435.877	1
16018.4961	6047.58545	1
16018.8613	5638.30469	1
16020.0635	5568.14258	1
16022.1328	5830.08643	1
16022.4736	5928.39844	1
16023.4395	5667.338	1
16024.2813	5658.48975	1
16024.3662	5777.372	1
16024.6035	5743.31445	1
16025.3877	5425.714	1
16026.8359	5721.70654	1
16027.2461	5486.38	1
16028.5645	5848.81543	1
16029.1426	5775.56152	1
16029.2617	5744.74561	1
16029.4316	5576.17334	1
16032.1992	5640.891	1
16033.7383	5843.32861	1
16035.7627	5612.06836	1
16037.9072	5775.085	1
16038.0576	5686.021	1
16038.416	5364.71	1
16039.6963	5814.07	1
16040.958	5876.937	1
16041.0352	5813.79346	1
16043.4043	5682.1875	1
16044.93	5928.036	1
16045.2773	5886.229	1
16046.12	5514.68652	1
16049.4326	5606.922	1
16049.5332	6063.94336	1
16051.0117	5633.43	1
16052.4961	6033.4165	1
16053.9521	5992.33447	1
16054.582	6144.94629	1
16057.2461	5805.79834	1
16057.4072	5871.648	1
16059.3467	6030.56152	1
16060.6455	5688.785	1
16061.4785	5659.4126	1
16061.8545	5646.395	1
16062.1475	5515.244	1
16062.2324	5698.15869	1
16062.7441	5442.93652	1
16063.2969	5463.67	1
16063.4727	5653.22363	1
16063.8008	5633.38	1
16065.4063	5774.181	1
16065.6494	5875.382	1
16065.9268	5777.092	1
16068.1777	5766.223	1
16068.3506	5699.47	1
16069.1641	5490.14648	1
16070.3135	5852.28662	1
16071.9141	5431.97852	1
16072.2246	5797.79736	1
16072.2549	5667.849	1
16073.1426	5716.42334	1
16073.1641	5788.0293	1
16074.3711	5560.933	1
16075.8848	5912.22168	1
16076.9971	5668.44336	1
16078.7363	6139.2627	1
16079.4326	5578.944	1
16079.7676	5840.305	1
16079.8057	5720.85645	1
16080.3252	5795.62	1
16080.335	5799.423	1
16081.4326	5707.473	1
16081.58	5707.894	1
16081.6221	5739.93945	1
16083.7275	5608.28857	1
16084.5977	5649.20557	1
16088.0078	5921.51953	1
16089.13	5934.81934	1
16089.625	5743.18457	1
16089.8691	5492.95	1
16089.97	5685.44	1
16090.3848	5869.023	1
16090.416	5667.584	1
16093.0186	5545.86035	1
16093.6	5830.70947	1
16094.62	5873.02832	1
16095.5273	5818.373	1
16095.5283	5912.884	1
16096.0859	5700.358	1
16097.4844	5482.9585	1
16098.3408	5778.189	1
16098.6982	5417.11328	1
16100.4326	6074.97559	1
16101.1084	5742.154	1
16102.1074	5934.91064	1
16102.6475	5693.605	1
16102.7861	5533.76	1
16102.9141	5677.09961	1
16105.4121	5916.03174	1
16106.4932	5515.15625	1
16106.9043	5810.945	1
16109.3965	6003.005	1
16110.041	6161.31738	1
16110.5049	5904.813	1
16111.3848	5879.188	1
16113.0322	5606.009	1
16114.249	5657.0376	1
16114.4463	5611.15234	1
16115.2822	5582.98	1
16116.209	5475.68457	1
16116.8955	5737.672	1
16118.33	5865.36963	1
16120.4121	5562.33252	1
16121.4131	5568.899	1
16123.125	5716.66943	1
16123.3877	5463.757	1
16123.4746	5823.54248	1
16123.6328	5904.019	1
16124.1641	5601.385	1
16124.582	5772.807	1
16127.4277	5929.778	1
16127.4785	5999.164	1
16127.4795	5608.83057	1
16128.085	5621.55127	1
16128.1338	5737.40625	1
16128.6074	5817.647	1
16129.06	5900.08447	1
16130.5215	5541.356	1
16131.1172	5614.66162	1
16132.3975	5726.80029	1
16133.375	5946.375	1
16134.623	5758.79639	1
16135.3271	5827.63867	1
16136.1338	5709.78027	1
16137.52	5730.88965	1
16137.8857	5780.39844	1
16137.9619	5489.26758	1
16139.0322	5414.558	1
16139.0967	5995.166	1
16139.2148	5946.95459	1
16139.7256	5625.549	1
16140.21	6038.90332	1
16140.23	5596.90332	1
16141.3438	5659.093	1
16142.0371	5859.881	1
16142.4707	5478.8667	1
16144.81	5651.535	1
16145.02	5648.71875	1
16145.4307	5793.493	1
16145.4434	5730.55225	1
16145.67	5614.117	1
16146.1279	5808.287	1
16146.3125	5766.086	1
16146.7939	5814.242	1
16146.9678	5746.507	1
16148.0479	5730.49	1
16148.6768	6183.57129	1
16149.3506	5443.48926	1
16149.375	5627.66	1
16151.9795	5776.9375	1
16153.208	5871.519	1
16153.377	5699.309	1
16153.4	5772.27246	1
16156.9541	5932.99268	1
16157.0029	5635.25342	1
16157.543	5936.041	1
16158.5166	5745.21826	1
16159.1025	5525.302	1
16159.2686	5721.916	1
16159.2764	5811.135	1
16159.3184	5779.46143	1
16160.6885	5882.01953	1
16160.8877	5593.356	1
16161.2285	5921.038	1
16162.4854	5487.803	1
16162.7861	5882.87842	1
16164.0283	6001.86133	1
16164.126	5886.83936	1
16164.7637	6054.17627	1
16168.8047	5730.42627	1
16168.9668	5560.38867	1
16169.751	5577.128	1
16173.7021	5677.867	1
16174.1768	5721.69141	1
16175.83	5781.52	1
16176.6279	6075.564	1
16176.6885	5997.216	1
16177.7334	5741.729	1
16177.75	5775.71631	1
16177.9482	5679.70654	1
16178.6025	5945.66162	1
16179.0264	5812.376	1
16179.3975	5646.773	1
16181.0762	5804.575	1
16181.4668	5745.21729	1
16182.248	5763.47852	1
16184.458	5647.889	1
16184.5352	5779.10742	1
16186.0508	5672.721	1
16186.53	5658.10742	1
16187.0938	5776.17871	1
16187.5176	5840.68652	1
16189.1094	5710.558	1
16189.1338	6019.257	1
16189.2627	6052.848	1
16189.45	5694.75635	1
16189.6729	5806.64	1
16190.3711	5453.329	1
16191.4639	5921.69629	1
16192.95	5737.32861	1
16193.6621	5832.75537	1
16193.8965	5744.56738	1
16194.6289	5585.233	1
16195.3467	5889.84668	1
16195.8848	5592.33936	1
16200.3418	5980.88	1
16200.3447	5908.47168	1
16201.3623	5961.67041	1
16203.2656	5900.59473	1
16204.0479	5472.26465	1
16204.166	5771.566	1
16204.9336	5520.311	1
16204.958	5733.65527	1
16205.3945	5886.884	1
16205.91	5934.8916	1
16206.123	5646.467	1
16206.3877	5980.87354	1
16207.8691	5537.25537	1
16208.2725	5745.132	1
16208.4609	5610.291	1
16208.6777	5868.47559	1
16209.3115	5493.159	1
16210.1	5803.184	1
16210.2354	5775.653	1
16210.6836	5864.154	1
16210.9756	5681.10156	1
16210.9854	5640.00537	1
16211.2813	5512.37256	1
16211.5527	5697.078	1
16212.47	5513.684	1
16213.5273	5758.59229	1
16214.1221	6046.95654	1
16214.2256	5677.52344	1
16214.3418	5830.866	1
16215.3145	5667.325	1
16215.3936	5500.318	1
16216.7656	5607.485	1
16218.251	5736.40527	1
16218.3135	5731.062	1
16219.127	5824.18848	1
16219.9033	5694.82031	1
16220.4756	6124.332	1
16221.7725	5728.16846	1
16221.8359	5650.615	1
16221.9961	5789.21826	1
16222.1084	5775.182	1
16222.1484	5800.44775	1
16222.6064	5607.71875	1
16223.6426	5926.376	1
16223.9033	5842.796	1
16224.1953	5913.59766	1
16224.8691	5519.498	1
16224.8984	5912.84	1
16225.791	5660.176	1
16226.05	5686.359	1
16226.6514	5859.64453	1
16227.35	5536.14355	1
16227.36	5871.932	1
16227.752	5864.97	1
16228.3174	5965.032	1
16228.94	5889.139	1
16228.9473	6026.858	1
16230.957	5961.27539	1
16231.3867	5633.76758	1
16234.0859	5602.717	1
16235.0811	6088.69727	1
16235.98	5815.983	1
16236.1748	5930.368	1
16236.2031	5829.31641	1
16236.9746	5680.032	1
16237.1318	5924.8833	1
16238.3984	5670.3916	1
16239.1533	5942.517	1
16239.8213	5757.525	1
16242.2627	5586.416	1
16242.4912	5640.4707	1
16242.4961	6090.297	1
16242.5938	5946.404	1
16242.9131	5778.92432	1
16243.125	5756.70557	1
16243.791	5890.5127	1
16244.3262	5649.597	1
16245.1777	5731.64355	1
16245.3555	5780.872	1
16245.5938	5650.001	1
16245.7236	5919.14063	1
16246.042	5949.60645	1
16246.8916	5754.87256	1
16248.0928	5899.39941	1
16248.2471	5801.964	1
16248.4863	5632.592	1
16249.6338	5704.327	1
16249.9688	5782.193	1
16252.2217	5625.06738	1
16252.3584	5825.70654	1
16255.1367	5827.639	1
16255.6563	6199.51074	1
16256.0732	6275.791	1
16256.207	6001.70361	1
16256.6611	5853.542	1
16257.4063	5572.319	1
16257.6543	6218.608	1
16259.6855	6044.74463	1
16259.791	5612.46533	1
16259.8457	5688.819	1
16260.0137	5950.224	1
16260.5283	5794.518	1
16260.7949	5988.67773	1
16261.2832	6054.027	1
16261.3359	5558.311	1
16261.4512	5916.34	1
16261.749	6077.03955	1
16261.7529	5927.39746	1
16261.9287	5732.81348	1
16262.3408	5531.448	1
16262.6416	5962.712	1
16264.54	5987.224	1
16264.5732	5884.42969	1
16264.7725	5688.904	1
16265.1426	5530.866	1
16265.334	5984.136	1
16265.4336	5646.94775	1
16265.7021	5577.585	1
16265.7236	5700.794	1
16265.9961	5797.72559	1
16266.458	5980.43066	1
16266.8105	5611.405	1
16267.1543	5565.18652	1
16267.6953	5710.70068	1
16267.9961	5629.838	1
16269.77	5588.78369	1
16270.2705	6046.233	1
16270.7109	5875.11865	1
16270.7422	6127.95361	1
16270.7539	5646.41846	1
16271.4961	5580.53662	1
16271.6826	5639.60254	1
16271.998	5747.61328	1
16272.4375	5718.4873	1
16272.4873	5752.64941	1
16272.9951	5618.182	1
16273.1094	5400.421	1
16273.1719	5601.277	1
16273.3105	5778.19971	1
16273.3633	6101.395	1
16273.5479	5696.328	1
16274.3379	5744.345	1
16274.8574	5977.483	1
16274.9443	5987.85156	1
16275.0479	5639.41455	1
16275.2295	5755.086	1
16275.375	5636.749	1
16275.39	5853.572	1
16277.3789	6165.63525	1
16277.7959	5656.6084	1
16280.918	6172.94336	1
16281.7314	5829.959	1
16281.917	5852.17627	1
16282.4121	5810.153	1
16284.1846	5859.735	1
16285.0547	6034.92139	1
16285.541	5964.0293	1
16285.7012	5965.68652	1
16285.9189	5729.79443	1
16286.625	5995.94531	1
16286.71	5799.792	1
16287.1729	5749.54736	1
16288.6934	5657.525	1
16290.1348	5929.72461	1
16290.4365	5926.146	1
16292.6084	5861.64551	1
16293.8789	5817.887	1
16296.0732	6109.879	1
16296.6553	5903.141	1
16297.8623	5944.14844	1
16297.9912	6046.3623	1
16298.7656	6003.38428	1
16298.9277	5887.71338	1
16299.57	5893.42	1
16299.9336	5870.903	1
16300.3887	5726.43	1
16300.6523	5765.341	1
16300.7529	5912.251	1
16301.0156	5665.78467	1
16301.1533	5852.67334	1
16301.22	6023.781	1
16301.71	5586.787	1
16302.3	5502.257	1
16303.2607	5929.08643	1
16303.6025	5983.09863	1
16304.7676	5656.74365	1
16304.8535	5821.38428	1
16304.9326	5849.82471	1
16305.6934	5787.601	1
16305.7822	5701.74365	1
16306.5869	5784.186	1
16306.7617	6036.541	1
16307.3174	5678.37939	1
16307.9775	5917.65869	1
16308.7559	6007.218	1
16308.9756	5848.59326	1
16309.918	5882.17969	1
16309.9521	5760.96875	1
16310.1563	5933.56543	1
16310.2441	5903.23828	1
16310.2559	6063.42773	1
16310.4229	5683.949	1
16311.2969	5734.065	1
16311.6572	5837.55469	1
16313.2686	5878.693	1
16313.707	5740.532	1
16313.8936	5643.75244	1
16314.6094	6046.19434	1
16314.8057	5992.138	1
16315.06	5992.41553	1
16316.5586	5580.46	1
16316.6748	6022.329	1
16317.0176	5980.934	1
16318.3535	5980.23145	1
16318.8271	6038.80957	1
16319.0518	5967.326	1
16319.1553	5584.056	1
16319.5576	5901.45068	1
16320.2236	5809.394	1
16321.7451	5852.62549	1
16321.9072	5703.761	1
16322.5	5801.63965	1
16322.666	6022.145	1
16323.4717	6041.528	1
16323.5752	6022.62451	1
16323.8311	5775.8623	1
16324.45	6101.669	1
16325.5938	5861.416	1
16326.0947	5743.9873	1
16326.2412	5584.475	1
16326.7715	5929.318	1
16327.5176	5705.58154	1
16328.0479	5814.599	1
16328.1963	5923.773	1
16328.6084	5587.23242	1
16328.918	5739.67432	1
16329.041	5825.55859	1
16329.05	5777.736	1
16329.708	5951.71729	1
16329.7119	5984.99463	1
16329.8115	5942.479	1
16329.8164	6185.46973	1
16329.9326	6161.592	1
16330.5361	5858.656	1
16331.5078	5655.305	1
16332.5771	6111.198	1
16332.9932	6101.4707	1
16333.4375	5829.2793	1
16333.585	5693.871	1
16334.834	5992.6543	1
16335.7207	5947.46533	1
16336.0283	5991.708	1
16336.2422	6002.605	1
16337.6445	5701.19873	1
16337.9014	5952.68359	1
16338.3135	5810.6626	1
16339.4707	5953.48926	1
16340.7314	6192.36475	1
16341.3184	5904.246	1
16343.3535	5928.669	1
16343.8066	5809.992	1
16344.5146	6034.113	1
16344.76	6060.475	1
16345.5762	6043.29736	1
16345.6045	5810.658	1
16346.9551	5749.478	1
16346.998	5980.62061	1
16347.2666	5915.07959	1
16347.7539	5776.68652	1
16348.5742	5908.896	1
16348.8516	5783.373	1
16349.1016	6037.10742	1
16349.5586	5845.285	1
16351.3789	6034.863	1
16351.9277	5846.74463	1
16352.7432	5925.778	1
16353.6162	6129.2666	1
16354.39	5437.78	1
16354.9766	6070.28369	1
16357.5088	5832.582	1
16357.8945	6085.10645	1
16358.6172	5963.93848	1
16359.1631	5824.438	1
16359.3086	5976.86133	1
16359.6025	5999.619	1
16360.1006	5959.99	1
16361.2041	5635.79053	1
16361.3506	5906.31	1
16361.8516	5764.44873	1
16362.0625	6240.31	1
16362.5068	5969.12646	1
16362.7988	5659.76074	1
16363.1426	5879.10156	1
16363.4365	5800.02	1
16363.5977	6439.60254	1
16365.8848	5713.472	1
16366.6514	6092.221	1
16367.0576	5930.17236	1
16367.5313	6030.9707	1
16367.8652	5895.536	1
16368.2607	6021.9624	1
16368.3867	5960.4	1
16368.4756	5713.459	1
16368.5488	6025.19141	1
16368.8662	5843.32568	1
16369.4688	5794.19336	1
16369.7412	5794.53857	1
16370.5117	5945.038	1
16370.6777	5792.93848	1
16371.0381	5840.179	1
16371.0459	5918.27148	1
16371.3	5965.437	1
16371.3457	5862.79	1
16372.124	5934.299	1
16372.5234	6053.233	1
16372.5762	5889.825	1
16373.167	6043.39063	1
16373.4766	6158.80566	1
16374.46	6087.39941	1
16374.8125	6115.336	1
16374.9063	6157.241	1
16375.9414	5698.22266	1
16376.55	6176.64258	1
16376.752	5853.245	1
16376.916	5645.94043	1
16377.61	6188.532	1
16378.0234	5831.18066	1
16378.0313	6059.29443	1
16378.0361	6123.40771	1
16378.0391	5836.18945	1
16378.4258	6012.07373	1
16378.5049	5971.864	1
16378.7529	5959.97852	1
16380.31	5710.0376	1
16380.6025	6025.255	1
16380.8994	6208.075	1
16381.96	5867.598	1
16381.9883	5871.236	1
16382.0693	6025.87451	1
16382.2178	6101.168	1
16382.3184	5662.555	1
16382.5059	6118.51758	1
16382.7539	5927.451	1
16383.9639	6051.84	1
16384.27	6003.904	1
16384.3828	6265.716	1
16384.4531	6106.18262	1
16384.63	6061.48828	1
16385.7813	5976.49658	1
16385.8379	5760.375	1
16386.4316	5680.78369	1
16386.6152	5859.125	1
16387.9941	5708.291	1
16388.0957	6182.12744	1
16388.707	5959.947	1
16389.55	6087.23438	1
16389.5547	5769.71533	1
16389.7832	5932.922	1
16390.1172	5965.555	1
16390.5957	6141.63037	1
16391.002	5799.91064	1
16391.0938	5610.054	1
16391.67	6129.89941	1
16393.0059	6005.98975	1
16394.0762	5815.42041	1
16394.2539	5825.50342	1
16394.5234	5913.4873	1
16395.0918	6088.242	1
16395.3438	5742.35742	1
16395.3926	5847.852	1
16395.4551	5919.019	1
16395.6465	5908.94775	1
16396.4277	5637.361	1
16397.0645	5884.84961	1
16397.6855	6011.594	1
16397.8	5715.726	1
16398.4531	6219.42139	1
16398.6563	5597.59668	1
16398.8984	5880.19	1
16399.127	5900.201	1
16399.18	5908.90967	1
16399.3828	5850.32959	1
16399.5039	5918.365	1
16399.5059	5935.535	1
16401.92	6133.912	1
16402.0859	6028.5874	1
16402.998	6135.79346	1
16403.0586	5724.833	1
16404.08	6056.9917	1
16404.8	6024.224	1
16404.9316	5979.471	1
16404.9316	6003.25928	1
16405.1914	5863.247	1
16405.5469	5978.40869	1
16405.5977	5985.564	1
16405.873	5790.749	1
16406.05	6166.416	1
16406.4844	5707.158	1
16406.5977	5637.197	1
16406.75	6085.221	1
16407.1523	5996.16064	1
16407.2832	5988.712	1
16407.77	5773.21631	1
16407.7852	5678.383	1
16407.9375	6072.63672	1
16408.46	5995.24658	1
16410.0938	5991.2	1
16410.248	5973.802	1
16410.6836	5711.5083	1
16411.03	6213.08545	1
16411.9961	5904.335	1
16412	5776.65332	1
16412.19	5691.352	1
16412.91	5325.153	1
16413.416	5706.07227	1
16413.9844	5911.26	1
16414.4551	5961.33447	1
16414.6934	5867.39355	1
16415.1758	5882.096	1
16415.3	6135.82031	1
16415.502	5739.081	1
16416.5527	5567.65332	1
16416.9883	5902.11963	1
16417.3984	5666.129	1
16417.7227	5904.37939	1
16417.7422	5964.544	1
16418.1465	5861.19238	1
16418.2949	6039.741	1
16419.791	5672.46143	1
16420.3945	6078.7334	1
16420.5234	5687.09229	1
16420.8945	6169.42969	1
16421.14	5848.66846	1
16421.5625	5662.878	1
16421.98	6327.23242	1
16421.9941	5795.14746	1
16422.2539	5989.855	1
16422.6465	5756.001	1
16422.918	5963.641	1
16423.3359	5772.6416	1
16424.38	5903.59131	1
16424.5684	5949.163	1
16424.6934	5929.82764	1
16425.6777	5959.4834	1
16425.7363	5575.18066	1
16426.1934	5977.125	1
16427.3965	5804.31	1
16427.707	5984.016	1
16427.7148	5702.658	1
16427.8828	5804.2	1
16428.4238	5756.62646	1
16428.7168	5626.70361	1
16428.8477	5976.99072	1
16428.96	5799.899	1
16429.1289	5806.69971	1
16430.7656	6047.857	1
16430.8457	5619.417	1
16430.9063	6085.627	1
16430.9629	5985.855	1
16431.1074	5933.547	1
16431.3438	5742.67139	1
16431.83	5952.14746	1
16432.21	5915.79932	1
16432.4746	6007.951	1
16432.88	5894.42334	1
16433.2539	5728.941	1
16433.2617	5984.94971	1
16433.3027	6175.719	1
16433.3418	6057.536	1
16433.3535	6024.52637	1
16433.3652	6017.348	1
16433.5156	5740.613	1
16433.59	5703.764	1
16433.7852	5852.7085	1
16434.0273	6184.39551	1
16434.1641	5914.55371	1
16434.6035	6012.938	1
16434.6777	5755.93164	1
16436.22	5538.94971	1
16436.8828	5787.62842	1
16437.2734	5769.114	1
16437.99	6017.69434	1
16438.25	5605.593	1
16438.9512	5854.061	1
16438.9766	6002.222	1
16439.7715	6126.44434	1
16440.0039	6166.45459	1
16440.0176	5648.253	1
16440.5566	6077.13428	1
16440.8086	5697.095	1
16441.0059	5746.48828	1
16441.0117	5581.13232	1
16441.1211	5710.58252	1
16441.18	5958.261	1
16441.34	6134.7085	1
16441.6426	6012.69434	1
16441.9023	5805.985	1
16442.0469	6078.5415	1
16442.082	5988.762	1
16442.1973	6009.73047	1
16442.3887	6087.775	1
16442.8945	6343.11133	1
16442.98	5833.19	1
16443.377	6131.66748	1
16444.32	6183.87256	1
16444.74	6105.41553	1
16445.0488	5976.30225	1
16445.7129	6042.446	1
16445.78	5935.67139	1
16445.95	5815.04834	1
16447.0352	5931.621	1
16447.8633	6156.30371	1
16447.9531	5837.12158	1
16448.3945	5845.214	1
16449.3887	6227.01074	1
16449.41	6022.23975	1
16449.4629	6125.37158	1
16450.0137	6158.94238	1
16450.09	5927.068	1
16450.34	5761.62646	1
16451.0117	5774.776	1
16451.0566	6146.19531	1
16451.8086	5972.856	1
16452.2949	5777.50439	1
16452.4668	6156.654	1
16452.959	6003.40771	1
16452.96	5974.00439	1
16453.0938	6145.033	1
16453.3926	6040.17139	1
16453.6016	6012.427	1
16454.375	6038.07	1
16454.6465	6466.623	1
16455.6152	5628.193	1
16455.9063	5676.582	1
16456.4063	6011.26025	1
16456.56	5611.65234	1
16456.8516	5808.158	1
16457.5254	5777.06836	1
16457.5449	5925.824	1
16457.8828	5955.905	1
16458.0527	5782.71436	1
16458.6	5767.793	1
16459.1563	5827.223	1
16459.3359	5917.746	1
16460.38	6155.97266	1
16460.457	5927.811	1
16460.8633	5782.44873	1
16461.0938	5864.244	1
16461.5957	6247.224	1
16461.6445	6221.86	1
16461.7012	6055.82764	1
16461.7871	6061.31152	1
16462.2656	5852.05371	1
16462.3652	5803.205	1
16462.8281	5922.513	1
16463.125	5872.0127	1
16463.5313	6110.54834	1
16464.752	5670.68652	1
16464.9512	5825.37549	1
16465.0059	5694.991	1
16465.3672	5782.331	1
16465.94	5930.235	1
16466.1758	5980.872	1
16466.3926	5892.00049	1
16466.6055	5850.93555	1
16466.6484	5750.57	1
16467.5527	5872.621	1
16467.5566	5658.943	1
16468.0313	5822.776	1
16468.7539	5861.0415	1
16469.0469	5886.12354	1
16469.2266	6001.76172	1
16469.3926	6017.964	1
16469.4648	5792.46045	1
16470.1152	6026.7627	1
16470.36	5887.35547	1
16470.623	5982.863	1
16470.748	5796.388	1
16470.92	5953.94238	1
16470.959	6307.51074	1
16471.7461	6087.64453	1
16472.59	6200.56055	1
16472.7051	5869.295	1
16472.8965	5888.40625	1
16473.2051	5894.357	1
16473.2266	5570.19971	1
16474.332	5792.019	1
16475.0684	5924.504	1
16475.9668	6145.80469	1
16476.44	5742.097	1
16476.8672	6008.043	1
16477.3516	5920.716	1
16477.5449	5782.133	1
16478.24	5930.92871	1
16478.4043	5845.475	1
16478.7266	5616.027	1
16478.752	5885.99756	1
16478.7676	5782.616	1
16479.3984	6046.55469	1
16479.68	5864.452	1
16479.79	5970.00342	1
16480.4512	6230.491	1
16480.4824	5838.75049	1
16481.002	5853.554	1
16481.8359	6009.625	1
16482.1	6146.407	1
16482.3789	6180.91064	1
16482.627	5800.964	1
16483.043	6030.06152	1
16483.08	5865.882	1
16483.0977	5898.246	1
16483.6445	6040.62158	1
16483.6758	5904.8667	1
16483.748	5946.04248	1
16484.1367	6167.376	1
16484.4531	6074.213	1
16484.4844	5900.56055	1
16484.6445	6015.69336	1
16484.9727	6165.315	1
16485.12	5908.353	1
16485.3926	6068.028	1
16485.66	6176.81738	1
16485.7461	6073.84766	1
16485.9453	5902.386	1
16486.4375	6051.112	1
16487.0684	5891.37451	1
16487.1035	5797.23926	1
16487.19	5790.032	1
16487.2344	6036.611	1
16487.416	5960.68164	1
16488.0977	5807.55566	1
16488.35	6114.475	1
16488.4824	6004.248	1
16488.66	6049.494	1
16489.2051	6192.344	1
16489.8555	5817.035	1
16490.1211	6048.40039	1
16490.2051	5818.20264	1
16490.3242	6004.50732	1
16490.5957	6308.908	1
16491.0957	5791.79639	1
16491.5547	5915.2	1
16492.8711	5892.86475	1
16492.957	5676.63232	1
16493.3535	5616.279	1
16493.64	5863.509	1
16494.26	6065.508	1
16494.3477	5943.8125	1
16494.9688	6196.06836	1
16495.1289	6040.656	1
16495.416	5720.19434	1
16495.8633	5865.485	1
16495.873	6260.66162	1
16496.7129	5855.69727	1
16496.96	5986.896	1
16496.9629	6072.62939	1
16497.1035	6097.983	1
16497.3027	5921.34131	1
16497.66	6103.73	1
16497.8457	5879.82031	1
16498.3086	6030.17432	1
16498.7676	6193.06	1
16499.1465	5932.574	1
16499.3848	5831.89063	1
16499.6758	5911.67871	1
16500.0352	5880.61426	1
16500.6	5674.622	1
16500.6289	5851.70361	1
16500.7871	6069.21631	1
16500.791	6167.011	1
16501.0723	6008.745	1
16501.123	5977.89355	1
16501.3281	5955.61865	1
16501.5078	5835.95557	1
16503.0078	5951.75342	1
16503.959	5867.27344	1
16504.084	5834.867	1
16504.4375	5872.62646	1
16504.4961	5932.108	1
16504.5449	6080.394	1
16504.6641	6273.42432	1
16504.89	6154.50732	1
16505.3047	5888.84863	1
16505.7383	5744.054	1
16506.416	6115.32227	1
16506.5469	5848.24072	1
16506.6074	5508.956	1
16506.68	6158.34961	1
16506.8887	6089.015	1
16507.5957	5879.88428	1
16507.72	5893.62354	1
16508.1367	5884.398	1
16508.4023	5935.845	1
16508.74	5871.99854	1
16508.7559	5965.67139	1
16509.791	5925.065	1
16510.3066	5695.41064	1
16510.42	6093.70264	1
16510.5352	5791.10449	1
16510.84	5674.7124	1
16511.27	6159.75439	1
16511.3125	5738.364	1
16511.7	5854.63037	1
16511.832	6019.069	1
16511.9785	5657.8877	1
16512.0723	6093.65	1
16512.4531	5814.21631	1
16512.64	6076.729	1
16513.1445	5827.01465	1
16513.3633	6291.49072	1
16514.1953	6073.5957	1
16514.4277	5832.22656	1
16515.0938	5811.54346	1
16515.25	5428.041	1
16515.3887	5943.548	1
16515.9961	6285.587	1
16516.0625	6419.847	1
16516.2129	5941.559	1
16516.2363	5937.92334	1
16516.252	6006.058	1
16516.6113	5799.977	1
16517.127	5962.56738	1
16517.2168	6077.16455	1
16517.5117	6005.692	1
16517.5313	5917.60645	1
16517.5527	6022.893	1
16517.66	6076.56836	1
16517.6777	5700.38867	1
16517.7129	6148.481	1
16517.748	5988.417	1
16517.7871	5757.28125	1
16517.8535	6004.567	1
16517.99	6222.185	1
16518.2129	6179.162	1
16518.2559	5869.29834	1
16518.35	5873.33936	1
16518.38	5966.08154	1
16518.3887	6111.269	1
16518.8262	6205.556	1
16519.29	5367.72949	1
16519.3887	6065.11475	1
16519.3945	6207.68848	1
16519.4551	5888.595	1
16519.58	5977.044	1
16519.7617	6009.37061	1
16519.9668	5890.663	1
16519.9883	5870.78467	1
16520.1836	6030.746	1
16520.57	6072.73	1
16520.5762	5820.21631	1
16520.6816	5863.146	1
16521.1875	6017.69727	1
16521.45	5983.102	1
16521.4746	5836.248	1
16521.709	5971.335	1
16522.0879	5986.50146	1
16522.2441	6046.064	1
16522.37	5845.106	1
16522.6113	6022.04834	1
16522.7422	5572.551	1
16523.4824	5999.7207	1
16523.57	5697.83	1
16523.8047	5958.71338	1
16524.3184	6007.213	1
16524.4941	5836.974	1
16524.7148	5788.69434	1
16525.4082	6378.401	1
16525.5176	6174.341	1
16525.5352	5907.13965	1
16526.2266	5676.53467	1
16526.4121	5875.02051	1
16526.6953	5871.99756	1
16527.2559	5943.312	1
16527.9512	6397.948	1
16528.0234	6139.74756	1
16528.1	6403.64551	1
16528.1543	6024.982	1
16528.45	6027.59473	1
16528.53	5966.714	1
16528.5488	6078.08936	1
16529.84	6031.08447	1
16529.916	6017.873	1
16530.35	6282.777	1
16530.8223	5910.51	1
16531.1719	5988.908	1
16531.4531	6147.5	1
16531.5762	6224.69629	1
16532.0859	5827.43262	1
16532.3965	5991.755	1
16532.4453	5960.51855	1
16532.46	6169.204	1
16532.4727	5641.249	1
16532.6172	5737.445	1
16532.6719	5850.5835	1
16533.3672	5672.092	1
16533.4746	5997.86572	1
16533.67	5830.109	1
16533.7559	6078.92432	1
16534.14	5819.473	1
16534.2715	6059.567	1
16534.5879	5913.63525	1
16534.9082	6219.169	1
16535.61	6116.69629	1
16536.2129	5844.53662	1
16536.709	6161.69043	1
16537.0762	5998.89746	1
16537.252	5999.97949	1
16537.34	5695.18359	1
16537.5859	5780.91064	1
16537.7969	5856.786	1
16537.82	5946.75439	1
16538.3555	5893.219	1
16538.4375	5975.117	1
16538.457	5926.723	1
16538.6133	6106.67627	1
16538.7461	5931.593	1
16539.6289	5942.30664	1
16539.6973	5951.05	1
16539.7559	5675.396	1
16539.82	6104.81543	1
16540.2188	5920.318	1
16540.5469	5632.3916	1
16541.2	5793.853	1
16541.3945	6265.53467	1
16541.8418	5839.1626	1
16542.252	6071.654	1
16542.293	5918.328	1
16542.6152	5741.0415	1
16542.7227	6006.22852	1
16542.8047	6110.7334	1
16542.81	6008.969	1
16543.1035	5999.94	1
16543.8652	5759.616	1
16543.8887	5925.24951	1
16544.1289	6100.70068	1
16545.1465	6143.60254	1
16545.2324	5916.133	1
16545.6621	5916.80273	1
16546.18	6290.034	1
16546.6	6051.07959	1
16546.6289	5830.6665	1
16546.7188	5973.759	1
16546.94	5974.45068	1
16547.0469	6307.426	1
16547.0762	6171.862	1
16547.5586	5884.09473	1
16547.87	5950.82	1
16548.3633	5952.329	1
16548.4746	6049.94	1
16548.5273	6017.81445	1
16548.89	5877.707	1
16549.082	6207.963	1
16549.2168	5956.596	1
16549.2832	5996.948	1
16549.4961	5766.451	1
16549.59	5878.358	1
16549.7617	5668.00537	1
16550.1934	6195.50928	1
16550.2422	6043.57031	1
16550.541	6038.291	1
16550.5918	6142.8335	1
16551.1445	5968.9834	1
16551.1816	5837.439	1
16551.4512	5797.11035	1
16551.47	5978.66553	1
16551.627	5968.80859	1
16551.77	6078.383	1
16551.8	5783.286	1
16552.1328	5931.235	1
16552.293	6120.98535	1
16553.0352	6283.72656	1
16553.5078	5734.701	1
16553.5586	5914.49561	1
16553.6348	6077.557	1
16554.0938	5591.7417	1
16554.3574	5835.72461	1
16554.59	6312.808	1
16554.7422	5724.25635	1
16554.791	6491.45361	1
16555.1719	5640.81641	1
16555.2227	5905.21973	1
16555.2578	5735.79	1
16555.416	6001.91553	1
16555.4844	5877.18457	1
16555.5059	6052.1123	1
16556	6072.129	1
16556.0254	5716.285	1
16556.0781	6029.504	1
16556.2344	5873.309	1
16556.4277	6029.82129	1
16556.7285	5819.60938	1
16557.625	6018.00049	1
16557.6855	5839.26172	1
16557.8047	5752.511	1
16557.8652	5919.242	1
16558.6777	5929.67139	1
16558.7	5821.755	1
16559.18	5909.77344	1
16559.22	5979.9375	1
16559.9121	6073.73242	1
16559.94	6167.48633	1
16560.12	5982.06836	1
16560.1973	5879.612	1
16560.23	6090.84766	1
16560.3086	6204.24561	1
16561.2949	5698.28125	1
16561.4336	5851.821	1
16562.19	5906.49463	1
16562.3926	6246.068	1
16562.8613	6092.75635	1
16562.96	5702.688	1
16563.0176	6146.71631	1
16563.0625	5733.571	1
16563.1445	6162.474	1
16563.3	5944.56055	1
16563.623	5987.054	1
16563.8926	6297.61426	1
16564.209	6141.145	1
16564.3848	6029.15	1
16564.459	6182.68262	1
16564.7383	6267.71338	1
16564.78	5913.07373	1
16564.916	6368.56934	1
16565.1465	6218.15039	1
16565.52	5849.66943	1
16566.0215	6181.16162	1
16566.1758	6091.95947	1
16566.5957	5752.785	1
16566.7871	5823.435	1
16567.04	6110.97949	1
16567.1387	5989.744	1
16567.207	5933.01855	1
16567.248	5882.931	1
16567.28	6078.53	1
16567.42	5883.53	1
16567.6484	6008.07	1
16567.8711	5990.18	1
16568.38	5967.69873	1
16568.54	5816.82373	1
16568.5566	5832.24463	1
16568.7266	5956.19775	1
16568.9434	5760.61475	1
16569.1563	5761.683	1
16569.2988	6028.458	1
16569.4512	5944.985	1
16569.8516	5998.598	1
16569.9414	5867.79834	1
16569.95	5760.79443	1
16570.1855	5944.075	1
16570.7461	6087.45557	1
16570.791	5776.78955	1
16571.1426	6011.80762	1
16571.17	5880.39746	1
16571.5176	6072.44238	1
16571.8184	5967.10547	1
16572.2852	6117.437	1
16572.3574	6138.699	1
16572.7031	6209.80469	1
16572.9551	6073.85	1
16572.9824	6262.201	1
16573.01	5793.00635	1
16573.2051	5631.46338	1
16573.3379	5971.252	1
16573.44	6206.535	1
16573.5313	5855.2417	1
16573.5781	6044.357	1
16573.7773	5941.067	1
16573.79	5927.69043	1
16573.89	5824.724	1
16574.0566	6011.38037	1
16574.2168	6027.737	1
16574.24	5812.64844	1
16574.293	5978.69336	1
16574.4355	5811.775	1
16574.6426	6022.65234	1
16575.1445	6191.69141	1
16576.0547	5966.20068	1
16576.4824	5872.83838	1
16576.8164	5810.27344	1
16577.5332	5939.56152	1
16577.5566	5849.54834	1
16577.627	5922.3374	1
16578.2031	6087.81	1
16578.875	6001.743	1
16579.2051	5905.139	1
16579.2988	6134.653	1
16579.68	5776.7	1
16579.8926	5846.978	1
16580.0176	5912.464	1
16580.3555	5999.07764	1
16580.6875	5805.814	1
16580.8828	5684.84863	1
16580.9082	5868.992	1
16581.5371	5751.2334	1
16581.7148	5870.21826	1
16582.1855	5861.90869	1
16582.5156	6045.46436	1
16582.9844	6213.253	1
16583.418	5839.705	1
16583.6855	5828.364	1
16583.7148	5657.1	1
16583.8379	5737.54053	1
16583.875	5910.608	1
16584.36	6226.572	1
16584.4648	6189.307	1
16584.6016	5925.49	1
16585.3477	5935.661	1
16585.373	6260.5835	1
16585.4766	5946.997	1
16586.166	5998.12061	1
16586.2422	5860.946	1
16586.2832	5941.1167	1
16586.3828	5825.84961	1
16586.9063	6095.82666	1
16587.0566	6162.343	1
16587.1133	6068.43262	1
16587.4023	6189.20361	1
16587.6816	5851.23828	1
16588.02	6138.43555	1
16588.1621	6114.867	1
16588.3848	5944.052	1
16588.4961	6043.49463	1
16588.51	5719.02051	1
16588.6621	6023.39746	1
16588.918	6167.162	1
16589.2246	6037.736	1
16589.2441	5955.766	1
16589.4434	5810.891	1
16589.6211	6026.483	1
16589.668	5964.37549	1
16590.0957	5774.84131	1
16590.2324	5708.943	1
16590.7754	6137.276	1
16590.8555	5907.387	1
16591.3965	5686.3623	1
16591.67	5734.38037	1
16591.6855	5970.84033	1
16591.98	6076.724	1
16592.2773	5773.921	1
16592.3242	5759.847	1
16592.3457	5750.666	1
16592.65	5913.41162	1
16592.707	6087.646	1
16592.7363	6024.18	1
16593.1758	6073.999	1
16593.209	5933.74951	1
16593.49	5694.6	1
16593.7676	6088.159	1
16594.1445	5901.50537	1
16594.4824	6276.909	1
16594.9727	6225.352	1
16595.2188	6195.63135	1
16595.5879	5960.12256	1
16595.65	5972.63	1
16595.6914	5735.157	1
16595.9277	6346.97266	1
16595.9648	5758.697	1
16596.1035	5871.96143	1
16596.92	6034.408	1
16597.09	5896.624	1
16597.1582	5791.28027	1
16597.4941	5832.153	1
16597.8789	5669.054	1
16598.3379	5864.43848	1
16598.5957	5824.5874	1
16598.9824	6103.09033	1
16599.2012	6003.95166	1
16599.2852	5845.19434	1
16599.377	6004.19434	1
16599.5488	6165.54053	1
16600.0449	5937.70264	1
16600.4766	6138.42529	1
16600.7676	5969.119	1
16600.95	6174.929	1
16601.3848	5979.827	1
16601.416	6077.84473	1
16601.77	6099.67334	1
16601.9648	5920.39844	1
16602.0137	5901.69043	1
16603.04	6253.281	1
16603.2676	5815.791	1
16604.1582	6125.7583	1
16604.28	6244.55371	1
16604.3145	5585.14844	1
16604.57	6074.795	1
16604.6113	6083.545	1
16604.76	6016.4917	1
16605.0039	6076.78125	1
16605.0332	5804.337	1
16605.8516	6065.319	1
16605.96	6024.594	1
16606.1816	6126.187	1
16606.2715	6045.80859	1
16606.3438	6058.004	1
16606.3828	5903.47266	1
16607.1973	5853.40234	1
16607.293	5929.44336	1
16607.5938	6045.438	1
16607.72	5844.016	1
16607.7246	6079.847	1
16608.1445	6016.88135	1
16608.2461	5934.555	1
16608.3438	5705.32861	1
16608.4785	6024.522	1
16608.59	5879.95166	1
16609.02	5791.52344	1
16609.36	5868.334	1
16609.4355	5672.219	1
16610.0625	6135.82568	1
16610.0723	5928.01953	1
16610.6641	6223.11426	1
16611.42	5753.02051	1
16611.4219	6036.273	1
16611.4512	5986.61768	1
16611.53	6189.77148	1
16611.9688	5480.07227	1
16612.002	5725.5957	1
16612.1133	5777.488	1
16612.5254	6044.707	1
16612.7	5909.372	1
16612.791	5755.14746	1
16612.8027	6278.295	1
16612.81	5988.37939	1
16612.8125	5949.027	1
16613.1484	5931.71875	1
16613.4336	6147.442	1
16613.6445	5840.498	1
16613.8848	6018.30469	1
16613.8945	5952.564	1
16613.9453	5682.34473	1
16613.9688	6018.2124	1
16614.0449	6191.821	1
16614.3359	5962.79443	1
16615.123	6085.36035	1
16615.1426	6150.62646	1
16615.3887	6139.76367	1
16615.3926	5770.273	1
16615.668	5808.92432	1
16615.8457	5871.086	1
16615.9238	6282.945	1
16616.1934	6018.646	1
16616.3574	6167.95068	1
16616.4824	5971.02051	1
16616.56	5754.928	1
16616.6367	6103.38965	1
16617.541	6003.51074	1
16617.8086	5908.167	1
16618.0137	6008.788	1
16618.04	5701.906	1
16618.2031	6267.055	1
16618.42	6053.815	1
16618.5332	5791.674	1
16618.86	5892.332	1
16619.1367	5932.65	1
16619.1523	6015.75928	1
16619.8164	6020.72754	1
16620.1133	5947.07959	1
16620.2285	5716.741	1
16620.4629	5896.98242	1
16620.7168	6057.419	1
16620.9375	6142.23047	1
16620.9961	5829.297	1
16621.0371	6090.81055	1
16621.16	5904.161	1
16621.2734	6142.23	1
16621.2988	5938.282	1
16621.6035	6173.325	1
16621.88	6249.70264	1
16621.9121	6032.09	1
16622.22	6212.78467	1
16622.3457	5999.59033	1
16622.7656	5946.84	1
16622.88	5861.461	1
16623.3281	5894.379	1
16623.4082	6271.95654	1
16623.7852	6378.382	1
16623.8613	5847.19043	1
16623.8887	5858.786	1
16624.2422	6243.658	1
16624.4258	5852.60254	1
16624.81	5958.549	1
16625.1055	5928.005	1
16625.1484	6103.60742	1
16625.2832	6026.40332	1
16625.44	5833.57471	1
16625.793	6132.06934	1
16625.9883	6161.48	1
16626.082	6066.62061	1
16626.2754	6302.92529	1
16626.35	5930.22656	1
16626.4688	6188.338	1
16626.9473	5845.52051	1
16626.957	6103.8457	1
16627.21	5882.02051	1
16627.252	6037.642	1
16627.4883	6225.607	1
16627.6016	6180.04541	1
16627.666	5997.67773	1
16628.0449	5669.231	1
16628.168	6201.085	1
16628.1934	5759.43555	1
16628.5625	6120.614	1
16628.6152	5869.7583	1
16628.78	5838.82861	1
16628.7969	6137.402	1
16628.95	6192.863	1
16629.0879	6059.009	1
16629.209	5894.707	1
16629.4824	5768.54	1
16629.5664	6111.88135	1
16629.7012	6119.917	1
16629.9258	5983.43652	1
16629.9746	6058.58936	1
16630.03	6079.98145	1
16630.16	5807.11426	1
16630.168	6125.767	1
16630.3965	5881.00244	1
16630.44	5942.49854	1
16630.5	6161.17236	1
16631.293	6312.546	1
16631.34	6187.13574	1
16631.6426	6086.426	1
16632.1934	6164.66357	1
16632.418	6097.036	1
16632.4336	5871.97852	1
16632.4863	5841.616	1
16632.502	5842.31	1
16633.01	5981.05664	1
16633.123	6061.01172	1
16633.1758	6035.653	1
16633.59	5994.3	1
16633.5957	6372.11	1
16633.8125	6110.78662	1
16634.05	5675.73047	1
16634.8027	6289.17627	1
16634.8828	5948.34668	1
16634.9531	5887.385	1
16634.9531	6287.386	1
16635.2148	5965.0957	1
16635.459	6051.777	1
16635.5586	6150.394	1
16635.61	6055.318	1
16635.6836	5934.94531	1
16635.7266	5778.28955	1
16635.7832	6134.06934	1
16635.8262	5879.52	1
16636.2148	6046.07031	1
16636.3184	6178.98	1
16636.4414	6218.99463	1
16636.6777	5906.351	1
16636.9414	6259.106	1
16637.43	5893.19434	1
16637.4961	6228.926	1
16637.64	6143.23535	1
16637.7734	5923.215	1
16638.2051	6172.791	1
16638.4219	6171.88037	1
16638.61	6145.60938	1
16638.7969	5996.263	1
16638.8418	5587.653	1
16638.8633	6282.168	1
16638.9414	6041.149	1
16639.7383	6014.52539	1
16639.9922	6037.341	1
16640.3633	5800.22363	1
16640.9063	6247.575	1
16641.084	6048.66553	1
16641.2637	5956.26758	1
16641.2871	5943.648	1
16642.1055	6153.502	1
16642.1113	6219.506	1
16642.3027	5925.81641	1
16642.5723	6081.854	1
16642.6113	6096.70264	1
16642.6836	6191.81152	1
16642.7617	6064.62158	1
16643.42	6046.822	1
16643.7461	5999.163	1
16644.084	5843.95361	1
16644.0957	5943.33057	1
16644.13	6165.41357	1
16644.2324	6037.928	1
16644.2617	6091.8877	1
16644.3145	6083.969	1
16644.33	5950.79248	1
16644.7031	6028.94775	1
16645.0547	5909.12549	1
16645.5234	6033.69434	1
16646.1	5844.964	1
16646.1953	5688.735	1
16646.8184	5977.068	1
16646.86	6094.7085	1
16647.3457	6230.081	1
16647.5234	5800.544	1
16647.666	5775.894	1
16647.9883	6208.761	1
16648.3086	5977.602	1
16648.457	5912.508	1
16648.63	6147.25049	1
16648.66	6066.79053	1
16648.7539	6134.221	1
16648.8984	5819.65137	1
16648.92	5961.82031	1
16649.2852	6078.444	1
16649.418	6227.886	1
16649.6426	6078.843	1
16649.7168	6004.81836	1
16649.72	6256.57227	1
16649.7852	5796.23535	1
16649.9434	6043.212	1
16650.0371	6035.752	1
16650.25	5664.77051	1
16650.3613	5759.59	1
16650.7988	6134.22363	1
16650.9531	6174.544	1
16651.082	5876.22266	1
16651.1	6067.468	1
16651.28	5862.907	1
16651.293	5892.66357	1
16651.49	6300.786	1
16651.6465	6357.68066	1
16651.6523	6241.436	1
16651.8066	6100.77051	1
16651.832	6118.991	1
16652.123	6058.40137	1
16652.1426	5881.00342	1
16652.4082	6014.38135	1
16652.6777	6072.615	1
16652.9648	5920.61	1
16653.0234	6345.43359	1
16653.2539	6067.58154	1
16653.3926	6301.98242	1
16653.5742	5936.044	1
16653.6523	6011.52832	1
16653.6719	6166.431	1
16653.8125	5909.33154	1
16654.0488	6038.03	1
16654.2148	5804.361	1
16654.5781	6025.707	1
16654.957	6113.04248	1
16655.043	5686.847	1
16655.16	6005.37158	1
16655.3477	6170.08545	1
16655.46	6103.856	1
16655.4844	5934.12256	1
16655.5684	5785.37354	1
16655.8359	6274.922	1
16655.8828	6134.92871	1
16656.207	6077.712	1
16656.8086	5999.543	1
16656.8867	6189.461	1
16657.2	6177.29053	1
16657.28	6189.365	1
16657.834	6017.20166	1
16657.8555	6060.87549	1
16658.54	5984.516	1
16658.7559	6190.53662	1
16658.8125	6216.90771	1
16658.87	6017.2876	1
16658.875	5896.406	1
16658.877	6065.66	1
16658.957	6187.728	1
16659.1816	6026.62061	1
16659.31	5969.44336	1
16659.42	5826.40527	1
16659.7422	6062.974	1
16659.7734	5964.399	1
16659.8281	6184.347	1
16660.1035	6106.15527	1
16660.53	5890.363	1
16660.8887	5976.437	1
16661.23	6149.87451	1
16661.3965	5902.42139	1
16661.94	5995.95264	1
16662.2129	6040.223	1
16662.627	5780.29053	1
16662.8066	5995.20752	1
16662.9922	6023.43	1
16663.0781	5962.758	1
16663.4863	6103.36963	1
16663.5547	6062.177	1
16664.3711	6019.425	1
16664.4043	5878.87256	1
16664.6211	6007.92	1
16664.82	5931.89648	1
16664.9375	6250.40039	1
16664.9668	6034.972	1
16665.0566	5852.83	1
16665.0586	5966.52832	1
16665.1348	6154.94971	1
16665.6152	6039.55	1
16665.9082	6176.96631	1
16666.4	5940.19775	1
16666.4141	6241.949	1
16666.5684	5877.84766	1
16666.5742	6008.35059	1
16666.6133	5856.73047	1
16666.8887	6089.177	1
16666.9883	6124.30127	1
16667.4355	6102.086	1
16667.5	6200.54248	1
16667.6641	6003.91	1
16667.7246	6006.97266	1
16667.8223	6104.408	1
16667.8242	6025.00928	1
16667.9434	6352.696	1
16668.14	6271.6416	1
16668.291	5935.706	1
16668.2969	5995.68652	1
16668.3535	5963.784	1
16668.86	5830.87451	1
16669.041	6064.45068	1
16669.1152	5834.00146	1
16669.1367	6341.286	1
16669.5	6089.48438	1
16669.6875	5964.8916	1
16669.7051	5950.471	1
16669.7422	6198.83057	1
16669.9121	5847.52148	1
16670.35	5571.565	1
16670.9922	5832.80273	1
16671.084	6031.24072	1
16671.1348	5937.462	1
16671.9648	6164.6167	1
16672.1133	6090.646	1
16672.4	5852.35059	1
16672.4551	6069.25439	1
16672.46	6217.68555	1
16672.61	6363.309	1
16672.748	6049.75635	1
16673.1035	5931.427	1
16673.43	6288.083	1
16673.91	5964.21045	1
16673.959	6112.29053	1
16674.168	5913.79639	1
16674.3047	6071.125	1
16674.8066	5908.94043	1
16674.9727	5992.765	1
16674.9746	6108.652	1
16675.07	6189.48975	1
16675.0918	6033.88037	1
16675.209	6142.61133	1
16675.35	6122.182	1
16675.88	6045.09131	1
16676.084	6030.834	1
16676.2129	5621.53174	1
16676.25	5933.027	1
16676.3027	6269.9873	1
16676.57	6000.9707	1
16676.7012	6020.99951	1
16676.7246	5984.193	1
16676.74	5959.46045	1
16676.8	5948.386	1
16677.1445	6174.66162	1
16677.1758	6086.42041	1
16677.3027	5924.38965	1
16677.3574	6082.37744	1
16677.4	6025.4043	1
16677.5078	5938.062	1
16677.7637	6091.87158	1
16677.8086	6000.247	1
16678.207	6274.46	1
16678.6855	5912.59326	1
16678.9512	6064.30371	1
16679.0078	6010.15625	1
16679.0215	6000.01465	1
16679.1	6206.15674	1
16679.4824	6291.39355	1
16679.6777	5957.033	1
16679.9766	5910.422	1
16679.98	6024.596	1
16680.0586	6139.749	1
16680.0879	6134.51465	1
16680.2539	6010.025	1
16680.4	6026.302	1
16680.4766	6128.03467	1
16680.53	5815.11035	1
16680.6875	6061.937	1
16680.791	6127.53	1
16680.8086	6192.50732	1
16680.9238	5911.823	1
16681.0918	6192.76855	1
16681.2969	5966.04932	1
16681.5449	6172.36133	1
16681.8066	5746.261	1
16681.832	5915.802	1
16681.89	6212.393	1
16682.1211	6092.17969	1
16682.5117	6261.586	1
16682.5254	6048.90137	1
16682.877	5934.10938	1
16682.8867	6011.31543	1
16682.9727	5972.71	1
16683.0059	5839.6123	1
16683.041	6024.751	1
16683.168	6068.009	1
16683.3281	6033.994	1
16683.4	5829.6333	1
16683.4336	6063.38525	1
16683.9883	5964.72266	1
16683.9941	6140.48438	1
16684.1445	5837.18555	1
16684.4043	6329.20459	1
16684.6133	6163.10156	1
16684.6543	6097.075	1
16684.709	6040.798	1
[truncated: 12,368 more rows]
