# Supplementary material for: A droplet digital PCR (ddPCR) assay to detect Helicoverpa armigera (Lepidoptera: Noctuidae) in bulk trap samples
Source: PLoS One. 2017 May 31;12(5):e0178704. doi: 10.1371/journal.pone.0178704 (PMC5451079; doi:10.1371/journal.pone.0178704)
Supplement: S1 Table — (ZIP) [file pone.0178704.s001.zip › HELICOV_094.csv]

Ch1 Amplitude	Ch2 Amplitude	Cluster
17008.25	6230.07031	1
17022.49	5890.311	1
17077.04	5992.544	1
17094.2051	6077.1377	1
17114.8672	6139.72949	1
17145.9414	5851.69238	1
17173.0137	6055.758	1
17197.0742	6225.939	1
17217.6855	5660.85742	1
17248.3418	5574.093	1
17268.1836	5880.04834	1
17282.6758	6131.12	1
17301.7617	6340.2334	1
17331.4063	5971.474	1
17332.9277	5918.76855	1
17368.1621	5827.083	1
17370.7754	6244.83447	1
17379.3145	6160.90625	1
17384.543	6195.115	1
17389.8145	5770.42773	1
17394.6953	5802.42773	1
17403.127	6257.28467	1
17432.4727	6405.155	1
17460.1543	6346.988	1
17481.6133	6159.05957	1
17481.8066	6102.35	1
17486.6914	6422.98047	1
17506.2168	6128.18066	1
17507.9453	6086.7666	1
17515.7441	6173.04443	1
17546.5273	6289.29541	1
17558.8516	6282.45752	1
17561.9082	5846.37744	1
17573.1563	6255.94971	1
17576.52	6433.513	1
17591.19	6483.444	1
17619.9844	6001.87842	1
17632.6621	6301.09473	1
17635.3789	6028.05664	1
17649.0527	6294.44775	1
17650.1348	6305.39453	1
17651.7148	6283.71533	1
17660.4375	6160.97	1
17673.9844	5945.55127	1
17689.1855	6145.20947	1
17714.29	6431.985	1
17723.1855	6162.694	1
17758.3516	6503.79346	1
17759.86	6507.5083	1
17770.043	6427.05371	1
17771.7148	6248.456	1
17802.0527	6264.663	1
17802.7969	6214.29	1
17808.9434	6209.008	1
17823.3457	6363.47363	1
17831.418	6261.1333	1
17831.7676	6529.30566	1
17832.5566	6433.19043	1
17839.94	6173.01855	1
17840.93	6560.394	1
17842.668	6074.40967	1
17848.127	6321.03564	1
17850.2344	6417.23438	1
17857.57	6430.452	1
17867.62	6230.69	1
17869.1738	6295.576	1
17874.5527	6294.35352	1
17877.9844	6478.82471	1
17880.6484	6451.527	1
17890.2969	6101.06348	1
17892.8145	6785.724	1
17896.5488	6306.92871	1
17900.4688	6632.74854	1
17938.127	6794.423	1
17943.2363	6337.168	1
17952.69	6248.804	1
17957.457	6205.40137	1
17958.5078	6649.2334	1
17960.0469	6476.209	1
17961.502	6359.28174	1
17963.6563	6413.931	1
17966.0156	6556.95361	1
17966.959	6467.601	1
17970.7617	6539.73535	1
17970.9785	6347.82764	1
17975.8242	6516.688	1
17976.7227	6358.19043	1
17983.1465	6215.028	1
17985.0879	6337.03857	1
17988.92	6131.40869	1
17990.94	6611.979	1
17991.5938	6088.62061	1
17994.6816	6442.294	1
17994.8	6300.809	1
17996.15	6323.18848	1
17999.18	6516.453	1
17999.625	6210.898	1
18001.8887	6492.57568	1
18002.7246	6353.66064	1
18005.0977	6220.8	1
18007.11	6235.119	1
18009.35	6459.1167	1
18009.9434	6353.286	1
18012.2031	6555.03271	1
18014.5547	6433.1377	1
18016.2656	6822.224	1
18016.5078	6634.489	1
18017.2617	6630.69238	1
18018.3672	6790.9043	1
18024.998	6555.13135	1
18025.7012	6458.13965	1
18027.49	6472.84033	1
18040.4473	6269.161	1
18046.3867	6469.122	1
18051.8438	6530.16	1
18054.0762	6391.698	1
18054.9238	6260.835	1
18056.7246	6573.19043	1
18058.3223	6284.452	1
18060.4238	6406.784	1
18062.791	6325.685	1
18063.9883	6320.61328	1
18067.3281	6387.279	1
18070.0313	6787.21973	1
18070.1426	6681.62744	1
18072.36	6359.85352	1
18072.8223	6368.56152	1
18079.8789	6362.761	1
18081.9883	6583.53174	1
18082.1348	6520.28662	1
18082.8438	6561.915	1
18083.0684	6470.687	1
18083.375	6703.17334	1
18086.4863	6267.148	1
18089	6624.527	1
18089.9434	6141.31738	1
18090.8828	6335.50244	1
18096.084	6817.34229	1
18098.0039	6550.002	1
18100.0762	6464.2085	1
18100.791	6438.261	1
18103.7656	6512.515	1
18103.791	6586.588	1
18104.3633	6396.18066	1
18105.3574	6295.97168	1
18108.1543	6129.843	1
18110.7012	6465.974	1
18110.73	6455.57471	1
18110.94	6368.42969	1
18111.1563	6395.74072	1
18113.6738	6793.32275	1
18114.418	6244.82031	1
18115.123	6406.022	1
18117.37	6556.011	1
18119.2969	6325.85742	1
18121.4512	6882.18	1
18122.1816	6461.63037	1
18125.7637	6158.41553	1
18127.0586	6281.31836	1
18130.5332	6659.668	1
18130.83	6454.59473	1
18131.5547	6202.809	1
18133.01	6136.57	1
18134.9941	6476.19873	1
18135.8574	6355.29443	1
18136.35	6549.03125	1
18144.3672	6603.417	1
18145.11	6646.877	1
18145.4063	6570.9	1
18146.69	6541.3	1
18147.12	6640.98975	1
18150.793	6434.57666	1
18151.5879	6569.87451	1
18153.2051	6209.891	1
18153.3477	6151.597	1
18157.2	6660.279	1
18157.4082	6679.3667	1
18157.57	6683.505	1
18158.584	6244.55371	1
18159.168	6545.478	1
18159.459	6390.3667	1
18160.05	6708.01367	1
18162.0957	6558.79	1
18164.35	6722.50342	1
18164.9238	6679.848	1
18167.2344	6570.498	1
18167.4961	6708.75049	1
18170.12	6387.49	1
18171.57	6687.453	1
18172.0234	6369.17529	1
18173.2813	6546.49854	1
18173.86	6388.89844	1
18174.0117	6738.07764	1
18174.58	6510.69043	1
18176.7832	6321.03125	1
18176.9121	6184.414	1
18178.77	6168.181	1
18181.3516	6304.93359	1
18187.9453	6556.632	1
18188.24	6850.55	1
18188.32	6596.3584	1
18193.2324	6361.32373	1
18195.1914	6523.51367	1
18195.53	6401.876	1
18195.9121	6267.45557	1
18198.8555	6552.538	1
18200.6641	6715.71045	1
18201.2168	6707.36133	1
18201.8457	6420.263	1
18204.9551	6136.9707	1
18208.6289	6246.094	1
18209.3086	6230.46	1
18209.7578	6499.132	1
18211.18	6554.85156	1
18211.95	6204.75439	1
18212.4473	6521.841	1
18213.7148	6436.81836	1
18219.1133	6678.5957	1
18219.95	6382.20459	1
18223.5859	6558.67871	1
18225.082	6748.08838	1
18229.3418	6458.3584	1
18231.6289	6590.96826	1
18232.7344	6375.648	1
18234.1953	6246.5083	1
18237.5742	6589.301	1
18239.9219	6180.4	1
18241.084	6662.855	1
18243.5879	6452.323	1
18245.3438	6687.063	1
18245.8223	6629.09766	1
18246.2773	6070.9043	1
18247.23	6532.7373	1
18247.8066	6669.936	1
18248.793	6419.61426	1
18250.4824	6440.17041	1
18250.7969	6440.59229	1
18250.8457	6691.198	1
18255.334	6390.207	1
18257.39	6749.395	1
18259.209	6700.31152	1
18259.5547	6505.65674	1
18260.19	6699.959	1
18261.0586	6245.008	1
18261.168	6818.91455	1
18263.2969	6496.673	1
18263.77	6450.531	1
18264.1445	6505.662	1
18264.9531	6251.8	1
18265.1328	6548.496	1
18271.6426	6613.43945	1
18271.9629	6719.666	1
18271.9648	6488.919	1
18272.22	6523.395	1
18272.4043	6614.21338	1
18273.6582	6773.26367	1
18276.9023	6537.284	1
18279.4238	6397.53857	1
18280.2285	6363.579	1
18284.4043	6823.94	1
18287.2266	6551.682	1
18287.2363	6632.1543	1
18289.0332	6568.92969	1
18291.52	7007.67	1
18291.8984	6744.14453	1
18292.0625	6809.062	1
18294.0234	6384.19629	1
18294.207	6747.211	1
18296.1973	6461.601	1
18296.7637	6410.06934	1
18297.8828	6211.032	1
18298.7031	6571.59668	1
18300.6172	6279.22559	1
18302.6543	6525.139	1
18302.7578	6587.581	1
18302.8	6612.11963	1
18303.168	6617.35156	1
18303.3418	6641.101	1
18303.5938	6637.773	1
18304.76	6445.99	1
18305.7813	6140.96826	1
18306.0762	6572.2666	1
18306.6836	6360.87842	1
18308.3828	6601.902	1
18308.875	6301.332	1
18311.4238	6410.234	1
18312.8	6595.316	1
18313.88	6588.45068	1
18323.8672	6525.205	1
18325.8516	6684.355	1
18326.2871	6878.21143	1
18327.3867	6686.48	1
18329.6953	6616.41943	1
18329.7324	6699.907	1
18330.3828	6578.854	1
18330.7539	6619.97852	1
18331.08	6626.744	1
18331.3438	6481.286	1
18332.7344	6634.521	1
18332.7617	6532.99463	1
18333.9844	6436.70166	1
18335.541	6507.558	1
18336.9238	6347.44434	1
18339.11	6600.90869	1
18339.418	6685.824	1
18340.5566	6536.46826	1
18341.1875	6576.455	1
18341.502	6640.074	1
18341.8184	6793.85449	1
18344.0469	6452.95166	1
18344.1816	6563.227	1
18344.3145	6558.046	1
18345.86	6870.775	1
18346.6367	6606.09131	1
18348.1367	6315.616	1
18348.32	6785.564	1
18348.377	6708.59131	1
18349.24	6712.191	1
18350.3613	6520.279	1
18350.3711	6476.43359	1
18351.39	6875.926	1
18359.0977	6679.816	1
18359.1172	6380.32031	1
18360.5273	6411.92725	1
18361.3262	6907.47461	1
18361.3477	6693.138	1
18363.416	6669.005	1
18364.041	6682.39941	1
18366.38	6403.073	1
18367.709	6468.44971	1
18368.2031	6234.21	1
18368.6367	6742.34229	1
18370.7988	6575.20068	1
18372.1465	6637.376	1
18372.3086	6457.5874	1
18372.3848	6353.69	1
18372.4	6770.98438	1
18373.4023	6337.11572	1
18373.8672	6305.591	1
18373.9063	6637.86865	1
18374.3867	6433.553	1
18376.7148	6514.2583	1
18379.5332	6540.57373	1
18380.291	6286.94629	1
18381.28	6672.77539	1
18381.5625	6803.82129	1
18381.97	6704.86475	1
18382.0938	6480.45947	1
18382.127	6384.884	1
18384.02	6634.08252	1
18384.4883	6578.411	1
18385.71	6616.019	1
18386.4238	6636.32129	1
18386.63	6178.84961	1
18390.8652	6559.11572	1
18391.0645	6642.01172	1
18392.043	6563.4043	1
18392.6	6879.97559	1
18394.0234	6589.85352	1
18395.1211	6556.724	1
18403.9219	6687.74072	1
18405.4883	6635.70361	1
18405.5	6569.87451	1
18406.1113	6608.583	1
18406.1855	6581.402	1
18406.1953	6306.274	1
18408.8086	6303.416	1
18409.0762	6407.999	1
18409.57	6317.48242	1
18411.9355	6267.8877	1
18413.0684	6698.764	1
18416.35	6441.646	1
18417.0078	6404.7124	1
18417.2773	6590.805	1
18417.5586	6847.548	1
18417.6348	6645.453	1
18419.4258	6527.10059	1
18420.2617	6831.678	1
18421.3926	6476.44873	1
18424.6113	6645.39258	1
18431.1758	6833.258	1
18431.7246	6572.60352	1
18432.2676	6404.73438	1
18436.5254	6207.0376	1
18438.9512	6493.40967	1
18440.12	6898.499	1
18441.4922	6535.32275	1
18441.5332	6708.976	1
18442.168	6306.533	1
18443.2	6657.402	1
18443.7285	6732.122	1
18444.4023	6472.031	1
18445.0371	6532.88672	1
18445.5781	6327.043	1
18446.03	6874.129	1
18449.0977	6712.597	1
18449.8652	6498.478	1
18451.9785	6514.025	1
18452.2539	6326.6167	1
18452.4258	6533.67725	1
18453.8379	6338.315	1
18454.5254	6600.18	1
18454.6816	6659.20459	1
18456.79	6535.687	1
18456.8	6568.013	1
18458.06	6744.823	1
18460.459	6516.78857	1
18463.2461	6674.455	1
18464.7969	6647.42236	1
18465.3	6530.38232	1
18465.5039	6534.972	1
18467.36	6542.27441	1
18470.2188	6715.78857	1
18471.332	6692.776	1
18473.27	6651.972	1
18473.7539	6805.91943	1
18474.7148	6795.188	1
18476.76	6624.6665	1
18476.9551	6675.00146	1
18477.3125	6545.28369	1
18477.6641	6598.184	1
18479.2715	6626.675	1
18479.6543	6243.19775	1
18481.3926	6371.41357	1
18481.4941	6480.129	1
18482.543	6488.768	1
18482.77	6663.515	1
18483.52	6549.86768	1
18484.9121	6634.656	1
18486.291	6596.213	1
18488.5625	6588.277	1
18489.3145	6866.096	1
18490.6484	6196.1123	1
18492.8828	6480.43359	1
18493.6152	6758.0083	1
18496.5488	6929.176	1
18498.877	6578.504	1
18503.7656	6563.376	1
18503.8555	6713.85938	1
18505.5781	6913.335	1
18506.5938	6434.693	1
18509.5547	6590.1543	1
18510.5723	6898.305	1
18510.9023	6644.43262	1
18513.0352	6451.759	1
18513.8086	6858.794	1
18514.0957	6455.911	1
18514.2734	6472.449	1
18514.7461	6529.968	1
18517.05	6705.67139	1
18521.2	6379.82568	1
18525.4727	6720.293	1
18525.77	6778.91	1
18527.3223	6683.663	1
18528.7051	6359.622	1
18528.9531	6565.81445	1
18534.4629	6688.638	1
18534.9551	6739.716	1
18537.6855	6432.92871	1
18538.543	6621.86133	1
18538.59	6808.04443	1
18539.6875	6847.469	1
18539.7188	6572.003	1
18540.2656	6471.37256	1
18540.8887	6385.19336	1
18542.252	6608.59668	1
18542.4668	6472.93848	1
18542.9883	6356.711	1
18543.5488	6600.02344	1
18544.7441	6296.768	1
18546.4863	6597.534	1
18548.2383	6742.48975	1
18548.6445	6481.68066	1
18550.87	6941.14941	1
18552.5488	6713.862	1
18552.99	6927.53662	1
18557.1426	6479.41748	1
18558.8574	6256.44531	1
18560.1934	6704.73242	1
18561.11	6728.884	1
18561.43	6568.71973	1
18565.2871	6487.22754	1
18565.3066	6733.91357	1
18566.4883	6254.61	1
18570.5859	6340.46533	1
18572.6328	6452.95557	1
18573.24	6519.28	1
18573.9063	6852.27246	1
18578.88	6663.117	1
18582.7441	6388.97852	1
18590.9238	6529.44434	1
18592.1855	6642.352	1
18592.7969	6626.91846	1
18593.3555	6451.60645	1
18594.9844	6486.784	1
18596.2949	6707.816	1
18597.35	6630.39	1
18597.6133	6783.32861	1
18597.7656	6654.40234	1
18599.55	6749.08057	1
18603.2832	6267.878	1
18604.83	6803.491	1
18604.8633	6014.59668	1
18605.2559	6541.9	1
18612.8145	6560.85254	1
18614.72	6740.194	1
18615.3516	6860.677	1
18616.2539	6614.90869	1
18616.3926	6564.17773	1
18617.4785	6709.904	1
18618.1641	6902.06543	1
18619.127	6537.80273	1
18620.76	6455.34	1
18620.8125	6432.484	1
18623.2715	6700.765	1
18625.2266	6767.81055	1
18625.9082	6537.063	1
18626.6563	6644.499	1
18627.83	6497.66162	1
18628.5273	6814.0127	1
18628.69	6697.962	1
18629.084	6766.81348	1
18629.3945	6774.896	1
18630.5781	6787.596	1
18633.2773	6686.66553	1
18635.8789	6672.464	1
18636.4336	6850.465	1
18637.0176	6338.001	1
18637.1016	6516.843	1
18638.9336	6695.43359	1
18639.9141	6809.90869	1
18640.5469	6727.71631	1
18645.625	6676.96	1
18649.1289	6618.24561	1
18649.3477	6879.84033	1
18650.0078	6562.516	1
18650.7227	6707.964	1
18651.1445	6349.66553	1
18652.1055	6796.382	1
18652.3457	6478.81348	1
18653.5156	6539.089	1
18653.7266	6562.13232	1
18659.248	6581.461	1
18666.5215	6335.136	1
18668.752	6357.41	1
18674.0469	6795.76465	1
18675.2363	6677.61328	1
18675.26	6297.258	1
18675.67	6361.694	1
18675.9238	6718.664	1
18677.1621	6698.363	1
18678.1	6520.26953	1
18682.166	6494.40625	1
18682.33	6515.878	1
18682.84	6354.342	1
18683.7383	6799.468	1
18683.9863	6564.928	1
18685.3223	6676.74854	1
18687.53	6498.36865	1
18687.64	6568.6084	1
18688.7383	6988.742	1
18689.1641	6658.024	1
18690.7813	6702.933	1
18690.957	6851.659	1
18691.7383	6816.53027	1
18692.0879	6378.867	1
18693.62	6667.826	1
18696.3652	6753.45947	1
18697.0352	6783.66162	1
18697.5957	6432.435	1
18698.9355	6534.793	1
18701.8379	6294.955	1
18702.5684	6666.459	1
18707.01	6593.362	1
18712.793	6863.56738	1
18713.4	6461.8125	1
18713.5684	6904.338	1
18713.6133	6757.607	1
18715.043	6366.203	1
18715.3242	6773.02344	1
18715.9141	6972.35742	1
18716.1484	6948.37549	1
18716.582	6791.798	1
18718.127	6825.38428	1
18718.582	6481.3125	1
18720.998	6729.189	1
18723.8125	6868.7373	1
18724.1387	6860.92871	1
18729.6152	6706.974	1
18736.6211	6728.011	1
18737.5781	6471.492	1
18744.4922	6434.35352	1
18745.2344	6652.112	1
18746.0684	6444.879	1
18747.459	6561.49854	1
18747.5684	6779.15674	1
18748.0664	6344.2583	1
18748.1543	6728.95166	1
18748.3574	6385.53	1
18751.1758	6847.349	1
18752.248	6286.029	1
18754.8047	6549.26953	1
18757.4629	6696.24854	1
18759.5176	6900.9707	1
18761.2051	6688.18262	1
18761.42	6615.85	1
18761.6719	6515.488	1
18761.9473	6572.90967	1
18764.6836	6856.57031	1
18765.8828	7124.779	1
18766.6426	6716.03467	1
18767.0586	6755.863	1
18767.6289	6568.82471	1
18768.9512	6814.2793	1
18770.71	6410.155	1
18775.7754	6463.47754	1
18776.3223	6620.122	1
18782.207	6742.08	1
18782.5645	6486.86475	1
18784.3047	6845.157	1
18785.0781	6568.9624	1
18786.3418	6808.507	1
18788.1816	6731.31738	1
18788.498	6479.146	1
18789.4277	6432.439	1
18796.252	6714.79639	1
18797.8945	6943.66553	1
18803.0664	6709.369	1
18804.6523	6328.984	1
18805.6953	6841.871	1
18811.39	7029.77	1
18816.2148	6491.67725	1
18817.6289	6572.79541	1
18818.0488	6665.732	1
18819.4824	6470.391	1
18820.0625	6375.977	1
18826.1328	6879.5625	1
18829.9629	6962.31	1
18832.84	6546.13037	1
18834.6914	6665.646	1
18835.0273	6836.199	1
18835.64	6497.91	1
18836.2168	7101.848	1
18841.375	6616.5293	1
18842.9473	7035.45947	1
18845.3242	7178.659	1
18854.1387	6722.003	1
18857.7988	6754.799	1
18858.0879	6512.00635	1
18859.4941	6510.49365	1
18860.123	6626.69531	1
18862.5527	6477.361	1
18876.78	6586.33936	1
18876.9082	6965.788	1
18878.4551	6634.88037	1
18881.4629	6563.46143	1
18885.1289	6993.3667	1
18885.3945	6429.66553	1
18886.26	6453.40869	1
18887.2734	6969.81445	1
18890.291	6896.03955	1
18890.56	6609.595	1
18890.7168	6546.988	1
18891.52	6908.89355	1
18892.0215	6590.252	1
18893.7617	6932.369	1
18895.6855	6985.86133	1
18896.2734	6387.34229	1
18902.1348	6823.14941	1
18902.709	6933.00049	1
18908.8574	6743.726	1
18911.5938	6789.539	1
18912.0527	6686.359	1
18919.2012	6697.52148	1
18920.9082	6741.127	1
18921.9961	7317.884	1
18922.3164	6999.95264	1
18922.68	6494.271	1
18923.5313	6735.26074	1
18926.9375	6695.618	1
18929.7168	6822.84	1
18934.3477	7122.77441	1
18941.5059	6780.16748	1
18947.3086	6477.233	1
18959.6133	6875.37061	1
18960.5449	6739.471	1
18962.5957	6562.02441	1
18964.89	7123.412	1
18966.8477	7039.722	1
18967.23	7024.73	1
18967.6973	6873.3335	1
18970.8184	6884.15967	1
18973.8379	6941.15967	1
18975.21	6940.695	1
18977.95	6665.978	1
18981.3633	6811.15039	1
18981.42	6717.285	1
18982.23	6995.685	1
18991.9355	7053.38232	1
18995.4688	6746.15674	1
18999.1563	6787.209	1
19000.1953	6748.94971	1
19001.4141	6978.137	1
19008.457	6525.48633	1
19009.0938	6909.769	1
19010.79	6633.288	1
19010.9785	6490.11963	1
19011.0273	7007.752	1
19022.0859	7116.814	1
19024.8633	7035.13232	1
19026.9277	6715.156	1
19028.9082	6747.324	1
19030.1738	6867.48047	1
19033.1289	6933.726	1
19033.4512	6740.13	1
19046.1016	7322.35156	1
19062.47	6654.66357	1
19063.0313	6926.462	1
19065.1289	6993.099	1
19068.0078	6975.368	1
19068.4512	6731.32031	1
19080.3457	6919.16162	1
19085.4668	6615.22852	1
19088.42	6906.05566	1
19089.2734	6722.656	1
19091.041	6553.97266	1
19096.3711	7042.718	1
19096.9063	6976.63428	1
19098.9766	6623.92969	1
19102.5117	6545.78857	1
19103.7031	6653.984	1
19104.6875	6985.1333	1
19104.9	6823.685	1
19109.7383	6914.252	1
19111.4414	6781.062	1
19112.6836	6622.919	1
19115.416	6880.836	1
19115.7383	6906.048	1
19126.5332	6766.37549	1
19127.4043	6679.38428	1
19127.6348	6669.32373	1
19133.3418	6935.25732	1
19137.37	6879.701	1
19141.7852	6651.21533	1
19154.4082	7066.949	1
19154.4961	7098.86768	1
19159.2988	6834.01172	1
19160.1152	7170.336	1
19171.07	6990.962	1
19171.29	6737.32031	1
19171.8613	6742.22363	1
19183.1953	6916.68848	1
19183.2246	7052.90527	1
19189.1816	7091.369	1
19190.1172	6966.82373	1
19192.8418	7140.944	1
19194.1445	6798.5625	1
19196.6953	6905.63232	1
19198.6582	6885.31152	1
19201.9844	7020.868	1
19204.8984	6901.243	1
19207.8945	7326.64648	1
19211.34	7525.211	1
19219.2441	7044.227	1
19220.6836	6865.032	1
19228.7031	7263.71631	1
19230.67	6863.719	1
19232.3789	6859.67236	1
19234.89	6623.3877	1
19234.9	6920.4624	1
19235.998	7181.912	1
19239.09	7273.84	1
19242.4355	7489.35254	1
19243.4629	7309.31348	1
19243.49	7202.324	1
19243.4922	7351.937	1
19253.3984	7142.3374	1
19259.1211	7382.041	1
19263.8613	6957.74561	1
19266.9473	7082.107	1
19269.8125	7122.67432	1
19271.5742	6960.028	1
19271.8711	7213.789	1
19275.3027	7007.22168	1
19276.7715	6970.509	1
19292.125	7072.4165	1
19292.2832	7013.721	1
19293.0449	7022.35254	1
19300.75	6739.259	1
19306.7969	7093.253	1
19308.7949	6907.46045	1
19310.752	7248.8125	1
19313.1426	7064.63867	1
19314.4727	6795.94434	1
19316.1953	6737.38	1
19324.3281	7096.609	1
19326.0566	7103.548	1
19340.9238	6703.87354	1
19345.0781	7053.48	1
19350.1914	6635.04346	1
19352.5254	7268.65967	1
19352.8984	7140.555	1
19355.0684	7595.858	1
19363.8066	6992.077	1
19367.2813	6685.23145	1
19371.9883	6885.808	1
19376.1211	6738.521	1
19384.457	7173.195	1
19389.3457	7253.534	1
19396.1914	7036.326	1
19406.46	6875.782	1
19406.9453	7001.844	1
19407.9063	6919.29443	1
19429.5039	6989.14	1
19431.11	7536.7666	1
19434.2188	7249.55127	1
19443.69	7067.05762	1
19443.7188	7408.95264	1
19447.1348	6995.496	1
19447.2988	7015.865	1
19448.6621	7336.89063	1
19449.0488	6828.04248	1
19451.6816	7106.81055	1
19453.3789	6914.50439	1
19467.2559	6793.738	1
19467.3125	6980.848	1
19473.7422	7170.191	1
19475.4316	6531.071	1
19475.8145	7040.28271	1
19476.13	7302.122	1
19476.5781	6758.44434	1
19480.4727	7213.74	1
19480.5684	7107.544	1
19480.668	7087.051	1
19481.6016	7105.2085	1
19483.7344	7121.70752	1
19484.793	7173.74365	1
19490.0645	7169.361	1
19490.6934	7090.92725	1
19494.29	7257.0293	1
19495.7344	7091.33643	1
19495.8379	6927.32031	1
19497.3535	7251.35645	1
19499.92	7326.57227	1
19507.0586	7427.73438	1
19510.293	7165.77344	1
19510.3516	6703.12744	1
19516.3379	6871.80371	1
19523.1523	7310.892	1
19528.47	7108.12158	1
19529.9355	7147.97363	1
19532.56	7032.30664	1
19533.5879	7160.04053	1
19534.2559	7325.02637	1
19535.6055	7217.50244	1
19541.1855	7309.78564	1
19541.5332	7371.55273	1
19543.6621	7224.022	1
19544.2734	7381.066	1
19548.04	7285.95	1
19548.1289	7164.223	1
19548.9844	7048.303	1
19559.7656	7193.897	1
19568.4688	7088.412	1
19572.5957	6986.06055	1
19573.0059	7076.53662	1
19573.4863	7167.33936	1
19586.54	6710.86035	1
19599.0059	7277.36572	1
19599.7363	7487.653	1
19603.7461	7488.2876	1
19604.59	7287.06	1
19607.4766	7533.16748	1
19611.5332	6891.115	1
19612.0137	7054.682	1
19613.2129	7136.62842	1
19615.7969	7438.79834	1
19623.3066	6824.67969	1
19627.0879	6882.95752	1
19629.1582	7174.84766	1
19631.22	7492.901	1
19637.168	7134.48535	1
19638.56	7007.66064	1
19646.1582	7248.93164	1
19651.0977	7224.039	1
19653.6934	7070.6084	1
19655.7246	7113.95557	1
19657.51	7500.985	1
19658.2559	7372.015	1
19662.4844	6951.99561	1
19665.6426	7699.44	1
19668.9277	7217.85254	1
19672.6738	7373.513	1
19673.1289	7139.34473	1
19673.7012	7463.78857	1
19687.0117	7019.647	1
19690.4414	7183.44	1
19690.5254	7041.33057	1
19690.77	6661.81738	1
19698.9688	7204.804	1
19700.127	7124.37939	1
19702.416	7570.28027	1
19709.48	7177.12744	1
19720.9668	7376.71973	1
19722.51	6928.04834	1
19722.88	7146.663	1
19724.5859	7014.727	1
19724.6465	7425.47949	1
19734.1445	7058.77539	1
19734.8613	6977.04932	1
19736.5117	7359.59	1
19736.8262	7294.30957	1
19739.7754	7211.978	1
19739.9277	6878.7666	1
19740.6934	7325.669	1
19743.666	7263.33643	1
19747.7	7192.81152	1
19754.4648	7232.948	1
19755.6152	7541.166	1
19769.7148	7096.541	1
19776.8477	7274.27344	1
19776.9	7295.78174	1
19784.0938	7314.2627	1
19803.0215	7405.32568	1
19803.31	7168.19	1
19807.5547	7568.69629	1
19808.502	6961.971	1
19824.62	7232.432	1
19827.5234	7095.13135	1
19836.2559	7292.372	1
19837.3438	7138.11572	1
19837.6113	7151.806	1
19838.47	7485.659	1
19838.98	7569.4707	1
19840.8672	7249.153	1
19843.291	7540.152	1
19844.0977	7066.013	1
19849.2441	7443.896	1
19849.35	7406.53271	1
19852.1641	7360.721	1
19859.19	7254.48242	1
19860.4082	7507.19238	1
19867.082	6810.83936	1
19870.1816	7320.17725	1
19872.77	7333.68555	1
19884.3145	7459.143	1
19885.0156	7463.29053	1
19890.9023	7598.75635	1
19893.9883	7277.30127	1
19900.4863	7318.71826	1
19910.6914	7154.776	1
19913.5254	7115.259	1
19917.0938	6883.67	1
19921.0957	7129.93945	1
19925.6934	7492.78369	1
19928.832	7325.55029	1
19937.5469	7545.742	1
19941.8262	7141.424	1
19947.7578	7274.01074	1
19950.416	7056.40234	1
19955.4727	7254.25146	1
19964.3926	7302.36426	1
19972.74	7459.926	1
19978.0527	7025.00928	1
19991.9082	7396.84131	1
19997.34	7417.283	1
19997.5938	7207.76855	1
20014.4727	7166.11475	1
20016.72	7557.16553	1
20017.1055	7528.466	1
20028.15	7203.478	1
20029.5234	7410.14258	1
20030.6816	7639.10547	1
20033.54	7646.41553	1
20034.83	7071.08838	1
20036.9766	7214.74365	1
20039.02	7263.16064	1
20048.6719	7757.49	1
20061.77	7354.26758	1
20064.8125	7392.40332	1
20065.7754	7290.722	1
20072.7871	7540.94531	1
20077.3027	7840.989	1
20087.3262	7345.97	1
20088.05	7393.65869	1
20092.8418	7395.639	1
20094.4785	7198.61963	1
20095.7715	7553.62354	1
20107.4414	7508.467	1
20108.2188	7278.95752	1
20111.4277	7719.82373	1
20117.4141	7500.68457	1
20117.8848	7537.18848	1
20119.0059	7382.922	1
20119.0469	6904.049	1
20127.5742	7606.21875	1
20128.1641	7058.06445	1
20134.0488	7685.83545	1
20141.44	7545.48828	1
20142.8652	7374.2207	1
20151.63	7109.5415	1
20158.3711	7502.01	1
20161.332	7418.06543	1
20161.459	7483.933	1
20164.91	7624.512	1
20173.6133	7214.792	1
20187.9473	7558.54248	1
20187.95	7522.529	1
20210.4023	7763.205	1
20224.5117	7559.15625	1
20237.0859	7211.592	1
20252.1	7530.935	1
20252.6113	7385.20459	1
20255.66	7234.42725	1
20262.0547	7224.662	1
20280.6328	7494.24951	1
20281.4512	7254.36328	1
20307.46	7425.995	1
20319.0273	7493.9585	1
20356.1621	7203.55	1
20377.8945	7609.40527	1
20381.14	7516.065	1
20384.3027	7464.20752	1
20398.0781	7363.32764	1
20398.1133	7833.292	1
20398.8926	7653.891	1
20403.21	7605.71729	1
20403.9727	7388.949	1
20411.498	7555.312	1
20412.8555	7297.87354	1
20429.627	7718.86328	1
20432.2031	7343.22168	1
20436.18	7280.97266	1
20455.4043	7365.66748	1
20471.8633	7409.41748	1
20490.2441	7501.90967	1
20493.6973	7787.3584	1
20523.3223	7557.90234	1
20613.1855	7337.666	1
20616.9648	7771.651	1
20618.3633	7538.599	1
20622.84	7495.99	1
20637.0215	8149.1123	1
20651.1113	8065.7915	1
20669.39	7303.67139	1
20682.0781	7910.69775	1
20721.3789	7188.01758	1
20736.7227	7526.992	1
20764.5781	7508.97461	1
20798.0352	7600.09131	1
20814.1719	7752.00439	1
20866.6211	8015.782	1
20875.0547	7757.97949	1
20947.6914	7813.714	1
21009.3281	7795.90771	1
21215.0977	7719.493	1
21307.55	7680.713	1
21435.9277	7944.446	1
24875.2188	7811.283	1
25386.3145	7080.595	1
25824.2383	7844.6	1
25875.1914	8043.52734	1
26108.59	7707.893	1
26226.6074	8310.006	2
26252.86	6582.665	2
27320.6816	8150.27344	2
27571.1855	7763.373	2
27575.01	8539.695	2
27677.3555	7610.364	2
27713.1133	7959.61133	2
27891.3145	8134.3833	2
27931.4336	8531.084	2
27979.78	8285.809	2
28277.47	7646.397	2
28314.2266	8417.994	2
28341.002	7678.23242	2
28416.9082	7540.21045	2
28427.41	7431.051	2
28471.7852	7480.30273	2
28510.9023	7363.91553	2
28537.65	7482.19434	2
28538.23	7268.31836	2
28552.2148	8401.5	2
28555.6758	7443.77148	2
28561.002	7398.557	2
28614.9355	7592.323	2
28649.7422	8101.313	2
28658.4316	7523.34	2
28688.6113	8277.389	2
28711.6055	7569.08447	2
28724.2637	8288.901	2
28743.82	8032.639	2
28743.8965	8289.902	2
28745.2637	7808.584	2
28753.9316	7378.6377	2
28760.5527	7626.14453	2
28764.8672	7602.93164	2
28769.0527	8496.325	2
28773.7441	7319.05029	2
28776.8418	7757.77637	2
28781.57	8160.796	2
28786.9141	7618.56	2
28787.123	7586.583	2
28793.44	7467.628	2
28797.8223	7363.35645	2
28817.5313	7647.655	2
28817.9121	7295.066	2
28828.7129	7941.75146	2
28830.2988	7447.44531	2
28840.1367	7688.8	2
28849.2	7326.356	2
28850.8	7265.663	2
28857.7813	7485.11328	2
28865.8379	8281.915	2
28869.002	7620.122	2
28876.043	8721.77051	2
28876.3281	7241.99854	2
28886.8027	7985.335	2
28891.2676	8109.043	2
28900.3379	8138.402	2
28902.0371	7865.351	2
28903.1758	7775.32373	2
28905.15	7995.905	2
28907.957	7781.411	2
28921.9844	7707.60645	2
28926.3242	7464.00928	2
28940.4648	7810.12354	2
28942.1387	7431.63574	2
28953.4316	7960.097	2
28962.7383	7382.157	2
28965.168	7454.084	2
28965.416	7597.386	2
28969.0938	8927.166	2
28970.5938	7548.7207	2
28983.0215	8144.34131	2
28988.73	7679.07764	2
28992.4961	8219.237	2
28993.5371	7744.11426	2
29007.7441	7502.195	2
29009.0664	8264.942	2
29012.6152	7834.44775	2
29014.0332	7496.51074	2
29014.2441	7825.57764	2
29015.209	7422.06543	2
29023.21	8063.2207	2
29024.584	7494.32764	2
29027.5664	8314.931	2
29043.4336	7644.971	2
29065.8027	7539.04053	2
29069.4941	8059.746	2
29070.1289	7910.56641	2
29072.2285	7369.35645	2
29073.541	7713.247	2
29077.46	8128.15332	2
29079.0352	7399.92725	2
29079.4766	7732.33447	2
29083.9961	7892.195	2
29087.0566	8087.17041	2
29087.4121	7190.452	2
29089.4473	7570.423	2
29097.6152	8203.568	2
29106.2227	7507.30273	2
29107.2051	8049.035	2
29117.6855	7531.284	2
29117.8828	7771.31738	2
29124.5684	7281.59668	2
29137.9688	7638.032	2
29143.1387	7761.94336	2
29145.4355	7966.149	2
29146.81	7690.958	2
29149.1055	8129.41943	2
29155.4414	8136.695	2
29171.4883	7711.509	2
29176.25	8831.356	2
29176.8652	8106.431	2
29180.1172	7770.73242	2
29182.81	8163.669	2
29187.3027	7712.23828	2
29187.6855	7968.279	2
29188.9863	7753.46436	2
29205.666	7959.16357	2
29207.8242	7671.21436	2
29208.543	7459.678	2
29211.2969	7820.993	2
29215.4688	7392.65332	2
29223.3574	8028.4873	2
29224.1367	8185.627	2
29231.44	7595.94141	2
29233.96	7283.161	2
29246.8379	7566.33	2
29247.8047	7819.624	2
29250.82	7569.33252	2
29251.67	7523.5376	2
29252.1055	8117.87158	2
29253.2832	8128.668	2
29254.6758	8186.45557	2
29257.21	7857.9165	2
29257.51	7489.92236	2
29261.291	7920.17	2
29261.5781	7617.81543	2
29262.2461	7375.287	2
29265.8066	7777.729	2
29266.6113	8374.081	2
29267.709	8923.074	2
29270.0781	7387.689	2
29277.1738	7970.13135	2
29284.1172	8283.044	2
29284.2832	7758.314	2
29284.54	7543.65039	2
29285.6563	8364.364	2
29286.3867	7712.501	2
29286.7051	7478.05762	2
29287.666	7560.44	2
29289.7578	7559.679	2
29291.291	7782.20361	2
29295.1719	7610.53125	2
29298.2754	8266.56	2
29314.6445	7925.923	2
29317.2188	7837.62549	2
29318.2617	9414.497	2
29324.1758	7667.01	2
29330.3281	7837.902	2
29334.916	8110.40674	2
29335.8242	8456.503	2
29337.916	7663.89258	2
29341.1543	8328.284	2
29348.88	7418.991	2
29350.4883	8039.165	2
29350.7559	7795.98	2
29350.9082	7942.5625	2
29352.7324	7565.76953	2
29359.93	7704.89941	2
29365.4551	7525.439	2
29365.6953	7698.80762	2
29365.9551	7912.022	2
29366.2148	8716.14	2
29367.3281	7815.96729	2
29367.6074	8693.106	2
29370.377	7557.17773	2
29372.4316	8056.96436	2
29372.7832	8343.397	2
29382.2344	8156.19336	2
29384.707	8320.044	2
29384.97	8233.374	2
29389.78	7627.07	2
29393.1133	7633.12451	2
29394.3516	8180.02344	2
29394.75	8098.45	2
29398.11	8198.029	2
29401.2246	8273.707	2
29404.4531	7948.78662	2
29407.11	7568.591	2
29407.8789	7953.05371	2
29408.46	7988.30859	2
29413.6543	7905.71045	2
29413.9961	7631.42627	2
29420.5762	8327.818	2
29421.4277	8633.92	2
29422.291	7371.63232	2
29424.7852	7738.06934	2
29424.8574	8203.641	2
29427.3574	8047.964	2
29434.2344	7255.82959	2
29435.9238	7918.368	2
29437.332	7643.9043	2
29438.1563	7793.99951	2
29439.68	8367.492	2
29440.3145	8295.448	2
29443.8047	8025.25146	2
29452.1035	8167.58936	2
29455.57	7619.80029	2
29458.52	7887.94141	2
29462.42	8238.621	2
29463.4453	7612.585	2
29463.793	8170.17725	2
29464.7129	7152.845	2
29466.9668	8430.85449	2
29468.3789	8139.13525	2
29468.8086	7760.496	2
29470.6719	7400.512	2
29471.6113	8404.599	2
29472.1465	7693.22754	2
29478.0977	8687.832	2
29478.1387	7572.55566	2
29478.3965	8207.717	2
29480.2539	7867.07861	2
29481.7285	8047.974	2
29482.1367	8348.434	2
29484.9727	7832.49268	2
29488.373	8749.784	2
29489.4141	7871.87354	2
29489.8555	8138.01563	2
29490.0254	7442.324	2
29491.9023	7542.0127	2
29497.1113	7787.697	2
29498.5176	7749.922	2
29503.2363	7568.71631	2
29505.0313	8064.097	2
29506.0977	8016.166	2
29506.2813	7701.13672	2
29506.5879	8469.731	2
29508.1328	8372.704	2
29509.377	7427.062	2
29509.74	7929.51	2
29510.4785	7852.67236	2
29511.0938	8169.82	2
29511.5078	7363.51	2
29511.5566	8325.724	2
29515.3887	7859.82373	2
29518.9746	7529.45068	2
29519.84	8534.052	2
29520.5586	7857.95752	2
29521.0469	8496.567	2
29522.3672	7896.568	2
29523.3574	8357.03	2
29524.34	7471.72	2
29525.1816	7732.649	2
29525.9863	7819.962	2
29528.5527	7880.7334	2
29530.5078	8306.978	2
29531.81	8077.57129	2
29533.7148	8209.283	2
29535.0117	8726.691	2
29538.0547	7876.275	2
29538.38	7516.87744	2
29545.2578	8308.162	2
29546.2773	7804.09326	2
29551.3867	8708.05	2
29554.7715	7481.92627	2
29555.7578	8381.059	2
29555.88	7787.56055	2
29556.9023	7865.82	2
29559.45	8040.651	2
29559.8672	8077.518	2
29563.9258	8155.21436	2
29564.1465	8136.273	2
29569.4414	8809.784	2
29572.0918	8016.77	2
29573.59	7639.619	2
29574.2461	7956.95947	2
29576.8477	8229.225	2
29578.875	8237.748	2
29579.6582	8015.80762	2
29581.0723	8049.395	2
29581.2637	7770.71973	2
29581.623	8096.69971	2
29582.9551	8278.288	2
29584.9141	8434.971	2
29587.23	8054.416	2
29589.8359	7901.562	2
29590.5566	7596.964	2
29590.7832	7551.16846	2
29590.8711	8319.147	2
29592.05	8887.229	2
29592.54	7605.36035	2
29593.2813	9036.755	2
29593.5371	7992.822	2
29593.8281	7748.444	2
29594.8965	7792.635	2
29596.375	8107.162	2
29597.9219	7753.55273	2
29599.2012	8659.287	2
29600.4922	7842.6377	2
29603.1016	8411.433	2
29605.3984	7583.68848	2
29606.9961	8789.813	2
29609.0977	7893.274	2
29611.7559	7753.70068	2
29613.1563	8397.873	2
29618.1777	8350.567	2
29618.9668	7995.756	2
29620.0488	7664.626	2
29621.4355	8198.806	2
29621.6934	8201.406	2
29622.1055	7773.88428	2
29622.7	8175.34033	2
29623.81	7971.71045	2
29623.8164	7977.019	2
29624.9688	8471.66	2
29625.043	8061.98926	2
29627.2324	7957.093	2
29631.4551	8127.19873	2
29632.15	9293.675	2
29632.36	8213.382	2
29633.541	7540.19	2
29634.0078	7751.35938	2
29634.5723	8332.222	2
29635.957	8259.799	2
29637.8789	9111.532	2
29641.4766	7691.794	2
29643.584	7950.2124	2
29644.0723	8675.459	2
29645.9883	8000.988	2
29646.4238	8565.479	2
29647.4082	8012.999	2
29647.9	7856.851	2
29648.22	7718.53174	2
29648.2246	7953.32	2
29649.8945	8215.085	2
29651.34	8275.087	2
29652.2773	8231.464	2
29656.8086	7925.27246	2
29657.1758	8176.92139	2
29657.2539	7526.423	2
29657.373	8203.835	2
29659.15	8257.569	2
29660.4316	8507.321	2
29660.6113	8192.29	2
29660.8066	8524.646	2
29664.8379	7449.027	2
29667.9316	8108.28174	2
29668.373	8420.515	2
29670.623	8105.18555	2
29672.834	7755.80273	2
29675.2	8036.88525	2
29675.5859	8310.898	2
29675.668	8279.084	2
29676.3535	8318.447	2
29678.5527	8157.411	2
29678.91	8301.488	2
29679.82	8113.71045	2
29681.7949	8244.401	2
29682.3633	8065.41846	2
29687.0859	8029.84375	2
29688.64	7884.763	2
29691.8926	7804.27344	2
29692.5977	8082.181	2
29692.9434	7690.45654	2
29694.6465	8347.845	2
29694.92	8234.681	2
29695.6543	8010.35938	2
29699.2168	8458.652	2
29699.3086	8408.623	2
29701.1465	7733.789	2
29702.8242	7993.50342	2
29704.2383	7974.377	2
29706.9668	8476.576	2
29712.2441	8560.26	2
29713.9316	8122.6665	2
29714.4434	8048.31543	2
29716.8945	7610.97	2
29718.6055	7970.8335	2
29719.1348	7789.80566	2
29719.32	8196.853	2
29719.6367	8297.009	2
29722.5449	8116.67432	2
29723.9551	8247.464	2
29724.57	8072.22656	2
29725.0137	7913.526	2
29725.5586	8030.109	2
29725.9121	8363.036	2
29727.0137	7772.2334	2
29729.0176	8371.259	2
29729.0313	8000.38232	2
29730.9453	8138.18652	2
29731.5078	8213.619	2
29732.02	7712.294	2
29733.6543	7939.38525	2
29734.3926	8097.711	2
29734.498	7773.32764	2
29737.9277	8330.972	2
29739.9043	8327.874	2
29740.5234	8021.40625	2
29741.0313	7514.61133	2
29742.08	7935.85352	2
29742.0879	8078.144	2
29743.2	8629.373	2
29743.2441	7729.12256	2
29745.7246	8403.998	2
29747.3535	8141.95068	2
29747.56	8042.588	2
29748.4844	7989.16748	2
29749.8711	7813.788	2
29750.166	7865.051	2
29751.32	8019.716	2
29751.98	8429.007	2
29752.2383	7521.44141	2
29752.6484	7388.00928	2
29753.5625	7715.351	2
29753.5879	8083.37939	2
29755.4629	8070.097	2
29756.6523	7641.265	2
29756.8574	8364.255	2
29757.1758	7712.966	2
29758.666	8272.149	2
29763.86	7964.95068	2
29765.8125	8275.415	2
29766.0742	8257.909	2
29766.2	8373.37	2
29766.6934	8482.882	2
29769.36	8138.136	2
29769.69	7750.702	2
29770.0879	7895.60449	2
29771.3184	8063.807	2
29771.7383	7889.003	2
29773.252	7492.111	2
29774.1621	8146.33838	2
29774.4473	8422.12	2
29774.51	8242.584	2
29775.3574	7787.056	2
29775.457	8231.575	2
29776.9277	7888.65625	2
29778.3027	8194.835	2
29779.375	7804.96729	2
29779.5234	7973.65234	2
29781.7266	7505.925	2
29783.0566	7905.55566	2
29783.7148	8163.83154	2
29785.3555	7577.7124	2
29785.3887	7856.515	2
29786.7129	7385.339	2
29787.9863	8146.91162	2
29788.9746	7668.42139	2
29788.99	8062.183	2
29789.5859	8366.88	2
29789.9473	8198.412	2
29791.1387	7914.64551	2
29791.8535	8305.014	2
29795.6445	8124.71533	2
29796.1348	8318.525	2
29796.9727	7746.159	2
29797.793	8086.13428	2
29798.0332	7816.282	2
29798.2461	8090.663	2
29799.02	8209.825	2
29799.0449	8262.387	2
29799.2754	8243.241	2
29799.709	8400.961	2
29799.998	8004.486	2
29800.2852	7544.022	2
29800.39	8147.177	2
29800.9277	8192.119	2
29805.81	7695.496	2
29806.6523	7509.847	2
29807.1914	8090.501	2
29808.7715	7920.53125	2
29809.5156	7753.05664	2
29809.8262	8746.04	2
29812.76	8265.135	2
29815.627	9128.506	2
29816.2148	7715.584	2
29816.9219	7838.74072	2
29818.4629	7870.11865	2
29819.832	7909.427	2
29820.373	8192.467	2
29820.72	8699.692	2
29821.0723	7838.15674	2
29822.28	8588.202	2
29823.0859	8006.92529	2
29823.1035	8538.025	2
29823.72	8108.201	2
29825.5723	8214.587	2
29826.375	8217.782	2
29827.2422	7919.95	2
29829.1113	8631.607	2
29830.0977	8056.138	2
29834.0234	7975.897	2
29835.2422	8544.631	2
29835.5332	8242.142	2
29835.9863	7774.66064	2
29836.05	8010.928	2
29836.2676	7727.8623	2
29837.09	7715.89355	2
29837.375	8265.14	2
29837.5332	7812.71875	2
29837.9336	8080.161	2
29839.6484	8113.053	2
29841.4063	8241.842	2
29841.8945	8383.97949	2
29844.127	8195.208	2
29844.21	7691.944	2
29844.2168	7959.61133	2
29845.6465	7899.398	2
29846.44	7425.848	2
29847.2383	8223.622	2
29847.6914	8133.343	2
29849.56	7942.426	2
29849.6777	8243.627	2
29849.7344	8264.669	2
29851.3438	8252.93	2
29852.7617	7985.07	2
29853.6582	8112.95264	2
29854.23	7963.69	2
29855.4512	7994.40869	2
29855.9883	8085.78662	2
29857.6953	7756.82	2
29858.23	7474.085	2
29859.0547	8075.219	2
29859.1621	8203.328	2
29862.97	7913.88232	2
29866.5332	7741.53125	2
29866.9414	8437.195	2
29867.0059	8670.429	2
29867.3926	8416.789	2
29867.834	8576.82	2
29868.9219	8523.461	2
29870.832	8335.52	2
29871.0938	7786.638	2
29871.93	7932.90527	2
29872.4238	8150.35059	2
29873.5684	7903.41748	2
29874.4551	8341.879	2
29875.4648	8164.194	2
29876.6582	8070.7334	2
29877.55	7521.00537	2
29878.0664	7939.865	2
29878.7129	8074.774	2
29880.07	8595.679	2
29882.12	8489.704	2
29883.5977	7677.676	2
29883.9043	8244.1	2
29885.1641	8334.125	2
29886.5078	8061.641	2
29887.4883	8093.14844	2
29888.6777	8114.14746	2
29889.1016	8149.96045	2
29890.2383	7471.475	2
29893.166	8077.5874	2
29896.6465	7618.57471	2
29897.5039	8314.648	2
29899.0332	8072.84766	2
29900.5449	8109.09131	2
29901.32	8160.37842	2
29901.7988	7668.97949	2
29902.041	8333.233	2
29903.1055	8166.304	2
29903.7461	8032.286	2
29906.2324	7856.57227	2
29907.4531	7921.79	2
29907.6738	7609.67334	2
29909.4355	8313.028	2
29909.8164	7850.67773	2
29909.8652	7908.71143	2
29910.3672	8369.583	2
29910.47	7765.48926	2
29912.3555	7673.83838	2
29912.4785	8159.98047	2
29913.6016	9201.756	2
29916.5664	8226.714	2
29916.709	8062.03174	2
29918.2285	8016.443	2
29918.7031	7942.551	2
29918.8418	7964.624	2
29921.7227	8067.235	2
29922.6426	8084.71973	2
29923.7949	7914.0293	2
29924.0879	7925.10254	2
29924.375	8203.036	2
29924.57	8347.857	2
29925.9844	8184.90967	2
29926.2539	7918.7085	2
29927.0664	8510.616	2
29927.3457	8016.7207	2
29927.3848	8411.31	2
29928.0977	8211.451	2
29929.332	8105.5957	2
29929.4082	8123.139	2
29931.293	7851.502	2
29931.5527	8372.004	2
29932.37	8127.21533	2
29932.7871	8436.097	2
29933.61	8202.201	2
29934.2441	7670.338	2
29939.9141	8614.779	2
29940.3867	8487.494	2
29940.7559	7782.96729	2
29941.7578	7924.312	2
29943.2227	7728.628	2
29944.8711	8425.599	2
29945.9355	8250.035	2
29945.9863	7660.03857	2
29948.25	7586.91455	2
29948.5078	8147.5083	2
29949.32	8138.61328	2
29949.5059	8364.3125	2
29950.416	8401.706	2
29950.77	8171.33	2
29950.96	7639.15771	2
29950.97	7991.878	2
29951.2461	7504.83545	2
29953.8027	8236.696	2
29953.9551	7894.613	2
29954.18	8444.707	2
29956.81	7753.22754	2
29958.8574	8347.395	2
29959.1035	9266.548	2
29959.7324	8107.78369	2
29960.8	7382.871	2
29960.918	8392.838	2
29962.041	8212.373	2
29962.1445	8611.626	2
29964.9688	8367.832	2
29965.0879	8098.3877	2
29966.9746	8171.27051	2
29967.0918	8424.083	2
29967.6367	8650.026	2
29967.8379	8092.214	2
29968.1738	7979.5083	2
29968.2773	7555.323	2
29970.9746	8012.4707	2
29971.0176	7954.41943	2
29971.1836	8083.582	2
29971.9316	8355.67	2
29972.47	8048.257	2
29972.8379	8039.077	2
29974.7031	8204.618	2
29976.0781	7772.471	2
29976.2168	8479.725	2
29977.67	7739.4707	2
29978.91	8397.755	2
29979.8086	8726.79	2
29980.1758	7957.64551	2
29980.4043	8624.264	2
29980.7168	8342.22	2
29981.5664	8253.328	2
29981.9141	8200.594	2
29982.6641	8269.755	2
29983.2324	8275.193	2
29983.53	8090.923	2
29984.34	8105.7583	2
29985.0566	8337.22	2
29986.2363	8303.922	2
29986.4551	7631.638	2
29986.6289	7485.027	2
29987.2031	8373.085	2
29988.7871	8181.42236	2
29989.418	8189.802	2
29989.7129	8025.2	2
29990.0645	7874.60059	2
29991.666	8167.8916	2
29993.1348	8232.153	2
29994.6641	7929.631	2
29994.9746	8498.904	2
29995.5156	8407.44	2
29996.2578	8079.89844	2
29997.0215	7900.13574	2
29997.332	8014.06	2
29998.0762	8043.87	2
30001.6348	7959.527	2
30001.7461	8458.483	2
30002.1855	8170.607	2
30003.1113	8118.62842	2
30003.49	8317.818	2
30004.5469	8615.799	2
30004.8027	8220.516	2
30005.084	8261.441	2
30005.2441	7839.334	2
30005.6582	8104.148	2
30005.72	7621.878	2
30006.3223	7981.89941	2
30006.4121	8339.008	2
30008.4746	8232.739	2
30011.0273	8108.65	2
30011.0313	8251.742	2
30012.2129	8198.952	2
30013.4141	8075.675	2
30014.0684	8128.707	2
30014.459	8092.7583	2
30014.52	7618.65967	2
30015.5449	8242.359	2
30016.2539	8281.429	2
30016.63	8124.82861	2
30017.7168	8098.39063	2
30017.7832	8173.06641	2
30018.6719	7548.81	2
30019.1152	8278.04	2
30020.2285	8375.217	2
30020.7188	8220.866	2
30021.0781	7945.683	2
30021.1074	7776.98926	2
30021.1953	8305.208	2
30022.3281	8414.439	2
30022.998	8459.263	2
30025.3457	7866.987	2
30025.5957	8151.876	2
30026.1855	8379.99	2
30026.3711	7774.0083	2
30026.77	8020.003	2
30026.8262	8338.642	2
30027.1348	8436.054	2
30027.832	7854.93457	2
30028.73	7947.712	2
30028.9316	8107.97852	2
30028.97	8053.67139	2
30031.1738	7950.99854	2
30031.582	8147.15332	2
30033.6738	8002.37451	2
30036.09	8328.089	2
30036.4727	8498.954	2
30037.3379	8451.283	2
30037.707	8211.031	2
30037.7363	8396.037	2
30039.0137	8448.619	2
30040.082	8225.019	2
30040.3516	8441.679	2
30041.8125	8044.771	2
30042.416	8000.816	2
30043.0449	8285.231	2
30043.2051	7850.554	2
30043.8945	7723.648	2
30044.6055	8399.71	2
30044.8281	8287.697	2
30044.8457	8039.80127	2
30045.3438	7875.55225	2
30046.8887	8168.654	2
30048.1758	7862.10059	2
30048.5117	8319.384	2
30048.71	8311.697	2
30048.834	8146.45	2
30049.3965	7801.93848	2
30050.2324	8097.94531	2
30050.24	7971.86	2
30050.9238	8207.249	2
30050.97	8029.14551	2
30051.0449	8295.171	2
30052.3574	8276.508	2
30052.457	8200.379	2
30052.6543	7607.337	2
30052.9316	8060.10449	2
30053.14	8201.378	2
30053.8672	8077.17773	2
30054.1	7699.75146	2
30056.6016	8111.85	2
30056.6367	8079.889	2
30058.03	8076.67139	2
30058.0586	7689.226	2
30058.2988	8213.669	2
30058.78	7901.76563	2
30059.44	7962.088	2
30059.7188	7756.08936	2
30059.9219	8299.291	2
30059.9629	7828.42529	2
30060.373	8104.32129	2
30060.6953	8108.2	2
30060.8047	8670.951	2
30060.9824	7996.70947	2
30061.61	8361.831	2
30062.8145	8278.823	2
30063.02	8070.99756	2
30063.498	8148.83447	2
30063.5176	7699.25635	2
30065.05	7551.002	2
30065.9258	7714.29346	2
30066.21	7989.503	2
30066.76	8293.6	2
30067.1738	8357.044	2
30067.1777	8529.146	2
30067.4941	8183.40234	2
30068.7676	8200.199	2
30068.82	8425.797	2
30068.998	8636.529	2
30069.4121	7958.162	2
30069.7832	7755.258	2
30070.1875	8585.634	2
30070.4512	8571.364	2
30071.12	8248.52	2
30073.0488	8582.877	2
30073.252	8412.208	2
30075.3887	7939.64551	2
30075.5332	7965.09	2
30076.2129	8276.352	2
30076.89	8621.206	2
30077.0117	8331.527	2
30077.12	8253.957	2
30077.25	7649.951	2
30077.6953	8093.02734	2
30078.0176	8035.85742	2
30078.5859	8486.473	2
30079.47	8314.033	2
30079.8535	8007.9	2
30080.5117	8177.22559	2
30081.73	8625.811	2
30082.3281	8141.8584	2
30084.5625	7762.404	2
30085.8027	8308.636	2
30086.0742	7999.8833	2
30086.4414	8051.698	2
30087.51	8429.761	2
30087.61	7970.20068	2
30088.37	8296.033	2
30088.9043	8212.127	2
30090.4863	8167.51367	2
30090.7539	8265.114	2
30091.8184	8386.609	2
30092.37	8486.955	2
30092.54	7810.178	2
30093.1	8411.351	2
30093.1582	8786.577	2
30093.5625	7806.94238	2
30094.2324	8184.5415	2
30094.94	8378.502	2
30095.0742	7846.051	2
30097.0078	8215.831	2
30097.1289	8421.257	2
30097.3242	8394.283	2
30097.373	8168.06738	2
30097.8672	7994.31348	2
30098.752	7791.65	2
30099.06	8123.473	2
30099.2051	7724.192	2
30099.2051	8352.654	2
30099.6523	8240.586	2
30099.69	8488.163	2
30099.8125	8242.374	2
30099.8848	8104.0835	2
30099.8965	8426.613	2
30100.957	8259.351	2
30101.2539	8350.441	2
30102.4746	8179.20752	2
30102.8887	8277.559	2
30103.3125	8085.501	2
30103.7266	8314.167	2
30104.7422	7957.382	2
30105.7832	8208.954	2
30106.1641	8358.131	2
30107.457	7744.73438	2
30107.4824	8484.45	2
30107.4883	7999.43848	2
30107.9375	8191.04	2
30108.3945	7968.97	2
30110.41	8145.517	2
30110.9316	7805.39844	2
30111.0371	8173.38037	2
30111.49	7909.18	2
30112.5078	7904.57031	2
30113.666	8560.571	2
30114.1465	8185.478	2
30114.9043	8513.238	2
30115.4688	7955.12842	2
30115.58	8254.572	2
30115.75	8044.17432	2
30117.24	8247.318	2
30117.31	8061.52441	2
30117.5879	8020.24951	2
30118.23	7926.065	2
30118.6445	8241.7	2
30118.83	8305.309	2
30119.14	8270.395	2
30119.6641	8318.364	2
30120.2227	8096.48145	2
30120.8574	8259.287	2
30121.1172	8054.795	2
30121.13	8043.619	2
30121.8125	8236.578	2
30122.0586	8479.293	2
30122.2832	8478.062	2
30124.2188	8224.379	2
30124.4883	8032.42627	2
30124.6133	8340.96	2
30124.8672	8487.437	2
30126.1016	8117.987	2
30126.5645	7887.52734	2
30126.791	8315.224	2
30126.93	8028.819	2
30127.7344	7913.198	2
30128.207	8072.269	2
30129.4277	8165.699	2
30130.88	7620.67529	2
30133.041	7795.176	2
30133.2246	7925.299	2
30134.9629	7919.66162	2
30135.35	8354.24	2
30136.9023	8267.36	2
30137.4023	8390.481	2
30137.4863	8259.131	2
30138.29	8093.525	2
30138.9023	7857.92529	2
30139.04	7962.244	2
30139.3125	7894.57275	2
30139.6816	8255.71	2
30139.99	8417.104	2
30140.0352	8286.155	2
30141.7227	8617.105	2
30142.24	7876.2627	2
30142.4941	8304.251	2
30143.4023	8075.07129	2
30143.73	8181.18164	2
30145.9043	7924.736	2
30146.12	7766.3833	2
30146.1816	8253.582	2
30146.5039	8325.579	2
30146.5586	8518.807	2
30146.6133	8144.939	2
30146.8535	8014.21631	2
30148.32	8309.419	2
30149.43	8288.499	2
30152.0977	8663.644	2
30154.4551	7908.002	2
30154.6543	8227.987	2
30154.9766	8311.627	2
30156.3223	7856.51758	2
30156.52	8129.65137	2
30156.7539	8458.645	2
30156.9824	8897.646	2
30157.53	8290.914	2
30158.2715	8318.414	2
30158.6152	8336.276	2
30158.7129	8088.6333	2
30159.4512	8235.913	2
[truncated: 14,766 more rows]
