# Supplementary material for: A droplet digital PCR (ddPCR) assay to detect Helicoverpa armigera (Lepidoptera: Noctuidae) in bulk trap samples
Source: PLoS One. 2017 May 31;12(5):e0178704. doi: 10.1371/journal.pone.0178704 (PMC5451079; doi:10.1371/journal.pone.0178704)
Supplement: S1 Table — (ZIP) [file pone.0178704.s001.zip › HELICOV_096.csv]

Ch1 Amplitude	Ch2 Amplitude	Cluster
282.833069	1573.404	1
5218.383	2758.68066	1
18508.4824	6512.38428	1
18627.4648	6550.71729	1
19371.9961	7025.0874	1
20129.2559	7059.98828	1
23372.3066	7854.809	1
26954.5664	7663.379	2
28558.05	8470.111	2
28619.51	7746.46533	2
28624.0664	7686.111	2
28710.9336	7783.78271	2
28756.5234	7552.739	2
28822.6484	7812.51025	2
28853.5723	7732.829	2
28920.3965	7787.37939	2
28953.625	7849.105	2
29011.1055	7543.49	2
29017.1914	7677.75049	2
29027.5332	8069.6333	2
29052.8984	7761.42432	2
29053.67	7676.324	2
29074.09	8035.566	2
29142.33	7790.585	2
29158.8828	7790.37061	2
29160.2246	8231.182	2
29168.0723	7603.198	2
29168.248	7430.12842	2
29172.4863	7669.48242	2
29179.5664	7898.862	2
29182.66	7925.34668	2
29195.0762	8173.22461	2
29201.541	8006.44434	2
29211.5879	7660.476	2
29212.0273	8015.536	2
29212.7852	7476.719	2
29241.584	7649.39063	2
29248.7832	7880.74365	2
29258.332	7615.81	2
29260.5957	7744.818	2
29265.82	8067.136	2
29279.71	7803.88428	2
29282.1035	7534.10352	2
29295.5352	7682.396	2
29302.9141	8196.528	2
29323.3633	7789.895	2
29324.9316	7862.514	2
29325.11	7784.77441	2
29334.666	7758.274	2
29339.07	7812.36035	2
29340.6016	7804.80957	2
29347.5176	8026.691	2
29352.3965	7844.04443	2
29365.7031	7448.116	2
29392.0488	7913.568	2
29398.89	7543.495	2
29403.1758	7955.42041	2
29407.3945	8263.282	2
29410.5859	8167.05127	2
29412.4863	7858.62939	2
29441.3184	8519.67	2
29443.2363	8039.00342	2
29445.6934	8079.03564	2
29452.0273	7837.99951	2
29460.82	8014.53174	2
29463.54	7670.66748	2
29463.9434	8070.628	2
29486.29	7643.629	2
29488.7734	7810.46875	2
29489.877	8326.64	2
29493.082	7631.29541	2
29493.457	7538.92041	2
29498.0449	7989.421	2
29498.5039	7980.60059	2
29499.7539	7399.147	2
29500.54	7830.99854	2
29506.873	7955.015	2
29510.38	7770.387	2
29515.1934	8032.785	2
29525.9316	7773.1416	2
29526.6641	8268.98	2
29535.2129	7785.1543	2
29551.4258	7772.161	2
29557.1465	8344.593	2
29558.23	7832.11768	2
29558.8027	7943.621	2
29558.94	8104	2
29566.91	7891.12	2
29569.498	7985.096	2
29574.2	7915.633	2
29577.32	7887.28564	2
29579.0586	7860.82031	2
29580.6074	8243.691	2
29585.916	7814.44629	2
29593.2422	7564.28564	2
29603.459	8115.485	2
29606.0332	7888.33	2
29607.81	7841.709	2
29612.623	7680.48145	2
29615.1133	7595.37451	2
29630.1016	8295.565	2
29633.1914	7656.29053	2
29635.2188	8019.28027	2
29638.07	7964.15869	2
29641.2617	7383.316	2
29641.6582	7722.87744	2
29645.88	7796.20264	2
29646.2871	7817.281	2
29649.2188	7700.044	2
29652.0957	7751.436	2
29653.6348	7835.79053	2
29653.6543	8033.064	2
29657.07	7490.31934	2
29657.4121	7885.39258	2
29665.248	7984.909	2
29673.2266	7938.05371	2
29676.8281	7980.37354	2
29678.7031	8098.286	2
29689.9316	8210.371	2
29690.9766	7802.727	2
29691.5625	7960.18	2
29691.7227	7942.541	2
29695.5781	7814.723	2
29696.1348	7699.94971	2
29699.9434	7888.56152	2
29701.8027	8298.144	2
29704.4668	8319.282	2
29707.2	8045.107	2
29709.62	7984.103	2
29712.5977	8287.74	2
29713.3672	7331.2	2
29716.2637	8154.749	2
29717.1816	8139.4375	2
29721.27	7509.17627	2
29722.9375	8222.242	2
29723.4219	7901.927	2
29724.3984	8108.369	2
29725.49	7677.83	2
29730.5039	8375.181	2
29732.3086	7879.06934	2
29733.9023	8089.813	2
29735.75	8414.501	2
29739.918	7649.95947	2
29742.2	7749.11133	2
29743.416	7804.51855	2
29744.5957	7443.98	2
29746.0723	8874.577	2
29747.9941	7703.587	2
29749.4551	8374.594	2
29751.4863	8023.00049	2
29755.5957	8145.34668	2
29756.0547	8584.139	2
29760.0254	8260.228	2
29762.79	8121.593	2
29764.8242	8123.27637	2
29776.6719	7840.72852	2
29776.81	7658.97754	2
29781.8125	8120.19434	2
29783.41	8024.591	2
29783.79	7775.32129	2
29784.33	8445.337	2
29784.4121	7807.728	2
29785.5273	7815.00244	2
29789.4531	8132.34326	2
29789.9141	8286.689	2
29791.4785	8004.268	2
29792.84	8068.472	2
29794.0977	7494.0293	2
29798.416	7681.14844	2
29803.0742	7413.209	2
29805.9648	8294.79	2
29806.668	7828.68652	2
29806.8828	8225.615	2
29806.9336	8509.253	2
29814.27	8335.27051	2
29815.68	7768.60352	2
29815.6816	7777.07861	2
29822.334	8171.57959	2
29824.6348	8170.073	2
29826.2676	7709.044	2
29826.5664	7969.456	2
29828.248	7889.743	2
29831.1016	8065.85254	2
29837.0039	7895.914	2
29839.72	7937.673	2
29843.459	8036.40674	2
29844.7	8047.63232	2
29846.9941	8307.912	2
29849.2246	7808.67773	2
29852.0488	8252.094	2
29854.34	7842.861	2
29856.3789	7545.75537	2
29861.082	8188.2	2
29862.793	7910.345	2
29863.42	7853.312	2
29864.9414	7923.09326	2
29864.9531	8223.227	2
29865.1777	7904.55762	2
29865.6855	8689.293	2
29871.7422	7993.33545	2
29873.4375	8013.682	2
29875.0586	8238.132	2
29875.082	7854.215	2
29877.5586	7955.55127	2
29879.0273	8044.81348	2
29882.8262	7945.993	2
29886.83	7831.246	2
29888.166	8054.93066	2
29889.8	7906.437	2
29890.2539	8231.383	2
29893.6367	7702.90332	2
29894.34	7916.698	2
29901.1465	8621.843	2
29902.98	7892.061	2
29905.5215	7658.82275	2
29911.0137	7922.93359	2
29911.8066	8008.14	2
29916.95	8046.576	2
29917.1289	8443.809	2
29918.3984	8007.83545	2
29918.6875	8206.15	2
29919.5684	7762.259	2
29921.13	8397.976	2
29923.0859	7866.404	2
29923.1934	8174.168	2
29924.21	8612.937	2
29924.6074	8259.188	2
29930.5645	7814.03027	2
29931.3184	7949.165	2
29931.9512	8443.841	2
29932.873	8021.835	2
29934.02	8053.36963	2
29935.5371	7850.54932	2
29935.7754	7916.802	2
29935.8359	8019.891	2
29935.8516	7819.244	2
29937.1563	7902.65869	2
29937.6875	8173.23145	2
29942.81	7815.05566	2
29944.9121	7969.868	2
29945.8418	8520.88	2
29948.1016	8450.726	2
29949.8379	7834.21875	2
29949.85	8266.328	2
29952.0117	8170.9873	2
29953.5215	8213.627	2
29960.74	7701.93848	2
29963.95	7701.835	2
29964.2422	8206.436	2
29969.459	7947.805	2
29972.543	7875.49658	2
29974.8848	7631.36865	2
29976.9922	8320.195	2
29978.9082	8445.612	2
29983.7363	7974.80762	2
29985.25	8412.598	2
29986.7051	8004.34	2
29988.502	8215.408	2
29993.4883	7982.0835	2
29993.916	7982.158	2
29995.9746	7769.195	2
29997.9	8116.149	2
29998.0918	8180.21045	2
29999.91	8172.385	2
29999.9629	8222.649	2
30000.3262	8126.71631	2
30001.9063	8242.014	2
30001.9785	8317.468	2
30003.2363	7605.76074	2
30004.1465	7964.48047	2
30005.3359	8368.266	2
30007.5273	8140.334	2
30011.5684	7966.454	2
30013.582	8217.201	2
30013.6523	8176.291	2
30013.9	8338.239	2
30016.01	7635.48	2
30016.5586	7787.365	2
30017.43	8379.046	2
30021.957	7787.8584	2
30022.5117	8006.77148	2
30022.6211	7636.52441	2
30023.5449	8074.87842	2
30024.332	7868.869	2
30024.68	7952.567	2
30025.3867	8614.917	2
30027.041	7694.088	2
30029.0039	8461.728	2
30029.1953	7830.356	2
30029.5977	8744.052	2
30030.5039	7958.385	2
30033.1387	8159.5083	2
30033.209	7706.547	2
30033.5488	8132.879	2
30034.6934	8251.77051	2
30036.0254	7787.73926	2
30036.2012	8002.03271	2
30036.3828	8330.479	2
30036.418	8193.035	2
30037.2715	7998.196	2
30038.6777	8150.23633	2
30040.123	8052.49365	2
30041.248	8232.9	2
30042.1016	7741.342	2
30044.1387	8047.01074	2
30052.375	8374.845	2
30055.0859	7922.103	2
30056.248	8334.131	2
30058.5918	8462.936	2
30062.1	7774.25732	2
30062.1484	8168.233	2
30063.4453	8151.625	2
30064.2988	8126.067	2
30065.28	8554.4	2
30066.7363	7830.715	2
30067.084	8302.82	2
30067.1641	8256.988	2
30067.5664	8113.23438	2
30070.2715	7883.343	2
30072.0918	7971.21143	2
30072.1289	7944.72754	2
30072.4043	7970.59375	2
30074.375	8073.8623	2
30074.8555	7921.60059	2
30077.13	8221.099	2
30077.88	8520.924	2
30078.166	8403.475	2
30079.8184	8216.517	2
30080.5078	8277.986	2
30081.6641	8153.457	2
30082.877	7866.125	2
30083.42	8441.513	2
30084.0254	8470.409	2
30085.418	8345.102	2
30085.57	8694.092	2
30087.8672	8074.082	2
30088.37	8289.101	2
30088.7422	7994.37451	2
30088.9668	8160.39453	2
30089.502	8372.387	2
30089.61	8495.003	2
30089.6758	8363.692	2
30091.2637	8361.8125	2
30092.5762	7691.77441	2
30092.8828	8215.734	2
30093.7578	7782.286	2
30094.2363	8089.584	2
30095.01	7831.50244	2
30095.543	8534.04	2
30096.2	7798.57227	2
30099.95	7942.53	2
30102.8574	8144.809	2
30103.5469	8291.789	2
30104.5176	7813.13672	2
30107.4414	8256.256	2
30107.4648	8079.131	2
30107.59	8308.78	2
30107.7773	7628.066	2
30112.2266	7712.80225	2
30112.5313	7823.484	2
30113.8066	8188.86963	2
30115.3457	8507.821	2
30115.3789	7790.604	2
30115.69	8772.512	2
30116.0742	8153.024	2
30116.6328	8104.793	2
30117.1367	8259.22	2
30118.5684	8246.679	2
30119.1719	8312.613	2
30120.85	7574.273	2
30122.8125	7916.66553	2
30124.0117	8287.243	2
30124.6289	8649.718	2
30124.9219	8463.501	2
30128.1152	8441.205	2
30128.2344	8352.961	2
30128.7832	8031.442	2
30130.05	7609.457	2
30131.3	7807.55957	2
30131.3184	8365.466	2
30131.8379	8398.0625	2
30131.93	8419.262	2
30132.5156	8034.04736	2
30135.7461	8154.271	2
30135.9766	8231.291	2
30136.2148	8039.7207	2
30136.2168	7747.847	2
30139.4746	8367.885	2
30140.6426	8087.992	2
30140.93	8225.89	2
30141.31	8469.39	2
30141.332	8325.367	2
30145.14	8257.754	2
30147.15	7552.3623	2
30147.37	7650.80371	2
30147.4414	8515.43	2
30147.709	7637.3623	2
30152.53	8201.027	2
30153.252	8006.37451	2
30153.4238	8478.502	2
30153.5273	8232.079	2
30154.5586	7741.036	2
30154.7676	8485.77	2
30155.5664	7943.39746	2
30156.19	8154.59131	2
30156.959	8308.719	2
30157.2988	8106.82	2
30157.7051	7769.716	2
30159.0547	8064.1665	2
30160.06	7531.215	2
30161.2461	8310.123	2
30162.6934	8428.908	2
30163.0625	8127.299	2
30163.1348	7672.206	2
30163.49	7961.714	2
30163.6328	8381.227	2
30164.1484	7999.26563	2
30164.3633	7664.63428	2
30164.4258	7697.577	2
30167.6836	8359.508	2
30167.7617	8085.51074	2
30168.416	8009.102	2
30168.9043	8018.35449	2
30168.9551	8523.503	2
30170.4531	8307.09	2
30170.9316	8329.549	2
30171.3672	8376.14	2
30171.918	8467.96	2
30172.97	8448.942	2
30173.44	7891.57275	2
30174.209	8001.426	2
30174.7617	8182.94238	2
30174.8027	8658.661	2
30176.041	8258.24	2
30177.498	7860.61426	2
30178.1211	8343.389	2
30178.707	7931.152	2
30179.291	8265.692	2
30180.15	7853.721	2
30180.4961	7798.102	2
30180.7656	8131.813	2
30181.31	7958.74072	2
30181.4336	8437.348	2
30181.6621	7884.78	2
30181.6914	8358.462	2
30182.0527	8103.489	2
30182.6484	8213.95	2
30184.23	8055.384	2
30184.2363	8071.822	2
30184.3984	8309.494	2
30186.2012	7978.40332	2
30186.55	7755.65039	2
30186.82	8395.029	2
30187.2	8195.936	2
30188.85	8333.813	2
30189.1348	7643.53369	2
30193.3262	8150.08447	2
30193.8242	8255.241	2
30194.3027	7999.138	2
30194.3418	8448.013	2
30195.2148	8288.63	2
30196.81	7539.455	2
30198.1	7908.70557	2
30198.873	8548.444	2
30200.2813	7637.62256	2
30201.6445	8400.191	2
30201.8184	8424.827	2
30202.4	8244.132	2
30202.957	7971.152	2
30203.1074	7760.50146	2
30204.0742	7748.27637	2
30204.627	8037.911	2
30204.8281	7945.33643	2
30205.8418	7606.96338	2
30206.1953	8311	2
30206.2148	8306.978	2
30207.418	8331.23	2
30209.4277	8228.153	2
30210.625	7826.14551	2
30212.4824	8190.90527	2
30212.8516	8302.229	2
30212.959	8328.79	2
30213.1758	8306.602	2
30215.2813	8337.673	2
30215.3867	8384.243	2
30217.6934	8273.349	2
30221.2422	7570.01172	2
30221.627	7955.645	2
30224.3145	8036.834	2
30224.3965	8051.889	2
30225.79	8355.924	2
30227.5918	8081.945	2
30227.6348	8769.269	2
30227.8555	8158.92236	2
30228.34	8495.74	2
30229.6758	8015.28125	2
30230.7383	8248.525	2
30231.4141	8510.91	2
30231.8672	7771.08643	2
30232.8	8094.51025	2
30233.5352	8494.134	2
30233.582	8098.913	2
30234.5059	8131.10254	2
30234.916	8176.916	2
30236.0859	7880.61572	2
30237.31	8161.024	2
30237.8555	8290.755	2
30238.3828	7884.125	2
30238.9238	8922.3125	2
30239.05	7546.289	2
30240.832	8491.823	2
30241.7441	8087.174	2
30241.92	8171.14258	2
30242.5469	8111.54346	2
30245.1973	8143.924	2
30245.44	8231.727	2
30246.3379	8056.082	2
30249.416	7910.28174	2
30249.5137	8073.04346	2
30250.8145	8126.98242	2
30251.7051	8098.6875	2
30252.5137	7914.119	2
30254.5938	8414.603	2
30257.2344	8434.708	2
30257.6582	7729.9624	2
30259.0469	8185.575	2
30259.2031	8657.24	2
30259.9375	8777.262	2
30260.19	8439.729	2
30260.3359	8240.241	2
30260.5918	8378.484	2
30260.9023	8630.762	2
30261.7031	7585.69434	2
30264.3887	8742.427	2
30264.5527	8116.94336	2
30264.7266	7604.54639	2
30266.28	8533.691	2
30267.1348	8154.844	2
30268.45	8304.912	2
30269.0332	7965.0293	2
30269.7754	8292.093	2
30269.9258	8330.284	2
30273.8965	8114.044	2
30274.2363	8317.377	2
30274.6973	8121.5415	2
30274.7754	8040.05225	2
30274.8027	8273.228	2
30275.4316	8260.373	2
30276.0488	8208.033	2
30276.3125	8159.74268	2
30276.6582	8447.713	2
30277.08	7903.9917	2
30278.6465	7695.33252	2
30278.7188	8206.779	2
30279.582	8377.101	2
30280.3438	7942.128	2
30282.49	8076.72949	2
30283.6855	8563.396	2
30284.8477	8222.416	2
30285.2129	7957.262	2
30285.5664	7869.581	2
30286.3223	8212.538	2
30287.8125	8353.743	2
30288.707	8136.12744	2
30289.44	8122.143	2
30291.6055	8378.348	2
30291.6855	8146	2
30292.29	8406.724	2
30293.51	7922.739	2
30294.41	7997.75732	2
30295.45	8143.7627	2
30295.76	8256.396	2
30296.3867	8131.43945	2
30296.9844	8114.55127	2
30300.2715	8493.933	2
30300.36	8329.765	2
30301.02	8611.393	2
30302.625	7955.38	2
30303.3789	8328.061	2
30303.41	8128.742	2
30304.2871	8089.80957	2
30304.3945	8232.243	2
30305.3789	8195.825	2
30305.6563	8173.463	2
30306	8153.399	2
30306.0215	7915.0083	2
30308.207	8611.744	2
30310.9668	8749.577	2
30311.4668	7955.911	2
30311.5254	8303.731	2
30312.0137	8248.293	2
30312.8086	8225.082	2
30313.0742	8212.748	2
30313.5059	8087.265	2
30313.56	8324.315	2
30313.6836	7991.178	2
30315.3965	8492.877	2
30317.94	8328.903	2
30318.5684	8404.702	2
30318.5918	8133.542	2
30318.6875	8436.077	2
30318.7324	8304.644	2
30319.0527	8146.01	2
30319.34	8397.944	2
30319.3711	8107.82129	2
30319.5449	7836.42	2
30319.7949	8116.716	2
30319.8789	8404.721	2
30320.9863	8261.593	2
30321.1582	8392.954	2
30322.877	7944.47168	2
30323.37	8562.918	2
30323.4531	8032.09766	2
30323.9785	8199.279	2
30324.29	7857.97949	2
30324.3086	8628.46	2
30325.2637	8238.831	2
30326.834	8160.567	2
30329.03	8331.151	2
30329.666	8594.21	2
30329.7168	8390.704	2
30329.8027	8363.513	2
30330.4941	7963.82129	2
30331.6875	7971.74463	2
30331.84	8340.26	2
30332.24	8637.278	2
30332.4883	7988.598	2
30332.54	8384.5	2
30332.998	8266.02051	2
30334.2461	8306.436	2
30334.42	8027.94775	2
30334.4863	8502.903	2
30334.8242	7906.773	2
30335.5723	7770.49951	2
30336.1055	8343.482	2
30337.3574	8309.615	2
30338.248	8008.349	2
30338.29	8435.97949	2
30339.6289	7507.14063	2
30340.26	8159.625	2
30340.6816	8424.211	2
30340.71	8244.88	2
30340.79	8084.70459	2
30340.9336	8239.421	2
30341.8438	8143.90234	2
30342.332	7688.70557	2
30342.5918	8444.642	2
30343.52	8669.921	2
30343.59	8153.64	2
30344.52	7996.11426	2
30344.5449	8501.488	2
30345.1367	8502.471	2
30345.3613	8274.922	2
30347.709	8315.247	2
30348.0723	8073.17139	2
30348.22	8135.52051	2
30349.0645	7954.8877	2
30349.9375	8629.825	2
30351.1133	8244.794	2
30351.5215	7978.61963	2
30354.0566	8082.07373	2
30354.3848	7912.244	2
30355.2168	8142.913	2
30355.3	7986.17139	2
30355.6133	7966.36865	2
30356.3066	8289.033	2
30357.1816	8045.909	2
30358.3164	7842.223	2
30358.9844	7936.05225	2
30359.0645	7915.50537	2
30361.2168	7743.51563	2
30361.63	8456.184	2
30362.3262	7915.983	2
30362.62	8142.255	2
30363.14	8610.805	2
30363.4219	8349.344	2
30364.68	8825.897	2
30365.29	7845.031	2
30365.47	8236.994	2
30366.6172	8014.05762	2
30367.45	8015.47	2
30367.4551	7877.65674	2
30367.8262	8230.808	2
30368.1	8415.048	2
30369.1875	8442.527	2
30369.41	8158.407	2
30370.3457	8319.137	2
30370.4668	8017.65771	2
30370.9863	8318.701	2
30371.0586	8191.97754	2
30371.59	8082.654	2
30371.9766	8536.23	2
30373.11	8453.229	2
30373.375	8029.671	2
30373.6484	8134.64063	2
30375.1563	8413.56	2
30375.6953	8605.038	2
30377.1621	7705.725	2
30377.709	8276.604	2
30378.5059	7933.107	2
30379.66	8417.141	2
30380.1484	8042.09473	2
30380.377	7948.93555	2
30381.709	8502.777	2
30381.9141	7991.1	2
30382.2559	8941.07	2
30383.7422	8314.52051	2
30383.7813	8199.125	2
30383.9121	8367.741	2
30384.6777	7787.106	2
30384.98	8211.848	2
30385.1426	8315.94	2
30387.4824	8309.654	2
30388.54	8079.45	2
30388.666	8413.973	2
30389.0742	8147.742	2
30391.41	8434.895	2
30391.7012	7438.666	2
30392.5586	8172.28857	2
30393.2012	8126.909	2
30394.11	7696.435	2
30394.5	8318.874	2
30394.5879	8056.072	2
30395.1016	8507.17	2
30395.3242	8791.593	2
30396.2051	7789.15234	2
30396.2188	8319.357	2
30397.2949	8593.704	2
30399.709	8789.128	2
30399.9043	8496.761	2
30399.9238	7992.261	2
30400.8438	8482.193	2
30400.9082	7693.58057	2
30401.01	8850.706	2
30401.21	8488.16	2
30401.59	7916.83447	2
30401.9023	8187.809	2
30402.3457	8187.94	2
30402.91	8167.44141	2
30403.1074	8501.593	2
30403.2969	8332.401	2
30403.3145	8368.942	2
30403.4551	8224.348	2
30403.7871	8012.744	2
30403.9668	8248.055	2
30404.2246	8209.35	2
30405.1758	8310.911	2
30405.3359	7961.50635	2
30405.5879	8233.693	2
30406.791	8477.157	2
30406.8242	7964.11	2
30407.03	8407.817	2
30407.39	8096.95361	2
30407.8281	7880.69727	2
30407.9512	8394.204	2
30408.2129	8265.036	2
30408.3066	8381.141	2
30408.4629	8277.644	2
30408.8984	8066.974	2
30408.9922	7840.569	2
30409.0137	8468.45	2
30409.6113	8278.032	2
30409.8457	8661.941	2
30409.9551	8633.337	2
30410.543	7673.33154	2
30410.668	8517.985	2
30411.5059	8341.0625	2
30411.791	8394.401	2
30412.16	8067.08057	2
30412.2	7984.37646	2
30412.3359	8331.159	2
30412.4336	8145.50342	2
30413.0254	8273.298	2
30413.1348	8478.599	2
30413.5313	8091.628	2
30414.5664	8363.693	2
30414.6953	8207.974	2
30414.7051	8041.432	2
30414.75	8070.54248	2
30415.1211	8378.683	2
30415.28	8260.183	2
30415.293	8071.807	2
30415.47	8203.613	2
30416.4219	8325.401	2
30416.6445	8320.22	2
30416.96	8203.378	2
30417.07	8102.82227	2
30417.19	8470.436	2
30418.5	8637.684	2
30418.8047	8363.821	2
30418.9961	8143.053	2
30420.54	8410.874	2
30420.8359	8275.018	2
30422.15	8046.46338	2
30422.1621	8428.212	2
30422.6289	8491.55	2
30422.9453	8575.874	2
30423.1855	8104.975	2
30423.5469	7941.557	2
30424.625	8375.624	2
30425.02	8177.945	2
30425.3086	8331.935	2
30425.6016	8420.015	2
30425.6367	8080.769	2
30425.6855	7737.90527	2
30426.0977	8218.389	2
30427.6484	8037.10059	2
30428.2637	8378.329	2
30428.4258	8304.112	2
30428.6016	8499.359	2
30431.1172	8346.376	2
30431.5313	8203.906	2
30431.6348	8149.48926	2
30432.084	8031.279	2
30432.1113	7664.307	2
30433.248	8584.507	2
30433.6445	8514.423	2
30433.7031	7978.10547	2
30435.06	8175.66748	2
30435.27	8641.182	2
30435.5859	8392.702	2
30436.0938	7789.30029	2
30436.1055	8074.88428	2
30436.5332	8284.099	2
30437.43	8109.342	2
30437.8184	8243.408	2
30437.97	7706.594	2
30438.125	8454.521	2
30438.3477	7845.985	2
30438.5137	8142.31641	2
30438.9473	8100.813	2
30439.875	8238.005	2
30440.3145	7842.984	2
30441.1543	8680.923	2
30442.2754	8707.836	2
30442.34	8183.63	2
30442.5469	8380.817	2
30442.959	8307.39551	2
30443.4336	8301.024	2
30444.127	8554.143	2
30444.3223	8312.178	2
30444.33	8588.228	2
30444.8184	8405.468	2
30446.1563	8069.603	2
30446.2246	8707.796	2
30446.8359	8318.871	2
30446.8555	7989.364	2
30447.2	8154.37354	2
30447.3477	8618.513	2
30447.6348	8076.269	2
30448.39	8242.763	2
30448.5645	7602.23242	2
30448.7266	8215.117	2
30449.1543	7923.548	2
30450.3477	8643.89551	2
30450.6387	8261.598	2
30451.2383	8510.233	2
30451.2813	7893.90625	2
30451.6016	8217.654	2
30452.2539	8151.25439	2
30453.3086	8121.158	2
30453.4531	8451.889	2
30454.4922	8165.434	2
30454.9844	8264.056	2
30454.99	8054.777	2
30455.0645	8355.074	2
30455.2813	7956.236	2
30457.0215	8511.273	2
30457.44	9028.219	2
30457.46	8578.337	2
30457.61	8060.482	2
30458.4941	8364.821	2
30458.834	8128.257	2
30459.6426	8250.522	2
30460.3047	8363.021	2
30461.0625	7771.89453	2
30461.9023	8183.347	2
30461.957	8162.42334	2
30462.1875	7894	2
30462.5352	8588.67	2
30464.377	7988.51	2
30464.3887	8394.703	2
30464.64	8307.294	2
30464.9512	8728.255	2
30465.2285	8278.06	2
30466.6328	8140.668	2
30467.58	8445.561	2
30467.7246	8237.408	2
30467.8926	8513.24	2
30468.2227	8038.57	2
30468.5449	8628.855	2
30468.709	8269.482	2
30468.9785	8454.866	2
30469.3477	8293.733	2
30469.5527	8400.993	2
30470.58	8099.513	2
30471.1719	8227.647	2
30471.37	8134.2583	2
30472.041	8063.84	2
30472.2617	8074.18848	2
30472.3457	8218.537	2
30473.0215	8201.55	2
30473.3262	8480.454	2
30473.4434	8183.787	2
30473.51	8238.19	2
30473.8047	8342.914	2
30474.03	8544.031	2
30474.4629	8363.268	2
30474.5273	8485.745	2
30474.7656	7959.77	2
30475.2188	8184.65	2
30476.64	8322.714	2
30478.5566	8105.8	2
30478.9082	8397.078	2
30480.1426	8314.659	2
30480.7441	8162.36426	2
30480.7969	7876.34131	2
30481.35	8237.871	2
30482.7871	8144.864	2
30483.2578	8142.14844	2
30484.082	8508.053	2
30484.25	8265.636	2
30485.2539	8065.19	2
30485.4629	8303.852	2
30485.7832	8390.701	2
30486.252	8619.382	2
30486.3711	8292.678	2
30486.5723	8075.30273	2
30487.0527	8279.378	2
30487.5781	8209.898	2
30487.8828	8195.336	2
30488.2949	7833.176	2
30489.1719	8296.595	2
30489.51	8476.269	2
30489.666	8096.328	2
30490.1543	8153.05	2
30490.26	8408.923	2
30490.3145	8563.291	2
30490.75	8176.461	2
30491.5664	8349.782	2
30491.7832	8344.76	2
30491.8867	8152.492	2
30492.2168	7864.001	2
30492.4746	8545.263	2
30493.5449	8084.80127	2
30493.623	8241.098	2
30494.4414	8268.29	2
30494.58	8149.343	2
30494.6152	8210.513	2
30494.7656	7777.36035	2
30494.8164	8579.595	2
30495.1738	8377.646	2
30495.8027	8390.571	2
30497.42	9264.453	2
30498.74	8421.467	2
30498.7754	8193.305	2
30500.416	8545.766	2
30500.957	8201.87	2
30501.1523	8369.638	2
30501.7266	8326.752	2
30502.3848	7845.661	2
30502.9355	7934.971	2
30502.959	8374.307	2
30503.16	8135.942	2
30503.1758	8070.55127	2
30503.334	8214.385	2
30503.9688	8267.514	2
30504.5547	8607.46	2
30504.57	7855.51172	2
30504.7949	8380.099	2
30505.4648	8633.813	2
30505.7148	8456.129	2
30505.9121	8562.862	2
30506.207	8472.27	2
30506.457	8456.655	2
30507.1211	8200.907	2
30508.5488	8138.25	2
30508.752	8702.382	2
30509.24	8196.142	2
30509.4277	8348.167	2
30510.2617	8298.759	2
30510.9375	8303.699	2
30511.0352	7996.95752	2
30511.1328	7985.581	2
30511.3887	8495.258	2
30511.4688	7924.292	2
30511.6855	8467.079	2
30511.9023	8507.782	2
30512.4746	8485.786	2
30512.5762	8040.192	2
30512.7422	8429.277	2
30512.75	8425.129	2
30513.5449	8389.385	2
30513.8164	8575.111	2
30514.0977	8204.684	2
30514.51	8093.172	2
30514.82	8158.38965	2
30515.5273	8565.919	2
30517.0254	7964.73047	2
30517.0273	8453.2	2
30517.1641	8666.152	2
30517.8477	8347.391	2
30518.3184	8089.234	2
30518.7246	8411.394	2
30520.1523	8128.211	2
30520.5781	8043.1333	2
30521.2852	8056.965	2
30521.7148	8527.856	2
30522.31	8264.223	2
30522.6289	8231.538	2
30522.875	8458.826	2
30523.48	8003.111	2
30524.73	8686.949	2
30524.7832	8340.153	2
30524.8242	8478.165	2
30525.2754	8397.998	2
30526.2344	8364.436	2
30527.36	8127.12	2
30527.3867	8173.34033	2
30527.6875	8617.922	2
30527.7129	8346.51	2
30528.0176	7877.918	2
30528.2422	8035.465	2
30528.2578	8495.698	2
30529.2656	8278.149	2
30529.7383	8382.769	2
30529.7832	8449.581	2
30530.1348	8212.392	2
30530.625	8211.826	2
30530.7	8047.232	2
30530.8926	8296.946	2
30531.91	8038.301	2
30531.916	8122.544	2
30531.959	8285.612	2
30533.1426	8072.699	2
30533.15	8457.119	2
30533.2461	8529.585	2
30533.6328	8024.88428	2
30533.9277	8389.635	2
30534.0664	7822.176	2
30534.9453	7770.36426	2
30535.0762	8219.853	2
30535.1582	8348.627	2
30535.44	8186.65967	2
30535.7031	8141.13428	2
30536.0957	8378.192	2
30536.87	8558.867	2
30537.4961	8483.897	2
30537.65	7699.19141	2
30538.2578	8354.252	2
30538.42	8557.5	2
30538.6211	8659.591	2
30538.791	8758.176	2
30538.8789	8394.044	2
30539.2832	8108.606	2
30539.5742	8096.379	2
30540.01	8619.921	2
30540.77	8260.913	2
30541.6914	8379.355	2
30542.8652	8083.98242	2
30543.08	8223.313	2
30543.2129	8078.681	2
30544.2676	8246.646	2
30546.1289	8246.962	2
30546.6641	8147.30859	2
30547.1016	8865.049	2
30547.1973	8271.5	2
30548.1426	8407.941	2
30548.6387	8349.875	2
30548.7246	8415.251	2
30549.01	8056.39355	2
30549.1328	7932.321	2
30549.1777	7973.07666	2
30549.4238	8473.323	2
30549.5254	8803.889	2
30549.9766	8567.045	2
30550.5156	8080.466	2
30550.5781	8495.413	2
30550.6172	8365.728	2
30550.793	8127.06641	2
30550.8457	8533.36	2
30551.3418	8467.651	2
30551.748	8476.491	2
30551.7637	8409.043	2
30552.0313	8298.634	2
30552.2656	8334.903	2
30552.79	8079.464	2
30552.8652	8419.667	2
30552.9648	8253.949	2
30555.87	8937.874	2
30556.0059	8168.328	2
30556.36	8189.81641	2
30556.7188	7976.96436	2
30557.2031	8553.982	2
30557.78	8282.58	2
30558.2148	8413.131	2
30558.4258	7780.7417	2
30559.2344	8399.327	2
30559.6172	7772.7915	2
30559.666	8120.548	2
30560.248	8387.37	2
30560.51	8304.303	2
30560.97	8411.367	2
30561.4316	8696.704	2
30561.5078	8389.591	2
30562.207	8473.264	2
30562.582	8122.66943	2
30562.6055	8382.699	2
30562.9668	8692.609	2
30563.0977	8029.346	2
30563.123	8282.46	2
30563.2012	7809.703	2
30563.498	8179.477	2
30564.1777	8207.554	2
30564.2539	8325.575	2
30564.5176	8621.792	2
30564.68	8210.852	2
30564.916	8321.03	2
30565.5137	8190.52637	2
30567.4	8157.694	2
30567.4629	8214.762	2
30567.7168	8325.652	2
30568	8020.182	2
30568.1211	8540.058	2
30569.4063	8249.518	2
30569.623	9292.662	2
30569.72	8035.066	2
30569.7773	8130.66748	2
30569.8984	8206.644	2
30570.36	8516.411	2
30570.61	8159.70264	2
30570.7285	8233.282	2
30570.9766	8239.635	2
30571.4883	8060.516	2
30571.8164	8419.685	2
30572.1934	8221.055	2
30572.3711	7853.106	2
30572.6348	8095.284	2
30572.6484	8224.345	2
30573.3164	8045.37	2
30573.6445	8103.727	2
30573.9141	8281.428	2
30574.5566	8260.655	2
30574.8438	8116.012	2
30574.8633	8257.793	2
30575.4473	8498.918	2
30577.4883	8550.95	2
30577.582	8346.019	2
30577.6465	8297.186	2
30578.5332	8266.664	2
30579.1348	7960.522	2
30579.2246	8314.199	2
30579.78	8478.8	2
30580.32	8128.897	2
30581.0156	8481.016	2
30581.5234	8463.959	2
30581.6719	8010.03271	2
30581.707	7672.74951	2
30582.207	7999.57666	2
30582.209	7970.137	2
30582.4629	8451.331	2
30582.7188	8406.455	2
30582.88	7943.37744	2
30583.0566	8546.11	2
30583.3379	8325.256	2
30583.4336	8386.633	2
30584.7129	8053.3335	2
30584.8633	8432.606	2
30584.9	8652.245	2
30585.541	8651.926	2
30585.8418	8056.08154	2
30585.8789	8431.356	2
30586.5117	8405.592	2
30586.52	8434.527	2
30586.5566	7980.29834	2
30586.75	8116.20459	2
30586.8555	8207.744	2
30586.8965	8385.156	2
30587.4023	8189.744	2
30587.6719	8108.03662	2
30588.3242	8383.592	2
30588.5352	8039.802	2
30588.8848	8401.032	2
30589.0723	8236.542	2
30589.1836	8720.335	2
30589.2969	8042.62451	2
30589.44	8101.985	2
30589.7363	8236.971	2
30590.1855	8055.385	2
30590.3711	8330.729	2
30590.4082	8260.967	2
30590.8184	8462.927	2
30590.959	8839.931	2
30591.2012	8255.237	2
30591.3477	8243.156	2
30591.4629	8335.86	2
30592.0059	8242.411	2
30592.0547	8645.743	2
30593.4688	8086.53955	2
30593.541	8247.194	2
30594.459	8304.855	2
30594.5371	8600.175	2
30594.6348	8085.534	2
30595.1348	8246.115	2
30595.5645	8545.675	2
30595.6172	8179.67139	2
30595.97	8024.963	2
30596.7344	8282.023	2
30597.0684	8221.62	2
30597.5449	8290.475	2
30597.7129	8019.059	2
30597.8984	8275.087	2
30598.68	8125.40039	2
30599.4648	8022.92	2
30599.7773	8289.914	2
30600.3945	8467.588	2
30600.71	8373.858	2
30601.0215	8274.314	2
30601.043	8342.218	2
30601.2285	8460.031	2
30601.28	8272.702	2
30601.543	8437.961	2
30601.7676	8494.296	2
30601.8633	8184.74561	2
30602.125	8337.07	2
30602.5488	8088.228	2
30603.0566	8349.301	2
30603.44	8598.89	2
30603.6113	7650.82471	2
30603.76	8238.378	2
30603.877	8258.316	2
30604.44	8643.194	2
30604.4746	7919.52734	2
30604.5039	8154.2334	2
30604.6563	7841.231	2
30604.7344	7879.34326	2
30605.2461	8431.619	2
30605.26	8361.135	2
30605.75	8534.315	2
30606.0176	8235.593	2
30606.2539	8531.388	2
30606.2832	8421.291	2
30606.6133	8279.058	2
30606.877	8052.26172	2
30607.1582	8097.81738	2
30607.2852	8378.285	2
30607.31	8407.842	2
30608.6934	8319.069	2
30608.9961	8291.992	2
30609.4219	7938.14844	2
30609.7051	8121.22949	2
30610.373	8536.997	2
30611.0977	7880.337	2
30612.0117	8623.065	2
30612.2031	8227.541	2
30612.4141	8150.564	2
30612.69	7984.53174	2
30613.54	7702.40625	2
30613.5918	8306.64551	2
30613.7715	8056.90625	2
30613.8418	8117.65674	2
30614.43	8478.707	2
30614.49	8292.062	2
30614.51	8484.424	2
30614.6758	8327.555	2
30614.7266	7916.99365	2
30614.7813	8542.105	2
30615.37	8314.257	2
30616.1328	8171.363	2
30616.21	8320.957	2
30616.7715	8122.986	2
30616.7715	8510.648	2
30617.47	8459.381	2
30617.7	8469.072	2
30617.95	8396.39551	2
30618.6465	8608.731	2
30618.6465	8481.002	2
30619.21	8177.98145	2
30619.5313	8379.162	2
30619.6055	8286.072	2
30619.6289	8271.873	2
30619.6484	7989.515	2
30619.95	8354.127	2
30619.98	8688.681	2
30620.1543	8183.83252	2
30620.7773	8096.92334	2
30620.9355	8066.0415	2
30620.9512	8343.351	2
30621.125	8760.53	2
30621.1621	8416.424	2
30621.2637	7887.339	2
30621.4453	8725.166	2
30621.459	8133.56152	2
30621.4941	8158.13135	2
30621.59	7847.18	2
30622.2578	8294.132	2
30622.31	8058.205	2
30622.4316	8319.131	2
30622.6465	8455.755	2
30623.23	8149.19873	2
30623.3926	8351.017	2
30623.4551	8687.001	2
30623.8457	8513.765	2
30624.6543	8220.719	2
30625.873	8245.144	2
30626.1738	7892.798	2
30626.1738	8258.917	2
30627.15	8320.654	2
30627.1836	8624.569	2
30627.6	8095.09473	2
30627.7871	8009.807	2
30627.7969	8434.138	2
30628.24	8166.348	2
30628.668	8403.498	2
30629.01	8227.573	2
30631.4824	7890.11133	2
30631.6367	8379.69	2
30632.3574	8379.402	2
30632.625	8261.687	2
30633.37	8480.998	2
30633.416	8370.116	2
30633.5566	8307.726	2
30634.7676	8277.018	2
30635.1328	8464.613	2
30636.07	8472.504	2
30636.4063	8236.517	2
30636.4414	8149.31738	2
30636.5117	8113.408	2
30636.5234	8367.547	2
30637.0723	8292.60449	2
30637.4	8042.241	2
30637.8145	8408.13	2
30638.1738	8155.477	2
30638.4551	8459.31	2
30638.627	7898.84033	2
30638.7637	8346.376	2
30639.39	8267.862	2
30639.5859	8530.688	2
30639.8672	8293.755	2
30639.9453	8460.366	2
30639.9766	8209.9	2
30640.5527	8285.173	2
30640.916	8339.819	2
30642.0566	8297.908	2
30642.77	8168.006	2
30643.43	8000.58838	2
30643.6543	8392.6875	2
30644.375	8278.77051	2
30644.4941	8232.102	2
30644.5918	8175.80469	2
30644.7773	8393.818	2
30645.2363	8049.498	2
30645.27	8353.706	2
30645.377	8743.189	2
30646.15	8788.281	2
30646.27	8550.81	2
30646.69	8156.912	2
30647.0156	8423.292	2
30647.3457	8789.851	2
30647.4355	8326.023	2
30647.5957	8246.007	2
30647.9766	8641.293	2
30647.998	7951.259	2
30648.6738	8230.874	2
30649.4512	8208.328	2
30649.58	7938.29248	2
30649.7773	8222.772	2
30649.82	7770.335	2
30649.8828	8505.249	2
30649.99	8584.141	2
30650.0957	8652.907	2
30650.3555	7963.373	2
30650.3789	8481.9375	2
30650.666	8743.894	2
30650.74	8880.16	2
30650.916	8450.03	2
30651.0352	8561.741	2
30651.1055	8839.193	2
30651.13	8350.354	2
30652.2363	8490.354	2
30652.5957	8222.191	2
30653.0781	8313.678	2
30653.29	8156.436	2
30653.5371	8210.234	2
30653.6016	8693.545	2
30653.7383	8106.41064	2
30653.877	8014.52734	2
30654.6563	8555.723	2
30654.7363	8289.885	2
30654.98	8564.001	2
30655.2461	8334.688	2
30655.3535	7838.236	2
30655.3984	8228.899	2
30655.9141	8710.069	2
30655.9355	8541.094	2
30656	8561.721	2
30656.0234	8167.28467	2
30656.04	8292.93	2
30656.7285	8494.955	2
30656.8086	8448.391	2
30656.9121	8275.308	2
30657.1152	8386.94	2
30657.6816	8146.704	2
30657.81	8587.10449	2
30658.22	8168.217	2
30658.2363	8178.015	2
30658.3184	8362.255	2
30658.5234	8081.49756	2
30658.8027	8088.94531	2
30658.9883	8291.671	2
30659.7363	8686.357	2
30660.03	8152.75	2
30660.125	8088.534	2
30660.1641	8351.437	2
30661.24	8238.998	2
30662.31	8366.628	2
30662.5918	8148.461	2
30662.6582	7997.637	2
30662.7344	8282.268	2
30662.82	8106.932	2
30662.94	8215.346	2
30663.1055	8471.152	2
30663.1328	8201.695	2
30663.2988	8242.386	2
30663.4531	8232.48	2
30663.6523	8135.819	2
30663.7188	8172.645	2
30664.0137	8415.878	2
30664.4531	8389.265	2
30664.748	8469.262	2
30665.416	8518.127	2
30665.625	8155.701	2
30665.791	8315.52051	2
30665.9277	8070.292	2
30666.57	8322.727	2
30667.9922	8147.059	2
30668.2773	8298.377	2
30668.3984	8544.612	2
30668.4043	8173.675	2
30668.9863	8117.86768	2
30670.39	8156.177	2
30670.8359	8387.163	2
30671.1367	8337.462	2
30671.52	8368.009	2
30671.6758	7995.821	2
30672.75	8176.902	2
30674.2559	8325.592	2
30674.92	8499.381	2
30674.9863	8213.078	2
30674.9922	8223.428	2
30675.63	8096.18652	2
30675.85	8331.092	2
30676.1641	8543.914	2
30676.1641	8179.48975	2
30676.9551	8567.029	2
30677.1035	8125.25	2
30677.7969	8374.958	2
30677.9453	8305.135	2
30677.998	8155.94971	2
30678.65	8327.328	2
30678.6777	8476.122	2
30678.9043	8198.123	2
30679.2539	8436.426	2
30679.3535	8215.709	2
30679.3984	7968.396	2
30679.5879	8314.075	2
30679.709	8288.49	2
30680.3945	8235.138	2
30680.49	8284.232	2
30681.01	8324.515	2
30681.1738	8331.755	2
30681.2422	8067.35547	2
30681.2754	8312.101	2
30681.34	8249.222	2
30681.7754	7966.616	2
30682.7246	7803.077	2
30683.0332	8269.264	2
30683.1621	8231.008	2
30683.2988	8101.743	2
30683.3984	8164.258	2
30683.4219	8344.524	2
30683.6172	8522.158	2
30683.9727	8637.465	2
30684.8242	8384.188	2
30685.1133	8421.743	2
30685.2441	8403.696	2
30685.3027	8335.086	2
30685.47	8193.264	2
30685.6816	8379.927	2
30686.1055	8265.629	2
30686.2168	8407.663	2
30686.3086	8609.103	2
30686.7734	8430.785	2
30687.207	8779.295	2
30687.6113	8463.333	2
30687.6953	8623.778	2
30688.7656	8257.176	2
30688.8789	8586.253	2
30688.9121	8544.426	2
30689.1973	8357.301	2
30689.2031	8324.226	2
30689.9648	8336.879	2
30691.0371	8230.432	2
30691.0859	8509.074	2
30691.5684	8103.872	2
30691.8555	8041.606	2
30691.92	8375.374	2
30692.05	7697.65	2
30692.16	8356.268	2
30692.1738	7868.42334	2
30692.498	8438.815	2
30692.5527	8165.45752	2
30692.8535	8161.786	2
30692.98	8259.598	2
30693.22	8082.959	2
30693.2715	8050.392	2
30693.3848	8219.039	2
30693.9512	8106.32568	2
30694.002	8325.649	2
30694.0879	7917.165	2
30694.28	8315.842	2
30694.5176	8439.485	2
30694.5879	8218.99	2
30695.5547	8413.026	2
30695.5918	8431.371	2
30695.9863	8233.709	2
30696.168	8341.882	2
30696.4941	8258.599	2
30696.7988	8662.499	2
30697.207	8110.632	2
30697.2852	7963.369	2
30697.4863	8442.395	2
30698.2754	8132.763	2
30698.3262	8478.855	2
30698.62	8315.222	2
30698.9043	8139.261	2
30698.94	8387.721	2
30699.5664	8067.235	2
30699.668	8208.969	2
30699.6973	8305.288	2
30699.8867	8361.78	2
30700.3926	7876.33154	2
30700.72	7957.97852	2
30701.3828	8215.701	2
30702.2676	8332.724	2
30702.416	8157.138	2
30703.1875	8049.754	2
30703.5254	8273.698	2
30703.584	8751.222	2
30703.6035	8154.907	2
30704.3555	8556.36	2
30704.7148	8298.962	2
30704.7441	8235.276	2
30705.1	8256.274	2
30705.1211	8201.628	2
30705.5117	8003.006	2
30706.14	8395.189	2
30706.2031	8733.814	2
30707.91	8022.311	2
30708.19	8449.666	2
30708.3086	8578.731	2
30708.4727	7877.91553	2
30708.61	8044.743	2
30708.9043	8115.249	2
30708.9219	8457.704	2
30709.1035	8191.72852	2
30709.75	8035.02344	2
30709.77	8092.897	2
30710.45	8260.528	2
30710.7344	8209.686	2
30711.09	8295.792	2
30711.5176	8516.005	2
30711.53	8234.166	2
30711.7578	8221.348	2
30712.4531	8481.688	2
30712.5176	8431.338	2
30713.1465	8242.537	2
30713.4551	8628.3125	2
30713.5449	8426.495	2
30713.6621	8442.1	2
30713.77	8046.09961	2
30713.9922	8301.741	2
30714.14	8113.214	2
30714.7715	8033.3833	2
30715.0566	8321.663	2
30715.2539	8424.179	2
30715.4922	8936.315	2
30715.62	8570.789	2
30715.6445	8451.754	2
30715.8457	8370.047	2
30716.0078	8134.6167	2
30716.0469	8145.89551	2
30716.0859	8209.707	2
30716.2637	8269.52051	2
30716.6875	8457.188	2
30716.752	8750.551	2
30716.7559	8461.6875	2
30717.0449	8719.96	2
30717.1	8651.172	2
30717.1289	8362.183	2
30717.17	8471.69	2
30717.3926	8297.041	2
30718.1934	8376.47949	2
30718.3984	8012.863	2
30718.459	8528.295	2
30718.8281	8184.474	2
30718.97	8391.581	2
30719.0215	7991.896	2
30719.03	7792.24756	2
30719.2734	8374.409	2
30719.6738	8429.68	2
30720.9922	7987.09961	2
30721.041	8018.97461	2
30721.3574	8219.226	2
30721.8145	8242.22949	2
30722.0566	8281.294	2
30723.041	8438.444	2
30724.1035	8562.75	2
30724.3125	8333.944	2
30725	8324.421	2
30725.1621	8295.667	2
30725.2129	8378.825	2
30725.4375	8545.075	2
30725.9746	7412.624	2
30726.0879	8900.844	2
30726.5117	8230.078	2
30726.9941	8061.184	2
30727.37	8169.24463	2
30727.4277	8369.149	2
30727.7871	8277.257	2
30728.0566	8224.489	2
30728.1133	8230.966	2
30728.5039	8290.524	2
30728.5664	8540.2	2
30729.0254	8839.188	2
30729.84	8184.143	2
30729.877	8072.28	2
30730.0566	8120.908	2
30730.7148	8254.394	2
30730.8379	8499.11	2
30731.3477	8447.601	2
30731.5039	8331.091	2
30731.7246	8352.302	2
30731.873	8455.634	2
30732.2871	8531.769	2
30732.3066	8284.58	2
30732.8867	8322.944	2
30732.98	8345.657	2
30733.209	8145.77441	2
30733.22	8383.383	2
30733.3652	8043.998	2
30733.93	8071.56836	2
30734.0039	8336.881	2
30734.05	8511.636	2
30734.6738	8317.388	2
30734.9238	8367.804	2
30735.1484	7989.328	2
30735.7422	8422.022	2
30736	8347.906	2
30736.0625	8267.515	2
30736.873	8340.418	2
30736.998	8314.866	2
30737.0977	8230.096	2
30737.58	8322.481	2
30737.9023	8229.837	2
30738.1914	8149.88232	2
30738.291	8554.806	2
30738.3066	8395.974	2
30738.3984	8457.43	2
30738.9688	8050.433	2
30739.1172	8457.602	2
30739.1484	8232.339	2
30739.291	8218.848	2
30739.3652	8497.144	2
30739.3789	8621.689	2
30739.3965	8153.902	2
30739.5469	7953.192	2
30739.64	8678.194	2
30739.7324	8400.004	2
30739.9219	9347.163	2
30740.291	8470.164	2
30740.584	7976.242	2
30740.5977	8212.866	2
30740.6816	7611.48828	2
30740.9316	8513.222	2
30741.5039	8152.87744	2
30741.65	8271.259	2
30742.5059	8456.085	2
30742.5332	8341.016	2
30742.5352	8284.373	2
30742.5586	8693.416	2
30742.8535	8167.71143	2
30743.32	8578.153	2
30743.7227	8612.21	2
30744.19	8361.938	2
30744.6582	8423.112	2
30744.9414	8572.81	2
30744.9824	7792.425	2
30745.0176	8310.173	2
30745.7617	8586.69	2
30745.7871	8255.33	2
30746.5156	8371.674	2
30747.3281	8091.55566	2
30747.6387	8394.116	2
30747.6387	8510.349	2
30748.0078	7841.254	2
30748.2461	8352.118	2
30749.42	8286.156	2
30749.9316	8485.177	2
30750.0527	8318.302	2
30750.3	8438.138	2
30750.3984	8164.90137	2
30750.4043	8051.877	2
30750.7969	8269.234	2
30751.23	8020.59375	2
30751.4727	8259.003	2
30751.9824	8056.174	2
30753.05	8547.789	2
30753.1	8141.10938	2
30753.5566	8494.334	2
30753.7988	8380.847	2
30754.5625	8793.661	2
30754.57	8464.81	2
30754.5918	7889.94043	2
30754.875	8358.341	2
30755.9434	8437.968	2
30755.957	8058.53955	2
30756.6621	8411.975	2
30757.39	8350.455	2
30757.4941	8678.288	2
30757.7871	8614.023	2
30758.21	8097.96973	2
30758.377	8088.537	2
30758.4023	7952.04	2
30758.6641	8160.11328	2
30758.8828	7975.9165	2
30759.2578	8084.87549	2
30759.4512	7809.81152	2
30759.54	8604.131	2
30759.5547	8266.575	2
30759.7344	8428.83	2
30759.7363	8407.327	2
30759.8926	8373.191	2
30760.1641	8405.026	2
30760.2	8153.83838	2
30760.22	8396.233	2
30760.3184	8124.17432	2
30760.4355	8022.08	2
30760.5	7993.27832	2
30760.7988	8330.975	2
30760.9941	8331.788	2
30761.5352	8255.003	2
30761.7012	8329.003	2
30762.2129	7897.816	2
30762.4336	8303.185	2
30762.5527	8170.998	2
30762.793	8221.195	2
30762.85	8293.574	2
30762.89	8227.793	2
30762.9668	8188.88037	2
30762.9961	8463.574	2
30763.6855	8885.535	2
30763.7051	8574.594	2
30763.7285	8171.15674	2
30763.9	8019.463	2
30763.957	7619.60449	2
30763.9922	8296.111	2
30764.14	7927.838	2
30764.2852	8240.022	2
30765.0488	8614.368	2
30765.2559	8351.861	2
30765.36	8260.94	2
30765.7949	9020.453	2
30765.998	8467.727	2
30766.66	7917.825	2
30767.6836	8689.223	2
30767.8789	8674.315	2
30768.959	7906.71973	2
30769.0586	8558.029	2
30769.7539	8302.053	2
30769.8	8461.217	2
30769.8613	8130.534	2
30769.9277	8189.977	2
30769.9688	8423.91	2
30770.0527	8118.409	2
30770.0586	8229.702	2
30770.2832	8385.903	2
30770.5352	8325.143	2
30770.9941	8394.881	2
30771.1172	8172.003	2
30771.1543	8587.725	2
30771.416	8398.539	2
30771.7832	8244.367	2
30772.3848	8501.808	2
30772.68	7925.40527	2
30772.7363	7994.67334	2
30772.7949	8144.249	2
30773.1484	8801.04	2
30773.2578	8685.414	2
30773.5664	8506.699	2
30773.873	8473.678	2
30774.2949	8102.71143	2
30774.41	8049.239	2
30775.1719	8202.76	2
30775.1719	8174.637	2
30775.23	8467.685	2
30775.4512	8138.50439	2
30776.1953	8700.296	2
30776.3379	8365.706	2
30776.66	8466.336	2
30777.0586	8663.864	2
30777.0684	8629.161	2
30777.0723	8392.116	2
30777.1133	8600.75	2
30777.37	8286.205	2
30777.45	8216.125	2
30777.4941	8370.849	2
30777.81	8325.263	2
30778.3438	8502.267	2
30778.51	8382.859	2
30778.8945	8097.171	2
30779.1816	8306.223	2
30779.2266	8056.077	2
30779.55	8538.134	2
30780.04	7620.69727	2
30780.4453	8188.975	2
30780.4648	8718.678	2
30780.709	8565.983	2
30780.97	8320.956	2
30781.168	8134.90967	2
30781.3613	8185.41455	2
30781.3789	8183.71	2
30781.4316	8089.76953	2
30781.7441	8062.575	2
30781.87	8268.256	2
30782.1875	8162.0083	2
30782.2148	8140.60352	2
30782.7754	8646.61	2
30783.3281	8119.59229	2
30783.7246	8502.263	2
30783.8867	8365.559	2
30784.24	8327.957	2
30784.3184	8685.274	2
30784.373	8617.144	2
30784.5313	8045.11133	2
30784.8379	8469.559	2
30785.0586	8075.968	2
30785.18	8181.37256	2
30785.2168	8382.672	2
30785.5879	8242.429	2
30785.6289	8372.797	2
30785.71	7870.941	2
30785.7246	8308.039	2
30786.6445	8433.096	2
30786.74	8509.445	2
30786.7988	8421.617	2
30787.1816	8423.729	2
30787.9629	8487.044	2
30788.4668	8372.804	2
30788.4941	8118.26074	2
30788.5684	8784.303	2
30789.81	8124.18262	2
30790.4043	8616.97949	2
30790.8633	8149.156	2
30791.0176	8397.419	2
30791.06	8285.856	2
30791.8848	8301.786	2
30792.1211	8165.33838	2
30792.459	8439.18	2
30792.5566	7916.17627	2
30792.9688	8332.824	2
30793.0137	8353.225	2
30793.1211	8317.468	2
30793.14	8589.905	2
30793.209	8463.109	2
30793.2949	8309.352	2
30793.32	8493.127	2
30793.8379	8712.793	2
30793.9824	8662.041	2
30794.2949	8238.298	2
30794.6738	7899.13867	2
30795.6328	8432.094	2
30795.8828	8261.372	2
30796.082	8478.658	2
30796.1172	8485.245	2
30796.3848	8328.603	2
30796.5938	8656.442	2
30796.6133	8344.754	2
30796.6445	8604.565	2
30796.7559	8371.519	2
30796.8359	8130.179	2
30796.9512	8479.131	2
30797.0059	8205.037	2
30797.2012	8207.108	2
30797.5156	8591.359	2
30797.7148	8591.591	2
30798.47	8410.593	2
30799.76	8364.6	2
30799.8184	8338.507	2
30800.09	8175.94043	2
30800.207	8320.739	2
30800.5273	8608.333	2
30800.5332	8357.199	2
30800.8789	8482.513	2
30801.5488	8390.225	2
30801.7852	8614.147	2
30801.9238	7981.279	2
30802.0547	8317.153	2
30802.09	8371.727	2
30802.19	8263.349	2
30802.5254	8274.527	2
30802.6523	8134.90869	2
30802.7051	8142.025	2
30803.4	8107.52051	2
30803.4063	8161.234	2
30803.584	8389.838	2
30803.8711	8035.908	2
30803.9785	8193.107	2
30804.01	8142.51172	2
30804.04	8366.762	2
30804.05	8606.562	2
30804.78	8261.095	2
30805.2383	8184.827	2
30805.623	8620.059	2
30806.36	8148.496	2
30806.8828	8157.15967	2
30807.1035	8680.519	2
30807.2578	8116.813	2
30807.5176	8159.78467	2
30807.5273	8184.10449	2
30807.6953	8214.991	2
30807.7617	8763.559	2
30807.8848	8113.75049	2
30808.4453	8269.479	2
30809.1875	8721.979	2
30809.66	8252.556	2
30809.72	8264.711	2
30809.7441	8535.772	2
30809.957	7843.04	2
30810.2676	8142.69531	2
30810.31	8173.0376	2
30810.6367	8421.513	2
30811.0215	8155.918	2
30811.0352	7998.297	2
30811.209	8427.981	2
30811.377	8610.279	2
30811.875	8367.108	2
30811.8984	8548.218	2
30811.98	7815.62842	2
30812.1035	8215.422	2
30812.4219	8541.617	2
30812.61	8340.579	2
30812.77	8140.577	2
30813.2813	8449.822	2
30813.3438	8462.534	2
30814.2578	8476.747	2
30814.3027	8342.64551	2
30814.4766	8216.072	2
30814.6152	7992.86035	2
30814.74	8381.202	2
30814.8672	8355.99	2
30814.875	8050.9624	2
30814.9512	8359.778	2
30816.06	7897.649	2
30816.3379	8194.688	2
30816.4414	8020.233	2
30816.4785	8205.101	2
30816.69	8358.517	2
30816.8789	8231.083	2
30817.416	8307.45	2
30817.6875	8159.412	2
30817.7559	8615.634	2
30818.1152	8599.286	2
30818.4121	8130.34033	2
30818.9551	8440.219	2
30819.01	8199.476	2
30819.2988	8552.466	2
30819.3574	8481.643	2
30819.5918	8684.445	2
30820.2461	8283.176	2
30820.5566	8520.349	2
30820.6348	8314.635	2
30820.65	8172.18848	2
30820.7578	8567.702	2
30820.9277	8074.34668	2
30821.7363	8059.26465	2
30822.2129	8540.627	2
30822.3	8405.993	2
30822.4629	8405.51	2
30822.5352	8057.256	2
30822.6387	8124.719	2
30822.998	8360.426	2
30823.623	8536.081	2
30823.6641	7986.08643	2
30823.7441	8616.366	2
30823.7617	8347.512	2
30824.1738	8216.086	2
30824.1855	8543.469	2
30824.5664	8334.5625	2
[truncated: 12,753 more rows]
