# Supplementary material for: A droplet digital PCR (ddPCR) assay to detect Helicoverpa armigera (Lepidoptera: Noctuidae) in bulk trap samples
Source: PLoS One. 2017 May 31;12(5):e0178704. doi: 10.1371/journal.pone.0178704 (PMC5451079; doi:10.1371/journal.pone.0178704)
Supplement: S1 Table — (ZIP) [file pone.0178704.s001.zip › HELICOV_104.csv]

Ch1 Amplitude	Ch2 Amplitude	Cluster
686.3278	347.835541	1
15579.7344	5393.891	1
16442.6133	5827.166	1
16729.3574	5871.252	1
16976.209	5892.97	1
17053.8516	6265.077	1
17192.8516	6093.55859	1
17265.1816	6451.2085	1
17343.791	6448.04736	1
17364.3262	6191.03662	1
17380.043	6270.138	1
17384.7676	6019.21143	1
17386.3359	6067.751	1
17396.248	6420.796	1
17417.7754	6036.773	1
17422.6074	6266.786	1
17431.53	5942.709	1
17435.6035	6057.751	1
17440.6387	6443.27344	1
17453.2129	5955.23828	1
17466.8535	6208.814	1
17468.2363	6209.935	1
17488.9063	6310.893	1
17500.2969	6179.746	1
17501.3164	6181.536	1
17504.1016	6276.585	1
17504.8535	6235.23047	1
17505.9629	6156.64	1
17509.6172	6211.611	1
17521.5156	6358.881	1
17528.5684	6132.43457	1
17544.1855	6274.163	1
17551.2285	6110.17139	1
17552.19	6143.483	1
17555.51	6366.782	1
17558.0137	6361.41162	1
17561.4961	6239.14648	1
17565.9336	5825.282	1
17569.53	6014.464	1
17572.04	6117.62256	1
17584.6738	6349.509	1
17588.2461	6068.647	1
17589.1836	6050.405	1
17591.2227	6141.805	1
17592.95	6019.163	1
17599.31	6043.921	1
17607.2363	6079.627	1
17612.7852	5886.406	1
17613.6035	5961.104	1
17613.7129	6121.8584	1
17624.1152	6342.43848	1
17632.2676	6052.372	1
17635.5664	6328.44775	1
17636.55	6343.154	1
17644.9414	6283.06055	1
17646.4961	6301.76758	1
17648.5859	6141.061	1
17649.83	6085.78857	1
17649.998	6175.396	1
17653.2031	6164.28662	1
17672.9375	6254.964	1
17678.0527	6232.959	1
17680.7461	6202.504	1
17683.9863	5984.23926	1
17690.1152	6165.772	1
17690.1855	5895.873	1
17695.6719	6118.1543	1
17701.793	6139.74072	1
17702.09	5770.18	1
17708.2871	6336.06	1
17709.82	6183.02051	1
17711.9727	6332.5835	1
17724.96	6263.423	1
17725.64	6293.43945	1
17726.1875	6230.89648	1
17726.543	6247.208	1
17735.043	6462.68262	1
17739.07	6596.11865	1
17740.6484	6227.354	1
17741.6855	6156.17334	1
17746.06	6327.06641	1
17746.2012	6499.23438	1
17748.3262	6070.549	1
17750.72	6110.147	1
17752.7988	6425.31641	1
17756.0488	6466.53564	1
17760.0469	6333.69434	1
17760.6934	6440.641	1
17763.35	6254.89648	1
17766.7637	6655.987	1
17771.1152	6224.27246	1
17777.3145	6336.855	1
17777.8789	6161.11865	1
17779.6	6123.31445	1
17783.21	6085.64746	1
17783.252	6227.511	1
17788.2539	6280.42432	1
17790.4375	6431.54248	1
17791.2266	6578.403	1
17793.1875	6511.32031	1
17793.3164	6130.42871	1
17796.0313	6392.242	1
17796.0781	6277.895	1
17797.3574	6586.39551	1
17800.918	6413.263	1
17802.14	6432.75342	1
17802.416	6637.41846	1
17805.1016	6303.172	1
17813.8516	6216.875	1
17817.18	6259.58	1
17819.332	6043.51563	1
17822.9453	6371.31641	1
17824.0039	6206.05	1
17824.0078	6304.998	1
17825.5313	6076.054	1
17828.7441	6413.05225	1
17831.2266	6379.874	1
17832.5918	6256.617	1
17834.16	6590.08447	1
17834.42	6028.33057	1
17835.0078	6337.02	1
17835.3184	6316.43555	1
17835.5117	6241.558	1
17835.627	6175.06543	1
17840.2871	6296.31641	1
17840.4629	6114.39551	1
17844.666	6663.99072	1
17846.0273	6286.723	1
17848.67	6034.415	1
17859.4785	6401.03271	1
17859.9531	6196.25732	1
17861.1172	6289.34473	1
17861.8555	6363.39941	1
17863.3672	6212.40674	1
17864.1836	6436.71045	1
17864.5137	6329.93945	1
17868.3145	6332.272	1
17869.5488	6323.0835	1
17871.92	6084.401	1
17872.2773	6252.35547	1
17876.9121	6256.64453	1
17877.6563	6472.13965	1
17877.7246	6232.18164	1
17878.5117	6242.54541	1
17880.6973	6262.34473	1
17881.7227	6703.30664	1
17882.7969	6199.404	1
17883.1484	6341.92969	1
17883.6758	6287.93359	1
17884.4551	6462.06543	1
17886.3125	6061.78369	1
17886.5352	6450.666	1
17887.9922	6243.56934	1
17891.5527	6553.44531	1
17894.9629	6519.89453	1
17897.3887	6035.07666	1
17899.4316	6261.92529	1
17902.8477	6426.13672	1
17903.1055	6437.129	1
17903.2168	6181.31836	1
17904.9453	6275.056	1
17907.9863	6362.34473	1
17908.92	6014.825	1
17909.8418	6192.489	1
17912.6836	6153.95166	1
17912.79	6136.20264	1
17912.9473	5907.85254	1
17913.2578	6397.668	1
17913.3359	6495.79248	1
17914.93	6197.3374	1
17916.002	6360.421	1
17917.0371	6392.471	1
17917.44	6256.075	1
17917.7363	6122.109	1
17918.373	6233.913	1
17919.5449	6360.985	1
17920.0918	6378.367	1
17923.19	6191.0874	1
17925.1426	6287.67432	1
17927.49	6308.782	1
17929.0449	6286.31934	1
17930.17	6322.58936	1
17931.2012	6407.649	1
17931.9824	6377.814	1
17935.57	6220.2417	1
17937.09	6185.907	1
17937.7188	6293.77344	1
17937.834	6443.28564	1
17938.0664	6219.166	1
17939.3223	6565.63525	1
17942.0469	6642.66943	1
17944.7246	6188.877	1
17944.9727	6540.653	1
17949.5957	6451.432	1
17950.0449	6631.734	1
17951.5156	6497.76563	1
17953.96	6130.01758	1
17954.3867	6191.449	1
17956.86	6319.43066	1
17959.79	6452.08154	1
17960.94	6070.17627	1
17963.42	6523.971	1
17964.3	6471.885	1
17964.5566	6156.74463	1
17965.7813	6468.61865	1
17968.1289	6123.28	1
17968.9434	6146.47949	1
17968.9531	6322.34766	1
17974.1074	6350.578	1
17974.56	6489.396	1
17974.7148	6680.692	1
17975.082	6434.698	1
17975.1953	6457.07275	1
17978.7871	6217.35254	1
17980.8438	6359.33838	1
17981.1836	6313.28125	1
17981.6816	6402.88	1
17982.42	6378.098	1
17983.0078	5964.509	1
17983.01	6617.855	1
17983.93	6608.63232	1
17984.6563	6337.57275	1
17986.998	6332.65	1
17991.7168	6312.552	1
17993.2	6367.58936	1
17995.125	6208.771	1
17995.4668	6301.049	1
17996.6738	6484.988	1
17997.3125	6326.79346	1
17999.03	6615.11865	1
18001.9258	6599.677	1
18002.09	6481.00146	1
18002.5527	6372.089	1
18002.8652	6325.45264	1
18003.041	6329.26025	1
18004.2188	6120.94	1
18004.7	5927.10254	1
18007.459	6147.5166	1
18011.7539	6352.10352	1
18011.9453	6153.59668	1
18013.9727	6409.86328	1
18014.8984	6142.05273	1
18018.6914	6531.33643	1
18019.75	6198.49951	1
18022.8477	6335.444	1
18023.8887	6403.479	1
18025.66	6298.186	1
18027.6035	6139.11963	1
18028.9414	6493.101	1
18029.0176	6444.60254	1
18029.2715	6367.64258	1
18030.62	6438.96533	1
18031.7363	6221.12158	1
18036.0684	6244.856	1
18038.2266	6433.31738	1
18039.4023	6391.276	1
18040.623	6320.48535	1
18040.74	6200.729	1
18040.9258	6716.972	1
18041.3926	6090.233	1
18041.8535	6212.83057	1
18043.2871	6553.238	1
18043.44	6464.59131	1
18044.4629	6410.014	1
18044.65	6335.39844	1
18044.8516	6606.80859	1
18045.93	6162.93945	1
18046.3848	6143.174	1
18048.0566	6562.77	1
18049.2	6468.66455	1
18052.877	6404.32861	1
18053.4648	6330.959	1
18053.9688	6442.169	1
18054.6621	6330.32227	1
18057.2969	6346.41748	1
18059.32	6181.10449	1
18061.4316	6587.05566	1
18062.95	6247.55	1
18062.9922	6107.29834	1
18064.418	6194.519	1
18065.082	6480.07861	1
18065.49	6351.431	1
18069.0254	6184.85742	1
18069.6133	6325.293	1
18069.7656	6319.642	1
18069.9648	6079.007	1
18071.0371	6169.57959	1
18072.4512	6277.53271	1
18073.5	6243.10254	1
18077.9258	6689.045	1
18079.04	6378.132	1
18079.1816	6383.199	1
18079.85	6468.5625	1
18080.3711	6621.70264	1
18080.9375	6270.009	1
18081.14	6166.139	1
18082.8047	6766.79834	1
18084.832	6243.175	1
18087.4531	6937.00146	1
18087.6172	6269.346	1
18088.2578	6155.125	1
18089.0488	6185.70947	1
18089.0859	6562.97363	1
18090.04	6414.9165	1
18094.2539	6432.334	1
18094.3438	6534.8667	1
18094.6777	6610.769	1
18095.0781	6454.452	1
18095.49	6567.714	1
18095.6348	6160.11865	1
18097.46	6348.152	1
18098.79	6529.982	1
18100.6641	6108.107	1
18101.9824	6679.029	1
18102.2266	6523.99365	1
18102.3066	6414.336	1
18104.2715	6446.928	1
18105.5332	6558.73975	1
18105.5957	6621.18457	1
18106.6523	6026.13525	1
18107.0254	6288.435	1
18107.08	6634.728	1
18107.7168	6329.94971	1
18110.5957	6297.011	1
18110.6133	6352.13867	1
18110.7266	6694.916	1
18111.3066	6395.327	1
18111.54	6336.55273	1
18112.1289	6456.71	1
18112.8027	6471.16	1
18113.0137	6450.016	1
18113.6035	6645.79443	1
18113.8652	6405.536	1
18114.2266	6350.90625	1
18114.6523	6495.119	1
18116.9473	6193.41	1
18118.125	6193.764	1
18118.9648	6470.36768	1
18119.7832	6246.18945	1
18119.9375	6204.85547	1
18120.1816	6223.138	1
18121.252	6431.50049	1
18123.0254	6277.35352	1
18123.123	6616.988	1
18124.123	6280.27539	1
18125.67	6760.36328	1
18126.3613	6566.71826	1
18126.3711	6343.0835	1
18128.0566	6382.523	1
18128.6211	6465.011	1
18130.082	6440.237	1
18130.7344	6085.61475	1
18131.4863	6386.04053	1
18132.2813	6368.017	1
18132.7324	6098.30371	1
18133.3262	6631.19141	1
18136.2266	6300.904	1
18137.1426	6365.531	1
18137.873	6110.7207	1
18139.0957	6500.80029	1
18139.21	6440.93066	1
18140.2188	6468.032	1
18142.6016	6497.70654	1
18142.9473	6373.61328	1
18143.1816	6250.07373	1
18143.86	6313.95557	1
18144.9375	6272.20557	1
18145.3281	6743.42334	1
18145.39	6578.2666	1
18146.5547	6345.569	1
18146.9883	6406.34961	1
18149.4219	6576.96729	1
18149.666	6204.95	1
18150.4063	6523.771	1
18150.7832	6781.945	1
18151.7168	5950.455	1
18151.94	6292.446	1
18151.9961	6304.73145	1
18157.2578	6454.227	1
18157.2656	6522.98633	1
18157.7539	6448.213	1
18158.76	6604.816	1
18159.0664	6257.218	1
18160.373	6450.16553	1
18162.9785	6340.08838	1
18163.2422	6188.751	1
18165.13	6529.69775	1
18167.0234	6452.79443	1
18167.7617	6491.271	1
18169.1719	6390.796	1
18173.082	6759.39941	1
18174.0527	6600.244	1
18174.6523	6057.09766	1
18174.748	6263.8374	1
18174.9375	6307.70166	1
18175.6016	6269.32373	1
18175.8	6426.014	1
18181.27	6242.84375	1
18181.6133	6280.852	1
18182.3242	6239.50342	1
18182.4375	6277.9585	1
18182.7988	6106.165	1
18184.5371	6690.679	1
18184.959	6600.34326	1
18186.4668	6730.2915	1
18186.668	6433.69336	1
18186.7832	6481.75439	1
18187.6719	6218.99072	1
18187.71	6267.802	1
18188.166	6684.55	1
18189.2383	6289.10645	1
18189.81	6435.9624	1
18190.375	6139.668	1
18190.4824	6417.06348	1
18190.54	6709.93945	1
18191.53	6351.713	1
18191.73	6278.60156	1
18192.2754	6505.14453	1
18194.541	6592.026	1
18194.7949	6685.316	1
18195.623	6496.026	1
18195.6816	6578.877	1
18195.7344	6229.536	1
18197.1172	6686.181	1
18197.2539	6859.606	1
18197.5742	6379.93	1
18197.62	6559.92627	1
18198.1973	6436.13428	1
18199.0313	6493.8374	1
18202.3711	6366.93848	1
18202.5781	6341.841	1
18203.2813	6431.53027	1
18204.17	6428.981	1
18204.5254	6485.868	1
18205.65	6542.27832	1
18205.7656	6439.91553	1
18205.8535	6167.893	1
18208.21	6519.7417	1
18209.3145	6479.18164	1
18209.7	5978.658	1
18209.7734	6473.37842	1
18209.7949	6679.582	1
18209.8516	6555.069	1
18211.0566	6684.389	1
18211.9863	6515.557	1
18212.7129	6385.626	1
18213.0645	6381.76953	1
18213.8867	6376.341	1
18214.0684	6835.16846	1
18214.1777	6534.953	1
18214.3789	6537.253	1
18215.0078	6536.44629	1
18215.8262	6332.857	1
18217.1035	6592.485	1
18217.3789	6462.32	1
18218.5332	6479.59668	1
18218.8887	6697.425	1
18218.97	6169.11475	1
18218.9785	6475.41846	1
18220.0547	6163.28857	1
18220.4063	6339.99658	1
18221.91	6629.401	1
18224.4844	6477.19971	1
18226.5156	6724.715	1
18226.623	6109.241	1
18227.8574	6391.975	1
18229.084	6627.26953	1
18231.002	6546.282	1
18231.53	6680.979	1
18232.08	6489.531	1
18232.43	6193.34961	1
18232.5059	6759.248	1
18234.58	6531.80127	1
18236.66	6442.72168	1
18236.83	6811.47656	1
18237.0078	6331.85254	1
18237.6621	6262.42236	1
18238.1582	6531.669	1
18238.3359	6279.40332	1
18238.418	6166.5625	1
18239.5156	6425.12	1
18240.04	6379.73438	1
18240.9043	6750.264	1
18240.9141	6186.51953	1
18241.6133	6630.551	1
18244.5039	6435.48975	1
18245.4023	6638.59229	1
18246.0664	6806.79346	1
18246.3945	6470.125	1
18246.9121	6416.12	1
18247.0215	6249.556	1
18247.0215	6916.558	1
18247.0273	6387.958	1
18248.1133	6644.72559	1
18248.2949	6323.14746	1
18248.3027	6573.94727	1
18248.3281	6213.93066	1
18249.373	6448.51172	1
18249.8711	6446.16553	1
18250.582	6313.57764	1
18251.5137	6372.61963	1
18251.6113	6435.30273	1
18252.9629	6437.14453	1
18252.9824	6475.584	1
18253.9629	6258.11133	1
18254.0313	6576.57275	1
18254.4375	6493.18848	1
18256.7344	6286.091	1
18256.8047	6335.9126	1
18256.9785	6346.75537	1
18257.31	6414.628	1
18257.4922	6453.2334	1
18257.5352	6326.179	1
18257.7422	6600.561	1
18260.0527	6268.53857	1
18260.38	6637.21533	1
18260.6348	6062.611	1
18260.8418	6558.42969	1
18262.9414	6229.27832	1
18263.5078	6693.55	1
18264.6348	6820.857	1
18264.93	6778.918	1
18266.3359	6475.37646	1
18266.791	6427.848	1
18266.8984	6473.07227	1
18268.0781	6494.429	1
18268.3379	6539.423	1
18270.6484	6352.95068	1
18271.1035	6662.6377	1
18272.14	6636.927	1
18272.3242	6181.77051	1
18272.66	6364.37061	1
18273.0176	6487.45361	1
18273.043	6581.93652	1
18273.3535	6365.81055	1
18274.9746	6418.312	1
18275.14	6463.782	1
18275.3438	6783.36572	1
18275.8848	6494.135	1
18275.9473	6721.192	1
18275.99	7032.665	1
18276.38	6252.19141	1
18278.543	6531.86475	1
18279.8555	6775.2373	1
18280.918	6808.1377	1
18281.05	6811.77734	1
18281.3613	6405.41553	1
18281.4	6499.79639	1
18281.4434	6680.02637	1
18281.5176	6330.93848	1
18282.543	6230.614	1
18282.5488	6409.97461	1
18283.3867	6358.009	1
18284.457	6576.318	1
18284.793	6680.60059	1
18284.8613	6452.19238	1
18284.8828	6662.27734	1
18285.043	6444.91553	1
18286.0156	6786.86	1
18286.125	6117.05664	1
18286.54	6431.50439	1
18288.4629	6396.319	1
18289.752	6553.90967	1
18290.4629	6539.37256	1
18290.7656	6440.48047	1
18290.7656	6114.824	1
18291.8516	6335.72	1
18292.05	6703.142	1
18292.3164	6764.59326	1
18292.7637	6414.42139	1
18293.1719	6404.009	1
18295.3926	6590.56934	1
18296.6855	6661.96533	1
18296.9258	6511.714	1
18297.0527	6197.665	1
18297.3066	6287.92432	1
18298.8086	6284.382	1
18299.7461	6391.36475	1
18299.8262	6311.313	1
18300.47	6834.89258	1
18300.4766	6866.87939	1
18300.48	6566.78662	1
18301.0039	6548.97363	1
18302.4355	6669.85547	1
18302.9453	6306.681	1
18303.07	6783.865	1
18303.0918	6577.505	1
18304.1855	6816.98926	1
18304.2188	6424.37158	1
18304.22	6824.76563	1
18304.8086	6146.48926	1
18305.2383	6699.44873	1
18305.31	6158.40039	1
18305.8477	6508.70654	1
18305.9082	6538.89844	1
18307.8652	6553.70947	1
18308.2188	6517.57666	1
18310.2266	6500.26855	1
18310.3945	6550.07764	1
18310.6074	7015.522	1
18310.707	6520.421	1
18311.3164	6437.97	1
18311.3184	6280.74463	1
18311.92	6383.011	1
18313.26	6086.4917	1
18314.0781	6645.60449	1
18314.1973	6339.8584	1
18314.4473	6506.589	1
18316.0879	6502.376	1
18316.2246	6374.13965	1
18316.3262	6591.086	1
18316.6641	6496.5957	1
18317.0469	6775.679	1
18317.2285	6831.869	1
18317.3145	6504.886	1
18317.4844	6576.76025	1
18317.502	6400.559	1
18317.9785	6519.457	1
18318.4668	6324.43	1
18318.9473	6695.00635	1
18320.7422	6795.018	1
18320.92	6305.901	1
18321.33	6319.891	1
18322.6367	6252.441	1
18323.32	6538.593	1
18323.5547	6728.632	1
18324.3145	6633.147	1
18324.9785	6666.416	1
18325.2441	6438.27051	1
18325.377	6633.92	1
18325.9375	6405.452	1
18325.959	6466.96	1
18326.3145	6705.33643	1
18326.3965	6504.342	1
18326.3984	6645.07227	1
18326.6289	6370.771	1
18327.375	6677.4	1
18328.291	6590.29	1
18328.9668	6654.683	1
18329.1211	6343.14258	1
18329.17	6646.2124	1
18329.2285	6471.801	1
18329.8633	6407.26855	1
18329.9043	6501.325	1
18330.49	6285.16162	1
18330.5723	6654	1
18330.6738	6394.38672	1
18330.7012	6296.056	1
18331.1055	6602.97168	1
18331.5547	6354.41748	1
18331.7871	6411.03174	1
18331.9766	6861.462	1
18331.9922	6321.73828	1
18332.3789	6564.021	1
18332.7168	6410.94873	1
18333.5352	6420.643	1
18333.65	6542.51758	1
18334.0938	6335.70459	1
18335.5684	6559.10742	1
18335.8789	6386.454	1
18335.9883	6435.933	1
18336.0371	6641.173	1
18336.1387	6421.324	1
18336.8047	6586.60449	1
18337.0566	6367.66846	1
18337.5645	6623.09473	1
18338.18	6367.92871	1
18338.5547	6894.34668	1
18338.6875	6749.355	1
18339.416	6611.683	1
18339.55	6728.44434	1
18340.2246	6471.579	1
18340.72	6687.33057	1
18341.14	6963.193	1
18341.4629	6761.16	1
18341.5176	6827.302	1
18341.7852	6470.736	1
18342.26	6613.493	1
18343.5059	6338.78125	1
18343.5586	6418.266	1
18343.6348	6420.436	1
18344.1	6707.26465	1
18344.1211	6550.023	1
18344.1563	6444.379	1
18344.2988	6584.65	1
18346.2969	6768.28955	1
18346.5664	6684.059	1
18346.7188	6557.024	1
18346.8418	6740.53662	1
18347.7969	6735.65039	1
18347.9727	6453.79	1
18348.3262	6367.788	1
18348.5488	6418.55469	1
18348.8848	6765.46729	1
18349.28	6746.63037	1
18350.0781	6390.15869	1
18350.16	6610.934	1
18350.31	6447.552	1
18350.625	6819.06445	1
18351.0762	6154.882	1
18351.2578	6616.849	1
18351.6328	6579.71143	1
18351.7	6577.122	1
18351.7285	6774.57	1
18353.3887	6481.704	1
18353.39	6458.40332	1
18353.6035	6644.63574	1
18354.5879	6520.311	1
18354.8145	6595.376	1
18355.0684	6392.93652	1
18355.1621	6985.40771	1
18355.4941	6428.072	1
18355.8281	6606.354	1
18355.8848	6413.32666	1
18356.1523	6614.944	1
18356.3359	6492.197	1
18356.3574	6408.82568	1
18356.6934	6725.52734	1
18356.918	6577.706	1
18357.4473	6499.54248	1
18358.2734	6766.85449	1
18358.2754	6508.368	1
18359.0781	6548.773	1
18359.2949	6476.465	1
18359.3	6443.792	1
18359.32	6404.65	1
18359.748	6607.19434	1
18360.2656	6485.3584	1
18361.8086	6550.102	1
18362.32	6696.192	1
18362.5	6764.22	1
18362.8164	6377.62354	1
18363.0156	6618.34473	1
18363.7656	6718.24365	1
18364.8262	6617.84863	1
18364.8262	6750.91162	1
18365.0273	6654.655	1
18365.6328	6772.52246	1
18367.752	6704.33057	1
18367.7617	6549.45557	1
18367.8926	6703.655	1
18368.95	6590.12061	1
18369.666	6413.01074	1
18369.91	6414.00146	1
18370.0684	6413.26074	1
18370.07	6672.738	1
18370.09	6311.16553	1
18371.22	6400.597	1
18371.2754	6820.594	1
18371.5039	6776.86133	1
18371.75	6154.56738	1
18371.8	6097.761	1
18371.96	6688.93652	1
18371.97	6253.902	1
18372.2988	6418.402	1
18372.4434	6517.13428	1
18372.5918	6460.007	1
18373.8242	6442.966	1
18374.62	6274.6084	1
18374.6836	6309.461	1
18374.97	6296.33447	1
18375.1055	6403.146	1
18375.1328	6704.25146	1
18375.5215	6460.55029	1
18375.6133	6506.64453	1
18376.1328	6697.727	1
18376.1934	6671.745	1
18377.4961	6681.03	1
18377.6445	6624.661	1
18377.7363	6536.796	1
18378.35	6862.47656	1
18378.666	6209.34961	1
18379.2715	6603.55859	1
18379.3926	6574.316	1
18379.6816	6782.726	1
18379.7656	6524.98145	1
18379.79	6222.522	1
18380.3145	6571.37	1
18381.3477	6525.24854	1
18381.377	6406.56445	1
18381.3965	6657.365	1
18382.2227	6434.863	1
18383.084	6439.51025	1
18383.1387	6946.12939	1
18383.3945	6664.285	1
18383.4746	6625.757	1
18383.6484	6573.63135	1
18383.6758	6869.348	1
18383.8926	6393.76465	1
18384.1289	6956.36328	1
18384.63	6551.955	1
18384.7422	6556.38965	1
18385.4219	6930.47559	1
18385.457	6353.92334	1
18385.71	6604.002	1
18386.1914	6494.009	1
18386.8438	6522.17041	1
18387.4824	6400.384	1
18387.5859	6333.728	1
18387.6875	6123.366	1
18387.8418	6373.602	1
18387.9922	6634.35645	1
18388.3281	6341.117	1
18388.7949	6552.42773	1
18389.1465	6927.48926	1
18389.2852	6751.746	1
18389.5645	6937.81543	1
18390.7813	6411.46631	1
18391.2949	6679.50342	1
18391.4512	6522.442	1
18391.6836	6404.28125	1
18391.7188	6859.64648	1
18391.7461	6809.52832	1
18391.8633	6468.136	1
18392.2754	6966.12744	1
18393.6641	6778.453	1
18393.6777	6301.2207	1
18393.6914	6696.676	1
18393.7168	6888.573	1
18393.7852	6659.795	1
18394.293	6516.53564	1
18394.6113	6217.83	1
18394.62	6579.89648	1
18394.8926	6258.361	1
18395.2852	6630.68	1
18395.5566	6210.984	1
18396.03	6412.173	1
18396.0742	6627.358	1
18396.3125	6495.083	1
18396.3145	6512.23926	1
18396.3926	6736.18359	1
18396.4277	6310.47949	1
18396.4922	6595.30957	1
18397.4941	6750.287	1
18397.5645	6319.924	1
18397.6172	6560.961	1
18397.916	6706.798	1
18397.97	6510.675	1
18398.2246	6514.208	1
18398.2559	6755.191	1
18398.6426	6575.072	1
18399.67	6669.54639	1
18399.68	6449.65137	1
18399.7617	6942.11865	1
18399.78	6653.87549	1
18399.9863	6540.07227	1
18400.0566	6370.13574	1
18400.0645	6516.831	1
18400.1152	6405.594	1
18401.1172	6603.487	1
18401.2031	6442.3335	1
18401.38	6550.33447	1
18402	6241.10449	1
18402.4746	6533.25928	1
18403.15	6746.26563	1
18403.5938	6417.92139	1
18403.6445	6832.87	1
18404.2148	6898.994	1
18404.2363	6720.47168	1
18405.2539	6541.31543	1
18406.23	6383.058	1
18406.2344	6913.31543	1
18406.3926	6430.84033	1
18406.5547	6592.13	1
18406.62	6691.67	1
18406.6777	6484.65869	1
18406.7832	6709.678	1
18407.0215	6569.21973	1
18408.832	6599.729	1
18410.8672	6354.055	1
18410.9375	6443.07373	1
18411.1621	6593.4917	1
18411.2422	6974.40527	1
18411.3516	6641.079	1
18411.8633	6534.5625	1
18411.9277	6619.4917	1
18412.61	6806.649	1
18413.63	6669.673	1
18413.6738	6264.92627	1
18414.1289	6463.84961	1
18414.6152	6473.904	1
18414.7051	6559.67529	1
18415.3984	6626.16357	1
18415.4238	6244.511	1
18415.5645	6584.136	1
18416.4961	6671.68262	1
18417.1016	6459.07568	1
18417.3867	6278.546	1
18417.45	6541.75342	1
18417.52	6798.16846	1
18418.252	6666.23828	1
18418.6055	6459.014	1
18418.7988	6561.597	1
18419.2676	6450.15137	1
18419.29	6668.636	1
18419.31	6651.356	1
18419.3223	6475.03857	1
18420.1133	6805.364	1
18421.2715	6623.56641	1
18421.7012	6543.58057	1
18421.9219	6880.63574	1
18422.5781	6446.96143	1
18424.6953	6643.718	1
18424.9473	6766.096	1
18425.0645	6568.27734	1
18425.4375	6446.80762	1
18425.5449	6578.068	1
18425.9	7033.48145	1
18426.3184	6619.095	1
18426.94	6836.0127	1
18427.0352	6411.09229	1
18427.8262	6548.128	1
18428.0352	6749.44873	1
18428.1543	6664.27148	1
18428.3047	6771.283	1
18428.3457	6616.591	1
18428.4316	6615.071	1
18428.9883	6468.32227	1
18429.1367	6655.92041	1
18429.291	6705.01074	1
18429.4473	6479.254	1
18429.7734	6514.498	1
18429.8418	6400.648	1
18429.9531	6510.04346	1
18430.0469	6808.38232	1
18430.0586	6552.723	1
18430.3125	6336.741	1
18430.5176	6464.70264	1
18430.8379	6465.077	1
18430.9824	6390.553	1
18431.0586	6830.55469	1
18431.3984	6479.519	1
18431.5059	6703.125	1
18432.0625	6967.47461	1
18432.373	6557.351	1
18432.457	6358.44141	1
18432.7734	6538.47266	1
18433.1582	6771.73926	1
18433.2129	6558.614	1
18433.2246	6455.092	1
18433.7129	6674.83643	1
18435.0332	6505.57666	1
18435.0449	6811.51758	1
18435.08	6727.30762	1
18435.3652	6509.56738	1
18435.4746	6583.314	1
18436.54	6220.172	1
18436.61	6493.587	1
18436.7832	6358.47168	1
18436.875	6448.207	1
18437.0254	6741.213	1
18437.5059	6689.588	1
18438.2832	6714.14	1
18438.8457	6571.56641	1
18439.5039	6487.68164	1
18439.9316	6566.793	1
18440.9688	6426.638	1
18441.4941	6516.20459	1
18441.6172	6277.852	1
18441.8867	6351.36768	1
18442.6836	6823.38	1
18442.8535	6624.087	1
18443.2344	6394.579	1
18443.332	6521.437	1
18443.584	6524.815	1
18443.752	6692.45166	1
18443.83	6508.279	1
18444.53	6523.8335	1
18445.2578	6411.445	1
18445.43	6251.259	1
18445.4824	6797.401	1
18446.1973	6682.035	1
18446.78	6536.81934	1
18447.35	6520.42236	1
18448.1035	6485.32666	1
18448.78	6678.42529	1
18449.0723	6774.0127	1
18449.27	6603.771	1
18449.4023	6841.265	1
18449.498	6716.80859	1
18449.56	6490.24463	1
18449.6387	6518.55664	1
18450.08	6661.22168	1
18450.5488	6776.851	1
18450.6	6447.344	1
18450.6055	6657.7	1
18450.8887	6412.583	1
18450.9629	6598.9126	1
18451.24	6411.57031	1
18451.2578	6486.271	1
18451.3633	6622.35254	1
18451.47	6408.41553	1
18451.73	6553.82275	1
18451.99	6321.83643	1
18452.2715	6805.9917	1
18452.3516	6564.44043	1
18452.4863	6479.882	1
18452.5566	6610.00928	1
18452.8359	7286.62939	1
18453.2969	6549.626	1
18453.5332	6302.712	1
18454.1777	6515.62744	1
18454.49	6512.02344	1
18454.5488	6886.089	1
18454.627	6615.246	1
18454.9551	6384.50635	1
18455.4629	6798.57275	1
18455.5	7026.20459	1
18456.12	6228.48	1
18456.3848	6594.469	1
18456.7344	6790.005	1
18456.9473	6354.822	1
18456.9551	6565.792	1
18457.1719	6660.851	1
18457.2344	6676.503	1
18457.4727	6536.77246	1
18457.8535	6395.733	1
18459.1641	6787.43945	1
18459.584	6381.6377	1
18459.5859	6667.844	1
18459.791	6493.40137	1
18460.18	6487.10547	1
18460.28	6624.615	1
18460.4023	6664.411	1
18460.707	6661.75049	1
18461.1328	6343.89	1
18461.56	6469	1
18461.6641	6762.051	1
18461.7832	6638.37744	1
18461.89	6512.78662	1
18462.7559	6617.164	1
18462.7734	6879.926	1
18462.8848	6711.758	1
18462.9355	6667.7	1
18462.98	6546.25537	1
18463.26	6480.225	1
18463.3164	6302.68848	1
18463.4453	6548.868	1
18463.5762	6646.791	1
18463.709	6231.7124	1
18463.7383	6487.8	1
18463.86	6646.53955	1
18463.8867	6597.114	1
18463.96	6510.32031	1
18464.1855	6427.816	1
18464.4063	6535.85938	1
18464.6328	6669.10059	1
18464.8457	6604.327	1
18465.875	6308.913	1
18466.34	6572.028	1
18466.3438	6425.9917	1
18466.3828	6389.861	1
18466.3887	6622.247	1
18466.6	6287.931	1
18466.9414	6706.254	1
18466.957	6436.48633	1
18467.0117	6559.057	1
18467.2441	6486.44	1
18467.3516	6422.41357	1
18467.73	6612.33057	1
18468.3672	6595.00342	1
18468.5625	6485.798	1
18468.5684	6895.525	1
18469.38	6857.677	1
18470.0371	6313.114	1
18470.0469	6504.60645	1
18470.55	6718.435	1
18470.7363	6259.03027	1
18470.834	6432.684	1
18471.0254	6842.66455	1
18471.2324	6856.957	1
18471.2773	6505.45361	1
18471.36	6617.295	1
18471.498	6362.64	1
18471.64	6648.946	1
18471.8555	6716.896	1
18472.0645	6724.19727	1
18472.291	6632.49365	1
18472.4824	6582.686	1
18472.51	6590.41357	1
18472.7656	6253.0415	1
18472.7813	6517.36426	1
18472.9648	6677.758	1
18473.2461	6410.686	1
18473.4512	6555.34131	1
18473.7539	6459.91846	1
18473.9355	6646.64453	1
18474.123	6267.331	1
18474.1875	6655.273	1
18474.77	6902.063	1
18474.8477	6822.174	1
18474.91	6534.291	1
18474.9219	6683.50537	1
18475.2676	6616.26074	1
18475.42	6604.371	1
18475.707	6339.487	1
18475.9258	6664.097	1
18475.9746	6645.97656	1
18476.52	6740.041	1
18476.8418	6872.326	1
18476.9355	7035.029	1
18476.96	6660.412	1
18477.1621	6759.36426	1
18477.3887	6778.34473	1
18477.4727	6694.96045	1
18477.61	6494.34326	1
18478.0469	6471.885	1
18478.2441	6582.86768	1
18478.3789	6509.44873	1
18478.7539	6534.714	1
18478.7656	6633.826	1
18478.8652	6540.24951	1
18479.2363	6383.7334	1
18479.4551	6491.52637	1
18480.15	6696.313	1
18480.3984	6409.65039	1
18480.54	6572.17236	1
18480.623	6934.416	1
18480.9668	6420.33252	1
18481.0449	6680.29834	1
18481.41	6631.09033	1
18481.582	6386.611	1
18481.873	6660.90674	1
18482.0879	6676.95947	1
18482.3867	6851.867	1
18482.5313	6704.883	1
18482.7227	6368.25244	1
18483.1641	6627.73	1
18483.4746	6399.45459	1
18483.7539	6743.582	1
18484.002	6488.29932	1
18484.1367	6506.70264	1
18484.1641	6621.39551	1
18484.2988	6589.068	1
18484.95	6915.063	1
18485.5586	6777.622	1
18486.084	6850.11865	1
18486.1641	6708.614	1
18486.5059	6431.884	1
18486.8867	6554.7583	1
18487.3164	6519.01563	1
18487.418	6646.40674	1
18487.8164	6336.0166	1
18488.084	6716.00928	1
18488.61	6442.20752	1
18488.7383	6624.90527	1
18488.78	6584.204	1
18488.9629	6832.87061	1
18489.0234	6765.321	1
18489.2031	6330.667	1
18489.5938	6465.187	1
18490.2344	6483.104	1
18490.2813	6461.12061	1
18490.5684	6605.18164	1
18490.6152	6624.2915	1
18490.6328	6976.09375	1
18490.832	6321.28662	1
18490.9219	6702.21729	1
18491.1582	6670.80469	1
18491.2129	6792.38867	1
18491.3125	7003.363	1
18491.7441	6571.80664	1
18492.4746	6598.764	1
18492.9063	6353.746	1
18493.0586	6655.03467	1
18493.44	6708.74756	1
18493.4844	6698.721	1
18493.4863	6599.36475	1
18493.9727	6395.456	1
18494.3242	6833.05469	1
18494.74	6565.993	1
18494.79	6522.4043	1
18494.873	6511.774	1
18495.0879	6470.36426	1
18495.1465	6900.11	1
18495.35	6481.938	1
18495.3867	6439.4375	1
18495.4414	6783.028	1
18495.5234	6678.13	1
18495.5918	6250.27539	1
18495.8164	6486.35938	1
18496.24	6573.40967	1
18496.3281	6397.521	1
18496.3848	6555.95557	1
18496.53	6613.15674	1
18497.0273	6782.43848	1
18497.1152	6503.36426	1
18497.2871	6679.78125	1
18497.5371	6752.19141	1
18497.7148	6521.55273	1
18497.7969	6327.288	1
18498.3535	6243.48438	1
18498.8887	6320.29346	1
18498.9063	6587.146	1
18499.0078	6622.88525	1
18499.2813	6492.024	1
18499.99	6597.78125	1
18500.3887	6608.189	1
18501.0918	6494.23828	1
18501.1914	6759.56445	1
18501.2949	6419.022	1
18501.418	6799.2627	1
18502.0527	6659.21338	1
18502.5156	6525.96045	1
18502.6445	6735.079	1
18502.9688	6842.61	1
18503.1523	6279.015	1
18503.209	6704.44531	1
18503.5352	6784.872	1
18503.7656	6774.315	1
18504.252	6458.101	1
18505.7813	6648.261	1
18505.8789	6675.63232	1
18505.9629	6518.547	1
18506.1934	6395.808	1
18506.2734	6645.04736	1
18506.3672	6854.511	1
18506.7	6675.21875	1
18506.8926	6541.49854	1
18507.35	6344.45654	1
18507.5137	6543.81348	1
18507.78	6555.965	1
18508.2461	6774.02441	1
18508.8516	6664.639	1
18509.0625	6662.226	1
18509.2	6636.88965	1
18509.36	6749.831	1
18510.0742	6612.75732	1
18510.5762	6686.11328	1
18511.1816	6995.937	1
18511.3789	6543.93848	1
18511.4844	6732.68848	1
18511.5371	6627.69434	1
18511.6016	6667.315	1
18511.79	6558.052	1
18512.1211	6798.23	1
18512.4434	6753.26953	1
18512.5215	6420.23975	1
18512.5527	6494.56836	1
18512.9883	6689.922	1
18513.082	6441.18457	1
18513.1328	6464.358	1
18513.5449	6913.54736	1
18513.6973	6687.68066	1
18514.0352	6664.32	1
18514.2129	6750.45557	1
18514.2832	6640.42432	1
18514.4512	6501.642	1
18514.5625	6627.734	1
18514.5957	6891.99561	1
18514.9434	6520.815	1
18515.2617	6459.49268	1
18515.3	6474.89063	1
18516.16	6486.2876	1
18516.2578	6741.995	1
18516.3672	6657.86768	1
18516.4551	6582.8125	1
18516.5137	6620.365	1
18516.5449	6805.089	1
18516.582	6685.97168	1
18516.75	6815.868	1
18517.4238	6397.995	1
18518.082	6791.045	1
18518.1777	6540.618	1
18518.3027	6657.51	1
18518.7754	6610.0874	1
18518.8086	6411.153	1
18518.8125	6493.686	1
18518.8984	6873.90771	1
18519.22	6496.829	1
18519.5859	6446.327	1
18520.2285	6590.07031	1
18520.3887	6404.12744	1
18520.8281	6507.13037	1
18520.8516	6637.923	1
18520.959	6694.28174	1
18520.959	6482.38867	1
18521.7168	6466.518	1
18521.8672	6342.806	1
18522.334	6463.379	1
18522.3848	6324.55957	1
18522.5137	6642.85156	1
18522.6641	6326.841	1
18522.79	6709.045	1
18522.8359	7266.71	1
18522.8711	6469.33154	1
18522.877	6261.901	1
18523.02	6826.69	1
18523.3457	6652.01758	1
18523.5977	6582.277	1
18523.9727	6666.775	1
18524.0059	6359.087	1
18524.3945	6759.57861	1
18524.418	6605.58447	1
18524.5254	6532.28027	1
18524.5762	6726.0376	1
18524.64	6814.32471	1
18524.82	6835.66162	1
18525.0176	6472.475	1
18525.252	6839.33936	1
18525.498	6492.31641	1
18525.5742	6387.94	1
18525.582	6766.48242	1
18525.748	6318.92969	1
18525.8145	6634.37744	1
18525.9375	6364.08252	1
18526.2129	6818.451	1
18526.25	6458.35742	1
18526.2539	6601.853	1
18526.7734	6750.633	1
18526.83	6330.93945	1
18527.4063	6409.36865	1
18527.7441	6358.575	1
18527.7969	6530.05127	1
18527.8438	6476.28	1
18528.14	6886.068	1
18528.1582	6475.07031	1
18528.17	6785.54346	1
18528.252	6787.6416	1
18528.4844	6684.887	1
18528.7734	6381.30859	1
18529.0176	6547.29736	1
18529.0957	6630.64648	1
18529.7246	6938.139	1
18529.8652	6693.57568	1
18529.9355	6253.855	1
18530.0234	6539.68	1
18530.23	6616.94434	1
18530.2383	6235.58643	1
18530.248	6618.12256	1
18530.4512	6701.491	1
18530.4961	6593.85645	1
18530.7266	6604.947	1
18531.11	6429.58447	1
18531.42	6459.889	1
18531.4941	6524.125	1
18531.5352	6469.83447	1
18531.82	6524.38867	1
18531.8516	6715.93359	1
18531.9238	6425.35547	1
18531.9316	6468.25537	1
18532.0059	6703.44	1
18532.0234	6636.719	1
18532.1563	6513.27	1
18532.291	6529.558	1
18532.82	6696.977	1
18532.83	6887.487	1
18532.9629	6454.03174	1
18533.11	6597.22	1
18533.1348	6334.69336	1
18533.45	6541.249	1
18533.623	6395.16162	1
18533.7031	6714.422	1
18533.7422	6887.167	1
18533.7852	6399.67871	1
18533.8164	6571.15039	1
18533.8555	6298.62646	1
18534.1	6768.97949	1
18534.48	6537.58838	1
18534.8535	6850.16	1
18535.0547	6547.87842	1
18535.2422	6372.41748	1
18535.5723	6629.1626	1
18535.6875	6433.338	1
18535.748	6544.553	1
18535.8223	6667.30225	1
18535.8457	6524.16846	1
18536.2012	6635.33643	1
18537.06	6594.68945	1
18537.207	6566.14648	1
18537.4082	6479.39258	1
18537.4863	6461.788	1
18537.7051	6819.77246	1
18538.2539	6605.207	1
18538.6055	6759.855	1
18538.7578	6367.52637	1
18538.9238	6548.163	1
18538.93	6631.19727	1
18539.1523	6237.68262	1
18539.2266	6630.34131	1
18539.42	6700.67236	1
18539.627	6457.875	1
18539.7383	6484.76025	1
18539.9551	6605.92773	1
18540.0313	6752.58	1
18540.0371	6879.782	1
18540.1133	7011.219	1
18540.4473	6795.51074	1
18540.6426	6478.56738	1
18540.66	6298.128	1
18541.0273	6397.02637	1
18541.12	6602.744	1
18541.2637	6542.271	1
18541.2871	6563.556	1
18541.2969	6561.075	1
18541.5273	6402.85059	1
18541.6523	6719.024	1
18541.666	6442.944	1
18541.6875	6562.69434	1
18541.6914	6748.67627	1
18541.9512	6599.79443	1
18542.3438	6653.095	1
18542.3867	6494.5625	1
18542.4082	6891.54	1
18542.7852	6485.29736	1
18542.8672	6128.318	1
18542.875	6855.09131	1
18542.88	6294.01074	1
18542.8945	6489.041	1
18543.0488	6764.7417	1
18543.12	6598.49268	1
18543.14	6693.3	1
18543.33	6607.33252	1
18543.47	6318.03174	1
18543.6035	6611.538	1
18543.7988	6845.32764	1
18543.8887	6394.021	1
18543.9746	6561.86768	1
18544.02	6635.58447	1
18544.5313	6564.23	1
18544.5313	6770.672	1
18544.64	6694.5415	1
18544.9434	6323.966	1
18544.9844	6557.072	1
18545.15	6730.12158	1
18545.2	6502.827	1
18545.3457	6819.375	1
18545.38	6793.708	1
18545.46	6382.141	1
18545.5078	6441.448	1
18545.5371	6833.865	1
18545.61	6721.15625	1
18545.6641	6449.641	1
18546.11	6272.979	1
18546.1934	6571.47754	1
18546.32	6434.7	1
18546.38	6861.915	1
18546.4473	6382.024	1
18546.502	6615.78174	1
18546.502	6584.34668	1
18546.9434	6528.624	1
18547.0254	6427.969	1
18547.2148	6578.546	1
18547.5273	6675.226	1
18547.6074	6712.643	1
18547.998	6535.56738	1
18548.248	6467.76	1
18548.3047	6599.69531	1
18548.9727	6422.93945	1
18549.3047	6303.70654	1
18549.3164	6229.48633	1
18549.9961	6348.876	1
18550.0371	6646.35	1
18550.4141	6494.61475	1
18550.6016	6767.207	1
18550.7168	6812.40869	1
18550.7363	6811.07031	1
18551.0254	6725.31641	1
18551.0762	6795.606	1
18551.2188	6388.713	1
18551.23	6817.276	1
18551.2715	6198.07031	1
18551.41	6679.207	1
18551.51	6582.419	1
18551.9238	6612.09766	1
18551.93	6482.923	1
18552.1719	6564.856	1
18552.25	6279.07031	1
18552.4531	6731.72559	1
18552.4785	6842.631	1
18552.5625	6814.32666	1
18552.7578	6252.50049	1
18552.832	6738.253	1
18552.9512	6687.322	1
18553.3184	6668.60352	1
18553.4434	6553.56934	1
18553.9863	6655.15869	1
18554.248	6399.187	1
18554.3672	6537.47852	1
18554.5723	6587.89844	1
18554.6172	6587.151	1
18554.89	6559.228	1
18554.9414	6431.51	1
18554.9531	6670.125	1
18555.1758	6560.68457	1
18555.3281	6551.683	1
18555.332	6370.73242	1
18555.5879	6425.208	1
18555.8047	6554.99854	1
18555.86	6371.659	1
18556.5762	6742.6626	1
18556.709	6837.499	1
18556.8867	6603.53027	1
18556.9551	6742.82959	1
18556.9883	6377.08	1
18557.1289	6681.9917	1
18558.0723	6744.805	1
18558.5332	6598.616	1
18558.6621	6476.528	1
18559.43	6546.56543	1
18559.4531	6869.20459	1
18559.4668	6652.7417	1
18559.5	6469.43066	1
18559.7461	6568.844	1
18559.8125	6494.07764	1
18559.8145	6594.41357	1
18559.9512	6827.98633	1
18559.9883	6546.06	1
18560.0859	6464.95947	1
18560.2012	6659.11426	1
18560.6152	6550.39844	1
18560.71	6661.13525	1
18560.7715	6292.78564	1
18561.2676	6736.77344	1
18561.49	6367.03125	1
18561.65	6660.211	1
18561.834	6817.898	1
18562.0254	6481.29	1
18562.1	6524.933	1
18562.1133	6749.998	1
18562.6973	6516.351	1
18562.7324	6647.27832	1
18562.85	6444.90674	1
18562.9141	6715.69238	1
18562.9551	6558.23145	1
18563.252	6398.563	1
18563.5059	6727.55371	1
18563.5547	6652.548	1
18563.793	6641.106	1
18564.0488	6916.097	1
18564.3379	6517.628	1
18564.4355	6712.58154	1
18564.5078	6610.572	1
18564.5781	6764.8125	1
18564.7676	6526.08057	1
18564.9453	6832.325	1
18564.9746	6414.592	1
18565.46	6782.15674	1
18565.5156	6820.84473	1
18565.6758	6507.872	1
18565.6973	6622.766	1
18565.7754	6758.26074	1
18566.2012	6820.05225	1
18566.4	6777.92334	1
18566.7246	6262.73242	1
18566.7539	6636.35938	1
18567.0039	6534.653	1
18567.4141	6653.47754	1
18567.4766	6647.044	1
18568.2266	6514.342	1
18568.248	6656.125	1
18568.29	6292.418	1
18568.57	6679.322	1
18568.623	6801.779	1
18569.1289	6819.0625	1
18569.4512	6595.094	1
18569.7461	6688.625	1
18569.7715	6680.352	1
18569.8789	6604.9834	1
18569.95	6414.289	1
18570.0176	6868.367	1
18570.1914	6420.79541	1
18570.35	6722.001	1
18570.377	6554.58154	1
18570.4121	6432.67627	1
18570.58	6850.33252	1
18571.2637	6429.099	1
18571.2715	6668.88135	1
18571.28	6304.047	1
18571.54	6693.679	1
18571.63	6807.56934	1
18571.8457	6862.457	1
18572.502	6677.718	1
18572.8359	6446.83	1
18572.8789	6720.128	1
18572.9883	6925.00439	1
18573.08	6465.33545	1
18573.1445	6685.80371	1
18573.4141	6396.2207	1
18573.5547	6508.387	1
18573.57	6720.234	1
18573.7949	6606.357	1
18573.8184	6518.82568	1
18573.8633	6569.98926	1
18574.1641	6938.334	1
18574.48	6489.10645	1
18574.63	6732.95557	1
18574.7031	6644.33643	1
18574.9531	6435.676	1
18575.14	6427.97363	1
18575.4238	6400.755	1
18575.4961	6522.05859	1
18575.8789	6678.075	1
18575.8945	6689.285	1
18576.2637	6384.991	1
18576.3242	6757.05469	1
18576.4512	6650.467	1
18576.7129	6457.53467	1
18576.7285	6671.3584	1
18576.9355	6729.085	1
18576.96	6709.811	1
18577.1563	6245.919	1
18577.666	6727.7915	1
18578.3125	6305.267	1
18578.3789	6872.942	1
18578.6855	6407.523	1
18578.8066	6609.39844	1
18579.1738	6580.17	1
18579.5352	6514.75	1
18579.6777	6431.67773	1
18579.72	6623.90869	1
18579.81	6609.39453	1
18579.8457	6617.03857	1
18580.04	6711.553	1
18580.4023	6886.219	1
18580.416	6503.82373	1
18580.4785	6803.6875	1
18580.5176	6264.948	1
18580.5586	6597.606	1
18581.0332	6698.802	1
18581.13	6631.89355	1
18581.2715	6671.544	1
18581.3574	6571.17871	1
18581.5469	6825.07861	1
18581.6387	6694.1333	1
18581.7363	6404.65234	1
18581.9277	6634.76465	1
18582.09	6644.456	1
18582.2266	6626.591	1
18582.582	6795.487	1
18582.6738	6245.08838	1
18583.0684	6591.651	1
18583.2617	6999.985	1
18583.543	6567.11426	1
18583.5469	6543.45	1
18583.5879	6934.58154	1
18583.9063	6643.69531	1
18583.99	6694.27051	1
18584.668	6682.09863	1
18584.6719	6771.448	1
18584.9922	6511.014	1
18585.06	6432.89453	1
18585.9141	7116.52051	1
18586.1	6659.34961	1
18586.3145	6686.38672	1
18586.418	6663.591	1
18587.1113	6524.545	1
18587.31	6459.478	1
18587.5039	6669.67041	1
18587.6914	6560.103	1
18587.72	6627.65625	1
18587.8164	6834.515	1
18588.09	6461.07959	1
18588.2461	6659.15137	1
18588.2539	6506.747	1
18588.3828	6461.104	1
18588.7227	6528.56152	1
18589.2012	6541.2334	1
18589.3027	6485.16357	1
18589.3477	6759.55	1
18589.5039	6492.185	1
18589.5078	6586.579	1
18589.6465	6961.979	1
18589.7754	6688.96533	1
18589.834	6344.265	1
18589.877	6615.01	1
18590.2383	6934.12061	1
18590.6328	6443.325	1
18590.752	6610.30225	1
18591.1855	6436.714	1
18591.2324	6999.902	1
18591.4727	6670.36426	1
18591.63	6590.624	1
18591.8027	6541.27637	1
18592.4727	6676.60645	1
18592.6426	6898.141	1
18592.873	6538.39746	1
18592.89	6507.775	1
18592.93	6671.59375	1
18593.11	6604.08252	1
18593.1523	6825.137	1
18593.3223	6525.55859	1
18593.35	6663.56738	1
18593.6172	6737.85059	1
18593.7988	6700.84961	1
18594.0215	6565.384	1
18594.5234	6905.988	1
18594.6328	6280.198	1
18594.6563	6596.895	1
18594.7852	6481.14746	1
18595.0273	6740.836	1
18595.1758	6483.165	1
18595.207	6963.19775	1
18595.2461	6636.161	1
18595.9043	6914.688	1
18596.4316	6646.994	1
18596.5234	6738.812	1
18596.623	6647.505	1
18596.71	6954.73828	1
18596.7363	6649.84473	1
18596.8711	6592.815	1
18596.9961	6403.496	1
18597.0547	6695.32	1
18597.1621	6666.0835	1
18597.2344	6648.848	1
18597.3164	6797.7124	1
18597.75	6674.983	1
18597.7559	6808.833	1
18597.76	6703.32861	1
18597.832	6298.42139	1
18597.95	6866.78369	1
18598.0176	6589.256	1
18598.0762	6375.84668	1
18598.1816	6651.91553	1
18598.2539	6285.394	1
18598.3848	6629.102	1
18598.4512	6487.30664	1
18598.459	6300.11133	1
18598.66	6503.789	1
18598.92	6740.55859	1
18599.15	6487.42725	1
18599.17	6843.113	1
18599.2227	6606.73828	1
18600.0684	6725.54932	1
18600.19	7035.74951	1
18600.209	6488.55469	1
18600.2832	6799.91162	1
18600.4473	6441.241	1
18600.6211	6705.914	1
18600.6484	6596.14063	1
18601.3223	6329.156	1
18601.7617	6814.299	1
18601.7871	6506.649	1
18601.86	6748.581	1
18601.93	6825.06	1
18601.9688	6798.51367	1
18602.1113	6623.657	1
18602.2285	6909.771	1
18602.2383	6890.67725	1
18602.2734	6578.521	1
18602.3242	6591.81152	1
18602.36	6679.96143	1
18602.5176	6643.877	1
18602.7656	6787.68652	1
18602.8027	6652.712	1
18603.0137	6644.33545	1
18603.25	6394.55029	1
18603.3184	6432.788	1
18603.3945	6605.4043	1
18603.5	6920.1167	1
18603.5762	6685.335	1
18603.668	6635.576	1
18603.68	6711.497	1
18603.7656	6642.086	1
18603.9629	6611.691	1
18604.1133	6662.60059	1
18604.1641	6466.38037	1
18604.36	6525.754	1
18604.47	6385.72461	1
18604.49	6823.204	1
18604.4922	6635.81348	1
18604.7129	6666.805	1
18604.75	6715.675	1
18604.7637	6809.496	1
18604.8574	6564.997	1
18605.1289	6999.67969	1
18605.1973	6759.004	1
18605.2383	6412.56738	1
18605.51	6497.03662	1
18605.5488	6301.42773	1
18605.6211	6779.30664	1
18606.0762	6418.403	1
18606.46	6758.40967	1
18606.8867	6506.88037	1
18607.123	6891.73145	1
18607.5449	6784.62354	1
18607.7441	6493.79736	1
18607.9082	6552.86426	1
18607.9375	6466.968	1
18608.1621	6576.063	1
18608.209	6737.15771	1
18608.3555	6324.995	1
18608.7637	6763.94531	1
18608.87	6516.497	1
18609.0273	6548.555	1
18609.1367	6658.07227	1
18609.332	6883.57959	1
18609.49	6882.857	1
18609.6289	6777.81836	1
18609.65	6734.194	1
18609.9766	6698.98145	1
18610.0625	6791.039	1
18610.1641	6738.18945	1
18610.3418	6723.802	1
18610.709	6574.71729	1
18610.8867	6493.621	1
18610.9883	6574.8457	1
18611	6860.28174	1
18611.1953	6748.9585	1
18611.3965	6783.869	1
18611.5273	6774.89063	1
18611.6387	6573.033	1
18611.8477	6407.78	1
18612.0488	6629.82031	1
18612.127	6879.372	1
18612.332	6540.82471	1
18612.4746	6855.905	1
18612.5566	6644.23	1
18612.57	6636.652	1
18612.7012	6681.61768	1
18612.8066	6711.2627	1
18612.8652	6649.175	1
18612.96	6716.362	1
18613.0723	6689.77246	1
18613.08	6711.0957	1
18613.1	6770.315	1
18613.3828	6569.42627	1
18613.43	6735.293	1
18613.49	7034.824	1
18613.9824	6641.75	1
18614.0762	6430.411	1
18614.1367	6742.494	1
18614.4	6810.03027	1
18615.11	6550.988	1
18615.3066	6270.62256	1
18615.3789	6089.993	1
18615.63	6575.96045	1
18616.041	6636.943	1
18616.0742	6523.39746	1
18616.1738	6709.88	1
18616.3965	6142.087	1
18616.6035	6632.4165	1
18616.8945	6579.96875	1
18616.95	6739.23926	1
18617.0859	6762.041	1
18617.35	6691.07666	1
18617.373	6402.96	1
18617.4941	6674.018	1
18617.877	6448.34375	1
18618.2227	6675.42334	1
18618.582	6640.84961	1
18618.6133	6647.06	1
18618.8184	6641.28	1
18618.9824	6631.333	1
18619.1367	6326.53369	1
18619.8281	6753.764	1
18620.1172	6474.587	1
18620.4	6579.228	1
18621.03	6425.18164	1
18621.5313	6400.19336	1
18621.9258	6607.231	1
18621.9668	6787.97656	1
18622.0723	6679.45459	1
18622.1816	6716.584	1
18622.373	6532.19	1
18622.5352	6570.144	1
18622.543	6707.759	1
18623.0566	6621.245	1
18623.3262	6568.936	1
18623.4863	6586.042	1
18623.5586	6440.64	1
18623.8027	6531.34668	1
18623.8945	6746.45361	1
18623.93	6678.014	1
18624.1367	6663.34033	1
18624.3867	6597.48828	1
18624.5313	6672.775	1
18624.584	6408.77344	1
18624.9375	6700.47461	1
18624.9727	6554.36572	1
18624.9922	6527.52734	1
18625.6484	6934.92773	1
18625.6719	6744.412	1
18625.73	6304.926	1
18625.7871	6556.233	1
18626.1836	6637.233	1
18626.4668	6576.15674	1
18626.6465	6535.895	1
18627.0469	6430.255	1
18627.1426	6448.06934	1
18627.7324	6789.60352	1
18627.9531	6590.95654	1
18627.9727	6757.278	1
18628.0488	6352.955	1
18628.05	6772.216	1
18628.0527	6512.84863	1
18628.0879	6734.626	1
18628.1016	6560.95361	1
18628.21	6899.68652	1
18628.3262	6447.57666	1
18628.4063	6337.304	1
18628.51	6813.517	1
18628.5449	6552.8667	1
18628.6055	6760.56	1
18628.6113	6653.225	1
18629.03	6593.1123	1
18629.2441	6811.34	1
18629.3262	6425.871	1
18629.3848	6736.61572	1
18629.51	6702.69238	1
18629.6387	6818.108	1
18629.6719	6688.2207	1
18629.85	6590.72266	1
18629.8926	6632.98975	1
18629.9414	6602.45	1
18629.9883	6767.81738	1
18630.291	6809.925	1
18630.3242	6992.541	1
18630.375	6653.76855	1
18630.377	6595.892	1
18630.457	6557.778	1
18630.7188	6641.80957	1
18630.8516	6599.714	1
18631.127	6844.883	1
18631.1387	6626.63672	1
18631.1973	6613.37	1
18631.5781	6548.46338	1
18631.5918	6870.25439	1
18631.63	6576.004	1
18631.6348	6693.12	1
18632.1934	6678.66748	1
18632.3047	6349.475	1
18632.43	6467.60645	1
18632.4316	6573.598	1
18632.543	6564.293	1
18632.7422	6665.0376	1
18632.8281	6538.409	1
18633.22	6895.55127	1
18633.2734	6667.64746	1
18633.291	6792.68652	1
18633.5	6597.991	1
18633.8164	6567.16748	1
18634.084	6675.88672	1
18634.1328	6487.89648	1
18634.6563	6421.19873	1
18634.8242	6547.313	1
18635.2363	6374.847	1
18635.5273	6727.80371	1
18635.625	6388.66553	1
18635.66	6512.019	1
18636.043	6562.13574	1
18636.0938	6756.902	1
18636.3223	7057.54834	1
18636.55	6845.363	1
18636.5547	6527.94873	1
18636.6426	6479.579	1
18636.7266	6595.084	1
18636.7852	6820.3457	1
18636.8672	6777.383	1
18636.957	6667.084	1
18637.043	6887.92871	1
18637.0723	6579.359	1
18637.0918	6901.033	1
18637.209	6421.97949	1
18637.2969	6426.47656	1
18637.4922	6820.605	1
18637.6211	6430.996	1
18637.6367	6766.648	1
18637.66	6442.89844	1
18637.6836	6901.9	1
18637.7637	6756.50439	1
18638.2363	6367.885	1
18638.5664	6542.67432	1
18638.7383	6617.20459	1
18638.7813	6656.50244	1
18638.9512	6583.235	1
18639.0527	6594.943	1
18639.1953	6908.16064	1
18639.2031	6548.473	1
18639.5723	6579.03271	1
18639.7754	6540.45361	1
18639.8184	6478.84131	1
18639.8945	6658.0127	1
18640.0684	6406.02344	1
18640.1133	6672.21875	1
18640.1719	6642.671	1
18640.29	7138.12451	1
18640.31	6666.887	1
18640.3262	6682.944	1
18640.3477	6481.043	1
18640.5879	6714.91455	1
18640.9961	6666.3374	1
18641.0176	6500.3335	1
18641.2246	6797.932	1
18641.39	6672.467	1
18641.4844	6857.361	1
18641.8438	6608.648	1
18642.34	6638.73438	1
18642.36	6523.12158	1
18642.44	6705.68164	1
18642.6719	6726.17871	1
18642.791	6585.14	1
18642.8066	6836.33643	1
18642.8164	6592.50439	1
18643.12	6449.023	1
18643.15	6695.214	1
18643.2344	6606.647	1
18643.2637	6810.734	1
18643.31	6527.84033	1
[truncated: 10,030 more rows]
