# Supplementary material for: A droplet digital PCR (ddPCR) assay to detect Helicoverpa armigera (Lepidoptera: Noctuidae) in bulk trap samples
Source: PLoS One. 2017 May 31;12(5):e0178704. doi: 10.1371/journal.pone.0178704 (PMC5451079; doi:10.1371/journal.pone.0178704)
Supplement: S1 Table — (ZIP) [file pone.0178704.s001.zip › HELICOV_105.csv]

Ch1 Amplitude	Ch2 Amplitude	Cluster
16522.4453	5680.599	1
16936.9746	5997.68945	1
17382.6465	6179.358	1
17387.5059	6329.507	1
17447.4219	6250.055	1
17461.0723	6223.17871	1
17494.4414	6085.617	1
17500.7813	6095.04443	1
17539.541	6150.307	1
17558.11	6389.54	1
17562.7129	6370.36963	1
17568.5781	6072.06152	1
17570.1152	6112.66455	1
17571.01	6448.50439	1
17581.9629	6352.18262	1
17602.9	6275.02539	1
17607.3945	6328.201	1
17608.0469	5984.29346	1
17613.0742	6049.78125	1
17620.09	6300.481	1
17625.96	6570.078	1
17629.5273	6309.80762	1
17633.4512	6232.04639	1
17634.6172	6084.096	1
17638.0781	6440.0625	1
17642.17	6234.169	1
17642.2988	6179.41	1
17643.5645	6177.56543	1
17647.8711	6391.03955	1
17653.2773	6473.27344	1
17654.9746	6451.53467	1
17664.44	6172.115	1
17676.3828	6060.477	1
17683.3223	6186.02832	1
17688.8652	6355.80664	1
17692.498	6035.80957	1
17692.9434	6587.35156	1
17695.4727	6403.64355	1
17698.14	6414.82471	1
17698.3242	6283.43848	1
17699.7871	6048.583	1
17709.9	6368.17773	1
17712.5117	6274.081	1
17722.67	6048.208	1
17725.1875	6121.707	1
17734.2148	6259.14844	1
17737.3477	6354.523	1
17742.89	6280.821	1
17746.2363	5978.32373	1
17752.7637	6223.84961	1
17755.12	6429.87939	1
17758.2266	6304.28955	1
17766.7031	6170.52734	1
17779.1543	6215.75439	1
17780.18	6341.39746	1
17780.37	6333.235	1
17782.9922	6139.35645	1
17786.13	6293.90332	1
17792.2266	6424.2793	1
17793.3828	6118.574	1
17795.2676	6353.24	1
17796.2578	6382.749	1
17797.6543	6163.36475	1
17799.4824	6403.823	1
17800.3672	6353.7085	1
17801.7715	6350.98438	1
17803.81	6570.137	1
17803.85	6404.97949	1
17804.9629	6450.60059	1
17813.9785	6757.58057	1
17814.377	6326.47852	1
17819.07	6099.45557	1
17823.7578	5955.03027	1
17825.4063	6121.293	1
17825.543	6455.866	1
17826.1426	6278.13965	1
17827.8281	6181.301	1
17828.19	6243.56348	1
17829.0371	6614.31445	1
17829.252	6362.7417	1
17829.7949	6301.11572	1
17831.4668	6127.667	1
17833.8613	6047.02734	1
17838.79	6430.51	1
17840.87	6038.34668	1
17841.0586	6209.895	1
17852.2949	6507.865	1
17853.7383	6417.911	1
17857.4043	6504.438	1
17861.4043	6200.826	1
17862.6172	6487.708	1
17863.5176	6441.55566	1
17864.0234	6071.295	1
17865.0938	6190.77734	1
17865.9082	6293.87646	1
17866.4629	6375.583	1
17866.6016	6600.158	1
17868.9023	6468.701	1
17869.168	6148.38965	1
17870.0625	6166.13037	1
17874.957	6371.503	1
17877.0313	6113.86768	1
17880.2285	6226.2207	1
17885.5684	6463.833	1
17889.1777	6167.50049	1
17891.5078	6226.688	1
17893.125	6222.36426	1
17893.248	6474.903	1
17895.5938	6337.37646	1
17897.7	6421.91357	1
17898.3789	6321.413	1
17899.8887	6369.57275	1
17899.9375	6130.27051	1
17901.8418	6123.41553	1
17902.6523	6472.445	1
17902.9629	6250.90527	1
17904.1738	6454.50439	1
17904.32	6591.42	1
17904.5527	6328.625	1
17907.1563	6364.15967	1
17907.5117	6224.535	1
17908.502	6375.4043	1
17908.9	6552.39355	1
17911.6777	6398.984	1
17913.8281	6286.31	1
17914.2012	6479.833	1
17915.082	6489.11035	1
17918.3027	6373.38135	1
17919.1816	6307.711	1
17919.7813	6131.881	1
17919.8184	6218.583	1
17922.123	6344.93555	1
17922.68	6269.24854	1
17922.7344	6553.541	1
17922.9434	6245.53662	1
17923.7988	6549.762	1
17925.89	6376.37158	1
17927.12	6242.323	1
17929.1348	6044.37744	1
17929.4512	6527.03369	1
17929.7773	6208.30127	1
17930.3438	6473.78271	1
17931.3027	6613.9375	1
17934.3457	6193.954	1
17934.6543	6173.28	1
17935.6973	6431.25146	1
17937.9141	6435.89746	1
17938.7168	6352.50049	1
17939.2344	6553.454	1
17939.37	6241.76465	1
17941.2852	6642.22363	1
17942.457	6250.89844	1
17943.3418	6570.167	1
17944.1367	6273.242	1
17945.0371	6582.233	1
17948.7813	6114.639	1
17948.8	6262.224	1
17950.2852	6389.852	1
17951.1738	6314.71729	1
17951.3359	6399.72852	1
17952.2266	6477.86475	1
17954.9785	6429.62939	1
17955.1934	6239.78027	1
17955.72	6187.69873	1
17957.1973	6299.518	1
17957.832	6348.954	1
17960.7734	6257.05762	1
17962.3145	6546.357	1
17963.1777	6402.219	1
17964.1035	6287.09863	1
17964.7188	6451.34961	1
17965.77	6334.473	1
17966.8457	6526.58057	1
17967.9141	6314.214	1
17968.9277	6535.453	1
17969.1387	6479.159	1
17970.51	6259.48047	1
17971.2754	6556.43945	1
17973.1641	6485.09863	1
17973.668	6123.376	1
17973.7	6309.78662	1
17974.1563	6409.77539	1
17974.8477	6284.41064	1
17975.2832	6569.03955	1
17976.2227	6287.02734	1
17976.3516	6089.729	1
17976.6445	6477.86	1
17977.01	6390.63428	1
17977.4824	6275.1875	1
17979.4824	6548.428	1
17983.0645	6239.022	1
17984.68	6185.38965	1
17985.4844	6302.955	1
17986.4434	6113.327	1
17986.8164	6104.33154	1
17987.248	6340.781	1
17987.3672	6374.565	1
17988.0273	6622.351	1
17988.1133	6442.81055	1
17989.4375	6229.40869	1
17989.85	6414.228	1
17990.3535	6533.06934	1
17990.6348	6314.64746	1
17991.9688	6102.75537	1
17992.2383	6449.06738	1
17994.1523	6735.108	1
17994.8848	6608.01758	1
17994.9121	6442.696	1
17995.3516	6530.3916	1
17996.19	6111.43457	1
17997.8555	6256.61	1
17998.18	6789.17139	1
17998.627	6295.147	1
17999.4648	6378.02051	1
17999.9824	6221.43555	1
18000.02	6685.44727	1
18002.2148	6422.47559	1
18003.72	6494.46436	1
18004.5156	6467.5	1
18004.71	6100.31055	1
18005.0039	6672.41943	1
18005.0723	6426.14648	1
18007.6758	6210.50439	1
18007.7773	6102.54541	1
18008.2813	6571.80664	1
18009.1465	6454.885	1
18009.43	6094.687	1
18009.5449	6148.19	1
18010.0762	6374.63525	1
18012.5664	6705.24072	1
18012.6328	6132.949	1
18013.3418	6371.53271	1
18013.5078	5921.318	1
18014.416	6415.388	1
18014.8867	6611.92334	1
18015.6641	6490.532	1
18016.9727	6328.53	1
18017.3789	6738.122	1
18017.6113	6377.535	1
18018.0332	6462.063	1
18019.6328	6515.158	1
18021.8887	6410.979	1
18021.9922	6382.62939	1
18022.916	6299.555	1
18023.2676	6498.428	1
18025.6484	6524.351	1
18026.5664	6812.97559	1
18028.9219	6254.79053	1
18030.8984	6367.80371	1
18032.9629	6574.427	1
18033.2969	6510.00732	1
18033.9941	6608.892	1
18034.2852	6621.758	1
18035.3281	6529.70361	1
18035.8438	6389.88672	1
18036.62	6402.184	1
18038.1758	6093.485	1
18038.5586	6194.062	1
18038.5742	6383.124	1
18041.22	6468.375	1
18041.8223	6478.1377	1
18042.8867	6322.63525	1
18043.2344	6304.88428	1
18043.4043	6425.6167	1
18044.1621	6260.99561	1
18044.2129	6336.041	1
18044.39	6400.52637	1
18045.6113	6499.921	1
18047.5254	6607.287	1
18048.4082	6500.674	1
18048.8457	6534.485	1
18049.1934	6464.60645	1
18049.35	6475.34668	1
18049.5781	6376.76563	1
18049.873	6402.30957	1
18050.7285	6426.24756	1
18051.18	6490.7334	1
18051.252	6672.113	1
18051.6836	6590.254	1
18052.4863	6324.75439	1
18054.6348	6526.56445	1
18054.8965	6354.9834	1
18057.9727	6731.5166	1
18058.3262	6200.07764	1
18059.46	6466.477	1
18059.582	6536.55029	1
18061.2148	6286.47852	1
18061.2344	6355.2334	1
18061.2441	6440.52	1
18063.2813	6356.273	1
18063.94	6288.4375	1
18064.8848	6546.02148	1
18065.3477	6599.978	1
18065.46	6452.616	1
18066.1855	6188.598	1
18066.998	6251.267	1
18067.6465	6380.583	1
18067.7051	6670.105	1
18068.3	6423.53564	1
18068.7715	6430.94873	1
18068.957	6400.9375	1
18069.12	6332.25244	1
18069.27	6437.89258	1
18070.3555	6828.50635	1
18070.89	6476.65137	1
18072.0117	6224.77	1
18072.12	6321.30859	1
18072.1641	6447.399	1
18073.0938	6566.89063	1
18073.65	6795.46973	1
18074.7266	6401.365	1
18075.457	6625.5293	1
18076.623	6421.60742	1
18076.9688	6370.32471	1
18077.03	6382.23926	1
18077.9551	6819.69238	1
18078.541	6374.41	1
18079.543	6876.908	1
18079.9316	6654.859	1
18079.9727	6402.32764	1
18080.1563	6776.66553	1
18080.4316	6041.884	1
18080.4941	6681.474	1
18080.8359	6102.02	1
18080.9375	6233.884	1
18081.127	6546.023	1
18081.1465	6339.53857	1
18081.2031	6190.31738	1
18081.3164	6587.94531	1
18081.3711	6609.23	1
18082.2168	6273.09863	1
18082.6816	6545.8667	1
18083.58	6351.85645	1
18084.2227	6182.24756	1
18084.4922	6562.75342	1
18084.6582	6553.261	1
18084.748	6592.301	1
18085.541	6674.48242	1
18086.5254	6683.31055	1
18086.9258	6339.814	1
18087.0469	6358.15039	1
18087.1328	6472.2666	1
18088.1074	6467	1
18089.793	6396.539	1
18090.98	6562.05859	1
18091.48	6425.845	1
18092.47	6809.25732	1
18093.3984	6576.314	1
18095	6280.862	1
18096.3457	6447.292	1
18096.3652	6573.56055	1
18096.3867	6801.953	1
18096.7246	6138.426	1
18097.24	6224.049	1
18097.6426	6238.64551	1
18098.6563	6661.20361	1
18099.2227	6399.57666	1
18099.5078	6424.47852	1
18099.68	5953.777	1
18099.7461	6604.457	1
18101.4082	6339.754	1
18102.041	6464.706	1
18102.8477	6371.123	1
18103.3457	6460.59863	1
18104.2461	6293.71045	1
18104.4277	6074.64941	1
18104.4551	6406.75244	1
18106.0313	6424.471	1
18106.2148	6721.34229	1
18106.248	6193.86035	1
18106.6719	6201.31738	1
18107.3867	6583.681	1
18107.498	6481.74658	1
18107.53	6599.74365	1
18109.0137	6577.726	1
18109.6875	6430.04639	1
18110.4473	6604.83643	1
18110.7266	6583.88428	1
18110.9727	6101.65869	1
18112.2969	6394.99561	1
18113.0664	6457.01074	1
18113.11	6471.105	1
18113.47	6415.974	1
18114.084	6461.29834	1
18114.2129	6641.5874	1
18114.51	6464.699	1
18114.5137	6457.50635	1
18114.7246	6344.8833	1
18114.9	6664.54541	1
18115.0977	6330.485	1
18115.625	6578.307	1
18115.66	6691.357	1
18115.8613	6475.04053	1
18115.9883	6367.11	1
18116.2852	6491.543	1
18116.4512	6251.384	1
18116.959	6432.871	1
18117.2754	6380.542	1
18117.7031	6343.37061	1
18117.7715	6315.8584	1
18118.0527	6605.388	1
18118.7773	6360.776	1
18119.01	6684.44	1
18120.2852	6343.08643	1
18120.3633	6500.88867	1
18121.1934	6456.66846	1
18121.27	6137.835	1
18121.709	6363.568	1
18122.0371	6622.64258	1
18123.0527	6538.98828	1
18123.1289	6182.2	1
18123.72	6411.61768	1
18123.8145	6508.17041	1
18123.84	6479.03125	1
18125.0488	6502.897	1
18125.1543	6421.441	1
18125.207	6161.878	1
18125.96	6699.604	1
18127.625	6584.09326	1
18128.0234	6305.38037	1
18128.2441	6541.38	1
18129.709	6610.652	1
18129.7148	6682.526	1
18129.8281	6505.94873	1
18129.9453	6535.369	1
18131.2227	6265.658	1
18131.4746	6325.46826	1
18132.38	6522.167	1
18132.3984	6570.401	1
18132.498	6517.685	1
18133.5879	6404.49	1
18133.9551	6520.395	1
18134.2129	6720.21533	1
18134.2461	6089.374	1
18134.7422	6069.776	1
18134.9316	6631.971	1
18135.1074	6646.25928	1
18135.6133	6516.7334	1
18135.7539	6273.11035	1
18136.0156	6315.80664	1
18136.0625	6410.309	1
18136.81	6431.603	1
18137.24	6632.968	1
18137.459	6470.69336	1
18137.5566	6465.97168	1
18137.65	6092.7124	1
18138.2285	6261.62744	1
18138.87	6613.30225	1
18139.0938	6443.43652	1
18139.9512	6360.682	1
18140.043	6419.796	1
18141.6172	6873.909	1
18141.8223	6637.09	1
18141.8848	6253.27734	1
18142.7578	6281.209	1
18142.89	6392.111	1
18143.81	6462.8623	1
18144.6621	6304.16455	1
18145.04	6377.71533	1
18145.209	6197.744	1
18145.3086	6314.29053	1
18146.2344	6555.49951	1
18147.58	6413.723	1
18147.59	6396.103	1
18148.89	6302.706	1
18149.168	6830.94971	1
18149.957	6498.202	1
18149.9883	6593.874	1
18150.1758	6448.73242	1
18150.8711	6495.86133	1
18151.5938	6403.078	1
18151.7754	6180.789	1
18151.8027	6455.051	1
18152.0215	6483.35449	1
18152.6328	6405.309	1
18152.6348	6208.57568	1
18152.9316	6450.013	1
18153.3945	6295.507	1
18153.4551	6423.12744	1
18153.76	6417.28271	1
18153.8789	6213.174	1
18154.27	6583.62939	1
18154.31	7032.47559	1
18154.4883	6678.443	1
18154.52	6323.86328	1
18155.1328	6669.03027	1
18155.627	6337.158	1
18156.1973	6577.59	1
18156.68	6266.897	1
18156.9473	6787.562	1
18157.1367	6703.083	1
18158.6035	6208.564	1
18158.6641	6511.437	1
18159.7344	6488.00439	1
18160.2461	6288.68945	1
18160.33	6056.421	1
18160.7715	6318.158	1
18160.9453	6416.71973	1
18161.7852	6536.134	1
18161.9551	6461.935	1
18161.9922	6644.856	1
18162.5234	6602.60449	1
18162.78	6220.452	1
18163.9023	6414.172	1
18164.6563	6508.598	1
18165.15	6450.586	1
18166.39	6483.44043	1
18166.6777	6339.05859	1
18166.6934	6599.68848	1
18166.71	6401.04736	1
18167.4648	6158.733	1
18168.3457	6672.58	1
18168.6836	6573.07129	1
18169.2949	6418.56152	1
18169.5273	6679.862	1
18169.58	6343.12061	1
18169.6816	6456.656	1
18169.6953	6420.11035	1
18169.7031	6272.27539	1
18170.0879	6569.207	1
18170.34	6354.05225	1
18170.56	6601.93848	1
18170.6875	6752.53955	1
18170.9082	6372.9	1
18171.4629	6339.592	1
18171.8223	6253.232	1
18171.877	6555.69531	1
18172.5625	6583.97461	1
18172.92	6212.2793	1
18173.4551	6426.88672	1
18173.6387	6451.957	1
18175.72	6517.43359	1
18175.9883	6126.992	1
18176.4551	6401.732	1
18176.916	6484.923	1
18176.957	6391.242	1
18176.99	6296.54541	1
18177.8867	6447.73828	1
18177.9336	6725.386	1
18178.2246	6486.025	1
18178.3359	6412.574	1
18178.3984	6640.63232	1
18179.3887	6423.157	1
18179.7422	6682.695	1
18180.0625	6680.10742	1
18180.3535	6450.54053	1
18181.0938	6281.978	1
18181.2148	6698.5083	1
18181.373	6546.87	1
18181.78	6685.8667	1
18181.8516	6461.46143	1
18182.4238	6287.16553	1
18182.6855	6538.91553	1
18183.0371	6511.27246	1
18183.41	6679.48926	1
18183.82	6628.75342	1
18184.2441	6482.05127	1
18184.3	6488.55566	1
18184.5117	6534.47363	1
18184.5938	6519.70166	1
18184.9648	6475.278	1
18185.0723	6585.84375	1
18185.19	6804.255	1
18185.3	6651.41064	1
18185.668	6684.95166	1
18186.0859	6730.32373	1
18186.57	6547.6333	1
18186.5723	6518.47168	1
18187.0977	6706.251	1
18187.15	6878.06445	1
18187.7266	6481.15234	1
18187.8027	6229.23242	1
18188.7656	6290.89453	1
18188.8223	6712.12549	1
18188.87	6463.61865	1
18189.0879	6498.8877	1
18189.3066	6894.382	1
18189.6543	6521.12939	1
18190.24	6656.51	1
18191.7188	6556.383	1
18191.7676	6602.731	1
18192.252	6469.518	1
18192.3711	6235.852	1
18192.7461	6436.23242	1
18192.9023	6419.197	1
18193.49	6564.7666	1
18194.2422	6745.83643	1
18194.2578	6748.492	1
18194.459	6665.705	1
18194.6172	6710.58057	1
18194.7324	6322.87256	1
18195.3164	6545.625	1
18196.1855	6671.304	1
18196.5176	6255.99463	1
18197.8066	6460.869	1
18198.1211	6366.592	1
18198.32	6392.659	1
18198.5527	6555.506	1
18198.8242	6786.806	1
18198.9922	6513.923	1
18199.6816	6550.263	1
18199.7168	6422.625	1
18199.8984	6417.51563	1
18200	6637.792	1
18200.5918	6506.279	1
18200.6582	6683.602	1
18200.666	6532.076	1
18200.8516	6288.61572	1
18201.0332	6864.624	1
18201.3516	6668.71973	1
18201.4531	6651.157	1
18201.7285	6412.34863	1
18201.95	6673.40625	1
18202.3086	6524.06348	1
18203	6623.308	1
18203.0645	6439.726	1
18203.6582	6491.415	1
18204.53	6412.639	1
18204.54	5934.695	1
18204.9375	6495.2417	1
18205.207	6374.46045	1
18205.5176	6627.768	1
18205.5176	6561.374	1
18205.5918	6270.575	1
18206.23	6614.975	1
18206.67	6353.10059	1
18206.7285	6264.04541	1
18207.2754	6534.562	1
18207.45	6464.391	1
18208.0938	6432.441	1
18208.3047	6372.08154	1
18208.6523	6443.72852	1
18208.9414	6541.17969	1
18209.2012	6433.63232	1
18209.4316	6351.082	1
18209.4668	6632.023	1
18209.7754	6617.096	1
18209.918	6363.50732	1
18209.9375	6501.55664	1
18210.166	6475.43359	1
18210.2188	6534.832	1
18210.26	6443.39746	1
18211.02	6452.028	1
18211.2324	6675.73535	1
18211.57	6136.338	1
18212.0781	6591.465	1
18212.2383	6628.07764	1
18212.502	6461.80225	1
18212.6621	6380.243	1
18212.6914	6536.226	1
18212.9238	6650.326	1
18213.4785	6622.92041	1
18214.49	6587.584	1
18215.334	6630.82373	1
18215.5586	6568.21045	1
18215.957	6682.252	1
18216.4434	6709.474	1
18216.58	6576.806	1
18217.043	6603.836	1
18217.084	6687.54248	1
18217.3086	6622.50928	1
18217.4551	6400.771	1
18217.6289	6698.62	1
18217.99	6383.23633	1
18218.3574	6542.375	1
18218.543	6481.7915	1
18219.6367	6641.51172	1
18219.9355	6295.556	1
18220.08	6720.635	1
18220.457	6590.62158	1
18220.4629	6616.47754	1
18220.707	6198.8457	1
18220.748	6267.54834	1
18220.8887	6385.028	1
18221.6074	6699.671	1
18221.7656	6669.82764	1
18221.7871	6694.312	1
18221.9	6350.571	1
18222.0234	6188.365	1
18222.1855	6580.014	1
18222.2324	6461.589	1
18222.2832	6521.81738	1
18222.4121	6631.52637	1
18222.4355	6411.27246	1
18222.7246	6418.438	1
18222.98	6421.98438	1
18223.2285	6367.095	1
18223.3516	6778.17773	1
18223.4375	6433.339	1
18223.44	6675.04541	1
18223.5742	6694.54932	1
18223.7031	6498.845	1
18224.68	6232.80127	1
18224.6875	6657.13037	1
18224.7852	6655.31152	1
18225.0625	6471.2666	1
18225.1367	6805.10742	1
18225.2988	6430.319	1
18225.4941	6677.26953	1
18225.498	6421.99	1
18226.2363	6713.568	1
18226.2676	6183.20068	1
18226.3	6412.67041	1
18226.3828	6691.262	1
18226.65	6400.95459	1
18226.7441	6689.18848	1
18226.7813	6327.459	1
18227.3184	6623.47266	1
18228.0977	6682.93652	1
18228.2852	6574.566	1
18228.5781	6460.27051	1
18228.8359	6466.943	1
18229.3789	6400.97363	1
18229.4824	6518.436	1
18229.7285	6609.513	1
18230.1582	6678.50244	1
18230.3281	6418.966	1
18230.44	6620.97852	1
18230.5566	6641.18066	1
18230.6348	6350.33936	1
18230.8184	6747.05469	1
18230.8574	6350.053	1
18231.0938	6506.35	1
18231.58	6444.149	1
18232.29	6340.533	1
18232.8438	6395.07	1
18232.8828	6597.813	1
18233.6875	6392.89941	1
18233.7168	6433.386	1
18234.2422	6420.88428	1
18234.4453	6342.707	1
18235.5273	6415.55469	1
18235.8945	6626.705	1
18235.9277	6394.65137	1
18236.1172	6619.71045	1
18236.6035	6679.14941	1
18236.6563	6578.66357	1
18237.0332	6416.801	1
18237.041	6377.49658	1
18237.2383	6251.17529	1
18237.4277	6578.288	1
18238.1738	6406.108	1
18238.3145	6490.92773	1
18238.6543	6428.83447	1
18238.67	6407.07568	1
18238.7246	6657.049	1
18238.8359	6444.49072	1
18239.0684	6503.135	1
18239.4355	6803.337	1
18239.457	6090.434	1
18239.85	6561.711	1
18240.0215	6591.905	1
18240.0273	6593.47754	1
18240.1211	6389.8374	1
18240.334	6448.088	1
18240.3574	6469.236	1
18240.3828	6429.687	1
18240.4629	6602.344	1
18240.4746	6084.878	1
18240.5117	6500.00049	1
18240.5313	6791.97754	1
18240.541	6464.786	1
18240.57	6592.37158	1
18240.74	6546.672	1
18241.3887	6132.76025	1
18241.7715	6612.05371	1
18241.84	6644.264	1
18241.8457	6608.338	1
18242.0313	6613.884	1
18242.5469	6323.375	1
18242.8848	6705.20166	1
18243.3359	6394.573	1
18243.3379	6510.32959	1
18243.5059	6595.358	1
18243.8672	6572.166	1
18243.8789	6583.563	1
18243.9023	6588.03369	1
18244.01	6444.70459	1
18244.8125	6384.18262	1
18244.9141	6148.968	1
18244.9355	6282.552	1
18245.1582	6506.25049	1
18245.2129	6535.89258	1
18245.8027	6342.67871	1
18245.9824	6410.25049	1
18246.1758	6561.68262	1
18246.2363	6371.286	1
18246.3457	6330.79932	1
18246.77	6679.08447	1
18246.9063	6712.54736	1
18247.4551	6518.681	1
18247.959	6476.124	1
18248.0156	6445.52	1
18248.11	6751.161	1
18248.457	6581.81738	1
18248.8379	6522.67334	1
18248.8965	6772.90332	1
18249.31	6490.54053	1
18249.4512	6575.287	1
18249.7734	6481.628	1
18250.1484	6421.608	1
18250.26	6657.17139	1
18250.48	6414.78027	1
18250.9063	6817.57129	1
18250.95	6527.405	1
18251.791	6460.528	1
18251.834	6895.863	1
18251.8984	6216.3457	1
18252.0684	6732.755	1
18252.3066	6482.007	1
18252.416	6736.40869	1
18252.4941	6741.01172	1
18252.6387	5997.608	1
18252.9023	6695.70947	1
18252.93	6229.556	1
18252.9785	6359.216	1
18253.2012	6315.30127	1
18253.3828	6459.524	1
18253.4	6425.12842	1
18253.76	6411.59	1
18253.9688	6474.77	1
18254.0547	6510.274	1
18255.8223	6242.44434	1
18256.209	6515.142	1
18256.6465	6442.15869	1
18257.1133	6653.41064	1
18257.1973	6577.22168	1
18257.3945	5971.53955	1
18257.4375	6337.27441	1
18257.54	6295.186	1
18257.8555	6679.46045	1
18258.293	6596.3125	1
18258.3145	6437.85547	1
18258.6	6505.45166	1
18258.79	6257.82275	1
18258.9922	6865.573	1
18259.26	6586.161	1
18259.4	6603.57129	1
18259.8164	6295.09961	1
18259.88	6685.773	1
18260.2832	6361.03027	1
18260.5879	6444.46631	1
18260.72	6458.95361	1
18261.3789	6469.954	1
18261.61	6374.22	1
18262.2559	6590.78467	1
18262.2773	6425.92236	1
18262.3	6506.52832	1
18262.3535	6432.615	1
18262.959	6624.247	1
18263.1738	6199.37158	1
18263.2422	6489.56543	1
18263.9512	6541.7085	1
18264.0273	6570.48047	1
18264.377	6602.55957	1
18264.7051	6633.661	1
18264.9727	6595.339	1
18265.03	6301.88672	1
18265.15	6436.44775	1
18265.3047	6491.271	1
18265.65	6907.2124	1
18265.9453	6636.63867	1
18265.9629	6574.94727	1
18266.0938	6521.543	1
18266.1016	6508.52637	1
18266.3	6408.047	1
18266.3359	6814.85	1
18266.3867	6254.89063	1
18266.498	6547.67041	1
18266.74	6430.4585	1
18267.5547	6633.94	1
18268.11	6331.88232	1
18268.6855	6884.758	1
18268.77	6390.38232	1
18268.9785	6485.2	1
18268.99	6514.473	1
18269.0957	6417.98828	1
18269.2617	6636.408	1
18269.4512	6228.334	1
18269.7813	6469.661	1
18269.82	6388.76172	1
18269.9043	6447.05859	1
18270.0488	6746.188	1
18270.3184	6581.061	1
18270.64	6465.07	1
18270.6582	6589.28369	1
18271.13	6459.397	1
18271.293	6418.55859	1
18271.3711	6520.605	1
18271.64	6235.60645	1
18271.7813	6388.17871	1
18271.8125	6741.178	1
18272.6758	6647.521	1
18272.6836	6420.261	1
18273.0332	6693.21045	1
18273.1426	6394.9375	1
18273.2637	6539.49658	1
18273.4863	6207.17334	1
18273.7363	6641.77246	1
18274.1816	6602.79	1
18274.1855	6503.15527	1
18274.1875	6700.463	1
18274.375	6532.4	1
18274.4	6891.23	1
18274.4082	6576.98438	1
18274.4629	6432.196	1
18274.7813	6516.89258	1
18274.8281	6596.791	1
18274.96	6712.84	1
18275.2441	6626.03369	1
18275.39	6540.87451	1
18275.5234	6519.442	1
18275.7031	6588.975	1
18276.11	6313.16455	1
18276.2148	6842.091	1
18276.8555	6551.5957	1
18276.96	6419.77	1
18276.99	6641.912	1
18277.35	6374.18066	1
18277.5488	6607.385	1
18277.7	6421.53	1
18277.9063	6466.438	1
18277.9238	6518.046	1
18278.21	6634.014	1
18278.3066	6729.112	1
18278.4043	6533.404	1
18278.5449	6566.47656	1
18278.9629	6533.51172	1
18278.9844	6543.009	1
18279.2383	6743.87061	1
18279.27	6636.887	1
18279.334	6559.95459	1
18279.3438	6682.44336	1
18279.6875	6595.957	1
18279.8457	6495.539	1
18280.002	6701.878	1
18280.3164	6676.45947	1
18280.5469	6734.21875	1
18281.0215	6585.897	1
18281.0684	6493.423	1
18281.18	6456.759	1
18281.5371	6468.25928	1
18281.5742	6467.10938	1
18281.58	6439.96631	1
18281.6289	6558.96826	1
18281.9414	6424.97363	1
18282.26	6330.04541	1
18282.3984	6401.46338	1
18282.498	6655.92139	1
18282.959	6551.2085	1
18283.002	6580.175	1
18283.332	6402.3916	1
18283.47	6468.308	1
18283.7129	6364.72949	1
18284.1719	6614.65332	1
18284.2012	6555.55	1
18284.3477	6737.25342	1
18284.5352	6472.40625	1
18284.5938	6528.212	1
18284.62	6570.455	1
18285.5762	6386.2876	1
18285.7148	6550.51025	1
18286.0215	6438.964	1
18286.8262	6592.2	1
18286.8262	6410.62549	1
18286.8945	6293.484	1
18287.06	6436.11133	1
18287.082	6265.23145	1
18287.76	6624.264	1
18288.0488	6248.9165	1
18288.1758	6616.29736	1
18288.4043	6539.906	1
18288.97	6269.52246	1
18289.125	6416.74561	1
18289.1543	6606.80957	1
18289.6113	6728.28271	1
18289.6914	6639.427	1
18289.7676	6333.094	1
18289.9082	6134.86865	1
18290.2441	6220.01074	1
18290.4063	6702.653	1
18290.4355	6792.008	1
18290.7	6543.793	1
18290.9512	6326.83252	1
18291.0313	6633.143	1
18291.15	6522.385	1
18291.43	6730.48975	1
18291.46	6663.0293	1
18291.9336	6827.502	1
18291.9922	6563.83643	1
18292.0488	6259.739	1
18292.0977	6481.53955	1
18292.2148	6458.92432	1
18292.248	6496.7207	1
18292.4141	6669.246	1
18292.7969	6457.94775	1
18293.123	6440.956	1
18293.418	6582.31641	1
18293.4258	6548.12451	1
18293.8359	6655.415	1
18293.88	7026.793	1
18293.918	6317.66357	1
18294.0742	6427.259	1
18294.1055	6273.83	1
18294.1973	6698.607	1
18294.2715	6544.735	1
18294.6621	6474.113	1
18294.8379	6185.132	1
18294.9629	6840.119	1
18295.3457	6488.64	1
18295.94	6762.36475	1
18296.2227	6487.609	1
18296.2754	6429.89551	1
18296.4766	6568.82	1
18296.5781	6853.41162	1
18297.09	6735.56934	1
18297.1836	6794.096	1
18297.5	6228.75635	1
18297.52	6324.20166	1
18297.6426	6534.466	1
18297.8359	6358.27246	1
18297.8555	6429.03027	1
18297.9414	6631.611	1
18298.0234	6365.884	1
18298.0879	6434.7334	1
18298.1621	6378.70459	1
18298.22	6484.70459	1
18298.2754	6474.982	1
18298.62	6596.38672	1
18299.2734	6418.209	1
18299.3047	6478.305	1
18299.4375	6461.581	1
18299.8027	6225.25	1
18300.0977	6530.59863	1
18300.3418	6338.32471	1
18300.3887	6411.711	1
18300.5684	6531.98975	1
18300.5742	6590.739	1
18300.6074	6473.91162	1
18300.92	6495.278	1
18300.9453	6402.019	1
18301.0059	6616.77051	1
18301.0078	6521.7334	1
18301.1113	6318.122	1
18301.6445	6479.722	1
18301.67	6382.999	1
18301.7266	6375.73828	1
18302.3926	6681.87646	1
18302.5273	6595.867	1
18302.7168	6555.96729	1
18302.8125	6542.903	1
18302.916	6343.26367	1
18303.1719	6888.5874	1
18303.4727	6535.006	1
18303.623	6329.57275	1
18303.7	6736.90234	1
18303.83	6641.869	1
18304.1074	6632.478	1
18304.18	6722.561	1
18304.27	6640.547	1
18304.3047	6691.331	1
18305.2266	6733.478	1
18305.3359	6783.35059	1
18305.3633	6501.099	1
18305.7559	6356.65527	1
18306.2969	6343.55957	1
18306.5449	6430.1	1
18307.0977	6493.628	1
18307.5313	6614.71045	1
18307.5684	6624.507	1
18308.0781	6490.6167	1
18308.52	6313.276	1
18308.834	6633.09229	1
18309.0039	6557.897	1
18309.1367	6588.90967	1
18309.3086	6427.482	1
18309.7012	6210.669	1
18309.9238	6426.437	1
18310.1719	6219.964	1
18310.4219	6421.663	1
18310.623	6785.43	1
18310.6328	6476.61768	1
18310.7813	6658.60645	1
18310.9121	6495.57666	1
18310.94	6643.978	1
18311.0254	6561.868	1
18311.03	6205.09863	1
18311.2227	6447.371	1
18311.32	6480.891	1
18311.6035	6404.183	1
18311.8418	6107.991	1
18312.15	6368.388	1
18312.2617	6309.433	1
18312.5586	6515.96	1
18312.9473	6301.78564	1
18312.9785	6612.29	1
18313.1484	6895.30273	1
18313.1934	6418.448	1
18314.252	6420.704	1
18314.2617	6821.05273	1
18314.2832	6630.382	1
18314.4727	6663.241	1
18314.5488	6644.643	1
18314.6914	6643.721	1
18314.75	6681.242	1
18314.9277	6419.937	1
18314.9434	6127.3125	1
18315.3633	6559.136	1
18315.375	6476.00439	1
18315.4141	6749.42236	1
18315.43	6238.759	1
18315.5938	6537.237	1
18315.73	6524.87	1
18315.7813	6567.644	1
18315.79	6395.198	1
18315.8867	6653.472	1
18315.9941	6564.663	1
18316.23	6548.74268	1
18316.5723	6303.527	1
18316.5938	6584.30225	1
18316.85	6456.91748	1
18316.916	6508.10938	1
18317.1523	6356.755	1
18317.17	6332.817	1
18317.291	6740.69531	1
18317.4727	6620.954	1
18317.4844	6618.408	1
18317.6641	6208.39355	1
18317.6914	6604.087	1
18317.748	6719.944	1
18317.9434	6230.507	1
18317.957	6598.513	1
18318.4043	6586.144	1
18319.4844	6574.139	1
18319.75	6504.361	1
18319.877	6529.753	1
18320.03	6632.84766	1
18320.2227	6661.287	1
18320.3242	6640.881	1
18320.3418	6252.335	1
18320.3711	6580.76	1
18320.3789	6507.215	1
18320.6172	6338.441	1
18320.74	6869.86035	1
18321.0723	6567.383	1
18321.3535	6406.24	1
18321.93	6362.82373	1
18322.0762	6763.99658	1
18322.1621	6247.67432	1
18322.3027	6623.60547	1
18322.4746	6693.288	1
18322.5723	6539.002	1
18322.834	6493.9126	1
18322.88	6703.784	1
18323.0059	6609.99072	1
18323.0254	6594.149	1
18323.0352	6545.6416	1
18323.0918	6897.102	1
18323.3633	6702.86865	1
18323.4238	6454.6626	1
18323.4316	6459.10352	1
18323.5176	6343.62	1
18323.5762	6474.709	1
18323.9844	6400.617	1
18324.0488	6537.20264	1
18324.1016	6518.97852	1
18324.166	6568.882	1
18324.248	6448.12744	1
18324.4219	6567.626	1
18324.541	6502.561	1
18324.7461	6637.362	1
18324.7949	6501.884	1
18324.8965	6445.058	1
18325.0859	6475.3584	1
18325.1328	6506.71143	1
18325.1465	6248.10254	1
18325.1836	6393.727	1
18325.2949	6383.17236	1
18325.3965	6446.125	1
18325.4	6566.0874	1
18325.416	6636.279	1
18325.6621	6354.22168	1
18325.7031	6612.691	1
18325.7676	6283.479	1
18325.86	6456.864	1
18325.91	6638.35645	1
18326.1367	6466.50928	1
18326.3066	6578.35156	1
18326.46	6390.42969	1
18326.5078	6526.57764	1
18326.5684	6642.191	1
18326.8457	6546.531	1
18327.11	6652.52539	1
18327.2031	6426.782	1
18327.24	6923.402	1
18327.248	6381.87256	1
18327.8535	6478.84668	1
18327.9629	6699.55127	1
18328.2656	6759.08057	1
18328.2871	6674.776	1
18328.3262	6634.709	1
18328.3281	6087.094	1
18328.5332	6324.987	1
18328.5879	6518.338	1
18328.6621	6724.62061	1
18328.99	6506.75	1
18328.9922	6587.44727	1
18329.125	6255.71436	1
18329.2383	6554.63135	1
18329.2715	6351.51074	1
18329.2734	6547.01074	1
18329.2754	6202.09766	1
18329.334	6763.902	1
18329.8789	6405.388	1
18330.0488	6476.15527	1
18330.1211	6582.92	1
18330.3027	6451.51074	1
18330.4648	6805.108	1
18330.9648	6332.85156	1
18331.0664	6698.92725	1
18331.2324	6336.48145	1
18331.3555	6230.34863	1
18331.73	6646.21045	1
18331.8027	6235.24561	1
18332.2383	6439.312	1
18332.41	6395.08154	1
18332.7754	6511.43066	1
18332.95	6524.52441	1
18333.0156	6605.91455	1
18333.2266	6670.5376	1
18333.2871	6481.77	1
18333.3789	6633.64648	1
18333.48	6948.868	1
18333.7637	6844.6	1
18333.7656	6618.464	1
18334.1543	6693.097	1
18334.2227	6224.399	1
18334.3535	6874.94434	1
18334.6914	6710.468	1
18334.7051	6402.848	1
18334.8867	6683.485	1
18334.97	6435.11475	1
18335.2656	6427.663	1
18335.3711	6458.70459	1
18335.86	6315.131	1
18336.07	6576.502	1
18336.2773	6575.1167	1
18336.4434	6422.979	1
18336.45	6534.11768	1
18336.6875	6664.80371	1
18336.7539	6671.07129	1
18336.832	6517.75049	1
18337.1934	6548.31836	1
18337.3	6300.036	1
18337.4277	6658.83154	1
18337.6719	6254.119	1
18337.75	6442.455	1
18337.875	6415.56738	1
18337.91	6775.727	1
18337.9844	6589.772	1
18338.1914	6495.64941	1
18338.35	6837.339	1
18338.9277	6422.881	1
18338.9688	6228.52344	1
18339.3887	6395.75244	1
18339.5566	6811.771	1
18339.8613	6567.87842	1
18339.8711	6379.959	1
18340.4375	6420.10449	1
18340.4961	6186.693	1
18340.5723	6752.60547	1
18341.3438	6486.14355	1
18341.3633	6428.88135	1
18341.3848	6358.90674	1
18341.6641	6731.49561	1
18341.9355	6505.596	1
18342.4551	6679.897	1
18342.7188	6252.84961	1
18342.9766	6406.804	1
18343.3438	6567.45361	1
18343.4141	6664.79053	1
18343.8047	6627.29443	1
18344.18	6566.331	1
18344.2578	6629.26367	1
18344.3164	6858.797	1
18344.48	6191.01367	1
18344.54	6238.455	1
18344.6523	6524.082	1
18344.7012	6892.04932	1
18344.8613	6399.74268	1
18345.07	6744.51367	1
18345.3086	6536.57861	1
18345.4063	6842.29248	1
18346.5723	6516.86035	1
18346.6074	6442.51758	1
18346.71	6533.979	1
18347.05	6328.847	1
18347.207	6481.302	1
18347.3438	6424.949	1
18347.6484	6453.114	1
18347.7676	6522.369	1
18347.8164	6480.84131	1
18348.1211	6455.65	1
18348.49	6632.695	1
18348.625	6412.6416	1
18348.7168	6376.23438	1
18349.0039	6552.825	1
18349.0586	6734.87744	1
18349.2676	6748.971	1
18349.2773	6437.54834	1
18349.48	6534.6084	1
18349.5137	6606.62646	1
18350.0352	6438.84229	1
18350.0684	6383.30225	1
18350.1	6534.08936	1
18350.1641	6558.484	1
18350.6055	6501.798	1
18350.6719	6622.934	1
18350.7344	6445.7627	1
18350.8633	6438.592	1
18351.3281	6547.526	1
18351.3945	6798.67236	1
18351.4082	6601.137	1
18351.7441	6690.907	1
18351.877	6689.445	1
18351.9961	6395.69775	1
18352.12	6601.33154	1
18352.1953	6504.816	1
18352.2363	6386.66064	1
18352.42	6415.516	1
18352.4668	6333.44	1
18352.7148	6721.725	1
18352.8457	6596.624	1
18353.0156	6082.95654	1
18353.0332	6442.72168	1
18353.0449	6581.60254	1
18353.0938	6498.71045	1
18353.4238	6522.714	1
18353.8184	6714.039	1
18354.1465	6168.918	1
18354.1855	6617.25537	1
18354.8066	6372.56152	1
18354.8066	6471.115	1
18355.1289	6573.435	1
18355.18	6820.901	1
18355.1953	6333.13	1
18355.3555	6587.382	1
18355.5137	6398.988	1
18355.5156	6422.503	1
18355.7852	6572.466	1
18355.9219	6503.232	1
18356.0234	6592.481	1
18356.0762	6437.00537	1
18356.082	6229.7	1
18356.3281	6684.094	1
18356.3848	6663.122	1
18356.55	6809.488	1
18356.9434	6622.19531	1
18357.0742	6607.92725	1
18357.1875	6424.442	1
18357.2461	6400.19434	1
18357.29	6805.417	1
18357.3027	6712.578	1
18357.3711	6527.925	1
18357.4824	6557.6665	1
18357.5664	6626.63574	1
18357.7578	6663.87451	1
18357.8145	6617.62939	1
18358.0664	6699.603	1
18358.25	6501.49	1
18358.2988	6457.815	1
18358.3066	6685.806	1
18358.5664	6581.76855	1
18358.58	6532.24072	1
18358.582	6630.385	1
18358.7285	6530.17	1
18358.73	6535.73828	1
18358.84	6630.062	1
18359.05	6425.34766	1
18359.2988	6596.661	1
18359.9688	6506.76	1
18359.9883	6653.901	1
18360.0039	6370.813	1
18360.2949	6664.59863	1
18360.6211	6157.37061	1
18360.8379	6576.65332	1
18360.8789	6694.553	1
18360.9551	6416.141	1
18360.9941	6511.96045	1
18361.0586	6606.55859	1
18361.2754	6373.96631	1
18361.5332	6898.83838	1
18362.082	6611.03662	1
18362.18	6535.62646	1
18362.2852	6716.779	1
18362.3359	6451.93848	1
18362.4082	6500.3623	1
18362.6	6721.998	1
18362.8633	6649.875	1
18363.04	6309.877	1
18363.2344	6526.47266	1
18363.6758	6337.50146	1
18364.1348	6448.52539	1
18364.4551	6576.301	1
18364.4863	6636.686	1
18364.49	6640.84033	1
18364.5488	6519.155	1
18364.8379	6565.12939	1
18364.9961	6713.009	1
18365.0039	6602.181	1
18365.1973	6700.96436	1
18365.3789	6351.299	1
18365.41	6517.08643	1
18365.5449	6747.27246	1
18365.6152	6477.18457	1
18365.7363	6687.873	1
18365.8281	6382.616	1
18365.8555	6590.71533	1
18365.873	6604.223	1
18366.1426	6403.582	1
18366.2715	6403.77441	1
18366.4219	6385.9834	1
18366.4629	6696.33	1
18366.6816	6577.759	1
18366.75	6594.09668	1
18366.7578	6529.508	1
18366.7852	6475.011	1
18366.81	6730.3374	1
18367.46	6738.768	1
18367.5039	7035.35938	1
18367.6348	6601.84	1
18367.7656	6674.036	1
18367.916	6422.2334	1
18367.92	6099.932	1
18368.0488	6625.13	1
18368.3086	6592.613	1
18368.37	6397.158	1
18368.4238	6417.67334	1
18368.627	6680.526	1
18368.69	6406.60742	1
18369.4141	6344.113	1
18369.6934	6359.086	1
18369.7324	6333.881	1
18369.8027	6442.067	1
18369.9824	6591.979	1
18370.2129	6668.816	1
18370.4043	6525.548	1
18370.41	6112.82031	1
18370.46	6391.90234	1
18370.4961	6678.231	1
18371.0566	6685.331	1
18371.2246	6317.85352	1
18371.36	6238.042	1
18372.42	6442.434	1
18372.502	6430.011	1
18372.9434	6472.76855	1
18373.1641	6705.85352	1
18373.1777	6541.62842	1
18373.2813	6396.403	1
18373.3359	6554.209	1
18373.4785	6496.343	1
18373.72	6735.37646	1
18373.7715	6661.406	1
18373.93	6367.612	1
18374.1387	6747.18066	1
18374.3223	6521.43457	1
18374.6016	6595.28	1
18374.68	6595.63525	1
18374.8145	6372.07764	1
18374.9648	6724.302	1
18375.2559	6481.254	1
18375.4941	6658.06641	1
18375.6621	6431.416	1
18375.7852	6772.472	1
18376.1563	6493.707	1
18376.3652	6489.69141	1
18376.56	6295.609	1
18376.6973	6827.812	1
18376.7188	6777.557	1
18376.9238	6635.373	1
18377.0781	6563.31934	1
18377.3262	6466.28467	1
18377.3633	6403.138	1
18377.3926	6397.81	1
18377.5137	6660.789	1
18377.67	6659.08838	1
18377.6738	6529.107	1
18377.6953	6575.77734	1
18377.8184	6560.95068	1
18377.8652	6815.362	1
18377.9238	6510.588	1
18378.209	6600.63965	1
18378.3125	6596.037	1
18378.498	6534.241	1
18378.6133	6348.032	1
18378.6367	6584.88135	1
18378.707	6518.52832	1
18378.8418	6744.82959	1
18378.87	6541.46631	1
18378.9844	6440.86572	1
18379.0527	6874.026	1
18379.3887	6642.17627	1
18379.6621	6630.72656	1
18380.07	6482.955	1
18380.5625	6421.28955	1
18380.6	6408.319	1
18380.9629	6469.38965	1
18381.1758	6616.563	1
18381.2129	6611.42334	1
18381.377	6478.467	1
18381.6367	6574.992	1
18381.81	6437.028	1
18382.18	6345.66162	1
18382.3125	6594.997	1
18383.209	6439.05127	1
18383.3926	6308.27148	1
18383.48	6323.44434	1
18383.8184	6456.92236	1
18383.9414	6353.15674	1
18383.97	6641.545	1
18383.998	6632.057	1
18384.1836	6608.22852	1
18384.5859	6490.798	1
18384.63	6849.576	1
18384.6875	6245.29639	1
18384.9277	6338.908	1
18385.043	6567.289	1
18385.3027	6580.85059	1
18385.6816	6373.694	1
18385.7949	6570.716	1
18385.7988	6604.799	1
18385.8086	6318.54736	1
18385.8418	6633.74268	1
18385.89	6452.93164	1
18385.9023	6315.53857	1
18385.918	6443.02539	1
18386.18	6326.04541	1
18386.1914	6489.14453	1
18386.25	6712.81348	1
18386.332	6573.837	1
18386.3848	6668.04443	1
18386.3984	6672.74561	1
18386.5918	6845.3125	1
18387.0313	6665.936	1
18387.1621	6378.413	1
18387.18	6774.07471	1
18387.1934	6606.616	1
18387.4746	6758.639	1
18387.5332	6583.41553	1
18387.6328	6628.493	1
18387.7	6411.53125	1
18387.76	6540.40674	1
18388.04	6525.01367	1
18388.207	6521.72852	1
18388.24	6580.90625	1
18388.2949	6547.5957	1
18388.4785	6721.84326	1
18388.6387	6378.56348	1
18388.7012	6783.167	1
18388.9746	6650.31641	1
18388.9883	6389.59375	1
18389.0762	7046.83838	1
18389.1777	6403.457	1
18389.2734	6912.198	1
18389.2969	6444.44434	1
18389.3867	6607.835	1
18389.5273	6508.853	1
18389.5879	6469.894	1
18389.78	6539.384	1
18389.9844	6533.10938	1
18389.9922	6561.19531	1
18390.01	6476.98145	1
18390.0918	6662.86	1
18390.2441	6711.01367	1
18390.2578	6688.83252	1
18390.5	6517.928	1
18390.5371	6510.56836	1
18390.55	6543.58838	1
18390.7051	6564.301	1
18390.7246	6564.812	1
18390.7656	6423.867	1
18390.89	6641.76563	1
18390.8945	6469.293	1
18391.0723	6574.838	1
18391.084	6583.512	1
18391.5879	6746.588	1
18391.8828	6644.82	1
18391.92	6574.03027	1
18392.0078	6658.369	1
18392.0332	6270.20459	1
18392.3379	6392.086	1
18392.3828	6577.602	1
18392.5234	6472.139	1
18392.6289	6679.3623	1
18392.8984	6402.471	1
18393.37	6353.958	1
18393.418	6473.618	1
18393.8066	6541.655	1
18393.8574	6480.998	1
18393.9316	6513.95654	1
18393.98	6498.63965	1
18394.0117	6726.62354	1
18394.0234	6528.461	1
18394.3984	6692.747	1
18394.41	6668.65137	1
18394.5781	6660.10449	1
18394.5977	6370.85742	1
18394.7363	6702.66	1
18394.76	6923.893	1
18394.77	6248.667	1
18394.87	6692.091	1
18394.9	6534.50146	1
18395.1875	6431.71436	1
18395.2031	6538.731	1
18395.6074	6610.813	1
18396.0215	6534.736	1
18396.03	6405.15869	1
18396.19	6797.172	1
18396.3125	6602.443	1
18396.42	6431.12646	1
18396.53	6486.713	1
18396.5879	6629.73535	1
18396.7832	6638.17529	1
18396.7832	6605.299	1
18396.79	6580.114	1
18396.9043	6902.459	1
18397.0313	6636.567	1
18397.0977	6517.72559	1
18397.2148	6730.69873	1
18397.502	6256.18945	1
18397.6484	6337.87	1
18397.6934	6631.641	1
18397.8262	6597.10547	1
18397.9727	6539.94238	1
18398.04	6535.162	1
18398.2813	6387.685	1
18398.3145	6701.257	1
18398.3418	6661.84668	1
18398.6133	6580.026	1
18398.75	6601.08643	1
18398.7773	6516.88867	1
18398.8945	6716.9043	1
18398.8984	6282.06	1
18399.0078	6429.965	1
18399.0879	6520.945	1
18399.166	6718.95654	1
18399.7773	6667.81445	1
18399.793	6502.76172	1
18399.9883	6293.695	1
18400.04	6591.643	1
18400.0938	6467.687	1
18400.15	6346.07	1
18400.4258	6610.745	1
18400.457	6696.06543	1
18400.5156	6098.47	1
18400.7559	6575.341	1
18400.9434	6527.35254	1
18400.9766	6435.832	1
18401.0918	6440.39648	1
18401.207	6472.17725	1
18401.2129	6630.0166	1
18401.2324	6485.876	1
18401.5039	6564.15137	1
18401.55	6430.729	1
18401.6641	6235.68164	1
18401.7441	6664.073	1
18401.8125	6823.21533	1
18402.3984	6548.1377	1
18402.9531	6491.5835	1
18403.21	6180.078	1
18403.3223	6667.249	1
18403.4082	6406.15527	1
18403.4688	6633.469	1
18403.5137	6337.942	1
18403.5488	6891.02832	1
18403.6914	6274.84473	1
18403.7676	6452.11768	1
18403.7773	6674.899	1
18403.85	6566.663	1
18403.87	6903.78125	1
18403.94	6430.736	1
18403.9863	6611.82227	1
18404.0137	6366.37256	1
18404.1133	6478.835	1
18404.18	6563.132	1
18404.26	6563.64453	1
18404.3984	6553.55664	1
18404.584	6586.77441	1
18404.73	6866.98242	1
18404.7578	6986.465	1
18404.8047	6265.085	1
18404.8242	6705.577	1
18404.84	6637.572	1
18404.9512	6763.5835	1
18404.9727	6787.937	1
18405.2871	6480.80859	1
18405.4375	6362.50732	1
18405.5879	6548.445	1
18405.6328	6543.4585	1
18405.9355	6597.967	1
18406.0586	6539.986	1
18406.2344	6553.25928	1
18406.2754	6143.82666	1
18406.3086	6401.72363	1
18406.3223	6754.0083	1
18406.416	6547.173	1
18406.8047	6487.3457	1
18407.06	6638.65527	1
18407.12	6523.25	1
18407.1523	6704.57861	1
18407.7012	6440.461	1
18407.9453	6561.92773	1
18407.96	6464.38574	1
18408.7969	6614.0625	1
18408.916	6560.171	1
18409.3379	6561.41846	1
18409.66	6334.408	1
18409.6738	6659.334	1
18409.7031	6571.8833	1
18409.7969	6528.898	1
18409.832	6640.36328	1
18409.9316	6588.92236	1
18410.1016	6181.3623	1
18410.1289	6534.774	1
18410.2461	6284.62158	1
18410.377	6443.54736	1
18410.3789	6498.95654	1
18410.5352	6662.99268	1
18410.9023	6395.40234	1
18410.99	6737.68164	1
18411.0039	6714.77148	1
18411.0938	6178.784	1
18411.2539	6455.25928	1
18411.2656	6298.974	1
18411.3672	6151.00439	1
18411.3711	6362.576	1
18411.4316	6508.04443	1
18411.79	6773.4043	1
18411.7949	6557.19873	1
18411.8125	6505.272	1
18411.873	6555.40625	1
18411.93	6617.233	1
18412.04	6468.196	1
18412.1484	6484.583	1
18412.3535	6605.2373	1
18412.418	6823.039	1
18412.4883	6506.02441	1
18412.6465	6448.701	1
18412.8633	6469.08	1
18412.9785	6607.62354	1
18413.2227	6862.304	1
18413.459	6346.42041	1
18413.5215	6318.55029	1
18413.8711	6510.93457	1
18413.875	6526.31543	1
18413.91	6616.67773	1
18413.9863	6667.957	1
18414.0859	6465.78857	1
18414.3672	6473.56836	1
18414.6816	6458.17139	1
18414.7168	6703.332	1
18414.76	6797.64355	1
18415.0664	6321.878	1
18415.2637	6583.808	1
18415.6641	6663.003	1
18415.8	6439.02539	1
18415.85	6497.243	1
18416.3164	6314.17334	1
18416.5879	6702.343	1
18416.63	6530.669	1
18416.877	6466.176	1
18416.9648	6447.649	1
18417.002	6495.685	1
18417.0684	6560.874	1
18417.35	6497.85938	1
18418.0527	6681.598	1
18418.1914	6367.35352	1
18418.2188	6456.637	1
18418.2969	6537.948	1
18418.5625	6729.15625	1
18418.582	6538.73975	1
18418.6816	6570.09033	1
18418.7813	6527.309	1
18418.8711	6524.97559	1
18418.9766	6455.77051	1
18419.1113	6681.722	1
18419.1855	6775.21875	1
18419.2832	6729.717	1
18419.293	6408.39746	1
18419.37	6640.09131	1
18419.7969	6567.02344	1
18419.9258	6676.28955	1
18420.0215	6495.578	1
18420.0762	6530.97363	1
18420.1	6384.942	1
18420.1855	6528.988	1
18420.2578	6541.08936	1
18420.28	6000.193	1
18420.3672	6567.46	1
18420.47	6538.09326	1
18420.52	6676.54639	1
18420.6855	6232.815	1
18420.71	6624.629	1
18420.7578	6486.41846	1
18420.9551	6552.406	1
18421.0684	6694.806	1
18421.9082	6483.9917	1
18421.96	6502.32959	1
18422.09	6570.61475	1
18422.13	6519.51855	1
18422.2969	6693.802	1
18422.43	6586.47	1
18422.4824	6465.26465	1
18422.4844	6620.46045	1
18422.6152	6737.70361	1
18422.8555	6345.08	1
18422.8672	6432.735	1
18422.9258	6576.326	1
18422.97	6526.82373	1
18422.9727	6352.08057	1
18423.4277	6634.93945	1
18423.45	6598.61	1
18423.6465	6581.28369	1
18423.6563	6543.35938	1
18423.67	6512.762	1
18423.6934	6770.99756	1
18423.791	6679.29736	1
18424.2129	6345.87549	1
18424.31	6434.28174	1
18424.3242	6456.84668	1
18424.3867	6496.2207	1
18424.5156	6799.019	1
18424.65	6217.51025	1
18424.6738	6587.949	1
18424.7344	6477.77148	1
18424.9453	6524.23975	1
18425.13	6759.494	1
18425.6719	6653.266	1
18425.8125	6504.48438	1
18425.8262	6907.809	1
18425.9473	6440.756	1
18425.9473	6332.65039	1
18426.207	6526.961	1
18426.2188	6616.77637	1
18426.3926	6710.832	1
18426.7129	6487.319	1
18426.748	6549.80762	1
18426.9824	6778.74072	1
18427.0313	6350.065	1
18427.1953	6648.852	1
18427.207	6252.73926	1
18427.2988	6459.304	1
18427.5488	6538.449	1
18427.6055	6757.90625	1
18427.7051	6609.88428	1
18427.7285	6504.82959	1
18427.8125	6406.93652	1
18427.877	6668.52441	1
18428.0723	6625.91162	1
18428.1152	6380.788	1
18428.4863	6843.61	1
18428.62	6400.45361	1
18428.6758	6549.84961	1
18428.7441	6763.63574	1
18428.8652	6461.807	1
18429.2813	6702.59473	1
18429.34	6761.669	1
18430.0117	6552.45	1
18430.0859	6573.875	1
18430.625	6743.956	1
18430.63	6548.452	1
18430.6387	6557.171	1
18430.8828	6373.91064	1
18430.9961	6582.74365	1
18431.4766	6693.71533	1
18431.6914	6502.371	1
18431.8672	6880.459	1
18431.959	6866.406	1
18432.1973	6692.195	1
18432.2773	6527.04736	1
18432.332	6460.633	1
18432.3945	6609.088	1
18432.4277	6515.97266	1
18432.4453	6593.63867	1
18432.4551	6390.54541	1
18432.4785	6580.87646	1
18432.5215	6531.924	1
18432.5664	6633.46	1
18432.5762	6449.635	1
18432.584	6667.58252	1
18432.7969	6350.221	1
18433.1621	6389.987	1
18433.209	6496.222	1
18433.2285	6197.041	1
18433.3066	6438.67236	1
18433.3086	6581.095	1
18433.3281	6493.373	1
18433.332	6524.107	1
18433.3652	6555.22461	1
18433.3672	6446.343	1
18433.4277	6537.08057	1
18433.4668	6473.71	1
18433.4766	6676.122	1
18433.6484	6954.793	1
18434.0039	6505.206	1
18434.1426	6473.8374	1
18434.2168	6512.0376	1
18434.2168	6536.899	1
18434.31	6431.22266	1
18434.6563	6708.395	1
18434.7266	6459.52441	1
18434.77	6700.17871	1
18434.7715	6626.01172	1
18434.873	6442.41064	1
18435.01	6410.38574	1
18435.1445	6442.36133	1
18435.25	6601.30762	1
18435.252	6577.268	1
18435.3066	6346.43	1
18435.3887	6286.53271	1
18435.4766	6483.58643	1
18435.48	6404.95654	1
18435.5371	6760.576	1
18435.959	6874.25	1
18436.03	6570.53467	1
18436.0645	6383.66	1
18436.07	6689.662	1
18436.084	6376.99854	1
18436.19	6733.49756	1
18436.3574	6338.64648	1
18436.4277	6289.41846	1
18436.4629	6361.125	1
18436.4688	6437.78857	1
18436.5488	6616.99951	1
18436.6211	6697.07031	1
18436.8613	6558.415	1
18436.8828	6452.94141	1
18436.9688	6406.56445	1
18437.082	6604.14	1
18437.1875	6359.60449	1
18437.26	6448.694	1
18437.2637	6644.12	1
18437.4258	6802.43164	1
18437.7	6485.486	1
18437.8574	6721.619	1
18438.06	6670.71533	1
18438.1523	6557.71045	1
18438.1934	6454.006	1
18438.2285	6639.43652	1
18438.25	6414.723	1
18438.9727	6703.378	1
18439.166	6585.1333	1
18439.1934	6361.171	1
18439.24	6419.902	1
18439.2715	6499.333	1
18439.4863	6804.979	1
18439.4922	6776.547	1
18439.5137	6513.765	1
18439.6016	6596.62744	1
18439.68	6585.73242	1
18439.8223	6515.346	1
18440.1055	6500.972	1
18440.2188	6779.145	1
18440.4063	6557.09326	1
18440.5039	6256.27637	1
18440.52	6528.24	1
18440.6289	6670.88037	1
18440.85	6543.246	1
18440.8574	6380.887	1
18441.0039	6553.18555	1
18441.0586	6463.394	1
18441.0742	6521.77051	1
18441.207	6911.21045	1
18441.22	6691.17725	1
18441.2871	6451.56934	1
18441.37	6906.574	1
18441.37	6616.59229	1
18441.47	6319.61768	1
18441.4785	6557.672	1
18441.69	6511.54346	1
18441.7344	6566.52246	1
18441.8867	6853.033	1
18441.918	6549.22949	1
18442.1582	6385.2627	1
18442.2637	6493.24756	1
18442.3477	6431.84	1
18442.4746	6520.39355	1
18442.918	6654.557	1
18443.1133	6469.668	1
18443.1328	6588.371	1
18443.16	6558.36475	1
18443.2012	6454.591	1
18443.2266	6617.835	1
18443.2676	6677.29834	1
18443.5156	6515.89453	1
18443.59	6602.367	1
18443.6289	6474.09131	1
18443.9551	6604.49463	1
18444.0469	6463.43164	1
[truncated: 8,945 more rows]
