# Supplementary material for: A droplet digital PCR (ddPCR) assay to detect Helicoverpa armigera (Lepidoptera: Noctuidae) in bulk trap samples
Source: PLoS One. 2017 May 31;12(5):e0178704. doi: 10.1371/journal.pone.0178704 (PMC5451079; doi:10.1371/journal.pone.0178704)
Supplement: S1 Table — (ZIP) [file pone.0178704.s001.zip › HELICOV_107.csv]

Ch1 Amplitude	Ch2 Amplitude	Cluster
709.456665	306.136444	1
13746.9092	5168.08838	1
15053.7871	5649.42627	1
15061.0547	4742.315	1
16565.3418	5833.912	1
16689.9941	5977.2334	1
17082.3633	6101.22852	1
17093.33	6288.004	1
17109.6641	6116.2876	1
17109.8555	6239.817	1
17145.34	6232.69727	1
17145.53	5987.68359	1
17148.0469	6191.23535	1
17172.0078	6062.909	1
17174.3555	5849.749	1
17189.7266	6247.384	1
17191.5176	5927.009	1
17203.3066	5996.2	1
17212.5586	5972.86475	1
17216.8867	6101.39258	1
17219.55	6199.59961	1
17220.793	6113.489	1
17228.166	5969.196	1
17228.6523	6199.291	1
17235.5156	6320.97852	1
17240.457	5975.629	1
17251.875	5920.97363	1
17267.1	5945.703	1
17268.2148	6009.483	1
17268.7363	6389.624	1
17269.0586	6167.80127	1
17280.1816	6112.626	1
17281.45	5827.41455	1
17281.4922	6281.58936	1
17292.0469	6184.34	1
17292.17	5952.659	1
17296.8535	6124.253	1
17302.2363	6239.06445	1
17310.0762	6188.816	1
17313.62	5993.91455	1
17315.9277	6195.59	1
17319.9531	6041.56934	1
17322.1133	6367.377	1
17326.7246	6023.7334	1
17332.043	5914.004	1
17349.32	5897.502	1
17353.37	6252.86035	1
17356.959	6221.39941	1
17359.084	5845.45264	1
17359.3223	6165.888	1
17360.6133	6014.054	1
17365.0273	6254.274	1
17366.2656	6165.52441	1
17370.4883	6063.31152	1
17372.3145	6115.73633	1
17379.8867	6439.57471	1
17382.5781	6158.186	1
17383.7129	6205.149	1
17384.248	6247.755	1
17386.3516	6225.2915	1
17389.1016	6266.93	1
17389.9512	6043.70459	1
17391.9668	6112.163	1
17398.49	6271.296	1
17398.625	6234.84961	1
17398.64	5846.222	1
17400.2266	6342.98145	1
17401.29	6189.1665	1
17402.7734	6371.30859	1
17404.4043	6152.785	1
17407.0254	6189.652	1
17412.2441	5928.15625	1
17419.584	6148.16064	1
17419.8066	6368.65234	1
17428.94	6224.69336	1
17432.4961	5944.922	1
17438.01	6163.52734	1
17440.166	6072.4707	1
17441.89	6084.738	1
17443.4063	6223.36	1
17446.28	6169.221	1
17456.2051	6349.46973	1
17465.3262	6187.201	1
17465.4785	6077.94	1
17465.9316	6022.50049	1
17467.875	6181.24072	1
17475.0488	6274.903	1
17475.6016	5953.775	1
17475.6289	6036.05664	1
17476.7148	6213.521	1
17483.3164	6178.205	1
17484.0742	6255.44238	1
17485.09	6240.84766	1
17486.1738	5897.97	1
17489.5762	6413.216	1
17490.0664	6024.153	1
17491.8613	6209.96875	1
17493.7813	6064.204	1
17494.041	6230.489	1
17495.4414	5963.82959	1
17497.1836	6221.78369	1
17497.8379	6253.81445	1
17502.26	6369.106	1
17502.3164	6359.5376	1
17503.5313	6114.131	1
17506.1523	6034.96729	1
17509.3965	6143.232	1
17512.0859	5937.985	1
17513.24	6172.942	1
17516.2832	5998.96045	1
17519.6328	5957.03	1
17521.63	5960.249	1
17522.6875	6140.50049	1
17525.3	5991.542	1
17525.81	5968.463	1
17527.5176	6328.86035	1
17528.2617	6144.607	1
17530.0254	6227.889	1
17531.2773	6253.939	1
17533.0215	6545.086	1
17533.0957	6481.697	1
17534.9648	6230.63574	1
17536.3262	6013.153	1
17537.5352	6316.453	1
17545.7559	6348.46436	1
17548.8066	6159.71436	1
17548.9082	6212.703	1
17549	6074.571	1
17549.0156	5882.10938	1
17553.543	6191.85645	1
17554.877	6452.468	1
17561.7773	6033.36133	1
17562.2324	6147.11475	1
17563.5176	6003.65625	1
17566.9414	6372.49	1
17567.4316	6009.0957	1
17567.7852	6127.5874	1
17567.9688	6204.83154	1
17568.627	5969.1377	1
17570.0488	6263.61426	1
17571.8867	6077.459	1
17572.1543	6161.681	1
17572.9941	6242.9917	1
17576.7324	5974.752	1
17578.43	6218.77344	1
17578.5957	6115.94434	1
17578.76	6271.13574	1
17589.8828	6064.90039	1
17591.3184	6171.508	1
17592.3066	6208.91748	1
17592.9746	6296.419	1
17593.5645	6030.60254	1
17596.6777	6218.09131	1
17598.23	5992.30469	1
17599.0781	6250.09961	1
17603.1641	6115.36133	1
17606.1953	6383.87256	1
17608.0723	5975.3	1
17608.1738	6368.9873	1
17609.99	6286.1084	1
17616.1074	6140.3457	1
17620.7051	6383.454	1
17626.4023	5993.5166	1
17626.69	6384.82666	1
17626.9434	5988.78857	1
17627.7813	6300.53125	1
17628.85	6258.365	1
17631.377	6076.099	1
17632.0762	6163.485	1
17632.1016	6121.765	1
17632.72	6292.87354	1
17632.9551	6146.114	1
17637.9121	6174.08252	1
17638.0352	6206.555	1
17641.4668	6338.454	1
17641.7559	6151.527	1
17642.9434	6023.014	1
17650.1445	6507.86865	1
17653.293	6160.8667	1
17656.6133	6023.14648	1
17657.0742	6083.60645	1
17658.4082	6195.542	1
17662.2266	6327.8374	1
17663.7168	6401.57861	1
17663.8672	6135.26953	1
17664.668	6641.97559	1
17668.1113	6199.10156	1
17668.96	6144.1333	1
17670.8477	6356.07666	1
17672.9512	6745.62842	1
17674.13	6181.0874	1
17674.3418	6442.459	1
17676.9844	6255.108	1
17682.0527	6323.033	1
17682.1777	6388.14551	1
17682.8516	5674.464	1
17683.5527	6158.05664	1
17683.6953	6254.498	1
17684.65	6201.49561	1
17685.6934	6343.50146	1
17686.8555	6225.157	1
17691.3672	6251.46631	1
17691.97	6219.08057	1
17692.1035	6551.38965	1
17692.1719	6568.73242	1
17694.49	6010.032	1
17695.2676	6111.1167	1
17695.45	6384.996	1
17695.9746	6081.546	1
17696.4063	6176.52148	1
17696.4941	6363.225	1
17697.8867	6232.56641	1
17698.3848	6027.17236	1
17701.2051	6428.88135	1
17703.0488	6255.552	1
17704.1211	6080.54736	1
17706.2422	6225.69434	1
17706.2813	6287.268	1
17706.3125	6243.72852	1
17710.0234	6245.815	1
17710.6	6395.878	1
17711.2324	6355.884	1
17712.8945	6019.9917	1
17712.9277	6352.095	1
17715.4473	6005.791	1
17715.9844	6251.057	1
17716.5469	6332.05	1
17716.7441	6282.141	1
17717.8711	6522.84326	1
17719.14	6184.481	1
17720.2188	6209.804	1
17720.5313	6385.975	1
17720.9648	6370.475	1
17721.75	6360.88037	1
17722.5313	6195.23145	1
17722.9023	6146.7334	1
17723.4883	6046.8623	1
17724.3867	6202.61133	1
17724.67	6049.3584	1
17726.1523	6255.823	1
17727.457	6154.84033	1
17730.4629	6047.621	1
17731.63	6101.269	1
17731.8125	6257.00049	1
17735.8223	6075.904	1
17738.9922	6180.612	1
17739.4258	6170.926	1
17742.5742	6559.97	1
17743.291	6483.98	1
17743.5039	6143.40234	1
17745.23	6425.479	1
17745.7441	6079.40674	1
17746.3984	6240.74268	1
17746.4063	6445.67041	1
17746.7813	6053.976	1
17747.0039	6176.98145	1
17748.8945	6301.4043	1
17750.0879	6545.69	1
17751.0918	6314.504	1
17752.0527	6111.26953	1
17753.8652	6206.6377	1
17754.1641	6411.50537	1
17754.2363	6308.0293	1
17756.7266	6364.71533	1
17757.084	6180.05566	1
17758.0332	6313.70166	1
17758.627	6321.96143	1
17759.002	6197.21631	1
17759.56	6240.149	1
17762.9219	6665.82959	1
17768.8438	6325.171	1
17768.8926	6366.332	1
17770.5723	6138.23975	1
17770.6563	6397.39	1
17771.67	6104.39746	1
17773.8535	5984.6084	1
17775.1172	6308.97949	1
17775.2773	6680.376	1
17777.76	6065.77344	1
17778.3711	6196.15625	1
17778.4336	6343.733	1
17780.666	6495.733	1
17783.4531	6199.86475	1
17784.55	6224.78955	1
17785.2051	6102.169	1
17786.6738	6090.259	1
17786.86	6105.836	1
17791.2773	6172.44873	1
17793.4688	6402.06543	1
17796.8145	6357.68359	1
17798.54	6211.98975	1
17798.5527	6174.26953	1
17799.01	6326.45	1
17802.2051	6534.981	1
17803.0723	6254.12939	1
17804.17	6331.012	1
17805.4414	6117.8584	1
17808.8477	6160.94141	1
17811.8223	6241.911	1
17813.7832	6348.097	1
17816.1211	6217.39258	1
17817.5117	6357.156	1
17818.166	6462.706	1
17818.6348	6145.36426	1
17819.8867	6647.764	1
17822.9668	6268.223	1
17823.1953	6202.17236	1
17824	6287.68652	1
17825.1953	6302.141	1
17825.7188	6323.01758	1
17825.9141	6213.69531	1
17827.6348	6402.205	1
17828.2656	6271.5625	1
17829.3	6511.20361	1
17830.3984	6116.12842	1
17831.584	6262.677	1
17831.7383	6350.128	1
17831.7813	6118.762	1
17832.3867	6478.106	1
17832.5332	6152.278	1
17832.91	6241.42334	1
17832.96	6147.25244	1
17833.4766	6168.646	1
17836.2383	6280.26172	1
17837.0234	6452.385	1
17837.1855	6114.338	1
17839.9043	6227.29932	1
17841.627	6120.481	1
17842.6719	6595.942	1
17842.8262	6399.87256	1
17843.06	6170.771	1
17844.4844	6499.042	1
17844.76	6285.3457	1
17844.9824	6135.15527	1
17845.6289	5995.072	1
17846.3359	6502.87256	1
17847.334	6290.74854	1
17848.457	6359.945	1
17848.72	6602.55	1
17850.5918	6411.71	1
17852.88	6208.442	1
17852.9941	6353.346	1
17853.8027	6401.039	1
17854.1055	5998.603	1
17855.209	6217.987	1
17855.2383	6179.41553	1
17860.4785	6619.05225	1
17860.89	6262.7085	1
17862.7285	5962.70068	1
17862.7988	6399.85547	1
17862.9238	6205.552	1
17863.2539	6388.81055	1
17864.416	6376.705	1
17865.7969	6222.669	1
17866.0371	6378.525	1
17869.2285	6118.62549	1
17869.7832	6125.78564	1
17869.832	6114.31348	1
17870.0566	6538.654	1
17870.2188	6256.41162	1
17871.0625	6414.814	1
17871.4063	6260.24854	1
17872.5273	6342.435	1
17873.0215	6276.714	1
17874.3672	6219.639	1
17875.0859	6247.463	1
17877.41	6301.571	1
17878.457	6357.48633	1
17878.49	6341.27	1
17878.625	6546.548	1
17879.2559	6265.187	1
17879.9688	6261.111	1
17881.83	6512.42773	1
17881.9531	6101.16553	1
17882.28	6596.23145	1
17882.6738	6424.464	1
17882.9551	6213.1543	1
17883.1875	6312.063	1
17883.94	6432.802	1
17885.3984	6624.08057	1
17886.21	6236.27344	1
17888.0938	6443.953	1
17888.8066	6280.70068	1
17889.375	6444.60156	1
17890.4844	6218.39355	1
17894.09	6376.21631	1
17894.5957	6211.514	1
17894.625	6415.541	1
17894.82	6484.097	1
17895.1641	6130.03271	1
17895.668	6240.965	1
17896.9277	6113.922	1
17897.4238	6369.19775	1
17897.8887	6452.18066	1
17898.3184	5960.201	1
17899.79	6433.075	1
17899.8418	5867.74658	1
17901.34	6319.733	1
17901.55	6426.631	1
17903.53	6275.317	1
17903.7051	6027.30371	1
17904.5723	6369.7085	1
17905.1719	6117.40332	1
17906.5762	6521.535	1
17908.36	6284.40234	1
17908.6484	6395.546	1
17909.8359	6545.805	1
17910.2813	6497.00342	1
17911.58	6196.89551	1
17912.7285	6520.49561	1
17913.8164	6285.96045	1
17914.3086	6358.585	1
17914.873	6150.85547	1
17915.53	6249.70947	1
17917.709	6427.44	1
17917.8477	6337.623	1
17919.35	6336.85254	1
17919.57	6443.62061	1
17920.71	6336.8667	1
17922.2617	6297.433	1
17922.36	6123.15527	1
17923.13	6244.07764	1
17923.6211	6486.169	1
17923.9844	6047.833	1
17924.8633	6104.80859	1
17925.6543	6482.591	1
17926.1465	6581.351	1
17929.4043	6391.34	1
17929.52	6288.902	1
17929.5977	6467.29	1
17929.6855	6076.10449	1
17929.7871	6412.409	1
17931.0039	6667.29	1
17931.91	6193.45361	1
17934.6426	6180.915	1
17935.38	6210.608	1
17935.64	5963.644	1
17935.77	6757.96826	1
17937.1563	6245.585	1
17937.6582	6404.35156	1
17938.875	6481.27637	1
17939.0059	6427.513	1
17939.9688	6442.79541	1
17940.12	6241.217	1
17942.0781	6312.155	1
17942.543	6315.521	1
17943.3086	6411.698	1
17944.5781	6158.517	1
17945.043	6495.54639	1
17945.61	6304.29248	1
17946.3223	6463.43848	1
17946.72	6233.14844	1
17948.96	6462.829	1
17949.209	6215.38232	1
17950.1035	6403.20264	1
17950.24	6625.71631	1
17950.3965	6418.133	1
17950.8945	6530.273	1
17951.57	6329.65527	1
17951.6211	6382.63574	1
17951.7363	6284.23047	1
17952.2188	6430.80225	1
17952.9082	6245.984	1
17953.0313	6606.02637	1
17953.4453	6308.48535	1
17953.5313	6386.905	1
17953.707	6491.363	1
17954.0449	6488.68164	1
17954.6758	6412.241	1
17954.6934	6359.435	1
17955.6445	6047.086	1
17956.55	6596.325	1
17957.0332	6403.81738	1
17957.7	6307.426	1
17958.0039	6491.869	1
17960.22	6428.27246	1
17961.627	6520.1665	1
17962.1855	6069.49854	1
17962.6875	6089.37	1
17963.0742	6159.10645	1
17963.23	6160.501	1
17965.0156	6218.551	1
17965.3652	6348.69336	1
17966.65	6188.95752	1
17967.4844	6631.49268	1
17967.6055	6424.854	1
17969.32	6190.442	1
17969.7188	6686.14746	1
17970.71	6349.754	1
17970.8223	6373.23145	1
17971.8848	6477.287	1
17971.9316	6421.14844	1
17972.5859	6256.82861	1
17972.8242	6135.109	1
17973.0156	6113.94238	1
17973.666	6263.785	1
17974.1055	6194.165	1
17974.1328	6547.26172	1
17975.248	6176.238	1
17975.58	6321.28271	1
17975.6875	6585.389	1
17975.7715	6765.731	1
17976.0352	6394.68652	1
17976.6563	6541.25537	1
17976.8242	6422.25439	1
17977.6777	6558.8	1
17977.791	6286.64941	1
17977.9	6369.497	1
17978.1563	6442.20166	1
17978.3574	6348.84229	1
17978.87	6658.018	1
17979.459	6045.956	1
17980.9551	6744.72656	1
17981.2188	6379.55	1
17981.5234	6311.423	1
17983.2969	6492.68848	1
17983.6523	6063.51855	1
17983.8516	6597.72656	1
17984.998	6284.56055	1
17985.0352	6817.673	1
17985.084	6300.39453	1
17985.0859	6357.733	1
17985.1621	6344.404	1
17985.21	6274.10645	1
17985.2539	6211.68359	1
17985.5527	6497.35938	1
17986.1328	6406.557	1
17987.0977	6355.07666	1
17987.1621	6333.31348	1
17987.957	6580.274	1
17988.1016	6038.131	1
17988.4121	6179.10938	1
17989.377	6497.13232	1
17990.7539	6487.52441	1
17990.9355	6091.248	1
17991.623	6331.94336	1
17994.2031	6230.399	1
17994.3672	6197.78662	1
17994.9258	6254.674	1
17994.94	6243.406	1
17996.15	6380.034	1
17997.3516	6294.82861	1
17997.4	6309.11768	1
17997.6348	6558.888	1
17997.82	6393.5376	1
17999.02	6610.48926	1
17999.5742	6560.30859	1
17999.8926	6367.678	1
18000.2773	6449.785	1
18000.332	6549.47266	1
18000.81	6485.134	1
18001.5215	6213.728	1
18001.6445	6433.14844	1
18001.9258	6095.57764	1
18002.8359	6403.2	1
18003.8613	6509.19971	1
18004.55	6470.016	1
18006.3457	6483.08057	1
18006.8613	6131.891	1
18007.6	6195.682	1
18007.832	6105.47266	1
18008.1055	6547.18066	1
18008.8613	6257.20166	1
18010.44	6425.2207	1
18011.4355	6361.95557	1
18011.4648	6477.38965	1
18012.86	6828.056	1
18013.5449	6387.162	1
18015.13	6378.253	1
18015.752	6258.27637	1
18018.5645	6128.966	1
18020.1543	6278.8833	1
18020.3262	6431.15771	1
18021.125	6285.07275	1
18021.2559	6323.742	1
18021.42	6393.85254	1
18021.5313	6307.49	1
18021.82	6393.759	1
18022.0176	6353.316	1
18022.5039	6534.314	1
18022.77	6339.82764	1
18023.0566	6390.59033	1
18023.2344	6642.682	1
18023.3281	6326.999	1
18023.7852	6333.38574	1
18023.793	6388.59473	1
18023.9648	6593.39746	1
18024.5938	6517.487	1
18026.9219	6480.416	1
18029.166	6638.50049	1
18029.2246	6648.738	1
18029.248	6341.841	1
18029.457	6485.672	1
18029.53	6470.534	1
18029.8828	6364.59326	1
18030.1387	6243.43164	1
18030.3184	6538.32666	1
18030.377	6467.03467	1
18031.44	6227.152	1
18031.6074	6301.565	1
18031.7617	6359.312	1
18032.99	6209.18457	1
18033.627	6463.57129	1
18034.37	6453.547	1
18034.5566	6204.97559	1
18034.5684	6289.954	1
18034.7188	6353.64	1
18036.4023	6282.492	1
18036.5547	6524.036	1
18036.5664	6303.86133	1
18036.83	6509.09863	1
18037.4883	6639.157	1
18037.8965	6589.00928	1
18037.9023	6530.88037	1
18037.9473	6462.82129	1
18038.0371	6217.852	1
18040.6328	6657.764	1
18041.3574	6632.489	1
18042.168	6547.46143	1
18042.2969	6310.364	1
18042.6836	6279.04932	1
18043.332	6451.222	1
18044.2	6407.16064	1
18044.8867	6331.728	1
18045.82	6399.084	1
18045.916	6353.362	1
18046.4336	6405.175	1
18048.8945	6521.614	1
18049.1484	6300.266	1
18049.2461	6627.91553	1
18049.291	6502.17	1
18049.4336	6476.9126	1
18050.45	6300.651	1
18050.832	6275.128	1
18050.9	6165.487	1
18051.3086	6308.957	1
18051.9512	6502.63232	1
18052.0684	6276.11035	1
18052.4063	6648.021	1
18052.7383	6415.428	1
18053.6289	6280.228	1
18053.78	6411.728	1
18053.9453	6074.584	1
18055.0742	6320.041	1
18055.7422	6293.65625	1
18055.7969	6501.70459	1
18056.3652	6315.60059	1
18056.6758	6412.381	1
18057.8066	6349.64063	1
18059.9043	6403.87158	1
18060.3652	6744.63135	1
18062.27	5893.42139	1
18063.125	6509.29541	1
18063.3477	6603.218	1
18063.6621	6645.553	1
18063.8242	6427.41553	1
18064.2	6421.82129	1
18064.2266	6342.31152	1
18064.9141	6371.797	1
18064.9531	6331.2373	1
18065.2012	6278.519	1
18066.043	6311.57031	1
18066.2734	5995.039	1
18067.2656	6654.901	1
18067.32	6308.998	1
18067.4844	6775.7417	1
18067.86	6312.41162	1
18067.9648	6121.601	1
18068.8516	6541.25928	1
18068.877	6855.983	1
18069.4668	6059.60254	1
18069.8926	6656.75244	1
18070.1074	6467.5166	1
18071.5215	6397.52148	1
18071.791	6313.58252	1
18071.877	6465.052	1
18072.1133	6367.40137	1
18072.4844	6264.19531	1
18072.7441	6423.854	1
18072.8281	6344.82666	1
18073.1289	6154.58936	1
18073.207	6211.718	1
18073.2617	6357.302	1
18073.5273	6458.502	1
18074.29	6479.407	1
18075.54	6376.612	1
18076.6348	6192.31	1
18077.4922	6434.41	1
18077.5664	6108.721	1
18077.8926	6512.465	1
18078.1621	6222.27441	1
18079.4883	6493.398	1
18079.69	6227.353	1
18080.0156	6504.875	1
18080.66	6600.851	1
18080.8887	6659.75732	1
18081.18	6472.60156	1
18081.6348	6326.716	1
18081.82	6385.091	1
18081.9531	6437.64551	1
18082.0449	6497.52246	1
18082.1816	6714.475	1
18082.418	6480.536	1
18082.5859	6535.31641	1
18082.668	6662.49463	1
18082.9434	6185.822	1
18083.082	6572.825	1
18083.207	6360.639	1
18083.31	6429.829	1
18083.7188	6694.32861	1
18083.9023	6644.472	1
18084.07	6491.063	1
18084.77	6379.793	1
18085.17	6324.862	1
18085.3262	6252.77539	1
18086.0664	6311.492	1
18086.1484	6284.05957	1
18086.46	6463.39355	1
18087.27	6550.759	1
18087.5566	6240.439	1
18088.64	6403.021	1
18089.06	6539.02148	1
18089.4668	6509.69043	1
18089.5645	6575.31	1
18089.875	6222.7417	1
18090.6152	6350.93066	1
18090.7	6647.61328	1
18091.375	6349.8335	1
18091.584	6562.07275	1
18092.0742	6330.64453	1
18092.3867	6422.36133	1
18092.7676	6443.49072	1
18092.77	6362.7085	1
18093.7754	6132.688	1
18093.873	6261.8667	1
18094.127	6571.203	1
18094.377	6385.829	1
18094.7363	6296.585	1
18094.8047	6286.529	1
18095.168	6326.934	1
18096.47	6486.431	1
18096.5039	6591.429	1
18096.623	6552.00537	1
18097.6953	6539.203	1
18098.5234	6646.70264	1
18098.791	6369.222	1
18099.2461	6435.36	1
18099.9063	6349.877	1
18099.9785	6411.512	1
18099.98	6376.34326	1
18100.13	6397.006	1
18100.1367	6639.844	1
18100.2031	6156.358	1
18100.4023	6321.92139	1
18101.5957	6472.904	1
18101.8672	6422.064	1
18101.8789	6263.72852	1
18102.1563	6388.23145	1
18102.2168	6322.988	1
18102.6426	6193.56738	1
18102.8984	6284.209	1
18103.2656	6304.054	1
18103.3184	6326.71045	1
18103.4746	6397.156	1
18103.6953	6463.66748	1
18103.7324	6135.92139	1
18104.4141	6606.971	1
18104.6465	6307.93652	1
18105.01	6512.05371	1
18105.09	6756.96	1
18105.2559	6643.728	1
18105.6328	6555.239	1
18105.6523	6470.113	1
18105.6758	6559.31836	1
18105.7656	6398.378	1
18106.8359	6337.968	1
18107.6855	6555.549	1
18108.1152	6261.216	1
18109.4824	6121.581	1
18110.0977	6521.58	1
18110.3535	6447.804	1
18110.9043	6469.8667	1
18110.9414	6384.238	1
18111.6523	6331.58643	1
18112.0039	6713.44	1
18112.8125	5975.31934	1
18112.9785	6364.36475	1
18113.91	6272.521	1
18114.26	6479.355	1
18114.5488	6484.94	1
18114.5488	6421.65	1
18114.7188	6417.06	1
18115.4238	6247.298	1
18116.0156	6333.628	1
18116.2012	6586.076	1
18116.6758	6272.86133	1
18116.9277	6426.22656	1
18116.99	6611.356	1
18117.2285	6420.06543	1
18117.3828	6422.19531	1
18117.5215	6529.49658	1
18117.9082	6277.55029	1
18118.0723	6635.793	1
18118.2773	6605.56836	1
18118.41	6515.96143	1
18118.41	6191.943	1
18119.1152	6452.81445	1
18119.5547	6485.099	1
18119.68	6477.03174	1
18120.58	6593.885	1
18120.8262	6338.821	1
18121.1563	6409.73926	1
18122.4688	6417.535	1
18122.4941	6027.371	1
18122.5234	6552.923	1
18122.543	6206.52148	1
18122.7168	6622.036	1
18122.8633	6685.054	1
18122.9824	6413.145	1
18123.1035	6354.772	1
18124.0176	6385.333	1
18124.4043	6626.023	1
18124.6953	6322.245	1
18124.793	6644.213	1
18125.1348	6705.973	1
18125.1934	6230.623	1
18125.37	6568.196	1
18125.7148	6641.958	1
18125.84	6520.09961	1
18127.0625	6557.05859	1
18127.4375	6477.72266	1
18127.97	6620.27	1
18128.0723	6296.575	1
18128.1426	6269.31152	1
18128.28	6207.09326	1
18128.3887	6466.44873	1
18129.7773	6661.84375	1
18130.3379	6379.945	1
18130.3887	6462.1626	1
18130.3984	6657.53174	1
18130.4629	6428.391	1
18131.4414	6345.051	1
18131.5137	6412.309	1
18131.7754	6348.332	1
18131.8047	6743.366	1
18131.92	6161.003	1
18132.123	6368.18457	1
18132.3535	6546.117	1
18132.3789	6281.88525	1
18132.5176	6342.337	1
18133.2168	6669.889	1
18133.5059	6567.78	1
18133.625	6466.493	1
18134.03	6624.30664	1
18134.1113	6274.408	1
18134.17	6515.872	1
18134.4688	6152.694	1
18135.4785	6108.81	1
18135.5469	6565.617	1
18136.043	6499.8877	1
18136.15	6257.96338	1
18136.5977	6218.69	1
18136.959	6354.215	1
18137.002	6186.193	1
18137.3457	6464.21338	1
18137.3789	6520.64941	1
18138.3672	6639.939	1
18138.5957	6279.72656	1
18138.709	6329.342	1
18138.8242	6702.864	1
18138.9414	6484.15967	1
18139.05	6347.77344	1
18139.9434	6526.99756	1
18139.9961	6467.94141	1
18141.2617	6370.73535	1
18141.3574	6597.899	1
18141.96	6337.39941	1
18142.1133	6447.44238	1
18142.3516	6439.436	1
18143.1387	6570.4165	1
18143.3027	6380.126	1
18144.6152	6437.958	1
18145.1445	6310.3584	1
18145.5938	6395.673	1
18146.3828	6306.084	1
18146.3984	6379.12	1
18146.52	6574.99658	1
18146.64	6673.50439	1
18146.6563	6465.79248	1
18146.7754	6267.82	1
18146.8262	6399.361	1
18146.98	6348.15234	1
18146.998	6603.25439	1
18147.05	6693.11133	1
18147.2129	6244.635	1
18147.3887	6433.39648	1
18147.5742	6301.209	1
18147.6172	6480.397	1
18148.207	6376.481	1
18148.7383	6628.837	1
18149.2246	6138.316	1
18150.5156	6540.899	1
18150.6641	6609.64453	1
18150.9258	6681.75049	1
18151.3848	6465.741	1
18151.4512	6589.141	1
18151.6543	6484.626	1
18151.7559	6376.85547	1
18151.834	6502.10742	1
18152.13	6760.622	1
18153.76	6724.479	1
18153.8652	6421.827	1
18153.9258	6412.806	1
18154.73	6410.08252	1
18155.1172	6467.533	1
18155.31	6086.799	1
18155.4668	6407.38574	1
18155.5586	6252.141	1
18155.6289	6534.45947	1
18155.6855	6349.058	1
18156.1074	6480.96436	1
18156.3281	6527.77832	1
18156.52	6461.27246	1
18157.127	6273.947	1
18157.1367	6522.37256	1
18157.4336	6548.613	1
18157.87	6592.937	1
18157.9883	6346.46045	1
18159.41	6569.9624	1
18159.6465	6281.951	1
18159.9941	6212.373	1
18160.4961	6514.201	1
18160.58	6024.05273	1
18160.7617	6510.578	1
18161.2383	6666.00635	1
18161.2832	6273.87744	1
18162.3223	6537.381	1
18162.8926	6506.126	1
18162.9	6565.89	1
18163.0176	6539.613	1
18163.248	6438.218	1
18163.3535	6417.5293	1
18163.6426	6391.264	1
18164.14	6443.979	1
18164.31	6497.4165	1
18164.8	6292.547	1
18165.3887	6366.542	1
18165.56	6409.0166	1
18165.9414	6761.09131	1
18166.2539	6595.64	1
18166.34	6440.37354	1
18166.4941	6597.832	1
18166.6621	6532.52441	1
18166.79	6672.61426	1
18167.9746	6498.6875	1
18168.13	6570.48242	1
18168.1953	6347.49658	1
18168.8242	6509.7085	1
18169.0684	6299.246	1
18169.4727	6266.76855	1
18169.748	6389.556	1
18169.7559	6327.80273	1
18170.457	6420.74756	1
18170.5469	6395.079	1
18170.9883	6430.09	1
18171.3164	6336.79932	1
18171.6719	6163.12842	1
18171.8574	6708.168	1
18172.1445	6608.455	1
18172.38	6675.148	1
18172.4434	6609.07568	1
18172.998	6465.57861	1
18173.582	6457.91748	1
18173.96	6309.19434	1
18174.5938	6384.15527	1
18174.6211	6427.66455	1
18174.7266	6590.973	1
18174.8477	6691.44727	1
18174.98	6159.37744	1
18175.1523	6547.322	1
18175.8555	6322.802	1
18175.9668	6538.45654	1
18176.0566	6526.729	1
18177.0684	6482.05273	1
18177.4082	6441.46338	1
18177.7656	6428.998	1
18178.1484	6635.691	1
18178.39	6344.68359	1
18178.8281	6321.94727	1
18179.0078	6648.057	1
18179.5977	6551.33545	1
18179.9082	6535.89648	1
18179.9434	6554.52637	1
18180.3086	6301.7	1
18180.34	6562.918	1
18180.623	6260.631	1
18181.2559	6379.984	1
18181.4023	6438.707	1
18181.7422	6436.57764	1
18181.8047	6494.22266	1
18181.9551	6418.494	1
18183.3516	6625.61865	1
18183.3926	6313.9707	1
18184.252	6629.60449	1
18184.8652	6477.971	1
18185.3125	6669.459	1
18185.57	6589.03174	1
18185.6855	6744.785	1
18185.7676	6511.879	1
18186.0156	6506.69775	1
18186.0352	6606.388	1
18186.4668	6448.00928	1
18186.582	6569.2793	1
18186.62	6235.487	1
18187.24	6378.32764	1
18187.5586	6219.454	1
18187.7773	6669.817	1
18188.3125	6639.882	1
18188.37	6505.91	1
18188.3984	6443.837	1
18188.46	6431.37061	1
18188.7441	6800.24756	1
18188.77	6268.187	1
18189.0371	6285.4624	1
18189.3066	6323.017	1
18189.3125	6337.762	1
18189.3418	6497.10449	1
18189.4375	6476.994	1
18189.8516	6270.066	1
18189.9551	6317.71973	1
18190.73	6590.47852	1
18190.9336	6374.80225	1
18191.207	6518.7334	1
18192.5215	6413.451	1
18192.5469	6445.731	1
18192.74	6652.08252	1
18192.76	6493.69629	1
18192.8281	6494.624	1
18193.1543	6612.23633	1
18193.3672	6337.6665	1
18193.7051	6391.813	1
18193.8945	6370.3877	1
18193.9727	6684.78369	1
18194.457	6377.16553	1
18194.498	6254.74463	1
18194.5078	6613.63867	1
18194.7852	6059.03369	1
18194.8086	6532.82031	1
18195.1387	6200.305	1
18195.8574	6535.8125	1
18195.9414	6648.592	1
18196.67	6550.3623	1
18196.8574	6205.911	1
18197.4316	6624.293	1
18197.5313	6497.433	1
18197.9355	6559.57959	1
18198.1016	6584.156	1
18198.1348	6455.82471	1
18198.7012	6494.954	1
18198.7383	6579.512	1
18198.791	6445.238	1
18198.8047	6293.75635	1
18198.8848	6634.90527	1
18199.0059	6668.11	1
18199.4883	6388.925	1
18199.9941	6694.282	1
18200.1172	6669.32666	1
18200.5586	6060.95947	1
18200.998	6763.062	1
18201.2344	6555.017	1
18201.3281	6556.46973	1
18201.3672	6681.97754	1
18201.3867	6565.621	1
18201.623	6525.55371	1
18202.48	6517.39844	1
18202.7422	6492.1875	1
18202.8672	6634.506	1
18203.002	6515.10254	1
18203.11	6397.103	1
18203.1777	6544.43359	1
18203.2559	6558.714	1
18203.2578	6272.66943	1
18203.3652	6397.69434	1
18203.9961	6955.193	1
18204.3984	6298.254	1
18204.4453	6300.26172	1
18204.4766	6342.12744	1
18204.6816	6659.48	1
18204.9043	6430.29443	1
18204.9043	6361.413	1
18204.959	6638.296	1
18206.6563	6543.79639	1
18206.7227	6424.11	1
18206.8223	6313.60547	1
18206.873	6261.167	1
18207.2461	6448.755	1
18207.6465	6566.841	1
18207.9824	6222.433	1
18208.2461	6421.26	1
18208.57	6591.122	1
18208.6621	6427.85156	1
18209.06	6534.6543	1
18209.3672	6225.11475	1
18209.498	6655.40674	1
18209.5078	6459.319	1
18209.7246	6733.489	1
18209.9961	6830.95	1
18210	6448.62744	1
18210.127	6619.096	1
18210.3945	6733.84863	1
18210.46	6265.55957	1
18210.69	6520.03	1
18210.9531	6358.07	1
18211.1172	6757.73975	1
18211.12	6519.92	1
18211.3672	6219.4917	1
18211.5879	6679.7124	1
18212.0957	6779.19043	1
18212.209	6543.55029	1
18212.3184	6371.99072	1
18212.5078	6226.7334	1
18212.5586	6458.426	1
18212.9063	6317.33447	1
18213.2715	6355.888	1
18213.3926	6577.914	1
18213.6055	6563.499	1
18214.1035	6431.471	1
18214.1719	6226.514	1
18214.2227	6854.501	1
18214.2617	6469.445	1
18214.38	6492.32959	1
18214.4	6239.713	1
18214.7031	6773.8125	1
18215.15	6326.29736	1
18215.875	6250.294	1
18216.2813	6367.518	1
18216.8652	6476.39551	1
18217.457	6527.512	1
18217.46	6374.052	1
18217.9063	6636.69	1
18218.541	6361.26465	1
18218.5762	6502.26172	1
18218.8613	6636.902	1
18219.3711	6506.924	1
18219.4414	6484.02539	1
18219.5176	6589.71045	1
18220.5137	6230.34326	1
18220.55	6533.92	1
18221.291	6474.77441	1
18221.8047	6209.582	1
18222.1074	6417.37256	1
18222.3418	6300.182	1
18222.6543	6592.802	1
18222.9961	6569.74951	1
18223.1289	6324.276	1
18223.1582	6292.104	1
18223.37	6408.641	1
18223.63	6468.322	1
18223.8066	6458.025	1
18223.9746	6757.063	1
18224.0449	6211.19873	1
18224.29	6628.18555	1
18224.459	6397.51367	1
18224.61	6506.0415	1
18224.6777	6417.212	1
18224.7676	6718.27637	1
18224.9766	6316.07275	1
18225.4434	6224.967	1
18225.4785	6532.517	1
18225.57	6441.326	1
18225.877	6466.632	1
18226.2168	6524.60352	1
18226.23	6426.39746	1
18226.36	6445.762	1
18226.59	6580.374	1
18226.9336	6585.55664	1
18226.998	6386.196	1
18227.0684	6590.955	1
18227.0879	6241.80957	1
18227.4219	6697.06055	1
18227.4746	6557.71631	1
18227.5762	6376.44043	1
18228.0254	6470.66162	1
18228.332	6457.451	1
18229.36	6519.193	1
18230.0469	6528.596	1
18230.4043	6413.727	1
18230.957	6582.57764	1
18231.1328	6263.491	1
18231.4629	6207.754	1
18231.5215	6529.751	1
18232.4688	6205.70459	1
18232.6445	6638.78857	1
18232.7031	6490.57373	1
18232.8555	6512.92041	1
18233.3848	6679.024	1
18233.8125	6579.52637	1
18233.8652	6598.042	1
18233.9473	6743.23242	1
18234.91	6192.53	1
18235.0645	6623.326	1
18235.2832	6493.375	1
18235.5156	6170.112	1
18236.0527	6426.824	1
18236.1113	6490.665	1
18236.2383	6389.263	1
18236.334	6482.60742	1
18236.7422	6815.18652	1
18237.0469	6613.79736	1
18237.5352	6384.05469	1
18237.6914	6158.43359	1
18237.97	6326.50635	1
18238.4824	6681.49756	1
18238.55	6313.1333	1
18238.625	6483.774	1
18238.7051	6625.90625	1
18239.248	6448.60547	1
18239.373	6747.84473	1
18239.793	6489.065	1
18239.8047	6459.35	1
18239.9434	6239.085	1
18240.0273	6310.28662	1
18240.1445	6421.43555	1
18240.248	6438.20752	1
18240.2813	6519.6167	1
18240.37	6297.834	1
18240.4824	6544.031	1
18240.5254	6601.90527	1
18240.666	6605.539	1
18241.7969	6493.64941	1
18241.9043	6335.06152	1
18242.2715	6461.904	1
18242.9277	6594.57227	1
18242.9668	6614.181	1
18243.3379	6379.38525	1
18243.4277	6584.721	1
18243.95	6674.57031	1
18243.9863	6537.053	1
18244.61	6523.29639	1
18244.65	6624.134	1
18244.8867	6553.189	1
18244.8945	6530.4126	1
18244.9551	6644.951	1
18245.0527	6511.08057	1
18245.09	6298.097	1
18245.2344	6754.94336	1
18245.416	6363.461	1
18245.543	6624.69336	1
18246.0273	6587.625	1
18246.0469	6576.54736	1
18246.3945	6647.478	1
18246.4473	6403.191	1
18246.6328	6318.87549	1
18246.6445	6298.67432	1
18246.7188	6379.72266	1
18246.7813	6557.28369	1
18246.8281	6589.93457	1
18247.166	6242.14258	1
18247.18	6365.7876	1
18247.2969	6499.75439	1
18247.5	6500.87256	1
18247.7266	6617.00537	1
18248.15	6416.583	1
18248.2383	6357.336	1
18248.3672	6397.19	1
18248.5078	6315.676	1
18249.4414	6678.33057	1
18249.9258	6392.3584	1
18250.2324	6789.006	1
18250.4824	6437.483	1
18250.625	6360.16162	1
18250.7324	6657.21045	1
18251.0059	6175.946	1
18251.125	6159.02441	1
18251.2715	6503.471	1
18251.3945	6420.82	1
18251.7969	6363.20264	1
18252.38	6606.643	1
18252.7422	6237.45947	1
18252.8281	6454.23926	1
18253.5	6636.882	1
18253.5488	6599.592	1
18254.14	6330.75049	1
18254.27	6659.467	1
18254.3066	6426.577	1
18254.3262	6595.578	1
18254.58	6705.433	1
18254.8281	6768.135	1
18254.832	6485.71045	1
18254.85	6465.24365	1
18255.8066	6545.53467	1
18256.0449	6695.22461	1
18256.27	6517.92139	1
18256.5156	6812.577	1
18256.8262	6215.47461	1
18258.96	6368.87256	1
18258.9668	6301.79346	1
18259.0039	6336.066	1
18259.1016	6398.73242	1
18259.4941	6522.859	1
18259.6133	6796.35742	1
18259.6914	6344.25439	1
18260.1953	6253.076	1
18260.23	6692.73	1
18260.31	6618.081	1
18260.3574	6676.681	1
18260.38	6452.96	1
18260.4531	6842.8877	1
18261.18	6644.601	1
18261.4688	6322.30273	1
18261.8	6469.432	1
18262.0332	6206.15	1
18262.5313	6379.68848	1
18262.5488	6370.65137	1
18262.8867	6488.57373	1
18262.8965	6745.03857	1
18263.1328	6538.113	1
18263.1875	6268.64844	1
18263.6133	6498.78857	1
18264.8516	6658.14063	1
18264.877	6558.97852	1
18264.9375	6536.708	1
18265.2266	6394.98535	1
18265.4941	6406.773	1
18265.6035	6148.274	1
18265.9043	6752.634	1
18266.0059	6564.46631	1
18266.2969	6204.764	1
18266.3145	6286.3877	1
18266.4082	6627.42236	1
18266.5313	6544.17529	1
18267.03	6675.92139	1
18267.25	6485.30371	1
18267.2539	6241.85254	1
18267.2715	6585.931	1
18267.35	6329.678	1
18267.4688	6426.555	1
18267.52	6365.35547	1
18267.582	6298.135	1
18267.9316	6194.625	1
18268.16	6466.56	1
18268.2363	6568.40674	1
18268.9746	6801.30225	1
18269.92	6374.93457	1
18270.6445	6488.85352	1
18270.9746	6263.20557	1
18271.293	6554.71045	1
18271.7031	6358.606	1
18271.791	6583.76074	1
18271.8535	6386.42041	1
18272.07	6594.139	1
18272.2988	6640.90332	1
18272.4551	6459.91943	1
18272.5938	6209.153	1
18272.89	6390.19775	1
18273.4043	6674.632	1
18273.6582	6649.73047	1
18273.96	6615.756	1
18274.01	6075.426	1
18274.37	6466.137	1
18274.3926	6772.23926	1
18274.6836	6497.67334	1
18275.45	6461.79932	1
18275.4863	6730.853	1
18275.6816	6387.58252	1
18275.69	6399.28955	1
18275.7246	6607.65771	1
18275.7813	6569.977	1
18276.002	6333.5	1
18276.0918	6661.748	1
18276.83	6392.441	1
18276.8828	6333.074	1
18276.9453	6311.752	1
18277.0664	6265.86475	1
18277.1816	6682.13037	1
18277.2363	6377.843	1
18277.25	6518.98438	1
18277.7168	6537.971	1
18278.1855	6241.66748	1
18278.4043	6713.807	1
18278.73	6793.325	1
18279.4219	6563.05225	1
18279.5664	6656.67773	1
18279.6367	6609.99365	1
18279.8926	6659.902	1
18280.0078	6769.124	1
18280.05	6649.673	1
18280.2852	6388.77148	1
18280.32	6273.5835	1
18280.5938	6493.20166	1
18280.6133	6671.51	1
18280.6777	6454.407	1
18281.0039	6570.79736	1
18281.7188	6476.936	1
18282.1973	6449.10645	1
18282.707	6509.00928	1
18282.84	6689.75635	1
18282.8848	6558.21045	1
18283.0723	6592.11768	1
18283.75	6402.428	1
18284.2441	6517.97266	1
18284.6523	6420.91748	1
18284.6719	6280.75439	1
18285.1543	6505.37354	1
18285.41	6450.11865	1
18285.4277	6502.216	1
18285.5332	6269.924	1
18285.6934	6506.209	1
18285.82	6657.203	1
18285.834	6419.2583	1
18286.2715	6782.30566	1
18286.4414	6357.895	1
18286.4551	6887.55225	1
18286.4824	7023.24	1
18286.4863	6409.552	1
18286.5215	6434.1416	1
18286.7051	6343.298	1
18286.78	6239.96045	1
18288.0078	6579.671	1
18288.1621	6320.439	1
18288.1934	6381.182	1
18288.27	6628.776	1
18288.3867	6532.46533	1
18288.6367	6544.70654	1
18288.873	6549.961	1
18288.9668	6633.552	1
18289.2441	6597.0083	1
18289.29	6299.66553	1
18289.4668	6459.601	1
18289.6133	6729.819	1
18290.1367	6378.69	1
18290.4	6641.40527	1
18290.6113	6661.029	1
18290.8672	6390.90039	1
18291.5488	6310.601	1
18292.3262	6411.50732	1
18292.3457	6413.69775	1
18292.5977	6493.06445	1
18292.61	6804.86572	1
18293.2324	6421.13672	1
18293.31	6374.41064	1
18293.4063	6635.106	1
18293.6074	6468.70264	1
18293.61	6536.99756	1
18294.543	6435.95166	1
18294.7656	6437.244	1
18294.9	6399.45361	1
18295.2813	6396.58545	1
18295.8066	6617.64258	1
18296.2285	6517.57764	1
18296.2773	6335.0083	1
18296.2949	6734.82764	1
18296.3984	6634.86768	1
18296.625	6449.3584	1
18296.6973	6581.348	1
18296.7324	6529.82959	1
18296.918	6374.714	1
18296.9434	6628.18164	1
18297.0059	6502.15869	1
18297.3086	6463.788	1
18297.51	6426.93164	1
18297.6133	6454.79639	1
18297.709	6710.67236	1
18297.9629	6548.792	1
18298.12	6437.57861	1
18298.3965	6296.6875	1
18298.4414	6434.34863	1
18298.5117	6367.84	1
18298.6289	6398.215	1
18298.6367	6567.58	1
18298.9766	6528.894	1
18299.043	6211.982	1
18299.2285	6377.28662	1
18299.625	6721.47754	1
18299.666	6505.39551	1
18300.1	6290.46045	1
18300.1348	6780.349	1
18300.1641	6791.28027	1
18300.29	6717.68945	1
18300.3281	6236.4043	1
18300.3867	6372.82568	1
18300.4531	6487.3584	1
18300.584	6858.02344	1
18300.6328	6262.468	1
18300.8633	6668.96	1
18301.1113	6557.3125	1
18301.45	6803.85352	1
18301.64	6582.0293	1
18301.9512	6541.45947	1
18301.96	6268.69141	1
18301.97	6447.6084	1
18302.1738	6614.177	1
18302.21	6419.225	1
18302.2832	6358.58838	1
18302.2949	6372.024	1
18302.3457	6745.65771	1
18302.42	6372.15771	1
18302.4668	6316.672	1
18302.8574	6565.87549	1
18302.9453	6539.878	1
18303.0156	6625.741	1
18303.541	6291.167	1
18303.5957	6859.38574	1
18303.7051	6696.8	1
18303.7148	6267.70068	1
18303.8281	6551.064	1
18304.2715	6758.789	1
18304.5527	6423.638	1
18304.66	6538.45459	1
18304.8535	6510.05127	1
18304.9238	6503.15	1
18304.9473	6128.12158	1
18305.0137	6126.499	1
18305.0371	6471.384	1
18305.1016	6471.8833	1
18305.1816	6663.10742	1
18305.418	6797.962	1
18305.5039	6131.45557	1
18305.6836	6577.227	1
18305.9258	6721.258	1
18306.0313	6169.465	1
18306.2188	6628.029	1
18306.293	6327.53955	1
18306.3164	6698.909	1
18306.53	6810.76	1
18306.8145	6573.28174	1
18306.8262	6546.30371	1
18306.9629	6586.484	1
18307.0137	6471.68652	1
18307.4941	6172.50635	1
18307.57	6408.573	1
18307.6719	6641.628	1
18309.0254	6584.684	1
18309.1367	6671.682	1
18309.18	6628.174	1
18309.2461	6502.46973	1
18309.5254	6589.821	1
18309.625	6788.10156	1
18310.3359	6490.69043	1
18310.4473	6490.13672	1
18310.5156	6657.812	1
18310.6	6337.677	1
18310.7031	6311.134	1
18310.7051	6440.67725	1
18310.8027	6234.46533	1
18310.9863	6914.609	1
18311.1387	6422.745	1
18311.166	6427.203	1
18311.49	6521.463	1
18311.7129	6369.96	1
18311.916	6314.597	1
18312.18	6409.5874	1
18312.3535	6460.419	1
18312.4922	6581.86963	1
18312.76	6410.4165	1
18312.9551	6660.49561	1
18313.0313	6648.417	1
18313.5742	6334.77637	1
18313.6465	6462.979	1
18314.13	6738.38965	1
18314.4355	6560.111	1
18314.74	6356.425	1
18314.7676	6539.101	1
18314.877	6386.963	1
18315.11	6518.139	1
18315.7461	6341.14355	1
18315.9258	6462.418	1
18316.0723	6658.29736	1
18316.2266	6630.49268	1
18316.27	6404.939	1
18316.3848	6318.06934	1
18316.4375	6452.14844	1
18316.77	6332.92773	1
18317.49	6589.84033	1
18318.457	6574.712	1
18318.8438	6298.42725	1
18319.16	6756.32373	1
18319.44	6149.046	1
18319.52	6305.66064	1
18319.7227	6651.949	1
18320.0586	6431.755	1
18320.123	6382.351	1
18320.4844	6459.836	1
18320.4863	6988.74072	1
18321.1055	6368.677	1
18321.1543	6466.76758	1
18321.707	6749.689	1
18321.7344	6484.864	1
18321.7441	6395.215	1
18321.84	6448.414	1
18321.9629	6308.091	1
18322.8945	6613.526	1
18323.2363	6479.82227	1
18323.5957	6540.70947	1
18323.6836	6605.605	1
18323.8926	6546.38135	1
18323.8965	6726.39258	1
18324.0879	6339.068	1
18324.6152	6296.57666	1
18324.9063	6578.762	1
18325.125	6839.93945	1
18325.4141	6731.34229	1
18325.4355	6718.95654	1
18325.4727	6585.31445	1
18325.4844	6465.035	1
18325.7051	6394.675	1
18326.22	6756.20264	1
18326.55	6649.5835	1
18326.5723	6681.617	1
18326.6621	6246.446	1
18326.8359	6471.553	1
18326.95	6682.487	1
18326.959	6382.9585	1
18327.0059	6646.01172	1
18327.2676	6327.493	1
18327.416	6405.198	1
18327.5684	6446.209	1
18328.4551	6433.12939	1
18328.6953	6913.33643	1
18328.6973	6393.503	1
18328.8984	6334.37451	1
18328.9238	6445.37158	1
18329.1777	6438.784	1
18329.3477	6460.07568	1
18329.752	6610.877	1
18329.79	6672.188	1
18329.88	6209.408	1
18330.1172	6735.586	1
18330.1816	6464.085	1
18330.209	6476.58154	1
18330.5117	6162.98633	1
18330.7129	6246.53027	1
18330.7441	6412.58	1
18330.8789	6499.43164	1
18330.9141	6357.279	1
18330.9824	6569.50537	1
18331.3438	6395.86572	1
18331.8828	6440.32764	1
18332.0859	6492.097	1
18332.1719	6471.94	1
18332.2832	6577.51758	1
18332.2832	6596.69238	1
18332.49	6521.563	1
18332.8926	6584.139	1
18332.9414	6401.27148	1
18333.1934	6680.05859	1
18333.2637	6506.678	1
18333.8633	6543.157	1
18333.9043	6213.736	1
18334.1465	6625.971	1
18334.27	6586.779	1
18334.5234	6127.25732	1
18334.5547	6481.33643	1
18334.9785	6278.63232	1
18335.1289	6521.384	1
18335.3184	6820.95	1
18335.32	6647.715	1
18335.5273	6505.97559	1
18335.59	6492.41748	1
18335.6484	6234.657	1
18335.8086	6232.29932	1
18335.998	6566.58447	1
18335.998	6467.09326	1
18336.043	6593.565	1
18336.31	6546.15967	1
18336.6523	6512.01855	1
18336.7617	6736.897	1
18336.8438	6174.705	1
18337.0234	6490.725	1
18337.2383	6581.166	1
18337.29	6484.33154	1
18337.5645	6774.262	1
18337.5723	6428.34863	1
18337.5879	6393.93066	1
18337.6113	6621.048	1
18338.69	6416.988	1
18338.75	6161.748	1
18339.0449	6589.611	1
18339.2129	6538.5376	1
18339.4355	6628.5293	1
18340.0039	6806.765	1
18340.0664	6224.96436	1
18340.36	6341.446	1
18340.4883	6525.18457	1
18340.5059	6464.72656	1
18340.668	6572.597	1
18340.6816	6738.1084	1
18340.8652	6654.715	1
18341.166	6500.031	1
18341.2637	6501.51758	1
18341.6367	6480.96	1
18341.7461	6984.625	1
18341.8867	6194.643	1
18342.1621	6628.55469	1
18342.64	6389.55957	1
18342.78	6580.373	1
18343.084	6312.8877	1
18343.0957	6525.281	1
18343.1074	6582.065	1
18343.1934	6644.53369	1
18343.2148	6285.93945	1
18343.3066	6351.023	1
18343.71	6232.43457	1
18344.1836	6359.534	1
18344.3516	6492.10449	1
18344.457	6392.178	1
18344.5156	6536.244	1
18344.5352	6381.221	1
18344.6328	6689.9126	1
18344.6914	6269.13965	1
18344.9023	6511.362	1
18345.2363	6510.05371	1
18345.6152	6569.19434	1
18345.6621	6400.17773	1
18345.7852	6341.673	1
18345.9258	6478.61328	1
18345.9941	6385.35938	1
18345.9941	6487.3916	1
18346.0449	6523.31641	1
18346.39	6648.72656	1
18346.6152	6785.111	1
18346.79	6447.64258	1
18347.209	6300.76367	1
18347.2539	6497.26	1
18347.4688	6493.31055	1
18347.8164	6544.449	1
18347.8359	6718.66846	1
18348.459	6442.63867	1
18348.4844	6493.39453	1
18348.63	6644.20459	1
18348.9258	6343.42432	1
18349.0313	6408.37744	1
18349.625	6616.9	1
18349.6484	6495.042	1
18349.8242	6612.273	1
18350.15	6396.948	1
18350.1582	6469.92041	1
18350.291	6502.49463	1
18350.43	6249.39648	1
18350.4648	6548.694	1
18350.6133	6287.92725	1
18350.7539	6482.01855	1
18350.9453	6547.319	1
18351.4629	6250.79053	1
18351.7266	6609.444	1
18351.8789	6765.004	1
18352.5273	6539.119	1
18352.623	6542.34033	1
18352.9063	6594.07227	1
18353.1035	6152.079	1
18353.8359	6545.33643	1
18354.209	6516.41846	1
18354.2246	6317.14941	1
18354.49	6637.157	1
18354.6953	6414.94336	1
18354.707	6111.354	1
18354.7988	6566.05664	1
18354.9785	6593.35156	1
18355	6556.568	1
18355.1426	6332.69	1
18355.5352	6374.19	1
18355.873	6565.19043	1
18356.0957	6619.50146	1
18356.2344	6128.70947	1
18356.2363	6551.786	1
18357.0449	6730.07959	1
18357.51	6334.85645	1
18358.1074	6203.172	1
18358.1484	6376.04443	1
18358.1621	6680.118	1
18358.2734	6228.38867	1
18358.7441	6612.59033	1
18358.9961	6781.369	1
18359.15	6237.724	1
18359.332	6438.864	1
18359.3516	6594.38867	1
18359.6621	6478.195	1
18360.5449	6444.14551	1
18360.582	6457.05	1
18360.6465	6724.453	1
18360.7988	6408.814	1
18360.8047	6498.95264	1
18360.8965	6553.58545	1
18360.96	6483.53271	1
18361.3633	6365.73975	1
18361.41	6965.18848	1
18361.4688	6555.68164	1
18361.5566	6374.30029	1
18361.6133	6648.321	1
18361.62	6698.405	1
18361.8359	6516.155	1
18361.8418	6348.729	1
18361.8477	6605.57471	1
18361.85	6674.999	1
18362.1621	6438.98242	1
18362.3457	6541.77637	1
18362.627	6658.1626	1
18363.1582	6494.17969	1
18363.18	6671.24561	1
18363.2832	6583.239	1
18363.57	6144.64648	1
18363.73	6706.13135	1
18363.7656	6197.41846	1
18364.1465	6666.40527	1
18364.1563	6856.59766	1
18364.375	6652.14941	1
18364.6934	6415.16553	1
18364.7148	6500.138	1
18364.7754	6562.74268	1
18365.02	6764.347	1
18365.207	6395.592	1
18365.2246	6268.814	1
18365.375	6404.537	1
18365.377	6649.783	1
18365.7754	6509.48535	1
18365.81	6644.772	1
18365.9883	6217.36328	1
18366.4688	6247.73145	1
18366.668	6427.062	1
18366.7129	6743.903	1
18366.8438	6306.87939	1
18367.1152	6588.849	1
18367.2988	6124.086	1
18367.56	6357.624	1
18368.0645	6614.958	1
18368.207	6342.7417	1
18369.43	6651.123	1
18369.4941	6539.583	1
18369.5586	6384.88965	1
18369.627	6511.71338	1
18369.67	6524.973	1
18369.93	6374.43262	1
18370.09	6493.66943	1
18370.15	6645.35938	1
18370.502	6520.907	1
18370.5332	6219.381	1
18370.6719	6447.40674	1
18370.7188	6453.466	1
18370.875	6534.76563	1
18371.1523	6471.2793	1
18371.2871	6582.19336	1
18371.3262	6620.19727	1
18371.5234	6557.85547	1
18372.291	6522.38428	1
18372.67	6301.9	1
18372.6758	6774.46436	1
18372.7266	6448.191	1
18372.998	6538.36035	1
18373.123	6522.12061	1
18373.3164	6280.091	1
18373.375	6306.14941	1
18374.0664	6431.276	1
18374.1855	6543.001	1
18374.2266	6624.495	1
18374.3477	6339.184	1
18374.4	6250.453	1
18374.5117	6582.358	1
18374.584	6369.69141	1
18374.9277	6323.796	1
18374.9512	6605.747	1
18375.1016	6793.36572	1
18375.1152	6551.74854	1
18375.1445	6240.26	1
18375.29	6640.35059	1
18375.32	6311.103	1
18375.3555	6596.83447	1
18375.416	6662.84766	1
18375.44	6721.07129	1
18375.5234	6644.643	1
18375.7324	6448.054	1
18375.8516	6545.53955	1
18375.8535	6370.51465	1
18376.1523	6556.424	1
18376.2715	6433.958	1
18376.459	6605.80273	1
18376.49	6172.883	1
18376.6035	6408.53027	1
18376.7	6638.416	1
18376.74	6726.34473	1
18376.793	6597.78271	1
18377.17	6600.66748	1
18377.2539	6728.59668	1
18377.6934	6656.83447	1
18377.7324	6638.59	1
18377.82	6747.21338	1
18377.8281	6712.234	1
18378.03	6561.32764	1
18378.3457	6459.92236	1
18378.3848	6510.29248	1
18378.5078	6658.644	1
18378.7227	6462.934	1
18379.02	6626.13135	1
18379.0469	6450.738	1
18379.2344	6466.883	1
18379.7559	6400.61572	1
18379.7969	6264.39	1
18380.0059	6706.40234	1
18380.252	6499.9917	1
18380.2734	6459.37256	1
18380.5059	6528.82861	1
18380.56	6306.1167	1
18380.6367	6474.00635	1
18380.7168	6424.90039	1
18381.082	6698.78271	1
18381.19	6730.18359	1
18381.3086	6320.20361	1
18381.4141	6471.64258	1
18381.4141	6645.36133	1
18381.8223	6249.836	1
18382.0684	6466.01367	1
18382.3984	6538.32031	1
18382.4434	6618.473	1
18382.502	6450.22461	1
18382.8184	6333.311	1
18383.0957	6539.27	1
18383.1328	6365.134	1
18383.625	6776.168	1
18383.6836	6446.28857	1
18383.7852	6519.67529	1
18383.832	6172.76074	1
18383.9414	6381.987	1
18384.2949	6639.59131	1
18384.44	6337.34229	1
18384.584	6526.905	1
18385.0059	6667.73	1
18385.0781	6383.476	1
18385.2617	6292.4707	1
18385.627	6591.01953	1
18385.666	6415.601	1
18385.93	6612.485	1
18386.0059	6566.61475	1
18386.1387	6241.711	1
18386.1973	6605.06445	1
18386.5176	6581.55	1
18387.2324	6484.24658	1
18387.37	6399.311	1
18387.53	6496.261	1
18387.5781	6445.6167	1
18387.6758	6670.62842	1
18387.7031	6627.43555	1
18388.3633	6983.30371	1
18388.4355	6873.90234	1
18388.543	6560.816	1
18388.5586	6622.5957	1
18388.5586	6624.608	1
18388.63	6390.849	1
18388.834	6373.99072	1
18389.002	6805.23438	1
18389.19	6498.245	1
18389.4688	6782.52246	1
18389.4863	6767.05762	1
18389.5879	6416.858	1
18389.87	6389.15332	1
18389.9668	6314.323	1
18390.13	6327.444	1
18390.1387	6503.99854	1
18390.17	6770.921	1
18390.1719	6312.762	1
18390.2285	6429.881	1
18390.7012	6233.092	1
18390.9531	6668.31641	1
18391.1211	6605.771	1
18391.2012	6690.06934	1
18391.6211	6688.28125	1
18391.7656	6735.88232	1
18391.7715	6381.862	1
18391.9629	6233.106	1
18392.03	6414.0415	1
18392.0566	6428.931	1
18392.29	6259.27637	1
18392.832	6313.703	1
18393.01	6224.07568	1
18393.2012	6383.087	1
18393.2871	6572.286	1
18393.4512	6642.06348	1
18393.582	6603.95361	1
18393.6211	6431.5874	1
18393.75	6368.672	1
18393.7754	6613.007	1
18393.875	6798.643	1
18394.0215	6325.50049	1
18394.1445	6573.92627	1
18394.2051	6705.27637	1
18394.252	6461.039	1
18394.5684	6472.40527	1
18394.99	6216.02344	1
18395.83	6336.42432	1
18395.8574	6482.73242	1
18396.041	6575.67725	1
18396.0664	6316.42969	1
18396.082	6653.19531	1
18396.3945	6338.69727	1
18396.584	6401.10547	1
18396.63	6719.32861	1
18397.332	6353.058	1
18397.3535	6416.53	1
18397.3652	6266.63428	1
18397.5762	6462.5957	1
18397.7285	6524.142	1
[truncated: 7,827 more rows]
