# Supplementary material for: A droplet digital PCR (ddPCR) assay to detect Helicoverpa armigera (Lepidoptera: Noctuidae) in bulk trap samples
Source: PLoS One. 2017 May 31;12(5):e0178704. doi: 10.1371/journal.pone.0178704 (PMC5451079; doi:10.1371/journal.pone.0178704)
Supplement: S1 Table — (ZIP) [file pone.0178704.s001.zip › HELICOV_118.csv]

Ch1 Amplitude	Ch2 Amplitude	Cluster
15250.7881	5691.295	1
15594.5439	5896.0166	1
16443.59	5853.33936	1
16824.2617	5868.672	1
16833.3359	6296.21533	1
16859.4844	5966.76953	1
16940.8887	5889.311	1
16941.3984	6046.50732	1
16941.92	5920.237	1
16953.9375	5906.169	1
16967.4629	6016.93945	1
16971.53	6025.742	1
16983.5117	6077.827	1
16986.377	5837.91943	1
16987.9277	6294.45947	1
16988.6133	5987.99658	1
16996.041	6067.7207	1
17016.22	5974.10938	1
17017.9141	6123.2417	1
17022.37	6336.72852	1
17029.668	5969.522	1
17033.4766	6056.22656	1
17041.7539	5951.26953	1
17042.2	6022.71729	1
17054.0957	6181.38574	1
17055.2754	5858.64	1
17066.3438	6043.71826	1
17066.9727	6111.375	1
17077.9863	6256.661	1
17081.1289	6185.31543	1
17088.55	6265.325	1
17089.8887	6319.966	1
17091.82	6479.08154	1
17098.0059	6109.745	1
17106.0527	6175.28857	1
17109.63	6284.832	1
17111.49	5982.57373	1
17111.6367	6206.79	1
17112.8535	6023.50244	1
17118.8516	6257.345	1
17127.1055	6059.78271	1
17133.0234	5887.54639	1
17133.748	6226.201	1
17135.1055	6138.336	1
17136.1973	6242.979	1
17147.8984	5927.93555	1
17148.4824	6092.649	1
17149.0918	5987.62646	1
17149.2285	6109.512	1
17150.58	6010.05566	1
17152.13	5934.31641	1
17153.707	5816.63525	1
17154.9512	5873.756	1
17157.5625	6021.59668	1
17165.375	6090.262	1
17165.41	6008.385	1
17167.3613	6094.35059	1
17168.5488	6411.47168	1
17168.9414	6187.64844	1
17171.2969	6331.992	1
17176.9512	6317.57568	1
17178.918	6226.76758	1
17180.1816	6353.2583	1
17180.8359	6302.398	1
17182.24	6240.73	1
17189.95	6150.99	1
17191.2227	6026.22559	1
17191.26	6097.91455	1
17196.1621	6197.669	1
17197.5566	6115.83643	1
17198.1387	6176.97168	1
17200.0352	6244.438	1
17200.3047	6051.09326	1
17200.418	6169.00732	1
17203.4688	6136.287	1
17203.666	6321.15771	1
17204.3633	6208.463	1
17205.5332	6384.77246	1
17207.32	6206.67139	1
17208.248	6135.802	1
17208.834	5917.26465	1
17209.7148	6197.41064	1
17210.34	6206.5	1
17211.7324	5899.923	1
17212.8	6190.37158	1
17213.1211	5999.752	1
17216.2227	5872.899	1
17220.1113	6128.535	1
17220.6973	5942.818	1
17223.1289	5890.98242	1
17223.2559	6251.063	1
17224.9883	6215.768	1
17227.87	5932.61426	1
17228.02	6210.032	1
17229.4824	6303.65625	1
17229.6777	5990.147	1
17230.7715	6033.889	1
17231.2363	6135.73	1
17233.252	6284.26953	1
17234.2129	6302.98828	1
17236.0078	6308.56641	1
17238.541	6013.824	1
17240.3281	5883.05957	1
17241.4512	5833.96436	1
17241.7129	6367.07227	1
17244.32	6035.15234	1
17245.7441	6091.07764	1
17246.3516	6110.056	1
17247.8945	5954.71338	1
17249.9922	6006.83838	1
17250.0938	5929.718	1
17251.5957	6053.897	1
17251.7363	6313.52246	1
17253.6914	6136.31055	1
17254.0938	6020.94971	1
17257.1133	6326.693	1
17258.9238	6077.19434	1
17260.5215	6192.572	1
17260.543	6158.025	1
17264.0684	6170.72559	1
17267.24	6113.353	1
17270.35	6063.42871	1
17272.0234	6389.749	1
17273.3848	6155.404	1
17274.1816	5863.0874	1
17274.8	5969.767	1
17275.6875	6246.97266	1
17281.6426	6146.125	1
17282.5352	6176.051	1
17284.6465	6261.85	1
17286.0918	6279.126	1
17288.252	6335.278	1
17289.81	6062.02	1
17290.4688	6184.683	1
17290.9277	6347.0415	1
17291.4336	6272.29639	1
17292.12	6110.726	1
17292.3184	6023.44434	1
17292.5371	6251.179	1
17292.6211	6380.851	1
17295.0742	6137.889	1
17295.7441	6032.689	1
17296.7441	5773.976	1
17298.1934	6123.19434	1
17299.2285	6012.07275	1
17300.832	6226.8833	1
17301.49	5919.996	1
17302.252	6392.734	1
17303.0625	6150.02539	1
17304.209	6177.36768	1
17304.2324	6073.02148	1
17305.9844	6004.31	1
17306.0352	6190.38965	1
17307.3477	6167.86475	1
17308.57	5971.582	1
17309.6465	6245.569	1
17309.9355	6014.976	1
17311.76	6313.07227	1
17312.502	6104.402	1
17312.7031	6105.38428	1
17313.2813	6298.69775	1
17313.3926	5906.23438	1
17315.043	6041.17432	1
17315.0742	6103.92236	1
17315.502	6127.95557	1
17317.375	6160.057	1
17318.209	6192.981	1
17319.0449	6199.31543	1
17319.7988	5990.24463	1
17320.3145	6224.564	1
17320.7227	6151.55664	1
17320.8828	5982.46143	1
17323.1328	6238.85742	1
17324.8262	6067.7373	1
17325.3438	5962.334	1
17329.3184	6136.497	1
17330.7227	6011.73926	1
17333.4277	6363.277	1
17335.67	6490.60059	1
17335.97	6084.62451	1
17336.3281	6500.458	1
17336.9277	5814.14551	1
17336.9551	6012.174	1
17338.14	6220.71973	1
17339.39	6016.76	1
17339.7012	6430.665	1
17342.3281	5944.122	1
17343.6016	6317.62451	1
17345.9551	6267.10645	1
17347.5879	6217.281	1
17347.7617	6143.043	1
17347.8145	6279.729	1
17348.4512	6236.94775	1
17349.0645	6300.115	1
17349.3242	5916.499	1
17350.0352	6208.53271	1
17350.7227	6190.49854	1
17350.99	6029.24658	1
17351.3379	6048.47266	1
17351.3633	6279.691	1
17354.0527	6134.29639	1
17354.13	6092.87939	1
17355.7324	6192.6416	1
17355.7813	5854.62646	1
17355.94	6405.858	1
17356.2949	6394.25049	1
17356.4473	5957.068	1
17358.2266	6046.376	1
17359.2656	6187.77	1
17359.89	6031.374	1
17360.4727	6181.71143	1
17361.38	6396.84473	1
17364.5781	6064.136	1
17364.6484	5911.991	1
17364.8633	6309.898	1
17366.3477	6302.95	1
17366.4316	6025.962	1
17367.9336	6271.68359	1
17371.0254	6006.43848	1
17374.1133	6145.546	1
17374.6641	5933.411	1
17375.2246	6245.57227	1
17375.7559	6132.62	1
17376.01	6239.35938	1
17377.4336	6069.74365	1
17379.7012	5964.49854	1
17379.7012	6183.327	1
17381.5215	6308.364	1
17382.09	6442.19629	1
17383.41	6064.277	1
17384.457	6124.38965	1
17387.5742	6076.988	1
17389.6816	6065.5625	1
17389.7285	6358.297	1
17390.0488	6123.254	1
17391.3652	6099.14551	1
17392.6719	6172.708	1
17393.3	6223.076	1
17395.5625	6149.29932	1
17396.37	6087.76367	1
17397.0176	6266.364	1
17398.1719	6121.1123	1
17400.5332	6206.73926	1
17400.7461	6187.04248	1
17400.88	6054.42725	1
17401.19	6091.95947	1
17402.2246	5865.72266	1
17402.3379	6270.759	1
17402.57	6263.22656	1
17403.1211	6347.68555	1
17404.34	6012.579	1
17404.8027	6170.085	1
17405.0313	6078.823	1
17405.5234	6237.472	1
17405.5664	6261.611	1
17405.6563	5962.10352	1
17406.2773	6098.39941	1
17407.9766	5945.10742	1
17408.74	6326.92725	1
17411.4277	6266.34326	1
17411.4883	6241.59033	1
17411.4961	6271.731	1
17411.6172	6002.692	1
17412.1484	6382.67871	1
17413.06	6213.188	1
17413.0781	6386.42	1
17413.59	6026.322	1
17415.19	6354.102	1
17417.39	6016.809	1
17418.8164	5994.66553	1
17418.9766	6182.368	1
17419.7637	6138.96533	1
17421.6523	6136.507	1
17421.9727	6051.958	1
17422.8223	6296.44971	1
17423.1133	6003.217	1
17423.2734	6084.616	1
17423.4844	5990.57129	1
17423.6426	6158.525	1
17423.9141	6387.894	1
17425.416	6013.26953	1
17426.041	6014.861	1
17426.0645	6348.07568	1
17426.2773	6421.27734	1
17426.543	6628.349	1
17426.58	6366.92529	1
17426.6855	6210.094	1
17427.5684	6268.93262	1
17429.0371	6042.49951	1
17430.15	6469.00244	1
17430.26	6145.96729	1
17431.9551	6337.143	1
17432	6185.058	1
17432.2227	5873.162	1
17432.4863	6149.121	1
17432.6133	6072.356	1
17433.0176	6014.277	1
17434.15	5846.86963	1
17434.8125	6243.036	1
17435.0449	6271.74756	1
17435.6445	6086.762	1
17436.1035	6210.731	1
17439.35	6233.272	1
17440.084	6309.95947	1
17440.85	6175.388	1
17441.3359	6335.31445	1
17441.72	6402.91846	1
17442.13	5868.71729	1
17442.2813	6185.30664	1
17442.7363	6178.299	1
17445.332	6051.25342	1
17446.89	6554.474	1
17447.8164	6070.57568	1
17449.0449	6177.72461	1
17449.9023	6312.1333	1
17451.01	6310.662	1
17452.6152	6131.68457	1
17454.7188	6042.28	1
17455.0723	6312.51758	1
17455.2539	6238.63965	1
17455.8926	6396.28125	1
17455.9551	5948.743	1
17456.7227	6383.31836	1
17457.1914	6422.73438	1
17457.332	6515.563	1
17458.4512	6136.73633	1
17458.8184	6079.787	1
17458.87	6009.222	1
17459.2266	6311.698	1
17460.1934	6207.96631	1
17461.0469	6520.47656	1
17461.15	6144.586	1
17462.0254	6219.681	1
17462.6738	6098.68262	1
17466.459	6254.737	1
17466.8	6197.353	1
17467.1621	6172.0625	1
17467.3164	6287.07861	1
17467.5215	6183.815	1
17468.6133	6144.407	1
17469.0938	5946.963	1
17469.5859	6426.838	1
17471.2559	6245.03271	1
17472.1348	6319.945	1
17474.457	6078.311	1
17475.5488	6467.547	1
17475.55	6209.229	1
17475.5625	6164.904	1
17475.98	6468.89355	1
17476.2031	6414.78564	1
17476.2676	6385.59	1
17476.3359	5934.78662	1
17478.9434	6109.74756	1
17479.37	6269.4873	1
17480.2363	6279.521	1
17480.793	6193.322	1
17481.49	6229.62451	1
17481.6523	6260.87256	1
17482.4355	6188.15625	1
17482.7637	6243.929	1
17482.8145	6222.14258	1
17483.85	6004.991	1
17484.0078	6379.49365	1
17484.502	5850.95068	1
17484.9336	6015.662	1
17484.97	6263.59326	1
17485.748	6314.378	1
17485.7637	6243.706	1
17487.86	6275.349	1
17488.07	6100.56934	1
17489.1465	6206.902	1
17489.2578	6362.28955	1
17490.3125	6260.08545	1
17491.2773	6089.77344	1
17491.3633	6064.365	1
17491.998	6277.096	1
17492.5273	6139.78	1
17493.2012	6209.895	1
17494.168	6041.929	1
17494.9863	6270.043	1
17495.0352	6377.405	1
17495.7715	6107.52832	1
17496.4824	6123.37061	1
17497.2988	6115.901	1
17498.1836	6248.714	1
17498.3145	6160.52	1
17499.373	6423.95752	1
17499.8984	6148.897	1
17501.12	6122.25244	1
17501.2051	6412.31934	1
17501.27	6348.12061	1
17502.7754	6375.621	1
17503.0117	6420.35059	1
17503.082	6036.35	1
17503.53	6393.47461	1
17503.9082	6443.338	1
17504.2129	6438.71	1
17504.4355	6609.26074	1
17505.72	6249.961	1
17506.3418	5921.382	1
17508.46	6473.23	1
17508.498	6237.886	1
17509.91	6063.55	1
17510.2637	6108.45654	1
17510.5859	6536.411	1
17510.7	6011.021	1
17511.5039	6190.993	1
17511.9355	6321.31348	1
17513.8555	6199.471	1
17513.9258	6311.30566	1
17515.2129	6271.804	1
17515.5625	6400.17432	1
17515.9941	6562.81445	1
17516.3555	6220.96436	1
17516.7363	6506.964	1
17517.7852	6012.28467	1
17517.7871	6119.35254	1
17517.8281	6314.56641	1
17518.0918	6447.223	1
17518.709	6258.536	1
17518.7363	6433.923	1
17519.3379	6217.651	1
17519.6172	5972.762	1
17519.6348	6290.467	1
17523.38	6279.834	1
17523.7559	6218.4126	1
17524.084	6203.72949	1
17524.3477	6004.043	1
17524.8379	6359.61475	1
17526.4844	6497.382	1
17527.4453	6312.2373	1
17528.7832	6276.71729	1
17529.77	6322.008	1
17531.5352	6347.002	1
17532.3086	6119.28662	1
17532.4063	6367.544	1
17534.0234	6193.638	1
17534.4258	6286.63135	1
17534.9512	6385.453	1
17536.3223	6479.41455	1
17536.33	6579.24561	1
17536.88	6401.678	1
17536.9883	6100.427	1
17537.498	6370.568	1
17537.5156	6263.36133	1
17538.4746	6281.089	1
17538.5566	5900.108	1
17540.1953	6155.866	1
17541.3359	6365.56641	1
17541.5879	6115.698	1
17541.9746	6397.18457	1
17542.377	6104.09766	1
17543.0645	6142.331	1
17543.082	6297.051	1
17544.1934	6166.82959	1
17544.6484	6054.686	1
17544.7031	5919.836	1
17545.4727	6177.10449	1
17545.5957	6272.234	1
17546.1738	6083.69238	1
17546.9316	6217.407	1
17547.4844	6119.40625	1
17548.22	6259.63037	1
17548.3848	6504.72168	1
17549.584	6230.391	1
17549.7031	6185.383	1
17550.22	6224.35938	1
17551.1035	6375.996	1
17552.0137	6022.38232	1
17552.416	6168.41553	1
17552.9512	6309.702	1
17553.43	6054.20459	1
17554.6	6121.79248	1
17554.7754	6491.00732	1
17555.375	6219.50537	1
17556.3672	6182.683	1
17556.4922	6167.208	1
17557.2129	6619.417	1
17557.2871	6314.19873	1
17557.9277	6195.168	1
17558.9844	6104.063	1
17559.293	6076.557	1
17559.3379	6275.122	1
17560.4121	6091.638	1
17561.0156	6274.45	1
17562.53	6309.735	1
17563.1953	6113.67139	1
17563.51	6279.27148	1
17563.5469	6526.316	1
17564.5723	6240.25439	1
17565.1445	6323.62061	1
17565.7637	6107.973	1
17565.8145	6137.12549	1
17566.2871	6078.669	1
17566.3945	6546.6123	1
17566.918	6081.862	1
17566.9824	6305.495	1
17567.4844	6081.75928	1
17567.9922	6485.562	1
17568.1152	6089.826	1
17568.4844	6298.298	1
17568.5664	6285.7207	1
17569.0273	6016.634	1
17569.2539	6235.79932	1
17569.3711	6260.70654	1
17569.6973	6352.427	1
17569.7578	6012.625	1
17570.6934	6511.72559	1
17570.9238	5757.30273	1
17571.0879	6205.604	1
17571.834	6235.772	1
17571.9512	6699.844	1
17573.4	6420.776	1
17573.7168	6399.359	1
17574.6152	6186.475	1
17574.7129	6722.06836	1
17574.7266	6206.6333	1
17575.3555	6627.95068	1
17575.9141	6304.17969	1
17576.41	6043.19434	1
17577.55	6322.05859	1
17577.8789	6296.043	1
17578.3965	6101.43652	1
17578.8477	5947.143	1
17578.9238	6558.166	1
17579.66	6120.59229	1
17580.8	6127.13867	1
17581.0645	6468.495	1
17581.36	6354.599	1
17581.6816	6161.61	1
17581.7676	6050.61865	1
17582.0762	6237.0083	1
17582.68	6432.49	1
17582.7148	5896.514	1
17584.0371	6079.15	1
17584.1836	6519.062	1
17584.4043	6205.07959	1
17584.6523	6474.712	1
17585.1426	6266.78467	1
17585.252	6474.50049	1
17585.44	6533.365	1
17585.7031	6483.5415	1
17586.22	6533.253	1
17587.0273	6009.80664	1
17587.0781	6305.8125	1
17587.1074	6069.083	1
17587.2031	6157.05957	1
17587.3379	6328.218	1
17587.3926	6621.69531	1
17588.0176	6231.22656	1
17588.5566	6450.00342	1
17588.8184	6213.08447	1
17589.14	6212.90625	1
17589.3555	6083.74658	1
17589.6816	5878.67773	1
17590.4355	6265.68457	1
17590.4648	6129.791	1
17590.5938	6362.96045	1
17590.61	6393.973	1
17590.65	6069.043	1
17593.1582	6240.23633	1
17593.56	6300.512	1
17593.8027	6276.498	1
17594.0156	6563.25537	1
17594.11	6680.5293	1
17595.6641	6375.95557	1
17596.7578	6219.07129	1
17597.1484	6266.68945	1
17597.252	6094.1123	1
17597.6016	6727.448	1
17598.3418	6464.467	1
17600.3223	6132.67969	1
17600.873	6109.75635	1
17600.9258	6127.233	1
17601.0781	5993.0127	1
17601.3262	6089.25146	1
17601.69	6234.853	1
17601.7617	6342.93359	1
17602.0059	6080.649	1
17602.3359	6313.137	1
17602.3555	6391.01465	1
17602.707	6411.563	1
17602.7773	6362.95166	1
17602.8457	6219.21826	1
17603.2168	6336.016	1
17603.9434	6255.66162	1
17605.9473	6295.526	1
17606.6367	6183.242	1
17606.8242	6252.04736	1
17607.0313	6256.635	1
17607.0938	6268.17236	1
17607.1641	6520.419	1
17607.8184	6306.69727	1
17608.97	6299.38	1
17609.1211	6439.374	1
17609.209	6170.57568	1
17609.543	6128.837	1
17609.8926	6182.97949	1
17609.9277	6215.185	1
17610.1641	6342.85	1
17610.4434	6278.24658	1
17610.793	6370.231	1
17610.8379	6233.41455	1
17611.05	6220.46	1
17612.084	6005.91943	1
17612.8438	5985.01563	1
17613.2539	6288.77832	1
17613.3535	6267.434	1
17613.4414	6549.209	1
17613.7832	6320.33057	1
17615.3613	6140.77148	1
17615.43	6355.59131	1
17615.7188	6290.339	1
17616.22	6110.64063	1
17616.375	6464.99268	1
17616.5449	6107.60449	1
17616.8418	6421.413	1
17617.4043	6197.576	1
17617.7227	6158.48242	1
17618.082	5977.436	1
17618.2656	6410.62354	1
17618.5566	6347.617	1
17619.1465	6509.65625	1
17619.7559	6565.26563	1
17620.0977	6788.41846	1
17620.6641	6427.914	1
17620.7637	6118.89063	1
17621.14	6226.906	1
17621.2246	6339.842	1
17621.53	6298.928	1
17621.7285	6418.57373	1
17621.7637	6498.763	1
17622.4336	6087.122	1
17622.4648	6069.27539	1
17622.4922	6386.179	1
17622.9316	6317.229	1
17623.3145	6384.175	1
17623.6836	6570.132	1
17623.8555	6301.569	1
17624.7578	6486.14551	1
17625.1934	6175.57471	1
17625.8789	6462.35	1
17625.9043	6125.44971	1
17625.9688	6063.40771	1
17625.9941	6338.01953	1
17626.27	6316.73242	1
17626.4941	6137.53271	1
17627.0547	6129.45459	1
17627.082	6526.237	1
17627.5371	6343.23926	1
17627.66	6098.919	1
17628.418	6168.75	1
17628.6641	6171.693	1
17629.2285	6110.645	1
17629.7	6390.7085	1
17629.93	6009.713	1
17630.3184	6037.271	1
17630.58	6213.537	1
17630.8125	6357.7417	1
17630.9551	6382.18262	1
17631.88	6454.84033	1
17631.91	6465.4585	1
17631.9141	6263.869	1
17632.3242	6116.71973	1
17633.0059	6161.864	1
17633.09	6491.022	1
17633.1777	6536.7876	1
17633.5547	6280.70166	1
17635.4414	6327.1123	1
17635.9844	6112.566	1
17636.9863	6024.625	1
17637.3359	6228.10547	1
17638.084	6208.372	1
17638.1582	6150.12646	1
17638.5645	6115.048	1
17639.002	6442.554	1
17639.21	6256.08	1
17639.3223	6189.91748	1
17639.3359	6006.374	1
17639.52	6481.28564	1
17640.4629	6569.889	1
17640.65	6273.37549	1
17641.0352	6043.34326	1
17641.2168	6170.673	1
17641.2852	6307.64453	1
17641.7617	6324.278	1
17641.7949	6128.33252	1
17642.293	6220.75928	1
17642.3711	6105.048	1
17642.44	6229.71	1
17642.5742	6649.11133	1
17642.5879	6510.411	1
17643.6387	6036.49	1
17643.7871	6355.987	1
17645.0469	6336.897	1
17645.15	6164.221	1
17645.4219	6258.88232	1
17645.8789	6302.42041	1
17646.5156	6295.788	1
17646.7773	6229.8623	1
17648.0957	6165.976	1
17648.7324	6527.22754	1
17648.7734	6464.56445	1
17649.6016	6401.893	1
17649.9355	6282.36865	1
17650.875	6606.0127	1
17651.4082	6324.865	1
17651.5566	6365.55957	1
17651.58	6236.88525	1
17651.7813	6435.45654	1
17651.79	6437.35449	1
17652.11	6322.18066	1
17652.3281	5965.353	1
17652.3477	6322.558	1
17653.6621	5952.533	1
17653.67	6443.936	1
17653.6855	6640.78271	1
17654.252	6078.34033	1
17654.2734	6364.081	1
17655.1211	5988.798	1
17655.2246	6378.43652	1
17655.4941	6523.953	1
17655.5957	6024.79053	1
17656.1445	6328.407	1
17656.2852	6102.11035	1
17656.53	6062.54053	1
17656.7461	6355.30566	1
17656.8184	6408.95459	1
17657.05	6010.522	1
17657.88	6506.91553	1
17657.9648	6124.931	1
17657.97	6119.95752	1
17658.4473	6413.91748	1
17658.7559	6360.08936	1
17658.8672	6226.03027	1
17658.91	6691.209	1
17659.14	6213.748	1
17659.4531	6228.46338	1
17659.4766	6343.35352	1
17660.1445	6310.833	1
17660.7441	6163.436	1
17661.6563	6543.886	1
17662.0664	6079.178	1
17662.0781	6227.34131	1
17662.3281	6373.56934	1
17662.457	5946.756	1
17662.62	6115.09375	1
17662.8359	6533.169	1
17664.7617	6271.96143	1
17664.84	6481.577	1
17664.9785	6174.968	1
17665.709	6384.761	1
17665.8281	6215.181	1
17666.22	6123.58057	1
17666.2852	6018.1626	1
17666.8535	6497.198	1
17666.9922	6517.509	1
17667.207	6165.04541	1
17667.22	6139.657	1
17667.3926	6072.984	1
17667.5742	6468.058	1
17668.1582	6157.87256	1
17668.4863	6511.88428	1
17668.7031	6096.88232	1
17668.82	6172.775	1
17668.9219	5995.424	1
17669.0879	6096.6167	1
17669.498	6497.299	1
17669.5488	6083.38428	1
17669.5547	6170.48535	1
17669.6641	6289.39746	1
17670.68	6528.092	1
17670.7188	6318.581	1
17670.8359	6266.84668	1
17671.0449	6250.40771	1
17671.2246	6348.124	1
17671.3926	6355.97461	1
17671.8086	6318.42236	1
17671.9531	6394.1	1
17672.7051	6151.90869	1
17673.1426	6330.85059	1
17673.2773	6462.88525	1
17673.3145	6113.67969	1
17673.4258	6482.83154	1
17674.0117	5981.78564	1
17674.1719	6221.64844	1
17674.502	6308.42041	1
17674.5313	6391.47266	1
17674.748	6115.939	1
17674.791	6399.842	1
17675.8867	6178.42	1
17676.1563	6287.158	1
17676.8516	6112.4917	1
17677.752	6263.34326	1
17678.62	6551.72949	1
17678.6836	6467.51465	1
17678.7	6111.447	1
17680.5234	6353.22363	1
17680.5254	6071.2583	1
17680.9629	6379.94434	1
17681.0781	6151.99	1
17681.2832	6112.745	1
17681.5938	6060.95068	1
17681.7734	6533.318	1
17681.9551	6490.40771	1
17682.0117	6349.59131	1
17682.1953	6093.675	1
17682.6563	6602.444	1
17683.3926	6427.432	1
17683.4766	6540.13232	1
17683.9531	6311.11475	1
17684.2363	6389.79541	1
17685.543	6519.421	1
17685.623	6409.114	1
17685.85	6422.02637	1
17685.8613	6390.35156	1
17685.957	6227.496	1
17686.5527	6357.126	1
17686.9121	6618.358	1
17687.43	6361.8877	1
17688.377	6437.86572	1
17688.4863	6203.607	1
17688.6211	6316.499	1
17689.416	6329.751	1
17689.5371	6495.74854	1
17689.5566	6299.79639	1
17689.9922	6267.87061	1
17690.1055	6192.24365	1
17690.46	6265.806	1
17690.9277	6519.43945	1
17691.2148	6682.19971	1
17691.4219	6290.46	1
17691.47	6098.8457	1
17691.5313	6462.51465	1
17692.69	6638.936	1
17693.1211	6327.78174	1
17693.7266	6383.565	1
17694.0371	6367.56152	1
17694.7012	6317.76074	1
17694.7188	6208.391	1
17695.2129	6231.93262	1
17695.3613	6089.235	1
17695.6055	6224.138	1
17695.7969	6305.71826	1
17696.377	6366.815	1
17696.6211	6304.987	1
17696.7227	6298.391	1
17696.9824	6253.085	1
17697.19	6414.555	1
17697.2461	6222.83057	1
17697.7148	6196.255	1
17698.0918	6683.275	1
17698.3086	6486.432	1
17698.4	6152.165	1
17698.5	6549.292	1
17699.3418	6667.76172	1
17699.9648	6036.04834	1
17700.2871	6541.11035	1
17700.49	6577.7876	1
17700.62	6344.62354	1
17701.6113	6583.348	1
17702.13	6352.98242	1
17702.49	6201.279	1
17702.62	6609.273	1
17702.8184	6573.89063	1
17702.8516	6202.138	1
17703.2324	6328.18262	1
17703.9238	6182.16064	1
17703.93	6160.554	1
17704.207	6302.074	1
17705.293	6304.367	1
17705.91	6296.316	1
17705.93	6360.355	1
17707.0371	6469.85352	1
17707.8223	6431.932	1
17707.9473	6447.587	1
17708.7832	6427.81152	1
17708.91	6457.36	1
17709.168	6077.2334	1
17709.793	6825.11035	1
17709.8848	6410.67139	1
17710.252	6266.705	1
17710.5	6053.065	1
17710.5957	6167.631	1
17711.2832	6342.794	1
17711.2871	6360.858	1
17712.4766	6170.28174	1
17712.6426	6520.12842	1
17712.7051	6446.84229	1
17713.2	6529.42236	1
17713.36	6521.13428	1
17713.416	6170.742	1
17713.5352	6729.39941	1
17713.627	6590.93457	1
17713.72	6179.46875	1
17713.81	6275.61475	1
17713.9121	6035.165	1
17714.5371	6023.107	1
17714.9141	6096.05957	1
17715.0234	6090.36426	1
17715.584	6299.10059	1
17715.7988	6514.4126	1
17715.8242	6560.36768	1
17716.04	6416.27051	1
17716.05	6515.96533	1
17716.21	6159.7915	1
17716.4414	6371.579	1
17716.5117	6134.597	1
17716.6738	6624.89453	1
17716.69	6405.81	1
17716.7285	6397.188	1
17716.78	6151.172	1
17716.9	6547.51563	1
17717.0586	6230.35547	1
17717.2656	6415.58252	1
17717.3125	6397.075	1
17717.34	6229.854	1
17717.56	6401.871	1
17718.457	6266.493	1
17718.5449	6504.08057	1
17718.7656	6311.56152	1
17719.1367	6097.28369	1
17719.52	6612.379	1
17719.5859	6039.13	1
17719.8535	6234.917	1
17720.0918	6351.862	1
17720.2734	6658.295	1
17720.3125	6318.91064	1
17721.0918	6227.53271	1
17721.0918	6262.38867	1
17721.1641	6333.314	1
17721.5957	6507.522	1
17721.5977	6399.9043	1
17722.13	6163.86572	1
17722.1523	6192.742	1
17722.1543	6195.686	1
17722.2051	6262.82959	1
17722.832	6573.131	1
17722.9023	6622.88525	1
17722.94	6335.6543	1
17723.082	6234.021	1
17723.09	6494.234	1
17723.1211	6238.31934	1
17724.17	6565.1665	1
17724.37	6380.039	1
17724.4141	6519.128	1
17725.1016	6189.10254	1
17725.6875	6618.53174	1
17725.92	6309.35547	1
17726.03	6456.44727	1
17726.457	6203.093	1
17726.98	6256.16943	1
17727.209	6376.52	1
17727.9277	6376.714	1
17727.9414	6269.30664	1
17728.3711	6354.21533	1
17729.2852	6550.849	1
17729.4258	6242.51855	1
17730.082	6259.422	1
17730.1113	6356.50146	1
17730.13	6560.409	1
17730.5664	6601.12451	1
17730.6934	6455.18164	1
17730.9023	6572.46	1
17730.9512	6353.88232	1
17731.3164	6313.38037	1
17731.5	6278.351	1
17731.873	6268.44434	1
17732.375	6045.909	1
17732.416	6444.14746	1
17732.4922	6312.067	1
17732.5547	6270.65332	1
17732.8145	6309.6333	1
17732.89	6372.617	1
17733.07	6323.525	1
17733.5059	6346.44629	1
17733.625	6441.31	1
17733.7344	6232.846	1
17733.7988	6454.058	1
17733.82	6425.13428	1
17733.8418	6419.79	1
17733.9043	6450.82	1
17733.91	5986.604	1
17734.0039	6117.578	1
17734.0371	6468.23535	1
17735.1563	6014.27832	1
17735.4082	6431.46045	1
17735.9	6216.541	1
17736.1465	6291.04834	1
17737	6291.669	1
17737.0664	6579.09	1
17737.6211	6342.686	1
17737.7832	6409.559	1
17737.91	6219.361	1
17738.8789	6216.94727	1
17739.5117	6267.775	1
17739.7344	6127.94873	1
17739.7813	6448.23145	1
17739.7832	6185.90234	1
17739.9629	6384.49854	1
17740.05	6574.501	1
17740.0918	6632.3584	1
17740.5723	6462.922	1
17740.668	6626.07568	1
17740.9941	6538.05	1
17741.0664	6429.19	1
17741.582	6603.27	1
17741.64	6225.858	1
17741.7617	6075.32666	1
17742.0957	6125.585	1
17742.209	6587.7334	1
17742.31	6418.5874	1
17742.4531	6302.69336	1
17743.0879	6525.693	1
17743.2188	6390.5083	1
17743.6523	6081.552	1
17744.6113	6301.03027	1
17744.7168	6560.21826	1
17745.2813	6415.7876	1
17745.377	6388.37061	1
17745.834	6527.09766	1
17745.8926	5873.768	1
17746.02	6415.28174	1
17746.0625	6259.076	1
17746.1563	6298.67139	1
17746.2559	6251.881	1
17746.3555	6296.97266	1
17746.4316	6450.89551	1
17747.3828	6331.63525	1
17747.7754	6456.963	1
17748.293	6507.257	1
17748.6445	6463.547	1
17748.99	6210.11768	1
17749.11	6712.45947	1
17749.1758	6675.13	1
17749.5039	6396.125	1
17750.1152	6429.416	1
17750.2324	6245.30762	1
17750.6152	6592.4834	1
17750.7266	6452.868	1
17750.8789	6320.4126	1
17751.2539	6215.10059	1
17751.4941	6152.019	1
17751.5664	6405.17432	1
17751.8887	6512.5083	1
17751.9082	6400.061	1
17751.918	6230.62646	1
17752.248	6520.951	1
17752.48	6394.987	1
17752.5977	6399.94238	1
17752.8613	6202.431	1
17753.0488	6492.30029	1
17753.1934	6146.708	1
17754.3242	6068.722	1
17754.625	6189.347	1
17754.7266	6729.595	1
17754.791	6405.4624	1
17754.832	6561.734	1
17755.0859	6122.841	1
17755.0977	6423.215	1
17755.2676	6444.942	1
17755.7441	6311.672	1
17755.7461	6051.962	1
17755.8652	6334.322	1
17755.9375	6552.46338	1
17756.0586	6055.58	1
17756.3027	6023.415	1
17756.9688	6285.689	1
17757.1836	6420.94775	1
17757.2988	6198.88	1
17757.3457	6652.96631	1
17757.6055	6620.315	1
17757.9277	6350.4873	1
17758.5547	6027.02637	1
17758.5879	6308.837	1
17758.8945	6166.571	1
17759.85	6366.584	1
17760.3027	6149.962	1
17760.4863	6737.17773	1
17760.67	6755.018	1
17762.4551	6374.73242	1
17762.5	6339.511	1
17762.627	6466.37646	1
17762.8535	6570.71	1
17762.9727	6259.49951	1
17763.8242	6282.72949	1
17763.9551	6386.573	1
17764.0938	6345.081	1
17764.1	6584.048	1
17764.2852	6199.923	1
17764.52	6394.30957	1
17764.6816	6412.196	1
17764.9258	6084.558	1
17765.0156	6171.92871	1
17765.18	6413.47559	1
17765.3223	6717.605	1
17765.3477	6358.69873	1
17765.3711	6221.7207	1
17765.7754	6456.94	1
17765.9434	6221.857	1
17765.9531	6415.9	1
17766.0742	6506.92432	1
17766.3125	6593.55762	1
17766.4629	6343.095	1
17766.8184	6386.38037	1
17766.834	6400.506	1
17767.3711	6550.72266	1
17767.8477	6374.13135	1
17768.0742	6622.177	1
17768.2852	6436.69141	1
17768.94	6425.62061	1
17769.3027	6390.696	1
17769.4219	6448.45947	1
17769.6816	6325.49268	1
17770.0449	6417.35645	1
17770.1934	6799.02832	1
17770.2988	6398.402	1
17770.4219	6478.14648	1
17771.18	6452.308	1
17771.34	6247.16748	1
17771.51	6246.32129	1
17772.459	6401.54639	1
17772.55	6428.855	1
17772.6836	6690.279	1
17772.8223	6542.037	1
17772.8418	6180.77637	1
17773.19	6089.036	1
17773.416	6226.456	1
17773.4277	6109.12451	1
17773.5215	6362.12451	1
17773.5625	6441.329	1
17773.7324	6490.81152	1
17773.9629	6337.106	1
17773.99	6259.41357	1
17774.29	6587.392	1
17774.502	6448.95361	1
17774.7734	6446.55127	1
17775.0938	6442.098	1
17775.291	6192.737	1
17775.9766	6117.098	1
17776.002	6545.098	1
17776.09	6203.626	1
17776.7676	6607.412	1
17776.9844	6559.45361	1
17777.0078	6280.285	1
17777.7461	6502.05566	1
17777.95	6425.18262	1
17778.123	6112.92041	1
17778.1289	6339.349	1
17778.1719	6413.024	1
17778.29	6240.85254	1
17778.6875	6501.061	1
17779.38	6316.875	1
17779.62	6577.781	1
17780.0137	6478.56543	1
17780.457	6455.50244	1
17780.5078	6374.47363	1
17780.6621	6104.281	1
17780.6738	6561.77	1
17781.32	6358.053	1
17781.5859	6329.62	1
17781.6875	6543.642	1
17781.6934	6284.60742	1
17781.78	6480.389	1
17781.9629	6483.104	1
17782.0078	6527.535	1
17782.291	6683.51563	1
17782.5566	6111.029	1
17782.9668	6538.95752	1
17783.252	6558.26367	1
17783.2578	6593.10645	1
17783.3047	6175.83838	1
17783.418	6395.187	1
17783.4766	6631.205	1
17783.6	6158.32959	1
17783.6152	6410.273	1
17783.63	6208.8916	1
17783.8145	6407.153	1
17784.041	6207.70166	1
17784.2715	6403.06348	1
17784.5684	6381.91455	1
17784.8184	6393.43262	1
17785.1758	6274.31738	1
17785.4551	6286.4834	1
17786.2	6233.03271	1
17786.4629	6415.21	1
17786.6582	6546.311	1
17787.0645	6498.82	1
17787.3223	6259.22852	1
17787.38	6177.666	1
17788.7422	6615.52441	1
17788.97	6656.935	1
17789.1445	6242.25146	1
17789.18	6374.773	1
17789.209	6310.18457	1
17789.24	6167.927	1
17789.3711	6542.929	1
17789.5586	6808.804	1
17789.6777	6634.111	1
17789.8828	6300.06641	1
17789.998	6124.971	1
17790.0156	6177.197	1
17790.084	6441.55127	1
17790.1465	6476.344	1
17790.543	6467.84766	1
17790.5488	6539.724	1
17790.5527	6322.515	1
17790.5645	6485.57031	1
17790.8379	6419.15967	1
17791.0781	6407.08838	1
17791.1348	6178.171	1
17791.4629	6324.483	1
17791.9063	6171.19434	1
17791.94	6327.74072	1
17792.3047	6384.97852	1
17792.51	6284.195	1
17792.5762	6456.22754	1
17793.05	6360.438	1
17793.7344	6211.6084	1
17793.9141	6460.93945	1
17794.0176	6636.51758	1
17794.2	6202.13525	1
17794.3184	6461.30469	1
17794.625	6131.79346	1
17794.6543	6121.58838	1
17794.6777	6344.104	1
17794.7	6511.519	1
17795.1758	6493.5376	1
17795.5156	6319.22461	1
17796.209	6384.56348	1
17796.377	6672.179	1
17796.9258	6296.034	1
17796.9941	6110.715	1
17797.2637	6391.898	1
17797.4629	6157.30371	1
17797.6758	6218.403	1
17797.8457	6751.36133	1
17798.1211	6324.569	1
17798.5137	6411.448	1
17798.6641	6478.70361	1
17798.8887	6605.9126	1
17799.043	6379.497	1
17799.39	6102.084	1
17799.5	6450.405	1
17799.791	6388.911	1
17799.8438	6665.23242	1
17799.9961	6362.74951	1
17800.0273	6717.06348	1
17800.1367	6513.56934	1
17800.3418	6267.66846	1
17800.5859	6319.45068	1
17800.9531	6136.70654	1
17801.2383	6491.67773	1
17801.5488	6466.61865	1
17801.6973	6524.77734	1
17801.7012	6621.123	1
17801.9434	6609.62061	1
17802.4668	6235.265	1
17802.58	6659.26074	1
17802.9238	6418.344	1
17802.9473	6301.2085	1
17803.082	6146.61475	1
17803.19	6404.22559	1
17803.2754	6155.779	1
17803.3047	6171.303	1
17803.3652	6236.899	1
17803.5469	6165.239	1
17803.7383	6364.495	1
17803.77	5940.664	1
17803.8086	6199.833	1
17803.9238	6416.915	1
17804.0723	6420.74072	1
17804.2285	6496.132	1
17804.25	6575.28125	1
17804.57	6492.382	1
17804.6973	6395.24854	1
17805.0176	6575.04834	1
17805.07	6275.667	1
17805.3613	6228.409	1
17805.44	6470.11133	1
17805.7656	6384.759	1
17805.94	6469.03857	1
17806.1133	6389.14063	1
17806.71	6537.775	1
17806.75	6337.155	1
17807.5215	6331.835	1
17807.6953	6619.17236	1
17807.8945	6199.267	1
17808.082	6249.1123	1
17808.5488	6445.96143	1
17808.6113	6426.512	1
17808.7578	6237.87061	1
17808.98	6228.584	1
17809.1816	6327.74463	1
17809.3535	6166.90234	1
17809.8027	6458.673	1
17809.877	6391.485	1
17809.957	6335.326	1
17810.4453	6649.47461	1
17810.6055	6473.16846	1
17810.6152	6361.427	1
17811.3711	6569.03662	1
17811.43	6364.57666	1
17811.5332	6357.934	1
17811.59	6311.29	1
17811.6543	6564.26	1
17812.0117	6579.883	1
17812.1113	6318.113	1
17812.1523	6320.55273	1
17812.1621	6304.93652	1
17812.22	6427.58545	1
17812.334	6367.13428	1
17812.5332	6240.42236	1
17812.6563	6370.53662	1
17812.9258	6375.964	1
17813.1523	6607.1167	1
17813.3477	6542.3833	1
17813.8164	6472.71631	1
17813.8242	6451.35059	1
17813.9922	6289.908	1
17814.0137	6292.028	1
17814.0156	6523.207	1
17814.05	6532.449	1
17814.0684	6120.496	1
17814.08	6524.36328	1
17814.1113	6077.81543	1
17814.7832	6650.11865	1
17814.793	6270.779	1
17815.0156	6453.8877	1
17815.0645	6574.94	1
17815.19	6446.01074	1
17815.2148	6565.991	1
17815.2832	6438.85254	1
17815.5078	6485.69531	1
17815.51	6586.28857	1
17815.5879	6276.01855	1
17815.7969	6657.274	1
17815.8477	6208.515	1
17816.4	6409.282	1
17816.4883	6404.26074	1
17816.53	6320.10254	1
17816.5313	6491.35742	1
17816.6738	6739.93848	1
17816.84	6466.542	1
17817.2168	6543.643	1
17817.3711	6514.031	1
17817.3867	6293.5957	1
17817.7129	6149.912	1
17817.8789	6585.30762	1
17818.23	6415.106	1
17818.4043	6314.972	1
17818.5645	6398.90332	1
17818.6152	6338.45264	1
17819.0664	6486.94336	1
17819.1016	6343.632	1
17820.0488	6225.274	1
17820.31	6403.527	1
17820.53	6149.265	1
17820.6289	6755.803	1
17821.0059	5950.479	1
17821.2422	6204.82129	1
17821.3672	6466.843	1
17821.52	6421.598	1
17821.5742	6317.689	1
17821.6523	6579.60254	1
17822.2324	6439.20459	1
17822.5547	6297.442	1
17823.7754	6754.979	1
17823.8281	6279.683	1
17823.8789	6450.916	1
17823.9746	6346.905	1
17824.416	6425.754	1
17824.4414	6421.02	1
17824.5625	6461.224	1
17824.6484	6451.87451	1
17824.71	6803.42529	1
17824.8125	6507.215	1
17825.0586	6133.3916	1
17825.3086	6220.92334	1
17825.668	6378.73633	1
17825.6816	6236.255	1
17825.6934	6443.188	1
17825.9355	6382.77734	1
17826.2227	6290.33447	1
17826.3828	6391.00928	1
17826.7051	6585.65137	1
17826.7344	6231.724	1
17826.873	6207.07568	1
17826.9121	6228.65967	1
17827.0469	6451.18848	1
17827.09	6285.798	1
17827.1465	6289.55371	1
17827.375	6579.05029	1
17827.418	6419.40039	1
17827.4727	6461.553	1
17827.7949	6355.29053	1
17827.8945	6693.44629	1
17827.9453	6574.01563	1
17828.15	6315.63867	1
17828.2773	6299.975	1
17828.3	6512.17	1
17828.8438	6493.789	1
17828.8945	6735.447	1
17828.9023	6381.141	1
17829.0156	6509.10254	1
17829.39	6223.76758	1
17829.4961	6410.118	1
17829.7246	6423.19434	1
17829.7676	6445.71631	1
17829.9434	6471.60254	1
17830.123	6738.854	1
17830.26	6419.02051	1
17830.7422	6324.37646	1
17830.82	6369.33936	1
17831.11	6413.13574	1
17831.541	6413.583	1
17831.7285	6448.929	1
17831.7441	6337.487	1
17832.4063	6323.919	1
17832.44	6544.53271	1
17832.6035	6463.14258	1
17832.8379	6428.7207	1
17833.0469	6371.578	1
17833.1621	6394.99951	1
17833.21	6440.05566	1
17833.416	6574.44531	1
17833.4648	6219.69238	1
17833.6465	6276.00537	1
17833.79	6225.03027	1
17833.82	6438.855	1
17833.9941	6403.5083	1
17834.0449	6512.94971	1
17834.0664	6311.56641	1
17834.123	6468.759	1
17834.375	6551.177	1
17834.4434	6401.67	1
17834.498	6034.55664	1
17834.5137	6473.62451	1
17834.8145	6441.41455	1
17834.9648	6324.28174	1
17834.97	6391.124	1
17835.0625	6508.215	1
17835.12	6557.647	1
17835.1777	6583.22168	1
17835.2168	6290.081	1
17835.6445	6322.20557	1
17835.82	6257.98975	1
17835.9961	6224.91846	1
17836.1582	6506.58154	1
17836.5645	6303.971	1
17836.9785	6384.917	1
17837.1855	6447.79932	1
17837.4258	6534.451	1
17837.4863	6413.533	1
17837.5059	6243.50732	1
17837.8125	6273.853	1
17838.1855	6579.59229	1
17838.377	6287.2793	1
17838.5977	6210.08838	1
17838.6328	6641.14844	1
17838.65	6472.866	1
17838.7227	6684.574	1
17839.041	6694.611	1
17839.15	6338.421	1
17839.2266	6371.458	1
17839.7363	6503.90039	1
17839.8	6337.51855	1
17839.8535	6228.384	1
17839.8555	6330.0835	1
17839.8613	6487.074	1
17840.0762	6291.38525	1
17840.7559	6379.919	1
17840.8613	6142.777	1
17840.94	6204.23926	1
17841.3223	6573.82471	1
17841.6289	6386.1084	1
17842.2	6543.949	1
17842.3477	6614.251	1
17842.7344	6606.20459	1
17842.7363	6483.06348	1
17842.7656	6646.579	1
17842.8789	6459.978	1
17842.9043	6192.49951	1
17842.9121	6130.773	1
17843.0781	6425.474	1
17843.2871	6666.43	1
17843.293	6414.191	1
17843.3262	6513.619	1
17843.3359	6641.86572	1
17843.4316	6148.116	1
17843.5234	6558.31543	1
17843.5625	6737.305	1
17843.7129	6508.54053	1
17844.0137	6426.852	1
17844.18	6461.157	1
17844.22	6628.811	1
17844.2441	6309.24072	1
17844.52	6413.31445	1
17844.6855	6449.552	1
17844.877	6347.639	1
17844.8926	6210.867	1
17844.98	6387.988	1
17845.3457	6322.775	1
17845.4766	6718.628	1
17845.502	6572.506	1
17845.5352	6400.24658	1
17845.6582	6348.84863	1
17845.959	6303.90771	1
17846.1348	6552.64551	1
17846.418	6434.26465	1
17846.4434	6283.747	1
17846.5527	6183.019	1
17846.6934	6642.49951	1
17846.7656	6405.896	1
17846.9512	6631.76465	1
17846.9844	6325.16846	1
17847.0156	6413.85156	1
17847.08	5970.5083	1
17847.1	6505.35352	1
17847.1211	6474.724	1
17847.127	6495.93945	1
17847.7422	6578.671	1
17848.127	6819.10449	1
17848.1934	6671.86	1
17848.2324	6542.008	1
17848.4883	6413.33	1
17848.93	6304.26953	1
17849.1563	6461.341	1
17849.3145	6290.62256	1
17849.416	6552.0874	1
17849.4766	6216.11328	1
17849.5781	6685.2124	1
17849.873	6478.95264	1
17849.9043	6551.40771	1
17849.94	6344.566	1
17850.16	6313.976	1
17850.2	6387.31	1
17850.4844	6237.754	1
17850.5566	6526.922	1
17850.6445	6486.20557	1
17850.7734	6501.393	1
17850.9883	6424.07373	1
17851.1738	6176.901	1
17851.18	6397.88232	1
17851.3	6445.614	1
17851.31	5950.143	1
17851.3613	6682.2876	1
17851.832	6322.78027	1
17851.8652	6479.40234	1
17852.0527	6281.66064	1
17852.1113	6347.10059	1
17852.1953	6529.10352	1
17852.3223	6278.23145	1
17852.9844	6438.15137	1
17853.09	6403.11	1
17853.1328	6383.378	1
17853.1543	6549.25244	1
17853.22	6466.43848	1
17853.2461	6284.711	1
17853.3652	6297.385	1
17853.6	6608.074	1
17853.7	6324.86475	1
17854.2148	6152.481	1
17854.293	6344.697	1
17854.3965	6389.305	1
17854.4043	6336.526	1
17854.4258	6398.651	1
17854.64	6495.324	1
17854.6816	6003.56543	1
17854.6875	6557.491	1
17854.9121	6218.409	1
17855.4648	6066.90234	1
17855.582	6755.09668	1
17855.6152	6504.575	1
17856.09	6635.188	1
17856.1855	6482.44873	1
17856.37	6482.11865	1
17856.4082	6253.50342	1
17856.5313	6569.02637	1
17856.8	6384.377	1
17857.0449	6233.98975	1
17857.4453	6624.591	1
17857.6582	6271.69873	1
17857.6953	6341.622	1
17858.18	6414.17871	1
17858.1836	6641.30859	1
17858.31	6507.151	1
17858.5762	6386.571	1
17858.6914	6519.832	1
17858.7656	6526.97168	1
17858.8379	6366.93	1
17859.5	6659.244	1
17859.67	6356.03271	1
17859.8574	6501.6167	1
17859.9277	6400.30859	1
17860.0723	6611.339	1
17860.2969	6493.8833	1
17860.4531	6447.66162	1
17860.5234	6226.314	1
17861.0723	6559.59961	1
17861.2871	6519.65869	1
17861.2949	6241.43066	1
17861.4336	6158.61426	1
17861.6289	6640.387	1
17861.9941	6302.729	1
17862.4258	6486.158	1
17862.4316	6228.778	1
17862.44	6658.726	1
17862.5566	5954.357	1
17862.61	6164.64648	1
17862.7559	6446.57471	1
17862.7656	6384.868	1
17862.83	6582.84766	1
17862.9355	6770.42139	1
17862.98	6161.04834	1
17862.9961	6412.56738	1
17863.0723	6327.16	1
17863.248	6382.63	1
17863.4414	6628.59961	1
17863.4551	6697.016	1
17863.6289	6019.66	1
17863.6582	6288.82373	1
17864.1172	6467.823	1
17864.4922	6562.129	1
17864.9629	6233.401	1
17865.0137	6522.40332	1
17865.041	6479.09668	1
17865.082	6298.597	1
17865.2188	6258.682	1
17865.38	6180.12549	1
17865.4219	6442.65332	1
17865.5254	6164.588	1
17865.5586	6624.14941	1
17865.791	6583.87451	1
17865.9961	6290.561	1
17866.0723	6542.40527	1
17866.4922	6502.85449	1
17866.5664	5999.822	1
17866.6172	6446.856	1
17866.627	6249.65527	1
17866.7559	6446.33057	1
17867.0918	6502.80273	1
17867.15	6306.164	1
17867.39	6378.644	1
17867.459	6461.123	1
17867.5977	6504.6084	1
17867.7754	6463.72559	1
17868.002	6412.2583	1
17868.0586	6135.22	1
17868.2148	6071.88135	1
17868.8926	6308.483	1
17868.97	6301.92529	1
17869.0742	6106.904	1
17869.2148	6346.863	1
17869.2656	6571.44727	1
17869.38	6575.10352	1
17869.3867	6554.829	1
17869.74	6399.18457	1
17869.82	6742.799	1
17869.9277	6319.53955	1
17870.5156	6552.01172	1
17870.62	6391.56543	1
17870.7422	6445.704	1
17870.8223	6456.643	1
17871.2949	6037.41553	1
17871.3164	6471.68066	1
17871.4883	6508.446	1
17871.5352	6461.59668	1
17871.5684	6505.83545	1
17871.6	6259.62158	1
17871.6934	6242.726	1
17871.7852	6737.999	1
17871.8672	6348.553	1
17871.8887	6539.64355	1
17871.9414	6625.551	1
17872.23	6483.0376	1
17872.33	6435.073	1
17872.4531	6668.74463	1
17872.53	6483.72	1
17872.584	6418.99072	1
17872.82	6522.66357	1
17872.96	6354.976	1
17873.71	6234.61133	1
17873.7773	6391.162	1
17873.7832	6591.05	1
17873.7949	6651.741	1
17873.8223	6783.709	1
17874.0078	6430.06934	1
17874.1133	6469.0376	1
17874.2031	6438.799	1
17874.2441	6532.35059	1
17874.47	6418.6	1
17874.5313	6297.82861	1
17874.5488	6542.77	1
17874.9727	6385.84326	1
17875.0527	6311.29443	1
17875.0781	6434.52441	1
17875.2988	6724.57861	1
17875.9824	6419.48047	1
17876.02	6614.755	1
17876.082	6395.362	1
17876.1172	6172.141	1
17876.34	6405.94775	1
17876.5078	6219.461	1
17876.5117	6311.46533	1
17876.8926	6442.21	1
17876.9336	6408.46143	1
17877.252	6385.50439	1
17877.293	6410.504	1
17877.5078	6219.09229	1
17877.6758	6477.80664	1
17877.9316	6205.94141	1
17878.12	6220.99268	1
17878.123	6175.58252	1
17878.1582	6245.676	1
17878.19	6330.015	1
17878.31	6490.88	1
17878.6133	6398.91846	1
17878.752	6134.89	1
17878.873	6349.098	1
17879.0176	6337.584	1
17879.0254	6604.30029	1
17879.127	6868.674	1
17879.1738	6278.005	1
17879.4121	6542.852	1
17879.8867	6601.43555	1
17880.4277	6440.776	1
17880.5117	6394.732	1
17880.6719	6219.82031	1
17880.7637	6171.529	1
17880.8145	6779.668	1
17881.084	6670.882	1
17881.1445	6781.949	1
17881.55	6573.773	1
17881.709	6344.25732	1
17882.0469	6590.50537	1
17882.0625	6403.74756	1
17882.1836	6350.53857	1
17882.2227	6446.42236	1
17882.25	6125.97559	1
17882.3711	6446.8	1
17882.4883	6247.387	1
17882.502	6646.731	1
17882.51	6613.865	1
17882.54	6393.31055	1
17882.7051	6350.111	1
17882.75	6410.80029	1
17883.2324	6259.32861	1
17883.2363	6280.88525	1
17883.2754	6526.753	1
17883.42	6221.69873	1
17883.5059	6390.03027	1
17883.6855	6512.73975	1
17883.7012	6254.873	1
17883.8633	6436.44873	1
17884	6580.33643	1
17884.0234	6425.073	1
17884.2188	6484.48	1
17884.2656	6338.891	1
17884.2813	6034.59473	1
17884.3828	6332.558	1
17884.4121	6417.936	1
17884.418	6339.994	1
17884.4941	6726.54834	1
17884.5273	6357.93262	1
17884.5762	6569.304	1
17884.6328	6491.6084	1
17884.69	6760.73047	1
17884.6973	6408.55664	1
17884.79	6317.012	1
17884.8125	6467.23535	1
17884.9648	6514.06836	1
17884.9844	6576.699	1
17885.0918	6053.675	1
17885.1758	6518.6416	1
17885.209	6366.78564	1
17885.3145	6646.52637	1
17885.6016	6705.11	1
17885.6621	5981.771	1
17885.8711	6355.98633	1
17885.95	6410.686	1
17886.043	6500.73145	1
17886.0723	6382.06152	1
17886.0762	6684.073	1
17886.1074	6775.54	1
17886.3828	6316.30127	1
17886.5664	6504.25049	1
17886.7188	6223.06641	1
17887.123	6396.965	1
17887.377	6362.42773	1
17887.48	6381.221	1
17887.5742	6396.6123	1
17887.7363	6505.65	1
17887.875	6298.267	1
17888.1855	6443.77441	1
17888.3867	6323.87646	1
17888.4824	6428.352	1
17888.6973	6593.933	1
17888.76	6242.55566	1
17888.7969	6453.96143	1
17889.21	6389.76074	1
17889.248	6399.025	1
17889.4766	6400.92773	1
17889.5488	6368.207	1
17889.8418	6500.95264	1
17889.8516	6268.063	1
17890.293	6075.12744	1
17890.3438	6546.73535	1
17890.3633	6463.195	1
17890.5176	6534.27	1
17890.543	6570.101	1
17890.584	6120.76465	1
17890.5957	6389.756	1
17890.6113	6546.926	1
17890.6641	6528.89648	1
17890.81	6289.299	1
17891.0977	6466.00928	1
17891.1582	6216.61035	1
17891.1836	6427.43555	1
17891.2676	6752.94727	1
17891.46	6452.03174	1
17891.48	6313.778	1
17891.5938	6364.38	1
17891.9121	6480.805	1
17892.0273	6359.84961	1
17892.04	6603.652	1
17892.1582	6565.6875	1
17892.3555	6509.064	1
17892.3828	6714.63	1
17892.623	6299.00342	1
17892.6816	6287.48047	1
17892.7617	6339.144	1
17892.9	6248.552	1
17893.07	6527.435	1
17893.4	6431.693	1
17893.6289	6480.79639	1
17893.71	6557.247	1
17893.9082	6280.648	1
17894.09	6386.395	1
17894.2539	6322.916	1
17894.418	6064.545	1
17894.4473	6701.5415	1
17894.5879	6542.58252	1
17894.8945	6575.55957	1
17894.99	6375.49951	1
17895.0352	6567.52246	1
17895.334	6534.939	1
17895.5078	6155.67627	1
17895.66	6410.799	1
17896.01	6411.89355	1
17896.27	6249.042	1
17896.4766	6376.561	1
17896.6074	6505.06836	1
17896.64	6321.866	1
17896.91	6664.507	1
17896.9219	6368.422	1
17896.98	6510.53955	1
17897.1289	6248.92236	1
17897.3242	6201.237	1
17897.5234	6210.85352	1
17897.6172	6410.173	1
17897.7148	6690.11	1
17898.082	6437.589	1
17898.207	6747.249	1
17898.5313	6216.625	1
17898.6348	6355.189	1
17899.03	6519.626	1
17899.0547	6489.498	1
17899.1836	6581.29346	1
17899.6211	6533.33252	1
17899.6426	6821.84229	1
17900.03	6045.741	1
17900.0859	6219.619	1
17900.1777	6343.455	1
17900.2168	6152.708	1
17900.3418	6114.966	1
17900.3672	6413.49268	1
17900.373	6236.411	1
17900.4141	6419.131	1
17900.46	6162.968	1
17901.0859	6402.959	1
17901.15	6606.697	1
17901.2773	6344.5957	1
17901.3984	6364.67139	1
17901.5742	6637.675	1
17901.75	6326.089	1
17901.82	6539.398	1
17902.0332	6673.87646	1
17902.0684	6351.21973	1
17902.1621	6286.224	1
17902.3086	6590.93555	1
17902.332	6536.539	1
17902.3418	6792.53369	1
17902.5176	5995.54346	1
17902.5234	6587.97852	1
17902.5918	6518.79	1
17902.8613	6313.271	1
17903.0742	6308.47363	1
17903.3379	6590.16748	1
17903.4512	6413.51172	1
17903.7734	6446.32471	1
17904.1289	6481.635	1
17904.3633	6229.19971	1
17904.5762	6324.95557	1
17904.6816	6312.201	1
17904.6953	6470.67627	1
17904.7441	6317.402	1
17904.7832	6326.98145	1
17905.0117	6194.72656	1
17905.34	6667.29834	1
17905.418	6465.68066	1
17905.5332	6500.43555	1
17905.5918	6393.51855	1
17905.623	6763.23047	1
17905.6836	6415.31445	1
17905.7227	6533.677	1
17906.1777	6300.6416	1
17906.2949	6257.69971	1
17906.3379	6091.272	1
17906.4375	6366.08643	1
17906.5137	6469.904	1
17906.5332	6646.95166	1
17906.9375	6677.601	1
17907.0566	6536.4585	1
17907.418	6338.55762	1
17907.5742	6364.15625	1
17907.752	6574.627	1
17907.88	6334.183	1
17907.9629	6269.31348	1
17908.13	6439.53125	1
17908.1465	6726.57959	1
17908.2617	6503.77148	1
17908.3867	6709.21338	1
17908.5273	6350.413	1
17908.6621	6604.05225	1
17908.6816	6243.90674	1
17908.93	6610.49463	1
17908.9453	6202.992	1
17909.2285	6356.7417	1
17909.3184	6572.39063	1
17909.3516	6397.90234	1
17909.4375	6403.299	1
17909.5059	6368.657	1
17909.7813	6466.79	1
17910.0566	6110.945	1
17910.6777	6619.81	1
17910.7734	6193.631	1
17911.08	6425.09863	1
17911.1133	6075.162	1
17911.1523	6520.195	1
17911.1523	6220.57373	1
17911.3535	6478.091	1
17911.4258	6518.24658	1
17911.5645	6641.82373	1
17911.5684	6428.92529	1
17911.5781	6792.532	1
17911.627	6255.68945	1
17911.7383	6501.28467	1
17911.7617	6469.639	1
17912.0469	6432.82764	1
17912.2754	6157.506	1
17912.3164	6728.81543	1
17912.37	6561.714	1
17912.3965	6236.211	1
17912.58	6391.48633	1
17912.6875	6300.259	1
17912.7188	6262.59863	1
17912.75	6448.42432	1
17912.7539	6645.545	1
17912.7871	6390.473	1
17913.1465	6488.364	1
17913.3574	6601.958	1
17913.377	6547.70654	1
17913.3789	6625.4707	1
17913.5156	6336.331	1
17913.6719	6286.04834	1
17913.7559	6132.989	1
17913.7617	6239.94238	1
17913.7637	6493.41	1
17913.97	6412.31543	1
17913.9883	6548.2373	1
17914.1738	6547.916	1
17914.2734	6623.997	1
17915.123	6565.17529	1
17915.15	6499.288	1
17915.2676	6637.62842	1
17915.3184	6350.90869	1
17915.5527	6347.83057	1
17915.5938	6359.4707	1
17915.7676	6517.237	1
17916.0156	6491.67	1
17916.416	6432.275	1
17916.6738	6452.073	1
17916.8984	6351.76074	1
17916.9824	6674.29639	1
17917	6277.41943	1
17917.1934	6406.68945	1
17917.2813	6229.506	1
17917.3711	6366.21436	1
[truncated: 15,199 more rows]
