# Supplementary material for: A droplet digital PCR (ddPCR) assay to detect Helicoverpa armigera (Lepidoptera: Noctuidae) in bulk trap samples
Source: PLoS One. 2017 May 31;12(5):e0178704. doi: 10.1371/journal.pone.0178704 (PMC5451079; doi:10.1371/journal.pone.0178704)
Supplement: S1 Table — (ZIP) [file pone.0178704.s001.zip › HELICOV_120.csv]

Ch1 Amplitude	Ch2 Amplitude	Cluster
8712.449	3164.28638	1
15762.915	5765.293	1
16210.4258	5762.80664	1
16315.7393	5867.3	1
16347.6719	5896.829	1
16454.2773	5785.00049	1
16479.377	5751.671	1
16481.6738	5738.054	1
16513.2148	5835.763	1
16515.0938	6029.39551	1
16561.5723	5797.399	1
16613.28	5868.51465	1
16626.8887	6094.85547	1
16635.0781	5971.953	1
16686.7012	5981.37842	1
16721.1113	5955.678	1
16758.6484	6225.328	1
16761.19	5770.719	1
16780.9	6094.018	1
16791.1055	5920.45459	1
16799.0527	5946.35352	1
16818.7754	5949.56543	1
16821.207	6039.43359	1
16827.0078	5873.62646	1
16833.1055	5920.567	1
16840.5352	6255.077	1
16845.9863	6350.131	1
16855.2266	5926.587	1
16855.2676	6167.98145	1
16858.4746	5993.67236	1
16867.4434	6285.574	1
16878.9043	6220.753	1
16900.48	6077.956	1
16902.9629	5997.505	1
16919.373	6226.266	1
16925.5938	6193.213	1
16944.6816	6088.73	1
16949.1523	6245.167	1
16954.6973	5938.39453	1
16955.1328	6269.561	1
16960.52	6214.93848	1
16968.23	6032.30664	1
16971.9746	6082.117	1
16993.498	5857.15674	1
17003.7656	6083.18555	1
17005.9785	6392.401	1
17023.9043	6275.165	1
17033.6973	6363.87158	1
17037.2129	6370.21436	1
17049.88	6082.99072	1
17056.7	6270.37061	1
17073.2656	6361.365	1
17083.71	6152.69336	1
17111.13	6216.73047	1
17142.2637	6084.334	1
17146.293	6224.3584	1
17147.9414	6496.89063	1
17148.3574	5721.00342	1
17148.6074	6098.32031	1
17149.791	6369.896	1
17167.9336	6269.73242	1
17192.0566	6149.872	1
17194.748	5985.66	1
17195.8672	6323.75	1
17201.36	6376.26465	1
17202.6875	6169.0415	1
17202.9043	6281.032	1
17203.23	6202.30664	1
17208.14	6350.694	1
17219.209	6410.89258	1
17239.8984	6320.966	1
17241.36	6343.20166	1
17242.5352	6267.161	1
17250.9531	6236.72852	1
17252.2012	6370.88232	1
17276.67	6196.715	1
17278.0117	6219.57568	1
17287.75	6120.85645	1
17290.543	6359.15771	1
17294.875	6613.492	1
17296.0918	5985.39453	1
17301.8789	5900.50439	1
17318.9648	6765.428	1
17321.709	6213.491	1
17329.6484	6114.357	1
17332.9941	6197.54736	1
17339.5879	6146.36572	1
17348.6855	6261.86475	1
17352.123	6102.377	1
17353.4375	6512.431	1
17356.32	6482.11133	1
17363.04	6175.9585	1
17379.6621	6200.081	1
17383.3789	6358.388	1
17404.3379	6340.69238	1
17405.5078	6282.313	1
17408.5469	5851.44	1
17408.7773	6106.881	1
17414.2617	6260.95166	1
17417.7949	6252.18066	1
17419.4824	6413.026	1
17425.6465	6392.20752	1
17435.123	6462.576	1
17445.27	5964.22266	1
17451.8184	6183.257	1
17452.6563	6200.99463	1
17470.2383	6153.90332	1
17473.9219	6176.473	1
17474.8184	5998.406	1
17475.45	6134.6875	1
17476.957	6488.652	1
17486.6914	6065.82471	1
17489.85	5960.27246	1
17495.1055	5978.05225	1
17502.8145	6205.53271	1
17514.584	6229.77637	1
17518.2285	6304.13135	1
17521.2324	6302.71729	1
17526.5059	6167.937	1
17530.1543	6611.82861	1
17533.8418	6323.25439	1
17539.39	6530.54248	1
17541.1211	6056.03125	1
17548.34	6218.79639	1
17565.1777	6706.271	1
17567.9629	6404.56152	1
17582.3066	6321.793	1
17602.68	6256.59	1
17603.49	6545.01172	1
17604.15	6398.568	1
17604.9023	6410.26855	1
17613.4414	6074.0127	1
17614.8262	6370.06836	1
17617.7578	6602.69141	1
17631.9238	6418.63135	1
17635.0234	6108.761	1
17650.9844	6606.20166	1
17656.7715	6227.40771	1
17659.45	6280.68066	1
17661.03	6633.335	1
17683.0234	6340.398	1
17694.7734	6448.04541	1
17699.1426	6374.6084	1
17716.6719	6158.572	1
17748.3418	6579.148	1
17755.8867	6443.062	1
17758.87	6475.8457	1
17769.4434	6443.976	1
17775.332	6329.34033	1
17776.17	6132.133	1
17776.7852	6553.615	1
17788.834	6633.769	1
17789.9688	6808.217	1
17840.0742	6714.24463	1
17862.2773	6245.84375	1
17873.5762	6588.57666	1
17874.5527	6581.399	1
17879.7871	6522.92139	1
17886.8984	6296.597	1
17898.9844	6170.84961	1
17907.2949	6407.91162	1
17911.98	6778.094	1
17914.6934	6544.633	1
17916.0547	6539.227	1
17925.6484	6407.52246	1
17953.07	6208.62158	1
17959.7012	6546.092	1
17974.3789	6374.501	1
17978.8281	6083.67334	1
18050.541	6622.849	1
18055.6641	6891.69238	1
18072.2715	6534.30664	1
18090.0859	6435.19043	1
18097.3027	6941.48535	1
18111.7383	6456.568	1
18114.668	6598.88135	1
18129.6543	6544.559	1
18142.0684	6543.956	1
18142.9434	6505.45752	1
18159.998	6395.143	1
18163.3125	6615.87061	1
18167.9746	6658.72363	1
18177.3574	6474.08643	1
18191.2559	6743.705	1
18191.2656	6793.986	1
18203.4766	6773.75635	1
18222.04	6831.51074	1
18242.0137	6582.21631	1
18246.4	6595.63428	1
18252.05	6693.24365	1
18257.6758	6866.40332	1
18290.8555	6941.40234	1
18291.4023	6883.3374	1
18298.2051	6655.672	1
18328.0215	6693.365	1
18339.168	6853.39746	1
18341.2441	6798.92725	1
18355.1055	6531.63525	1
18357.0137	6493.71875	1
18376.5	6781.78125	1
18386.5938	6617.18164	1
18392.36	6720.17529	1
18393.416	6698.84375	1
18415.0254	6949.852	1
18415.2383	6575.50342	1
18420.3047	6863.973	1
18427.0957	6605.823	1
18436.9316	6688.463	1
18438.83	6909.543	1
18528.15	6620.75928	1
18550.5762	6928.671	1
18556.83	6649.46729	1
18566.0957	6809.24854	1
18577.2148	6756.449	1
18607.16	6942.875	1
18621.0684	6927.67725	1
18625.4629	7231.45654	1
18646.7715	6708.70557	1
18649.4746	6752.71338	1
18649.6016	6791.524	1
18683.4473	6866.865	1
18687.9668	6988.269	1
18690.7871	6724.07568	1
18695.3223	7104.025	1
18696.6172	6811.099	1
18720.0039	6528.45361	1
18739.5215	6763.606	1
18746.1387	6865.684	1
18750.4668	6976.808	1
18767.8164	6860.84473	1
18858.64	7062.82031	1
18892.5586	7051.0376	1
18903.8516	7122.16943	1
18940.8125	7095.121	1
18977.7969	7206.8623	1
18981.0645	6695.03369	1
18996.623	7068.36133	1
19047.0059	6879.39453	1
19143.832	7321.972	1
19151.83	7355.978	1
19769.6387	7334.084	1
22750.2813	7664.49561	1
25663.0742	6919.00244	2
26831.0137	8543.903	2
27424.748	7489.32031	2
27504.7988	7836.339	2
27656.6113	7561.057	2
27679.61	7388.30664	2
27713.5117	8103.32373	2
27733.4844	8376.157	2
27771.0781	7385.473	2
27801.8867	7290.522	2
27811.41	7959.04443	2
27907.5684	7576.60547	2
28015.7832	7454.45361	2
28071.47	7090.68652	2
28106.7012	7494.282	2
28133.8184	7369.947	2
28148.916	7614.356	2
28165.0527	7902.391	2
28166.0938	8035.021	2
28193.6777	7250.589	2
28203.418	7213.03369	2
28231.668	7790.052	2
28234.875	7622.565	2
28295.0645	7237.67969	2
28299.5938	8124.806	2
28317.4551	7751.8877	2
28322.5254	7466.911	2
28352.4316	7750.501	2
28362.9824	7354.969	2
28387.1465	7450.29053	2
28391.5352	7832.36328	2
28395.0078	7348.33	2
28399.2344	7287.035	2
28412.9141	7642.40527	2
28416.3613	7985.94141	2
28422.28	7888.819	2
28423.9824	7647.34668	2
28442.11	7288.355	2
28453.39	7557.11035	2
28475.0352	7485.03857	2
28485.6523	7213.721	2
28490.6211	7950.77734	2
28496.248	7722.566	2
28496.9746	7598.32959	2
28500.0254	7226.70557	2
28515.07	6897.356	2
28516.5859	8036.149	2
28523.03	7310.89551	2
28529.1563	7717.2417	2
28541.64	8477.336	2
28563.1	7965.541	2
28563.5664	8095.919	2
28574.6621	7236.33545	2
28578.1836	8437.729	2
28581.9258	7336.99854	2
28583.4863	7983.97754	2
28607.1934	7399.832	2
28607.4863	7672.06348	2
28609.1	8065.24	2
28619.41	7619.744	2
28667.7539	8106.07	2
28669.67	6896.84473	2
28680.4473	7982.81934	2
28684.8125	7469.395	2
28685.8984	8512.519	2
28692.2266	7371.65137	2
28698.8887	7340.86963	2
28705.26	7738.19434	2
28714.5938	7674.64453	2
28714.8438	7311.90234	2
28722.8418	7245.154	2
28727.37	7449.63135	2
28732.0215	8900.954	2
28733.1582	7501.05566	2
28737.4	7589.659	2
28739.5879	8466.314	2
28743.7559	7850.18164	2
28745.502	7570.99072	2
28747.48	7228.41	2
28748.2852	7493.918	2
28754.1543	7846.984	2
28756.5469	7199.825	2
28758	7830.7373	2
28774.0723	7404.50537	2
28780.834	8575.383	2
28782.3574	7494.13672	2
28783.6289	6976.056	2
28786.9766	7452.388	2
28798.12	7731.281	2
28802.0215	7756.008	2
28806.66	7352.331	2
28809.3789	8258.206	2
28817.1211	7273.63525	2
28820.0762	7988.664	2
28822.043	7392.412	2
28837.8711	8116.152	2
28839.3359	8050.554	2
28839.7148	7907.412	2
28845.1875	7672.536	2
28845.9219	7713.88428	2
28851.2852	7617.04639	2
28853.4063	7380.31	2
28854.5762	7940.12158	2
28855.1641	7411.21631	2
28856.2988	7512.74756	2
28860.9141	7211.706	2
28865.63	7446.313	2
28868.0313	7090.4834	2
28869.0742	7390.03857	2
28873.1035	7831.76953	2
28874.4844	7157.14551	2
28877.7461	8218.872	2
28878.3965	7869.85742	2
28878.4766	7609.031	2
28883.6055	7610.79443	2
28887.6	7748.30371	2
28899.0078	7886.298	2
28909.168	7530.28	2
28910.9531	7581.3877	2
28920.875	7926.94971	2
28932.9414	7837.977	2
28937.66	7914.881	2
28939.123	7516.996	2
28940.123	7434.853	2
28958.2148	7629.398	2
28965.3359	8295.22	2
28971.916	7629.368	2
28972.9375	7669.60547	2
28973.94	7313.786	2
28976.4258	7330.7207	2
28977.7422	8005.731	2
28978.77	8186	2
28984.5273	8242.426	2
28986.123	8248.292	2
28986.666	7279.356	2
28995.209	7297.90771	2
28995.4668	7304.022	2
28995.8945	7189.643	2
28997.707	7467.008	2
28997.8242	8348.455	2
29001.877	7839.81152	2
29007.623	7659.09766	2
29008.3223	7529.18555	2
29019.709	8343.653	2
29022.4043	7858.047	2
29028.3379	7472.89	2
29029.9844	7272.41064	2
29042.5684	7169.01855	2
29046.084	8188.58545	2
29054.5664	7069.16553	2
29055.6738	8370.536	2
29061.1328	8347.447	2
29074.9141	8600.706	2
29076.16	8104.23047	2
29079.9238	8641.87	2
29088.002	7265.177	2
29088.89	7059.00439	2
29090.4336	7265.888	2
29090.875	7809.58936	2
29093.1855	7971.59033	2
29094.4277	7851.29834	2
29099.2637	7475.23242	2
29104.95	7786.16357	2
29105.6445	6882.022	2
29106.6484	7954.573	2
29107.125	8182.06	2
29110.0156	8050.16943	2
29116.8672	7383.66748	2
29117.0664	7785.65332	2
29131.9863	7785.76465	2
29134.68	8040.36865	2
29138.4531	7541.64063	2
29138.8965	8164.05664	2
29141.65	7806.027	2
29144.8438	7318.932	2
29146.4941	8168.899	2
29146.8066	7753.285	2
29147.6172	8337.672	2
29147.9727	7713.658	2
29152.16	7271.623	2
29153.6426	7755.31	2
29155.95	8160.805	2
29158.7344	7876.652	2
29159.22	7867.05371	2
29160.0859	7877.798	2
29161.9941	8023.972	2
29163.3926	6955.05127	2
29165.0371	8075.845	2
29171.627	7875.71143	2
29173.8711	7908.11475	2
29175.7227	7639.48975	2
29175.959	7298.64941	2
29178.248	7892.983	2
29179.5352	7775.174	2
29181.85	7960.61133	2
29182.9473	7841.461	2
29183.71	8332.157	2
29184.0664	7658.788	2
29185.3965	7904.17529	2
29189.498	7557.91	2
29189.5566	7152.234	2
29190.84	8133.38135	2
29193.1289	7670.17725	2
29194.252	8505.362	2
29197.5078	7845.381	2
29199.99	7516.77734	2
29200.22	7937.07861	2
29200.543	7718.40137	2
29201.7656	7529.056	2
29202.3438	7130.43262	2
29203.3945	7568.77246	2
29205.4531	7832.19873	2
29205.6836	7468.582	2
29206.4648	7422.20459	2
29208.3262	7587.3877	2
29208.8887	7964.42773	2
29209.166	8166.535	2
29211.68	7860.81543	2
29218.0176	8001.60742	2
29220.375	8055.708	2
29223.873	7464.003	2
29224.7188	7718.8	2
29226.3672	7759.516	2
29226.9	7492.71	2
29228.918	7822.08545	2
29231.25	8010.406	2
29231.8438	7941.718	2
29234.4043	7415.44	2
29235.125	7653.519	2
29235.4512	7404.329	2
29239.4688	7775.333	2
29244.8535	7641.41162	2
29247.6289	7499.89551	2
29248.93	7388.1167	2
29250.89	7879.70166	2
29256.21	7634.99365	2
29256.8066	8217.021	2
29257.42	7952.01758	2
29257.6777	7713.672	2
29262.48	7981.46533	2
29263.5586	7562.502	2
29264.9727	7476.387	2
29266.0234	7537.43262	2
29271.3359	7796.2915	2
29272.68	7592.58643	2
29274.666	7996.483	2
29277.75	8363.633	2
29278.65	7897.82568	2
29281.19	7812.92041	2
29290.3145	7932.97363	2
29292.6621	8110.651	2
29294.0742	8014.83252	2
29295.6484	7738.32568	2
29297.21	7521.78271	2
29297.7715	7947.377	2
29299.23	7621.59863	2
29299.4922	7576.4	2
29300.2051	8144.973	2
29303.21	7945.78125	2
29303.3145	7900.44141	2
29303.4453	8099.21826	2
29306.1113	7704.767	2
29309.8418	7701.04541	2
29312.875	7434.584	2
29313.5664	7500.875	2
29318.1641	8178.143	2
29320.6621	8039.44775	2
29323.05	7528.014	2
29324.0957	7901.88	2
29326.1465	7736.099	2
29327.998	7673.027	2
29329.377	8042.018	2
29330.0918	8006.07959	2
29332.49	7841.24561	2
29333.1465	7577.56934	2
29333.5723	7877.79248	2
29336.6875	8041.70068	2
29336.8145	7987.07764	2
29340.3965	7423.02734	2
29341.2441	7978.282	2
29343.207	8478.597	2
29344.623	7654.466	2
29345.4453	7579.622	2
29347.8672	7307.7627	2
29350.1582	8345.793	2
29350.4844	8078.89453	2
29353.0918	7803.91357	2
29353.1035	7545.087	2
29353.6211	7879.01	2
29355.4219	7758.386	2
29361.4355	7112.12549	2
29362.1387	7468.77	2
29362.8945	7311.46143	2
29363.4688	7722.003	2
29364.1465	7870.619	2
29365.6484	7643.56152	2
29365.6914	7956.04248	2
29366.4531	7632.48828	2
29367.6172	7533.00928	2
29370.9688	7726.72949	2
29374.084	7781.384	2
29375.3672	7512.36035	2
29375.8574	7961.523	2
29376.543	7805.39063	2
29377.3359	7813.577	2
29377.4961	7664.659	2
29377.5879	7751.115	2
29377.8379	7623.099	2
29379.916	7841.527	2
29381.2754	7663.323	2
29382.5918	8065.572	2
29383.377	7766.305	2
29384.3574	8017.60156	2
29387.0156	8135.949	2
29388.168	7549.047	2
29391.09	7588.135	2
29393.3633	8120.913	2
29395.4512	7458.4873	2
29396.543	7709.38525	2
29397.99	8147.43555	2
29398.0742	7413.18945	2
29398.1719	7918.496	2
29399.5176	8023.386	2
29400.3242	7679.66	2
29402.082	7517.6416	2
29404.1582	7667.364	2
29405.6289	8037.014	2
29405.7246	8156.77539	2
29407.82	8000.66064	2
29408.9453	8250.763	2
29409.2363	7805.32666	2
29410.5215	8338.849	2
29411.46	7473.62842	2
29412.9082	7992.90527	2
29413.2148	7427.154	2
29413.2324	7736.68262	2
29414.1465	7712.002	2
29416.457	7269.99072	2
29417.61	7788.23828	2
29423.41	8117.025	2
29424.8926	8504.466	2
29425.4844	8011.88965	2
29426.3711	7431.22852	2
29430.86	7865.241	2
29432.0664	8246.829	2
29432.3828	7334.848	2
29433.6152	7961.153	2
29433.82	7943.55957	2
29434.84	8088.15674	2
29439.7383	7762.70361	2
29442.6387	7897.588	2
29444.0762	7422.705	2
29444.18	7627.91357	2
29444.56	7912.95068	2
29444.6738	7538.037	2
29445.7246	7455.89453	2
29446.666	8182.651	2
29447.6523	8026.75049	2
29449.35	7954.18066	2
29449.3672	7786.04541	2
29452.3945	7732.999	2
29453.1855	8094.43555	2
29454.27	8241.893	2
29456.0645	8273.324	2
29457.14	7129.183	2
29457.7656	7999.92236	2
29459	7761.54736	2
29460.1035	7557.76367	2
29460.123	7820.04736	2
29460.7	7881.06543	2
29463.2363	8164.52734	2
29466.1523	7662.45752	2
29466.98	7883.685	2
29468.791	7756.65674	2
29468.98	7751.828	2
29469.4063	7401.75635	2
29471.87	7482.891	2
29471.9531	7809.00732	2
29473.3711	8053.99658	2
29473.4141	7690.836	2
29474.49	7566.42432	2
29475.873	8128.788	2
29477.1289	8190.856	2
29477.9	7729.22852	2
29478.1621	7427.62939	2
29480.3145	8040.827	2
29480.5781	7776.323	2
29480.8984	7970.67871	2
29483.6641	7843.972	2
29485.9941	7734.555	2
29486.0879	7720.35156	2
29488.2051	7494.77637	2
29491.8965	7567.22168	2
29492.3984	7313.679	2
29493.748	7560.737	2
29494.584	7802.22363	2
29495.6289	8187.125	2
29496.3516	8417.352	2
29499.5313	7409.07959	2
29500.2676	8005.86	2
29500.8418	7767.301	2
29500.89	7727.732	2
29501.3828	8036.322	2
29502.7773	7532.77832	2
29503.002	7585.313	2
29503.4434	8066.27539	2
29503.4883	7925.63428	2
29503.5645	7890.152	2
29504.1289	7947.857	2
29504.2852	7920.411	2
29506.9023	7297.92969	2
29507.0645	7539.42773	2
29507.4688	7376.783	2
29508.75	7309.2334	2
29508.8047	7783.23145	2
29509.5859	8077.321	2
29511.5078	7875.38428	2
29512.3223	7479.316	2
29513.0918	7603.413	2
29513.5059	7821.214	2
29517.2656	7394.5625	2
29517.41	8576.732	2
29519.86	7552.036	2
29520.6641	7782.44727	2
29521.2656	7422.67969	2
29521.62	7351.36475	2
29522.4922	7369.03271	2
29523.168	8149.7085	2
29526.0137	7882.194	2
29527.291	7871.69141	2
29527.6113	7956.89746	2
29527.959	8495.342	2
29529.1641	7696.254	2
29530.6367	7886.7417	2
29532.0078	7568.0376	2
29532.8223	8266.348	2
29533.4512	7903.178	2
29533.998	7466.20264	2
29534.1934	7725.93652	2
29535.4668	8027.92	2
29536.02	7615.78271	2
29536.8	7168.027	2
29538.3438	7897.173	2
29539.0469	7392.674	2
29541.2422	7807.824	2
29541.9863	7521.73535	2
29542.3613	7961.32275	2
29544.41	7645.70459	2
29546.709	7682.20947	2
29547.041	8053.13135	2
29547.3379	7498.8584	2
29551.5527	7666.114	2
29555.957	8294.189	2
29556.168	7634.04053	2
29557.0918	7858.659	2
29557.37	7611.16162	2
29557.7715	7971.672	2
29559.8281	8171.5127	2
29560.0469	8010.409	2
29561.3242	8090.19629	2
29563.7461	8198.192	2
29563.7656	8038.056	2
29563.8164	8109.55273	2
29564.0527	7749.388	2
29567.332	8201.857	2
29567.63	7473.61475	2
29571.6445	7685.61426	2
29572.0723	8434.39	2
29573.33	8211.005	2
29574.05	7759.663	2
29574.2715	7678.163	2
29575.623	8227.45	2
29575.9883	7928.301	2
29576.168	7766.085	2
29576.1934	7131.724	2
29576.7324	8273.814	2
29578.2813	8129.499	2
29581.709	8148.487	2
29581.8633	8080.14648	2
29583.3281	7717.024	2
29585.2422	7468.894	2
29585.9258	8193.954	2
29585.9746	7623.08838	2
29587.4336	7854.678	2
29588.21	7553.393	2
29588.8672	7646.98047	2
29589.4668	7382.13672	2
29590.3027	8025.64063	2
29591.2168	8348.362	2
29591.582	7563.613	2
29593.0586	7480.221	2
29594.2344	8000.57129	2
29594.5117	7884.163	2
29594.9355	8123.15234	2
29596.3359	8139.174	2
29596.7051	7627.907	2
29600.29	8048.58545	2
29601.1465	7328.56055	2
29603.9727	7993.75732	2
29604.5684	8758.395	2
29606.2227	7744.9624	2
29606.3555	7735.59033	2
29606.5352	7820.947	2
29607.1777	8076.75244	2
29608.7988	8237.26	2
29612.7734	7933.41553	2
29613.0723	7459.96826	2
29613.4434	7384.005	2
29613.6641	7934.58057	2
29613.7773	7576.645	2
29613.9219	8097.4165	2
29614.95	7685.498	2
29616.998	7612.8833	2
29619.6	8158.168	2
29619.6016	7844.59766	2
29620.9258	7705.388	2
29621.4082	8480.911	2
29621.52	7871.159	2
29623.59	8030.74463	2
29625.418	7849.556	2
29625.4316	7570.616	2
29626.6074	7734.2417	2
29626.6211	7685.751	2
29628.3984	7698.397	2
29630.4219	8232.249	2
29630.9063	8289.707	2
29632.5078	7844.25	2
29633.125	8286.599	2
29634.77	8028.143	2
29634.87	7915.546	2
29634.9863	8179.978	2
29635.75	8525.521	2
29635.9922	7903.29639	2
29636.65	7960.15137	2
29636.8945	8254.044	2
29637.3457	7907.74951	2
29639.5625	7614.881	2
29639.6641	7899.04	2
29639.6641	7495.10449	2
29639.7539	7622.817	2
29640.36	7440.685	2
29640.37	8174.251	2
29642.67	7886.651	2
29644.4766	7736.568	2
29644.4785	8323.284	2
29644.7441	7974.58838	2
29644.7559	8215.905	2
29644.8066	7913.797	2
29645.73	8145.7583	2
29645.8125	7918.79834	2
29645.959	7994.71533	2
29646.3652	8121.68945	2
29646.377	7910.055	2
29646.5332	8063.535	2
29647.3281	7938.84961	2
29648.9258	7925.739	2
29649.3223	7801.218	2
29650.4082	7822.459	2
29651.23	8137.42139	2
29651.4375	8028.419	2
29652.041	8103.153	2
29652.4941	7826.448	2
29652.89	7973.07031	2
29653.8457	7691.56055	2
29654.42	7731.71875	2
29656.5918	7562.826	2
29657.23	7582.83643	2
29657.73	7737.89746	2
29657.8438	8038.765	2
29657.9746	7877.77051	2
29658.0234	7696.811	2
29658.5684	7624.60352	2
29662.16	7439.01953	2
29662.3457	7819.323	2
29662.6777	7653.18457	2
29664.02	8174.65674	2
29664.3574	7723.84668	2
29665.8887	7734.0874	2
29667.02	7857.43848	2
29667.7012	8034.953	2
29667.791	7528.997	2
29669.332	7674.482	2
29670.8535	7477.457	2
29671.5215	7751.17773	2
29671.9023	7741.399	2
29672.11	7479.348	2
29672.65	8105.03027	2
29672.7285	7743.671	2
29673.084	7741.754	2
29674.4082	8678.576	2
29674.4414	7748.594	2
29675.0117	7455.78467	2
29675.7051	7883.626	2
29676.21	7698.30273	2
29677.22	7585.735	2
29678.8535	8158.65771	2
29682.47	8361.846	2
29682.834	7979.644	2
29683.53	7671.057	2
29684.0332	8000.045	2
29684.7832	8243.713	2
29685.0254	7864.78369	2
29685.0332	8359.063	2
29685.8066	7747.65869	2
29687.3574	8126.04053	2
29687.4121	8015.46973	2
29687.7656	7551.977	2
29687.9414	8416.116	2
29688.3555	7921.13135	2
29688.9219	7943.702	2
29689.6816	7919.25537	2
29691.7949	8230.572	2
29691.834	7612.523	2
29692.7969	7774.078	2
29693.0645	7648.879	2
29693.31	7794.985	2
29694.15	7943.18555	2
29694.3438	7780.47	2
29695.7168	7933.03369	2
29697.4219	7647.016	2
29698.2461	8081.60547	2
29699.8281	7592.6333	2
29701.23	7902.24463	2
29701.84	7752.04346	2
29702.8027	7996.3374	2
29706.377	7885.74365	2
29707.0918	7906.57031	2
29707.7949	7735.96	2
29712.01	8186.81934	2
29712.0762	8410.707	2
29712.4941	8321.085	2
29713.1016	7903.604	2
29713.1172	7631.474	2
29713.1777	8265.399	2
29714.17	7887.28174	2
29714.2051	7917.603	2
29714.43	7717.9707	2
29716.36	7673.954	2
29716.4219	7808.187	2
29717.4473	8036.92041	2
29717.7949	7802.81348	2
29718.2715	7578.34033	2
29718.4375	7982.17773	2
29718.5762	8069.90527	2
29718.62	7460.25049	2
29718.7285	7778.779	2
29719.9375	7513.99756	2
29720.2	7526.71338	2
29720.8887	7916.056	2
29723.34	8543.995	2
29723.6289	7567.57861	2
29724.57	7672.89063	2
29725.1055	8105.648	2
29726.29	7834.538	2
29728.8379	8152.38574	2
29728.8789	7673.81	2
29729.0313	7691.75635	2
29729.918	7863.02148	2
29730.2852	7955.30566	2
29730.6387	7955.344	2
29731.373	8009.21143	2
29731.6973	7561.219	2
29732.2988	8110.29346	2
29732.4551	8209.443	2
29732.65	7727.558	2
29732.75	7465.8623	2
29734.3945	7661.66748	2
29734.7031	8236.965	2
29734.7148	7828.60059	2
29734.85	8048.551	2
29735.4121	7440.242	2
29735.8418	7903.56738	2
29736.0723	8114.029	2
29736.64	7643.0166	2
29737.1113	7880.375	2
29740.0254	7787.829	2
29740.3867	7501.82275	2
29740.959	7715.14746	2
29741.7578	7822.029	2
29741.832	7898.877	2
29741.8379	8115.188	2
29742.1074	8162.428	2
29742.66	7941.68652	2
29742.9043	8295.179	2
29743.22	8146.82568	2
29745.6855	8007.62256	2
29745.9883	8077.471	2
29746.18	8230.795	2
29747.7676	8085.81152	2
29747.9453	8262.105	2
29748.2344	7816.892	2
29748.7051	7989.84766	2
29749.3086	8371.569	2
29749.7188	8164.94873	2
29749.7715	7890.029	2
29749.8	7849.113	2
29750.2969	8012.51563	2
29750.457	7750.10742	2
29750.7734	7731.50342	2
29751.709	7626.03	2
29751.8477	8103.69141	2
29752.3418	8029.894	2
29752.54	7767.44141	2
29752.998	7958.65674	2
29753.0137	8291.365	2
29753.1543	7611.921	2
29755.16	7828.982	2
29755.1758	7859.37549	2
29755.4922	7532.99	2
29755.5176	7736.302	2
29756.1836	7989.805	2
29756.24	7770.59131	2
29756.55	7925.507	2
29756.7129	7454.673	2
29757.9961	7751.939	2
29758.44	7687.201	2
29759.2617	7738.409	2
29759.4141	7972.703	2
29760.1758	7683.77051	2
29761.7	7811.487	2
29762.2734	7886.38428	2
29762.4844	7567.42529	2
29762.6777	8173.97656	2
29762.7559	7990.58	2
29765.4648	7813.32861	2
29766.252	7901.054	2
29767.0273	8640.146	2
29767.4375	7312.87842	2
29767.5059	8029.774	2
29768.8516	7427.475	2
29769.02	7569.519	2
29769.5957	7876.44434	2
29769.9746	8307.28	2
29770.7813	7784.316	2
29772.0547	7425.991	2
29772.06	7862.89	2
29772.7871	7833.787	2
29772.873	7929.211	2
29773.31	8026.797	2
29773.3789	8159.833	2
29773.7168	7672.804	2
29774.7188	8117.14844	2
29775.2852	7874.15137	2
29775.5625	8124.6167	2
29776.3926	8028.42139	2
29777.22	8023.45068	2
29777.2871	8071.02051	2
29778.2773	7603.904	2
29778.9375	8012.70166	2
29779.166	7815.92529	2
29779.5488	7461.51855	2
29779.62	7373.46631	2
29781.3242	8059.965	2
29782.207	8195.231	2
29783.9063	8236.441	2
29784.666	7610.196	2
29785.2246	8148.335	2
29785.9688	7286.465	2
29786.2012	7484.26367	2
29787.16	7718.64258	2
29787.8965	8216.269	2
29788.5879	8197.596	2
29789	8105.437	2
29790.0918	8045.556	2
29792.92	7530.42334	2
29793.7539	7900.373	2
29794.4375	8039.71143	2
29795.06	8170.74365	2
29795.1582	7992.488	2
29796.3066	7945.477	2
29797.4219	8222.977	2
29797.53	8564.413	2
29797.8652	8234.2	2
29799.0469	7636.669	2
29799.58	7804.9165	2
29799.709	7741.624	2
29801.1953	7887.34229	2
29801.3828	8345.607	2
29801.4531	7543.75244	2
29801.498	7690.4	2
29801.7129	7876.15869	2
29801.9063	7672.977	2
29802.2012	8077.86475	2
29802.5273	7882.031	2
29802.8652	7782.712	2
29802.8672	7995.24658	2
29802.9785	7964.851	2
29803.2246	7962.1875	2
29804.1836	7690.617	2
29804.3535	7630.192	2
29805.3184	7798.05469	2
29805.83	7890.649	2
29806.66	7973.38672	2
29807.334	8052.388	2
29807.5156	8052.942	2
29808.6113	7889.48535	2
29809.2832	7750.071	2
29809.4766	7664.79736	2
29810.4629	7959.13574	2
29810.52	7546.89	2
29811.0176	7974.64258	2
29811.7637	7748.85	2
29812.1523	7707.086	2
29812.5684	7774.321	2
29813.65	8056.77441	2
29813.73	8305.217	2
29814.168	8806.963	2
29814.3145	7851.17871	2
29816.2285	8157.93164	2
29817.1641	8017.03027	2
29819.752	7636.64063	2
29820.9688	7874.69727	2
29821.1445	7913.90771	2
29821.1563	7938.15039	2
29821.39	7923.47949	2
29821.4238	7972.17	2
29822.3965	8480.911	2
29822.8711	7631.876	2
29823.16	7762.46436	2
29823.1875	7608.881	2
29823.3887	7479.988	2
29823.4063	7567.48438	2
29824.5117	8012.19971	2
29824.5625	7742.69336	2
29825.0254	7658.00928	2
29825.9785	7806.69434	2
29826.01	7578.71973	2
29826.56	7863.678	2
29826.8984	7792.658	2
29827.3984	8295.36	2
29828.0723	8244.826	2
29828.2168	8279.775	2
29829.4824	8356.718	2
29829.6641	7461.972	2
29829.9219	7914.176	2
29830.44	7389.72461	2
29830.5625	7881.154	2
29831.4941	7892.38525	2
29832.56	7983.42041	2
29832.748	7652.74268	2
29832.873	8601.105	2
29833.3984	7653.939	2
29833.5449	7697.32129	2
29833.92	7843.952	2
29834.76	8981.402	2
29834.8242	7605.55	2
29835.35	7961.053	2
29835.4141	7848.33057	2
29835.8125	8146.07471	2
29836.2871	7630.984	2
29836.6	7994.021	2
29838.0859	7488.33057	2
29838.3438	7813.91943	2
29838.97	8005.347	2
29839.2578	8128.791	2
29840.05	7581.471	2
29840.49	7991.398	2
29840.91	7767.81	2
29842.4766	7950.814	2
29843.123	7926.98975	2
29843.375	7893.153	2
29844.1973	8001.29346	2
29845.19	7542.21436	2
29846.4121	8043.10645	2
29846.9629	7281.094	2
29847.2227	7495.68457	2
29847.8867	7714.04248	2
29848.0781	7718.148	2
29848.5723	8464.225	2
29849.0117	7625.874	2
29849.1836	7994.251	2
29849.7969	7792.988	2
29850.0742	7713.9834	2
29850.49	7661.64355	2
29850.6641	7560.106	2
29851.2754	8108.849	2
29853.3945	7928.35938	2
29854.3555	7938.52148	2
29854.66	7599.96973	2
29855.5625	7193.87354	2
29855.6855	8315.845	2
29856.3242	7971.215	2
29856.9453	7920.537	2
29857.37	7540.558	2
29857.5488	8080.63574	2
29857.6289	7429.95947	2
29857.6973	7899.34326	2
29858.6172	7518.29248	2
29859.8789	8065.48926	2
29860.51	8161.27832	2
29860.6367	8012.48975	2
29860.93	7687.924	2
29861.57	7761.456	2
29862.0078	7852.34229	2
29862.07	7893.74268	2
29863.6914	8724.697	2
29864.65	7911.91846	2
29866.0137	7539.68262	2
29866.8418	8053.182	2
29867.4648	7955.145	2
29867.83	8165.53027	2
29867.8867	8000.805	2
29867.9922	7987.0625	2
29868.3418	7690.80859	2
29868.6758	8262.163	2
29869.2949	8219.168	2
29869.5059	8302.085	2
29869.6621	8065.511	2
29869.7363	8002.646	2
29869.8047	7505.457	2
29870.2559	8416.494	2
29870.28	7769.84	2
29871.3535	8080.236	2
29872.3418	7593.91943	2
29873.0313	7972.21	2
29874.4121	7759.12158	2
29874.5723	8101.94971	2
29874.9961	8331.522	2
29875.0645	7858.41943	2
29876.3	7527.92871	2
29877.1641	8179.796	2
29877.7266	7893.841	2
29877.73	7927.23242	2
29878.14	8176.722	2
29878.7012	8109.31	2
29879.1113	7862.42773	2
29879.18	7660.75635	2
29879.7246	7851.88037	2
29879.8438	8400.675	2
29880.1777	7933.616	2
29880.6445	7461.246	2
29880.9844	8254.053	2
29881.33	8160.536	2
29881.8613	7907.98535	2
29883.0039	8083.117	2
29883.21	7737.02734	2
29883.5059	7758.12158	2
29883.69	8137.67871	2
29883.9766	7803.648	2
29884.28	8085.58057	2
29884.4824	8118.14844	2
29884.5	7356.179	2
29885.6484	8339.501	2
29886.7	7397.56152	2
29886.72	7748.519	2
29887.7539	7703.911	2
29887.81	8490.482	2
29887.88	7804.73438	2
29888.2969	7923.152	2
29889.0742	8141.871	2
29889.15	7870.85	2
29889.2734	7675.86768	2
29890.0723	7886.2373	2
29890.3672	7705.00342	2
29890.7656	8059.696	2
29890.93	7937.42529	2
29891.14	7798.93848	2
29891.1719	7859.54834	2
29893.2246	8093.29834	2
29893.8926	7571.129	2
29894.2051	7708.09131	2
29895.5664	7957.199	2
29895.7578	8055.802	2
29896.5859	7631.46338	2
29896.877	7789.549	2
29897.0117	7687.59473	2
29897.0352	7708.05029	2
29899.4414	8253.898	2
29900.57	7871.227	2
29901.8359	7600.34961	2
29902.8984	7845.621	2
29903.5684	7859.24	2
29903.7754	8012.73438	2
29904.1328	7829.04248	2
29904.9531	8147.69141	2
29904.98	7995.256	2
29906.0469	7777.39648	2
29906.3652	7867.331	2
29906.8223	7805.1084	2
29906.9785	7684.789	2
29907.0371	7901.69531	2
29908.8652	7442.282	2
29909.1328	7635.973	2
29910.082	7915.85352	2
29910.291	7493.46875	2
29910.3438	7571.421	2
29910.45	7677.34375	2
29910.459	7798.41357	2
29910.7617	7806.0625	2
29911.7461	7542.083	2
29911.9785	7664.122	2
29912.3984	8078.69629	2
29914.3789	7654.92529	2
29914.4375	7058.72754	2
29914.6953	7825.133	2
29915.1934	7727.009	2
29916.2266	7894.25244	2
29917.123	8019.222	2
29919.8457	7737.556	2
29920.29	8294.741	2
29920.541	8349.107	2
29920.5879	7792.815	2
29920.6289	7809.21631	2
29920.666	8204.727	2
29920.6973	8218.859	2
29920.9043	7868.614	2
29921.0352	7918.156	2
29922.1211	7351.566	2
29922.18	7788.09668	2
29922.6973	7995.909	2
29922.9551	7977.64941	2
29923.81	7882.937	2
29923.98	8013.82959	2
29924.1055	7555.65771	2
29924.1563	7352.24365	2
29924.1914	7716.395	2
29926.4238	7886.508	2
29927.457	7876.477	2
29927.51	8084.07373	2
29928.5352	8103.80566	2
29928.85	7992.33252	2
29929.832	7359.925	2
29929.9277	8238.322	2
29930.6543	8064.73438	2
29930.834	8104.457	2
29932.02	8169.316	2
29932.2871	7406.402	2
29932.873	7343.28174	2
29933.16	7659.077	2
29933.8457	8120.44	2
29934.623	7990.016	2
29934.666	7695.28662	2
29934.86	7880.069	2
29935.0762	8219.454	2
29935.08	7867.81934	2
29935.1484	7793.13525	2
29935.2715	8216.121	2
29935.9238	8135.49072	2
29935.9316	7910.8584	2
29936.8984	8105.44629	2
29937.2363	7894.96973	2
29938.1465	7957.45166	2
29938.5918	7713.0415	2
29938.793	7765.895	2
29938.959	8194.716	2
29939.02	8071.81152	2
29940.2637	8222.683	2
29940.6348	8123.98242	2
29940.9473	8031.472	2
29941.4238	7337.688	2
29941.8066	8017.488	2
29942.8223	7937.881	2
29943.0039	8211.773	2
29943.207	7382.02246	2
29945.4629	7498.85645	2
29946.39	7937.19727	2
29947.0586	8409.225	2
29947.1934	7854.248	2
29947.375	7607.47852	2
29947.4258	7786.41162	2
29947.875	7971.056	2
29948.1172	7848.8623	2
29948.125	8157.57861	2
29948.3945	8109.443	2
29948.8672	7825.1333	2
29948.957	7771.954	2
29949.8418	7777.584	2
29950.0938	7894.653	2
29950.623	7589.388	2
29950.7676	7487.669	2
29950.99	7558.94775	2
29951.07	7960.092	2
29951.5469	7980.336	2
29951.7578	7855.064	2
29951.8672	7821.63574	2
29952.1738	7760.96973	2
29952.8633	7973.66846	2
29952.8945	8769.77051	2
29953.1465	7981.247	2
29953.4258	7864.92529	2
29954.3184	8038.43359	2
29954.6934	7435.06738	2
29954.877	7789.22363	2
29954.95	7662.35938	2
29955.1641	7950.439	2
29955.3164	7895.14355	2
29955.38	7609.941	2
29955.5957	8255.068	2
29956.0469	7757.0166	2
29956.2852	8018.25244	2
29956.8848	7853.73926	2
29957.2754	8009.562	2
29957.6777	7569.83154	2
29958.44	7975.33057	2
29958.7	7873.384	2
29959.3613	7629.17529	2
29960.1367	7486.12354	2
29960.373	8020.364	2
29960.377	8147.85938	2
29960.42	7591.4126	2
29960.4238	7552.59375	2
29960.52	7755.207	2
29960.8086	7993.80225	2
29960.9023	7788.905	2
29961.07	8096.517	2
29961.4883	7689.45557	2
29963.6152	7798.704	2
29963.7969	7459.73145	2
29964.4648	8227.159	2
29964.5879	7721.21143	2
29964.6621	7782.561	2
29965.4316	7588.81836	2
29965.46	7765.63525	2
29966.6719	7560.799	2
29967.2578	8171.91846	2
29967.8789	7868.6626	2
29968.0664	8085.158	2
29968.2324	8064.593	2
29969.7168	7981.77	2
29969.9512	8037.73047	2
29970.1953	8121.37939	2
29970.25	7891.42969	2
29971.3242	7698.428	2
29971.38	8071.77734	2
29971.8477	8037.98975	2
29973.6875	7955.37842	2
29974.6289	8015.005	2
29974.6758	8387.708	2
29974.9121	7841.94873	2
29974.9785	7720.2583	2
29975.48	8133.923	2
29975.6973	7640.593	2
29975.7969	7413.74756	2
29976.8965	7200.576	2
29977.3184	7981.34131	2
29978.0273	7682.95264	2
29978.0625	8013.57568	2
29978.8223	7918.787	2
29979.1484	7925.76074	2
29980.0254	7729.60742	2
29980.3086	7879.201	2
29980.64	7793.976	2
29981.47	8237.509	2
29981.5215	8179.13525	2
29982.3516	7745.582	2
29982.6152	7903.21729	2
29982.666	7742.241	2
29982.8359	8579.646	2
29983.2051	7697.581	2
29983.91	7782.74854	2
29983.9238	7990.336	2
29984.5918	7945.956	2
29985.2344	7574.92627	2
29985.8359	8026.72363	2
29986.31	7819.74	2
29986.4512	7883.38672	2
29987.0488	7592.94	2
29987.123	7683.057	2
29987.3027	8025.191	2
29987.3418	7622.352	2
29987.3652	7444.062	2
29987.8672	8145.89844	2
29988.43	8179.74072	2
29989.6172	7749.98047	2
29989.73	8220.812	2
29989.8926	7808.79346	2
29990.3047	8001.98047	2
29991.0234	8244.493	2
29991.73	7773.6123	2
29992.2031	8048.063	2
29992.88	8168.57227	2
29993.0938	7909.45459	2
29993.2129	8129.331	2
29993.65	8115.28564	2
29993.9121	7732.84863	2
29993.9219	8168.616	2
29993.9238	7821.90771	2
29994.3125	7913.239	2
29996.0879	7823.449	2
29996.1016	8730.985	2
29996.6055	8447.08	2
29996.8125	7884.044	2
29996.9941	7625.982	2
29997.7754	8074.45947	2
29997.7969	7440.21436	2
29997.8281	7829.471	2
29998.0527	7743.60547	2
29998.08	8000.397	2
29998.4043	7644.22754	2
29998.7383	7360.976	2
29998.83	7504.96143	2
29999.35	8146.04443	2
29999.3926	7277.382	2
29999.6465	7765.9873	2
29999.88	7839.26855	2
30000.0117	8122.692	2
30000.7344	8086.373	2
30000.9258	7797.57373	2
30001.3066	7601.59375	2
30001.4023	7995.721	2
30001.61	7862.8125	2
30001.7285	8926.81	2
30001.7773	8083.116	2
30002.166	7655.46973	2
30002.66	7847.625	2
30002.77	7891.954	2
30003.7988	8259.318	2
30003.8	8074.527	2
30004.668	7480.05273	2
30004.9258	7540.509	2
30004.9727	8070.37939	2
30005.709	7610.03	2
30006.4961	7945.0376	2
30006.51	7958.7627	2
30006.6445	7931.50049	2
30007.1758	8039.786	2
30007.4473	7775.80127	2
30007.46	7871.928	2
30007.5781	8144.859	2
30008.166	7873.61	2
30009.584	8082.54248	2
30009.7227	8201.982	2
30010.32	8336.923	2
30010.6641	8310.089	2
30011.248	8135.857	2
30011.29	8030.76953	2
30012.1758	8020.884	2
30012.209	7682.582	2
30012.9219	8008.29736	2
30013.2461	8009.085	2
30014.01	7949.223	2
30014.0527	8189.74072	2
30015	7864.37256	2
30015.8418	8129.892	2
30015.8457	7212.83447	2
30015.8652	7838.16064	2
30016.3262	8235.5625	2
30016.5859	8204.056	2
30016.7441	8045.71338	2
30017.3223	7603.83252	2
30017.5488	7845.797	2
30017.793	8277.338	2
30018.6953	7735.57373	2
30018.8652	8296.748	2
30018.8652	7958.271	2
30019.5918	8314.665	2
30019.62	7862.29639	2
30019.875	8265.052	2
30020.4473	8026.03564	2
30021.2246	8251.285	2
30021.377	7738.91064	2
30022.77	8281.825	2
30023.2754	8044.62061	2
30023.5723	7981.55029	2
30023.7148	8026.72168	2
30024.05	7968.04834	2
30024.98	7989.833	2
30025.18	7941.22363	2
30025.2266	8161.668	2
30025.2578	7964.876	2
30025.4551	7503.717	2
30025.7344	7725.097	2
30025.8613	7604.13525	2
30026.0059	8190.42725	2
30026.37	7878.61768	2
30026.7422	8041.575	2
30026.9668	7943.654	2
30027.3281	8148.496	2
30027.8848	7569.74463	2
30028.3262	7999.80273	2
30028.373	7963.4375	2
30028.7617	8323.973	2
30029.2441	8046.283	2
30029.8438	7650.37451	2
30029.9688	8138.199	2
30030.1875	8428.487	2
30030.5254	8127.64746	2
30030.5449	7907.73242	2
30030.68	8052.72168	2
30030.85	8095.96973	2
30031.4648	8066.239	2
30031.9688	8162.498	2
30032.4	7729.938	2
30032.4316	7813.57666	2
30032.8086	7779.86572	2
30034.33	7682.20752	2
30034.52	8332.129	2
30035.0664	8350.223	2
30035.6035	8204.144	2
30035.87	8041.983	2
30035.9766	8024.3623	2
30036.0059	7639.468	2
30037.0273	7793.90967	2
30037.3555	7869.8584	2
30037.6	7608.41455	2
30037.6152	7439.861	2
30037.9219	8117.221	2
30037.9785	7653.809	2
30038.0762	7557.05	2
30038.084	7881.86328	2
30039.3926	8150.684	2
30039.5957	7590.85449	2
30040.0977	7993.654	2
30040.1113	8169.55957	2
30040.2266	8070.281	2
30041.0488	7979.03467	2
30041.1816	8222.061	2
30041.4629	7915.5625	2
30041.4785	8082.701	2
30041.48	7738.617	2
30041.9043	8248.485	2
30042.377	7903.983	2
30042.47	8029.92	2
30043.5469	8108.28369	2
30043.6777	7713.7334	2
30043.96	8044.168	2
30044.63	7749.194	2
30044.6641	8119.438	2
30045.3281	7867.013	2
30045.3535	7787.304	2
30045.42	7862.7085	2
30045.5	7708.00635	2
30046.2324	7995.11768	2
30046.24	8431.304	2
30046.5039	7888.15039	2
30046.6914	8085.859	2
30047.75	8220.47	2
30048.2871	8072.50928	2
30048.3164	8122.816	2
30048.3711	7755.699	2
30048.5625	8051.341	2
30048.6133	8252.0625	2
30048.62	7845.84	2
30048.709	8281.662	2
30049.1211	7723.204	2
30049.3848	7927.37939	2
30049.7949	8216.015	2
30049.95	7930.978	2
30050.1133	8160.19629	2
30050.89	8031.86475	2
30051.1934	8004.99268	2
30051.627	8185.726	2
30051.707	8371.733	2
30051.8	8271.42	2
30052.6738	7851.94336	2
30052.7266	7502.57	2
30052.9531	8085.529	2
30053.29	7767.606	2
30053.7656	8052.16	2
30055.3711	7463.675	2
30055.3867	8879.952	2
30055.5742	7697.908	2
30055.709	8015.376	2
30055.9844	7750.522	2
30056.2617	8094.26074	2
30057.1914	8119.74561	2
30057.66	8082.39648	2
30057.668	7256.53174	2
30057.7988	7866.02734	2
30057.94	8074.12451	2
30057.9453	7669.11963	2
30058.3223	7883.321	2
30058.3281	7914.402	2
30058.5254	7511.56836	2
30059.1738	7808.17969	2
30059.7637	8048.398	2
30060.2852	8165.016	2
30060.3066	8258.497	2
30060.5449	7716.37	2
30061.1016	7779.923	2
30061.72	7758.68	2
30062.1953	8064.549	2
30063.082	8120.87	2
30063.582	8040.154	2
30064.0977	8117.073	2
30064.1211	7950.21	2
30064.15	7491.44971	2
30064.3164	8028.15137	2
30064.4	8155.69971	2
30064.8242	7983.525	2
30065.1738	7824.6543	2
30066.0117	7873.07275	2
30066.4219	7575.001	2
30066.8789	8118.87549	2
30067.4629	8064.472	2
30067.6172	7983.74268	2
30067.6484	8317.648	2
30067.75	8371.85	2
30068.53	7900.11	2
30068.9	7848.74072	2
30069.0137	7719.441	2
30069.23	7689.26025	2
30069.88	7861.962	2
30071.1426	7993.944	2
30071.248	7774.263	2
30071.33	8256.253	2
30071.43	8047.146	2
30071.68	7997.571	2
30071.8457	7972.92041	2
30071.9746	7933.189	2
30072.1211	8143.50146	2
30072.334	7886.34	2
30072.6563	7675.48633	2
30072.72	8061.317	2
30072.8223	7676.51172	2
30072.9473	8049.225	2
30074.1738	8448.596	2
30074.248	8098.42529	2
30074.51	7685.98438	2
30074.75	8146.38672	2
30075.0664	7931.28027	2
30075.3262	8020.692	2
30075.5664	7848.80225	2
30075.6816	7582.32471	2
30075.6816	7925.14648	2
30075.793	8264.528	2
30076.7383	8066.372	2
30077.041	7962.16943	2
30077.293	8181.93457	2
30077.8066	8009.23926	2
30077.9434	7990.986	2
30078.01	7878.09	2
30078.4414	8022.97754	2
30078.7871	8049.5874	2
30079.2383	8143.544	2
30079.2441	8205.928	2
30079.7363	7841.33154	2
30080.01	8095.983	2
30080.3145	8471.863	2
30080.959	7771.61328	2
30081.5488	8176.6167	2
30082.0273	7686.686	2
30082.4668	8034.867	2
30082.5117	8030.50537	2
30083.0957	8024.12939	2
30083.7773	7414.98047	2
30084.0957	7498.387	2
30084.1016	7779.221	2
30084.2441	7557.13867	2
30084.67	7585.51025	2
30084.89	7755.327	2
30084.9082	7835.611	2
30085.73	7676.72266	2
30085.86	7967.22852	2
30085.9082	8066.726	2
30086.26	8118.46973	2
30086.3086	7736.397	2
30086.5547	8030.47949	2
30086.64	8094.028	2
30087.293	8056.50244	2
30087.4766	8232.403	2
30087.543	7968.06348	2
30087.6855	8079.78467	2
30088.23	7848.57031	2
30088.58	7957.99951	2
30088.959	8220.547	2
30090.293	7584.90527	2
30090.6543	8008.277	2
30091.252	7623.54346	2
30091.66	7973.312	2
30091.7188	7736.329	2
30092.11	8135.978	2
30092.332	7773.23926	2
30092.7266	8180.91846	2
30092.8359	7567.92432	2
30092.9746	7884.66553	2
30093.2422	7638.68652	2
30094.1563	7501.927	2
30094.2656	7531.19775	2
30094.5234	7934.20947	2
30095.6348	8128.066	2
30096.457	8179.47363	2
30096.6133	7836.82129	2
30096.64	8355.272	2
30096.873	8361.89	2
30097.7031	7978.41064	2
30098.9629	7558.29932	2
30099.5254	7671.43262	2
30099.59	8121.42334	2
30099.7422	7864.07861	2
30099.9746	7514.8667	2
30100.8887	7985.411	2
30101.4727	8087.85938	2
30101.8984	7899.157	2
30102.1855	7981.885	2
30102.7422	8247.484	2
30103.4141	7533.29834	2
30103.49	7849.23145	2
30103.9668	7985.16748	2
30104	7937.633	2
30104.1113	8008.071	2
30104.33	8041.086	2
30104.7422	7814.08447	2
30104.78	7566.658	2
30104.86	7996.097	2
30105.0469	8540.827	2
30105.33	8189.831	2
30106.01	8291.867	2
30106.2852	8097.777	2
30106.6816	7476.153	2
30106.7637	7719.03467	2
30106.9844	8230.504	2
30107.0313	7702.884	2
30107.3789	8007.958	2
30107.543	7964.94043	2
30107.63	7644.4873	2
30107.72	7621.053	2
30107.9922	7874.264	2
30108.1719	7703.793	2
30108.4277	7971.381	2
30108.4414	7663.22168	2
30108.627	7989.30225	2
30108.9219	7974.275	2
30109.32	7765.16455	2
30109.77	7710.107	2
30110.9648	8117.00635	2
30111.0957	7860.43457	2
30111.15	8272.415	2
30111.8945	7762.946	2
30112.5332	8262.436	2
30113.57	8583.722	2
30113.7344	7734.496	2
30113.7852	7658.54541	2
30114.4512	7757.25049	2
30114.57	7982.101	2
30114.7168	7858.669	2
30114.793	7411.78271	2
30114.8652	7702.43457	2
30116.04	8545.645	2
30116.0547	8079.74	2
30116.1113	7981.653	2
30116.4746	7838.609	2
30116.6387	7948.614	2
30116.7227	7796.228	2
30116.9883	8575.137	2
30117.32	8453.723	2
30118.6934	8197.456	2
30119.1855	7609.65771	2
30119.209	8089.416	2
30119.6016	7827.32275	2
30119.85	8330.158	2
30120.2012	8141.45166	2
30120.5781	7820.187	2
30120.916	8156.347	2
30121.2754	7607.92627	2
30122.2734	8175.74072	2
30122.4277	7931.60449	2
30122.7441	7667.08838	2
30122.9961	7988.223	2
30123.29	7598.86963	2
30124.0352	8143.9624	2
30124.49	8029.349	2
30124.73	8169.22363	2
30124.88	8259.269	2
30125.9824	8381.741	2
30126.12	7215.07275	2
30126.9688	8618.147	2
30127.8848	7921.00439	2
30128.0742	7892.37744	2
30128.2031	8076.834	2
30128.2383	7771.73145	2
30128.47	7951.032	2
30128.81	8125.207	2
30129.5352	7775.32031	2
30129.64	7938.69238	2
30129.8164	7751.65137	2
30130.2734	7716.68164	2
30130.3926	7931.96631	2
30130.6426	7910.02539	2
30130.74	8014.58545	2
30130.8457	7866.00537	2
30131.541	7746.64355	2
30131.627	7858.23438	2
30132.7422	7764.402	2
30132.8926	8073.792	2
30132.9531	7627.245	2
30133.75	7703.37646	2
30134.69	7865.11963	2
30135.0176	8185.87549	2
30135.0371	7643.927	2
30135.2031	7957.52246	2
30135.3516	7830.763	2
30135.4531	8005.972	2
30135.47	8038.75439	2
30135.5742	8277.402	2
30135.8848	8189.27051	2
30136.41	8051.98926	2
30136.4766	8100.53564	2
30136.49	8071.30859	2
30136.6953	8029.21729	2
30137.1289	7955.56152	2
30137.25	8223.091	2
30137.3965	7776.943	2
30137.6152	8098.109	2
30137.8457	7715.39746	2
30137.9	7642.142	2
30138.0234	8171.459	2
30138.18	7921.134	2
30138.2383	7799.00732	2
30138.7969	8045.13135	2
30139.291	8111.653	2
30139.418	8072.27441	2
30140.168	8069.60645	2
30140.2012	7969.7666	2
30141.1074	7922.89063	2
30141.2871	8168.98828	2
30142.1719	7644.51563	2
30142.5547	7864.297	2
30142.8418	8199.397	2
30143.5449	7687.019	2
30144.4922	8155.882	2
30144.63	7971.00928	2
30144.96	7936.70459	2
30145.4453	7914.20557	2
30145.668	8066.87646	2
30145.9824	7889.917	2
30146.6328	8191.44727	2
30146.8516	8100.255	2
30146.8984	7928.055	2
30147.0059	7915.19238	2
30147.1953	7727.9624	2
30147.3125	7895.96	2
30147.6426	7838.43457	2
30147.9922	7761.159	2
30148.5137	8198.365	2
30148.5977	8217.629	2
30148.6152	7691.254	2
30148.71	7993.67529	2
30149.1426	7795.904	2
30149.2734	7703.897	2
30149.6914	7917.101	2
30150.4258	8053.813	2
30150.7988	8174.44	2
30150.8848	7624.33643	2
30151.3477	7690.53955	2
30151.4512	7774.50732	2
30151.48	7923.443	2
30152.1973	8072.837	2
30152.2656	8031.914	2
30153.3223	8226.25	2
30153.58	8070.97754	2
30153.8965	8066.955	2
30153.9141	7717.24854	2
30154.4219	8386.591	2
30154.5469	8296.829	2
30154.6777	7815.68555	2
30154.9883	7604.281	2
30155.08	7987.049	2
30155.1582	7850.042	2
30155.5059	8326.097	2
30155.6074	7879.16064	2
30156.2637	7835.55029	2
30156.418	7802.188	2
30156.541	8387.304	2
30157.23	7680.978	2
30157.9277	8127.635	2
30158.7988	7999.45361	2
30158.9219	7751.01074	2
30159	8044.59229	2
30160.3438	8365.818	2
30160.66	8045.772	2
30160.8926	7612.812	2
30160.9512	8689.442	2
30161.1211	7480.75732	2
30161.3262	8294.283	2
30161.4531	8271.149	2
30161.7383	7905.769	2
30162.627	7886.6665	2
30162.6914	7848.7207	2
30162.8555	8309.387	2
30162.875	7866.04834	2
30163.166	8290.628	2
30163.3711	7767.071	2
30163.9473	8022.305	2
30164.7	8275.339	2
30165.1172	7899.592	2
30165.3535	8081.6665	2
30165.9746	7401.34668	2
30166.0215	8326.755	2
30166.3457	8020.535	2
30166.6328	7047.631	2
30166.6484	7468.61963	2
30166.957	7883.312	2
30167.1113	7744.072	2
30167.4727	7960.79932	2
30167.9121	7866.553	2
30167.9414	7705.17773	2
30168.2266	8525.613	2
30168.3926	8146.741	2
30168.6836	8591.533	2
30168.91	7572.801	2
30170.2266	8245.441	2
30170.8457	7854.75	2
30170.8574	9012.154	2
30171.02	8090.029	2
30171.13	8469.592	2
30171.13	7896.04	2
30171.6328	8324.997	2
30172.375	7403.039	2
30172.834	8315.606	2
30172.99	7845.926	2
30173.8281	8016.157	2
30174.7246	7992.0625	2
30174.76	8488.979	2
30175.2637	8146.90332	2
30175.6621	7847.62061	2
30175.748	7854.744	2
30176.459	8280.096	2
30176.8086	7987.29736	2
30177.002	7987.52	2
30177.1445	7912.087	2
30177.51	7947.431	2
30177.5332	7565.477	2
30177.7	8103.021	2
30177.8711	8025.57764	2
30178.0332	7817.24	2
30178.2344	8001.93262	2
30178.4785	8279.656	2
30179.1367	7864.088	2
30179.2969	7828.90967	2
30179.502	8607.029	2
30179.9023	8132.94238	2
30179.9531	7826.42334	2
30180.2852	7925.3916	2
30181.4453	7692.59668	2
30181.623	8369.667	2
30181.6523	7829.541	2
30181.6973	8057.98975	2
30182.1426	8050.983	2
30183.14	7931.456	2
30184.082	7951.34033	2
30184.6582	7823.90527	2
30184.7188	7934.423	2
30184.9063	7813.431	2
30184.9844	8075.19775	2
30185.2129	7881.84375	2
30186.2012	8167.665	2
30186.38	7828.26953	2
30186.5234	8395.354	2
30186.6	8002.69531	2
30186.74	7840.545	2
30186.7715	7636.961	2
30186.9141	8021.117	2
30187.34	8061.91748	2
30187.666	8255.125	2
30187.7344	7981.47168	2
30187.7441	8005.272	2
30187.8184	7978.30469	2
30188.2051	7574.16748	2
30188.2578	8148.77637	2
30188.584	8117.6333	2
30188.9219	8212.054	2
30188.95	8754.535	2
30189.5938	7939.14941	2
30190.5742	8224.641	2
30190.7051	8313.267	2
30191.2148	7847.67969	2
[truncated: 14,217 more rows]
