# Supplementary material for: A droplet digital PCR (ddPCR) assay to detect Helicoverpa armigera (Lepidoptera: Noctuidae) in bulk trap samples
Source: PLoS One. 2017 May 31;12(5):e0178704. doi: 10.1371/journal.pone.0178704 (PMC5451079; doi:10.1371/journal.pone.0178704)
Supplement: S1 Table — (ZIP) [file pone.0178704.s001.zip › HELICOV_122.csv]

Ch1 Amplitude	Ch2 Amplitude	Cluster
1885.72217	2025.54932	1
14826.9541	5418.86133	1
15405.6953	5688.55566	1
15497.2881	5574.50537	1
15541.5273	5838.551	1
15561.4473	5698.66064	1
15599.1348	5532.738	1
15605.7949	5734.50537	1
15607.6641	5577.968	1
15626.3418	6000.4043	1
15645.3135	5758.40625	1
15658.6973	5383.00342	1
15662.5391	5535.279	1
15669.4219	5462.81836	1
15675.9463	5441.565	1
15686.2236	5879.54736	1
15699.0947	5744.10156	1
15721.3877	5896.05469	1
15723.47	5705.04639	1
15744.4023	5473.475	1
15747.6855	5508.152	1
15798.6377	5884.34961	1
15809.5742	6031.605	1
15812.541	5495.50146	1
15819.6865	5700.673	1
15829.6758	5854.25439	1
15873.0244	5663.55664	1
15900.666	5385.4707	1
15914.4482	5910.826	1
15917.1738	5496.92236	1
15922.417	5699.06836	1
15930.0869	5764.85352	1
15933.4814	5725.02637	1
15936.4766	5548.7583	1
15942.0635	5646.24756	1
15943.6416	5651.506	1
15946.4912	5471.557	1
15967.6992	5867.82861	1
15994.0215	5603.53662	1
15996.6494	5691.64551	1
15998.1191	5607.52441	1
16004.6133	5626.591	1
16006.6563	5727.569	1
16021.3359	5769.589	1
16027.1152	5636.99072	1
16029.7588	5678.442	1
16035.08	5743.264	1
16036.4785	5610.687	1
16036.958	5539.937	1
16044.7354	5948.534	1
16045.3613	5571.263	1
16045.78	5593.754	1
16058.083	5872.28125	1
16058.4648	5489.779	1
16060.0293	5886.885	1
16066.5547	5600.48	1
16067.5752	5496.49	1
16071.8682	5799.79932	1
16073.8145	5802.72363	1
16091.1064	5633.035	1
16092.5859	5841.93652	1
16096.4346	5565.36	1
16099.7148	5751.715	1
16107.4707	5836.5625	1
16109.833	5772.855	1
16112.9111	5634.617	1
16117.3359	5493.586	1
16119.5273	6067.52246	1
16133.3145	5833.509	1
16134.877	5695.629	1
16137.4268	6034.75244	1
16142.44	5743.77637	1
16163.1416	5799.682	1
16166.2734	5647.646	1
16167.8652	5629.99756	1
16173.0771	5544.654	1
16173.0928	5555.33838	1
16186.3193	5669.77	1
16186.8975	6055.98633	1
16192.6162	5947.139	1
16203.1689	5754.24854	1
16210.1885	5950.973	1
16211.4736	5654.052	1
16212.8545	5882.06738	1
16220.9951	5609.00635	1
16245.1318	5662.78125	1
16266.4551	5811.296	1
16266.4814	5774.34375	1
16267.0117	5757.747	1
16270.2754	5700.865	1
16271.2109	5803.903	1
16272.5586	5905.05127	1
16285.5977	5905.82764	1
16286.9561	5953.47363	1
16291.7842	5833.36768	1
16312.2969	5761.692	1
16316.4775	6333.546	1
16317.6846	6158.549	1
16318.0342	5807.13574	1
16327.3047	5907.657	1
16328.6836	5643.82568	1
16329.7705	5861.21143	1
16331.918	5964.43945	1
16335.8457	5680.24463	1
16336.1426	5607.794	1
16338.542	5979.939	1
16340.3418	5704.465	1
16343.0625	6006.47559	1
16343.1689	5906.47266	1
16346.7275	6225.612	1
16352.3643	5618.09863	1
16355.1533	5604.68164	1
16358.8506	5691.09131	1
16361.1563	5743.834	1
16364.6572	5519.189	1
16366.46	6280.2583	1
16368.8359	5695.69629	1
16371.2832	6209.8667	1
16371.4785	5474.67627	1
16373.9541	6032.125	1
16383.1514	5911.3833	1
16384.2	5992.505	1
16394.07	5753.958	1
16396.7441	5754.291	1
16397.2012	5905.6123	1
16400.8926	5750.16846	1
16400.99	5907.8584	1
16404.2676	6134.247	1
16405.5137	6057.24854	1
16409.6367	5804.02246	1
16415.5566	5545.185	1
16418.2	5767.79443	1
16419.6777	5689.75732	1
16424.9785	6139.62646	1
16428.4512	5870.353	1
16429.6563	5918.587	1
16431.6523	6154.58545	1
16436.4668	6071.64844	1
16437.709	5940.179	1
16438.5586	6120.483	1
16441.7969	5683.971	1
16443.2383	6382.505	1
16446.7969	5883.799	1
16447.166	5908.785	1
16447.9082	5858.24756	1
16452.043	5767.583	1
16452.4	5753.38672	1
16452.4043	5608.35254	1
16455.7578	5923.12354	1
16457.28	5916.82764	1
16458.7246	5737.74951	1
16460.5488	5972.15527	1
16460.8789	5982.76025	1
16462.3945	6026.05127	1
16463.5332	6107.01	1
16464.24	5797.67139	1
16464.7852	6050.08	1
16467.3867	6028.14844	1
16468.6211	5760.43164	1
16481.97	5974.35156	1
16483.6113	5726.821	1
16483.7773	6059.948	1
16488.8066	6088.683	1
16489.48	6148.333	1
16489.543	5925.76074	1
16490	6075.29443	1
16490.0859	5847.09229	1
16490.7031	5946.7334	1
16494.3	5963.26172	1
16494.7148	6135.05371	1
16495.1738	5824.328	1
16496.834	6365.104	1
16497.041	5955.011	1
16497.625	5944.9917	1
16499.5059	6224.07861	1
16499.8965	5735.649	1
16500.96	5639.456	1
16502.5723	6205.39648	1
16506.5254	5658.74268	1
16508.3848	5985.18	1
16509.2813	6068.759	1
16513.1621	5728.885	1
16515.16	5846.759	1
16516.62	6159.405	1
16519.1543	6038.75244	1
16524.1621	6048.6875	1
16524.5117	5945.71973	1
16525.99	6039.857	1
16526.2129	5756.198	1
16527.0723	6121.572	1
16528.3379	6240.882	1
16528.75	5943.79541	1
16530.7949	6183.7373	1
16532.043	6114.734	1
16532.37	6105.00537	1
16532.7031	6062.476	1
16536.6738	6092.23975	1
16537.459	5765.875	1
16545.3574	5899.77051	1
16547.9941	5948.79	1
16549.707	5659.22656	1
16550.4961	5859.628	1
16553.4863	5941.97363	1
16555.3379	5853.23828	1
16557.29	6099.00537	1
16557.8613	6037.76172	1
16558.1289	5922.83545	1
16559.582	5962.47656	1
16559.9668	6106.29541	1
16562.1875	6147.368	1
16562.3047	5996.96973	1
16564.6621	5905.051	1
16565.666	6130.62	1
16566.8574	5892.42773	1
16568.2832	5969.10742	1
16569.1055	6086.12158	1
16571.127	5864.7583	1
16571.416	6154.922	1
16571.7832	5874.90771	1
16572.041	6203.154	1
16573.6	6048.32959	1
16573.87	6160.21533	1
16575.8125	6038.216	1
16578.832	5704.03564	1
16579.9375	5965.157	1
16580.082	6462.837	1
16581.5059	6358.93066	1
16587.6016	6163.016	1
16588.4063	5906.051	1
16591.9238	5839.327	1
16592.8262	6055.3623	1
16595.5273	6192.0835	1
16595.6719	5975.703	1
16596.0938	5993.17432	1
16598.5313	6092.35645	1
16599.2852	6050.82031	1
16599.3184	5882.207	1
16601.0371	6012.15527	1
16601.7441	6178.8833	1
16602.3027	5958.47	1
16602.9785	6147.852	1
16603.166	6045.96338	1
16603.2188	6174.61133	1
16604.4238	6238.96973	1
16608.168	5716.96631	1
16608.1855	5991.087	1
16608.3672	5780.49561	1
16609.4336	5907.566	1
16610.9	5988.107	1
16611.1914	5742.745	1
16612.62	5840.24268	1
16614.418	5841.44336	1
16618.0957	6242.498	1
16619.709	6111.29346	1
16620.2344	6043.9624	1
16620.5879	6010.76758	1
16620.8242	6058.333	1
16620.83	5682.4624	1
16621.0234	6000.022	1
16621.07	5961.22363	1
16621.8711	5941.084	1
16622.82	5821.80273	1
16624.47	6343.487	1
16625.3262	5702.3623	1
16627.3613	5937.93652	1
16627.8438	5918.556	1
16628.45	5960.412	1
16629.3848	6151.47656	1
16629.5469	5860.722	1
16629.9434	6229.68	1
16630.875	5890.432	1
16631.27	5763.755	1
16632.5332	6014.986	1
16633.18	6045.795	1
16633.3945	5782.609	1
16634.3965	5988.703	1
16634.4	6077.66943	1
16636.627	6000.65527	1
16637.5352	6100.362	1
16641.3652	5952.09033	1
16641.7344	5960.834	1
16643.7734	6181.12744	1
16644.1777	5912.3584	1
16645.7168	6003.29736	1
16646.2676	6148.23047	1
16646.8926	5772.624	1
16648.6738	5938.768	1
16650.2051	5838.156	1
16650.8965	6144.96	1
16652.0938	6017.17139	1
16652.7168	5857.19336	1
16653.2813	6081.496	1
16655.7813	5732.167	1
16656.2324	5782.735	1
16656.5742	6131.5835	1
16658.0254	6071.283	1
16658.7617	6077.76172	1
16659.8965	6004.679	1
16662.2715	5868.196	1
16663.1855	5957.38	1
16663.6289	6121.26758	1
16664.6016	5798.14746	1
16665.8555	6114.911	1
16669.1074	6161.278	1
16669.7168	5980.74854	1
16670.72	6065.00049	1
16672.8848	5900.137	1
16673.13	5961.15234	1
16673.7051	5900.284	1
16673.7168	5981.236	1
16673.7441	6006.838	1
16673.91	6218.89063	1
16674.0156	5953.09863	1
16674.1289	6015.62061	1
16674.33	6103.298	1
16676.7871	5882.18945	1
16679.9961	6150.70947	1
16682.8125	5838.841	1
16687.5332	5810.04541	1
16688.8047	6187.87939	1
16688.9414	6143.464	1
16689.5215	6104.72949	1
16690.19	5692.244	1
16692.0488	6156.63	1
16693.4414	5966.893	1
16694.2676	5867.062	1
16694.4063	6225.04541	1
16694.56	5712.46729	1
16694.9375	6041.79932	1
16694.957	6215.99268	1
16695.3047	5917.9873	1
16695.4961	5966.881	1
16698.3379	5942.41064	1
16699.3223	6176.62158	1
16699.4961	6053.566	1
16699.7285	6137.95	1
16701.416	6150.938	1
16701.73	5891.01758	1
16702.0137	5867.938	1
16702.1348	5967.666	1
16702.18	5964.69873	1
16702.418	5849.018	1
16703.4648	5803.26563	1
16705.66	5858.061	1
16706.0566	6256.45361	1
16706.7949	6193.11475	1
16709.8047	6163.61426	1
16711.8828	6126.644	1
16711.998	5977.42139	1
16713.6641	5900.541	1
16714.31	6488.69238	1
16714.5117	5861.29541	1
16715.17	5933.23	1
16715.26	6087.48145	1
16716.6055	6366.70654	1
16717.04	6011.29248	1
16717.3867	6037.22168	1
16718.56	6043.09863	1
16719.002	6135.588	1
16721.4258	6211.70752	1
16721.9961	6258.194	1
16722.7031	6090.18555	1
16723.47	6068.91943	1
16724.8984	5949.73047	1
16724.9473	6183.735	1
16724.95	5826.90674	1
16725.4668	6193.11475	1
16725.47	5950.963	1
16726.0781	6153.974	1
16727.2871	5992.85352	1
16727.4355	5927.868	1
16727.5625	6261.076	1
16728.62	6002.59229	1
16729.3242	5958.59961	1
16730.7988	5956.266	1
16730.918	6286.83252	1
16731.332	5981.492	1
16731.5625	5864.2666	1
16732.1074	6294.02832	1
16732.416	5954.476	1
16732.877	6201.032	1
16733.13	5962.97656	1
16733.92	6433.00635	1
16734.3281	6031.33057	1
16735.1934	5984.422	1
16735.9863	6068.07568	1
16736.3125	5949.928	1
16736.44	5854.56641	1
16738.3984	6215.451	1
16738.9512	5880.743	1
16739.0781	6023.399	1
16739.1	6086.748	1
16739.17	6203.45654	1
16740.168	6187.97	1
16740.2363	5924.90674	1
16740.4414	6142.9585	1
16740.6133	6147.85254	1
16741.043	5969.57959	1
16741.291	6118.197	1
16741.65	6243.266	1
16742.2637	5838.211	1
16742.3555	6227.01367	1
16742.69	6191.066	1
16742.91	5865.867	1
16743.459	6203.188	1
16744.9668	6110.13135	1
16747.0137	6217.22656	1
16747.7461	5658.2627	1
16748.3027	5744.076	1
16748.85	5915.43262	1
16749.2734	5945.9043	1
16749.3	6157.1543	1
16749.4668	6034.748	1
16749.9648	6024.39941	1
16750.0742	6341.14648	1
16750.248	5910.86328	1
16750.7617	5957.08936	1
16752.9551	5668.915	1
16753.0859	6148.19531	1
16753.6133	6078.09961	1
16754.4551	5894.269	1
16754.875	6276.75146	1
16755.2734	6192.536	1
16756.5215	6158.502	1
16756.9063	6307.94775	1
16757.7168	5861.65137	1
16758.8145	6307.867	1
16759.3711	6064.16455	1
16759.42	6138.82129	1
16759.77	6138.36035	1
16760.2227	5845.29248	1
16760.41	6185.19141	1
16760.89	6415.44971	1
16761.7734	6026.32	1
16762.0352	5878.24365	1
16762.0547	5944.359	1
16762.1758	5897.31445	1
16763.1855	6129.80762	1
16763.2383	6107.77	1
16763.9766	6045.822	1
16764.31	6097.60254	1
16764.82	5981.126	1
16765.94	6103.675	1
16766.2715	5752.63037	1
16766.3652	6218.278	1
16766.37	5780.433	1
16767.2969	6049.02148	1
16767.4785	6205.92773	1
16768.6	5793.99072	1
16769.168	6118.481	1
16770.58	6286.97754	1
16771.1426	6161.0376	1
16772.4941	6178.687	1
16777.36	6088.67627	1
16777.6426	6108.996	1
16778.543	6211.108	1
16778.9551	6192.33936	1
16779.89	6430.537	1
16780.8145	6160.887	1
16781.4316	5979.126	1
16783.0859	5867.864	1
16783.2578	5905.24658	1
16785.9258	6133.387	1
16785.9414	5981.97852	1
16786.7734	6187.134	1
16787.9473	6230.4375	1
16788.1621	6097.238	1
16788.5332	6086.282	1
16788.8418	6106.78369	1
16789.2441	6153.44141	1
16789.8379	6138.22949	1
16789.9883	6337.31	1
16790.1172	6000.014	1
16791.8066	5867.20166	1
16794.4961	5827.555	1
16794.5352	6268.771	1
16795.4473	5832.667	1
16796.0156	6254.34326	1
16796.375	5687.635	1
16796.3828	5896.75146	1
16796.9023	5770.407	1
16798.2422	5853.515	1
16798.3613	5996.292	1
16798.4727	6271.36572	1
16798.582	6030.80664	1
16798.8711	6232.62939	1
16799.1973	6357.54443	1
16799.7324	5801.263	1
16800.1426	6344.166	1
16801.1523	6125.573	1
16801.248	6195.4	1
16802.3262	6105.81836	1
16802.3965	6093.65137	1
16802.63	6243.23047	1
16802.9668	6140.26855	1
16803.4375	5981.275	1
16803.457	6064.239	1
16803.5137	6365.95654	1
16804.1758	6413.007	1
16804.4141	6010.865	1
16804.7051	5872.223	1
16805.127	5933.85059	1
16805.6738	6136.40771	1
16807.084	6139.318	1
16807.1836	6140.862	1
16807.32	5985.59229	1
16807.9316	6044.49658	1
16808.1016	6069.623	1
16808.29	6144.686	1
16809.1875	6195.867	1
16809.4219	5943.38232	1
16809.5117	6140.51025	1
16810.1387	6206.75244	1
16810.1816	6055.051	1
16811.4629	5947.7876	1
16811.6367	6009.691	1
16812.1777	5891.545	1
16812.3516	6148.45752	1
16812.7246	6281.572	1
16812.9414	6115.2583	1
16814.0215	6060.913	1
16815.2871	6147.655	1
16816.6055	5860.07959	1
16816.7188	6287.048	1
16817.16	6258.86572	1
16817.2637	6125.39355	1
16817.7852	6313.57129	1
16818.125	6066.737	1
16818.32	6057.49	1
16820.1973	5758.011	1
16820.584	6186.3	1
16820.916	5985.95654	1
16823.0488	6055.221	1
16823.24	6268.421	1
16825.0156	6161.02832	1
16826.4961	6213.996	1
16828.3652	6125.38428	1
16828.748	6113.883	1
16828.99	6283.70752	1
16829.0586	6140.15771	1
16829.4551	6127.031	1
16829.457	6203.69775	1
16830.2754	6589.55957	1
16830.4512	5963.72266	1
16830.918	5876.10449	1
16832.0313	6231.35156	1
16833.1777	5898.456	1
16833.3535	5982.67334	1
16833.5918	6162.312	1
16833.9668	5684.18066	1
16834.34	6109.24951	1
16834.6758	5937.59473	1
16834.873	6029.112	1
16836.3574	6225.56152	1
16837.1738	6023.099	1
16837.25	5879.32764	1
16837.31	5809.916	1
16837.5352	6159.156	1
16838.2754	6121.45947	1
16839.2539	6057.22852	1
16839.3613	6176.056	1
16841.1113	6282.78271	1
16841.8457	5963.75	1
16842.0137	6183.44336	1
16844.1348	6138.04834	1
16844.2012	6115.108	1
16844.23	5884.52832	1
16845.1074	6230.94873	1
16845.17	5973.70752	1
16845.2461	6008.741	1
16845.459	5994.256	1
16845.5723	5836.36865	1
16845.875	6089.75635	1
16846.1875	6193.12354	1
16846.2383	6353.46	1
16846.8613	6151.65332	1
16846.9688	6251.18555	1
16847.1465	6233.874	1
16847.2461	6277.86572	1
16847.33	5941.937	1
16848.2383	6171.57568	1
16848.8672	6272.81641	1
16849.63	6334.40625	1
16849.78	6393.868	1
16850.0859	5959.129	1
16850.5742	5951.77441	1
16850.79	6042.679	1
16852.09	6192.785	1
16852.7383	6164.39453	1
16852.7637	6173.55	1
16852.9434	6143.4375	1
16853.69	6172.64844	1
16853.8086	5933.00049	1
16854.4668	5950.569	1
16855.5039	5989.033	1
16856.28	5927.82471	1
16856.67	6107.13135	1
16858.0176	6107.40771	1
16858.33	5983.867	1
16858.3438	5975.876	1
16859.77	5956.94238	1
16860.543	5983.007	1
16860.62	5859.64551	1
16860.6348	6258.21533	1
16861.0156	6119.71143	1
16861.6973	6062.70166	1
16862.1113	6368.89551	1
16862.4	6195.94873	1
16865	6346.563	1
16865.0938	6304.07275	1
16865.418	6016.983	1
16865.4258	6105.87549	1
16866.4277	6106.514	1
16866.9941	5966.786	1
16867.4121	6021.399	1
16867.57	6144.553	1
16867.7246	5820.99072	1
16868.2715	5973.57666	1
16868.63	5998.24756	1
16869.0684	6326.51465	1
16871.2988	5829.15	1
16872.2734	6044.23	1
16874.2148	5928.895	1
16874.418	5847.28125	1
16874.5879	6246.08252	1
16874.7676	5922.27246	1
16874.9883	5972.014	1
16876.9336	6374.22754	1
16876.9355	6114.9707	1
16876.9824	6327.652	1
16877.03	6176.88965	1
16877.3027	6310.51074	1
16877.7285	5972.569	1
16878.0762	6517.6543	1
16878.4746	5994.34131	1
16878.63	6110.442	1
16878.7559	5722.48633	1
16879.041	6281.32471	1
16879.0781	6290.66064	1
16879.24	5882.868	1
16879.6563	6232.601	1
16880.041	6167.98047	1
16880.4355	5990.774	1
16881.2676	6092.30664	1
16881.2734	6242.90967	1
16881.66	6129.054	1
16883.0762	6298.3335	1
16883.3633	6222.24365	1
16883.8281	5997.313	1
16883.98	5968.003	1
16884.1133	6168.79639	1
16884.4063	6214.037	1
16884.4766	6424.9375	1
16885.0234	6229.73145	1
16885.0254	6161.17041	1
16885.08	6099.423	1
16885.8027	6396.826	1
16886.8613	6234.474	1
16888.3027	6066.346	1
16888.49	5937.004	1
16888.8184	6118.802	1
16888.9121	6057.868	1
16888.9824	5975.1333	1
16889.5059	6248.69434	1
16889.6133	6115.69971	1
16891.707	6081.23145	1
16892.3027	6284.79443	1
16892.4355	6110.972	1
16894.6484	5952.86328	1
16895.4883	5981.40625	1
16895.4941	6230.965	1
16895.7871	6102.601	1
16895.8887	6205.11328	1
16896.5684	5596.542	1
16896.873	6269.53467	1
16896.959	6132.12744	1
16898.5762	6089.92334	1
16898.6543	6036.92236	1
16899.3086	6115.30029	1
16899.5586	6089.90869	1
16899.8242	5961.72363	1
16900.043	6170.457	1
16900.623	6194.6416	1
16901.35	6073.52637	1
16901.59	6013.416	1
16901.8086	6079.67871	1
16902.2031	5941.37842	1
16902.4922	6160.68555	1
16903.1777	5872.23828	1
16903.4277	6281.23242	1
16903.78	6206.30127	1
16903.82	6385.569	1
16905.0762	6135.174	1
16905.2168	6453.40332	1
16905.5938	5890.593	1
16907.2559	6113.695	1
16907.91	6158.60254	1
16909.6953	6233.626	1
16909.9336	6134.23047	1
16910.0059	6071.76172	1
16910.24	6164.0957	1
16910.34	5899.646	1
16910.416	5884.31836	1
16910.54	6203.23633	1
16910.6914	6197.536	1
16910.8848	5939.5166	1
16911.1016	5919.551	1
16911.14	6122.174	1
16911.3418	6100.28	1
16911.7227	6423.429	1
16913.22	6552.492	1
16913.7676	5816.8584	1
16913.81	6345.093	1
16914.1758	6002.488	1
16914.77	6084.78369	1
16914.9883	5902.07959	1
16915.8242	6144.763	1
16915.9785	6287.976	1
16917.252	6170.03	1
16917.6816	6316.737	1
16917.86	6255.87744	1
16918.3184	6251.4126	1
16919.63	6081.09375	1
16919.7637	6221.761	1
16919.8867	6164.777	1
16920.72	6162.165	1
16921.4043	6179.3125	1
16921.498	6215.62451	1
16922.0762	6052.88867	1
16922.29	6169.082	1
16922.3086	6156.596	1
16922.6836	6097.71	1
16922.8027	6010.19727	1
16923.248	6110.35	1
16924.58	6034.64258	1
16924.7461	6024.43359	1
16926.06	5767.62549	1
16926.78	5993.266	1
16926.9922	6014.20068	1
16928.3828	6016.082	1
16928.623	6234.317	1
16928.8711	6241.475	1
16929.5664	5847.39453	1
16930.0273	6153.485	1
16930.1855	6485.70557	1
16930.4	6059.256	1
16931.26	6124.41064	1
16931.457	6014.712	1
16932.1641	6051.287	1
16932.22	6123.34033	1
16932.4629	6069.52246	1
16932.5664	6184.394	1
16933.0547	6082.47656	1
16934.3945	6139.53	1
16934.4336	6025.027	1
16934.5742	6300.965	1
16934.627	5992.928	1
16934.7969	6128.909	1
16935.1328	6360.70654	1
16935.3145	6016.17041	1
16935.38	6212.58057	1
16935.998	5846.696	1
16936.1543	5754.855	1
16938.1387	6032.197	1
16938.25	6171.7417	1
16938.65	6126.96045	1
16939.12	6094.90039	1
16939.2832	6272.30127	1
16940.34	6132.25439	1
16941.2031	6289.962	1
16941.3281	6353.15332	1
16941.6426	5725.49658	1
16941.9629	5907.32031	1
16942.4785	6240.118	1
16942.5313	6265.59668	1
16942.6113	5997.81543	1
16942.9316	6140.75928	1
16944.2344	6363.67041	1
16944.7	6105.91	1
16945.3086	5835.29639	1
16945.3125	6074.754	1
16945.4453	6159.447	1
16945.6855	5998.68164	1
16946.18	6115.02734	1
16946.5625	6186.278	1
16946.793	6210.896	1
16946.9961	6321.52832	1
16946.998	6059.71729	1
16947.041	6223.69	1
16947.125	6052.96631	1
16948.2168	6073.59033	1
16950.1348	6145.655	1
16952.1484	6204.336	1
16952.6523	6126.788	1
16953.6719	6176.843	1
16953.8867	5914.72168	1
16954.959	5986.03564	1
16955.1426	6496.747	1
16955.9531	6101.20459	1
16956.2383	6327.30762	1
16956.5742	6292.106	1
16957.2031	6229.46729	1
16958.12	6056.28174	1
16958.375	6033.794	1
16958.666	6190.338	1
16958.6973	6198.03027	1
16958.9512	6113.71973	1
16959.8535	6033.388	1
16960.02	5912.939	1
16960.2715	6082.704	1
16960.459	6341.71338	1
16960.4766	6024.65527	1
16961.0117	6414.223	1
16961.1836	6179.37646	1
16961.9082	6037.88135	1
16962.0215	6164.084	1
16963.2949	6103.46338	1
16963.92	6161.945	1
16964.1973	5834.332	1
16964.6719	6150.27	1
16964.8281	6154.587	1
16964.873	6020.183	1
16964.9121	6140.922	1
16964.9277	6186.14941	1
16965.8789	5998.445	1
16965.9961	6135.59033	1
16967.0645	5860.852	1
16967.26	6191.78369	1
16967.9727	6205.87158	1
16968.8613	6018.9	1
16968.916	6586.6626	1
16968.92	6079.967	1
16969.4785	5982.03174	1
16969.6621	6382.00635	1
16970.2148	6025.228	1
16970.2578	5990.267	1
16970.623	6296.286	1
16971.05	6093.094	1
16971.1758	6318.978	1
16971.6641	6081.081	1
16972.27	6144.37	1
16972.3418	6085.303	1
16972.4219	6356.66455	1
16973.5957	6036.891	1
16973.8848	5797.953	1
16974.24	6236.89453	1
16974.5371	5976.8667	1
16974.6328	6322.3877	1
16974.6523	6140.68066	1
16974.6738	6206.80664	1
16974.8262	6234.84668	1
16975.291	6268.17	1
16975.4355	6050.24951	1
16975.5469	6208.33154	1
16976.1387	6253.89258	1
16976.32	5842.295	1
16976.4531	6306.418	1
16977.1641	6316.271	1
16977.7715	6230.49072	1
16977.7969	6143.78369	1
16978.498	6437.2124	1
16979.3262	6212.726	1
16979.4551	6168.154	1
16979.707	6060.89746	1
16980.1836	5798.02637	1
16980.3359	5907.37354	1
16980.752	6329.10254	1
16980.85	6146.80859	1
16981.1875	6029.393	1
16982.5137	6287.44336	1
16983.78	6204.095	1
16983.9219	6039.96826	1
16983.9355	6457.643	1
16984.5762	6075.54053	1
16984.7754	6058.27539	1
16985.0664	6259.09229	1
16985.2383	5972.61035	1
16985.5566	5898.99658	1
16985.7227	6274.633	1
16985.7988	5969.30371	1
16986.3535	6287.27637	1
16987.0488	5856.21631	1
16987.2988	5909.799	1
16988.5352	5753.341	1
16989.2188	5978.394	1
16989.2676	6267.948	1
16989.8926	6258.789	1
16990.1074	5855.042	1
16990.207	6008.076	1
16990.2383	6305.42139	1
16990.3672	6213.92871	1
16990.6816	6341.975	1
16992.4531	6014.07227	1
16993.6563	6307.89063	1
16993.7188	6099.39648	1
16994.2656	6384.895	1
16995.209	5972.57471	1
16995.2617	6160.81348	1
16996.02	5897.38867	1
16996.1074	6255.04443	1
16996.4258	6136.8374	1
16997.0527	6245.27051	1
16997.2031	5956.584	1
16997.4316	6214.44336	1
16998.5488	5990.80273	1
16998.58	6034.39063	1
16998.666	6375.22266	1
16998.8965	5984.934	1
16999.01	6089.10645	1
16999.3477	6109.036	1
16999.457	6161.107	1
17000.5449	6258.214	1
17001.2969	5998.949	1
17001.4082	6083.182	1
17001.457	6490.05127	1
17001.4785	5990.25732	1
17001.5918	6035.935	1
17002.3672	6014.513	1
17002.4141	6078.62061	1
17003.4336	6173.121	1
17003.5273	6139.236	1
17003.8652	6181.23633	1
17004.207	6206.509	1
17004.4082	6381.498	1
17004.4727	6102.727	1
17004.9824	6091.232	1
17006.1016	5837.9707	1
17006.1758	6280.115	1
17007.2363	6183.48438	1
17007.4863	6281.98145	1
17007.51	6251.48	1
17009.09	6148.69873	1
17009.4316	5902.2207	1
17010.1582	6185.788	1
17010.3145	6136.8623	1
17010.7656	6094.464	1
17011.0723	6205.19	1
17011.127	6296.546	1
17011.959	6147.39551	1
17012.3945	5925.65967	1
17013.125	5803.86426	1
17013.6582	6153.126	1
17014.5723	6118.281	1
17015.7637	6250.638	1
17016.3242	6244.99	1
17016.73	6051.11133	1
17017.5	6372.551	1
17021.0156	6340.42773	1
17021.0723	6028.99463	1
17021.9863	6090.426	1
17022.1016	6017.942	1
17022.5273	6482.66553	1
17022.666	6091.376	1
17022.6973	5986.11475	1
17023.0645	5945.28369	1
17024.9258	6101.46729	1
17026.0176	5911.804	1
17026.1445	6273.297	1
17026.2988	6219.15137	1
17026.3828	5837.231	1
17027.07	6233.148	1
17027.46	6326.11328	1
17027.5	6039.678	1
17027.6621	6241.15332	1
17027.99	6135.842	1
17028.293	6223.718	1
17029.0977	6255.81641	1
17029.6914	6008.2334	1
17029.7266	6302.591	1
17029.9434	6134.04736	1
17030.4512	6314.8125	1
17030.5117	6208.23	1
17030.8242	6003.07861	1
17031.0078	5920.44727	1
17031.5977	6164.98926	1
17032.2129	6121.131	1
17032.2617	6351.63525	1
17032.2734	6186.72559	1
17032.35	6302.94873	1
17032.4141	6216.934	1
17032.877	6221.23926	1
17033.4766	6156.658	1
17033.7617	5892.20752	1
17034.5918	6052.61475	1
17034.6914	6222.26758	1
17035.3711	6090.99951	1
17035.42	6083.45166	1
17036.6035	6164.389	1
17039.1523	6309.0293	1
17039.3672	6062.756	1
17039.791	5956.147	1
17040.4883	6197.888	1
17040.51	6031.792	1
17040.7559	6495.80859	1
17040.9453	6186.78	1
17041.0039	6153.99268	1
17041.06	6157.229	1
17041.0684	6218.98975	1
17041.4512	6490.169	1
17041.5176	6466.71436	1
17041.8457	6167.354	1
17041.8613	6079.771	1
17042.4414	6205.48535	1
17042.6133	6254.37354	1
17043.07	5998.7915	1
17043.12	6264.647	1
17043.627	6226.4	1
17043.7148	6132.1333	1
17043.8145	6054.471	1
17044.44	6243.55664	1
17044.6738	6018.59	1
17045.7383	5825.48535	1
17045.8359	6051.775	1
17046.2129	5973.38525	1
17046.3652	6352.91846	1
17048.1211	6062.248	1
17048.1445	5967.193	1
17048.8867	5995.82764	1
17049.1	6090.735	1
17049.9512	6001.94971	1
17050.8242	6214.31152	1
17051.9121	6248.20361	1
17052.1523	5866.988	1
17052.3047	6160.403	1
17052.9922	6104.093	1
17053.45	6266.76	1
17053.5645	6198.618	1
17053.9512	6118.31	1
17054.4121	6083.174	1
17054.7246	6262.381	1
17054.8652	5884.66943	1
17055.2441	6169.769	1
17056.6113	6091.7207	1
17056.6719	6039.83838	1
17057.7227	6055.19727	1
17057.9434	5945.47363	1
17058.5684	5903.73242	1
17061.46	5999.67	1
17061.6484	6048.069	1
17062.03	6010.2876	1
17062.0313	6233.29834	1
17062.0957	6187.08447	1
17062.2441	6388.74756	1
17062.29	6237.96875	1
17062.5371	6168.28369	1
17062.8848	6061.468	1
17063.0684	6344.47168	1
17063.0879	5879.391	1
17064.0117	6092.69873	1
17064.4551	5996.86572	1
17064.5234	6183.96143	1
17064.6582	5825.26855	1
17065.55	6357.591	1
17065.6934	6048.94629	1
17065.8945	6308.549	1
17066.002	6190.64551	1
17067.1875	5986.3335	1
17067.8652	6149.61865	1
17067.9375	6109.43066	1
17067.9824	6390.995	1
17068.1777	6243.17432	1
17069.2246	6005.819	1
17069.4336	6179.11426	1
17069.45	6009.78662	1
17069.51	6111.948	1
17069.7461	6050.08154	1
17069.7637	6025.163	1
17069.9883	5980.92725	1
17070.1113	5947.224	1
17070.3145	6394.34229	1
17070.6035	6494.98145	1
17070.7637	6219.84961	1
17071.8555	6111.07666	1
17072.9512	6251.99	1
17073.2969	5810.02441	1
17073.9922	6382.65527	1
17074.0879	6205.72949	1
17074.2969	6310.277	1
17074.5977	6258.13232	1
17074.6875	5976.3374	1
17074.6953	6157.7417	1
17074.7266	6480.2334	1
17074.8574	6009.22949	1
17075.084	6164.832	1
17075.2715	6240.69775	1
17075.36	6191.03857	1
17075.44	5950.196	1
17075.8145	6254.00146	1
17076.0723	6041.55127	1
17076.3	6256.70264	1
17076.6211	6255.888	1
17076.9023	6290	1
17077.0117	5909.88135	1
17077.0254	6047.87	1
17077.207	6138.893	1
17077.2676	6052.953	1
17077.2773	6183.712	1
17077.9941	5967.441	1
17078.0859	5949.671	1
17078.498	5901.595	1
17079.33	6197.4707	1
17080.8535	6346.238	1
17081.42	6258.80566	1
17081.53	6171.563	1
17081.7461	6016.196	1
17081.8652	6467.186	1
17081.9512	6124.0166	1
17082.3477	6021.433	1
17082.5254	6267.84131	1
17082.5684	6156.587	1
17082.5781	5968.318	1
17082.69	6401.33838	1
17083.3164	6216.41455	1
17083.4434	5935.455	1
17083.52	6125.041	1
17084.25	6012.48	1
17084.5723	6199.03271	1
17084.7012	6062.064	1
17084.8457	6156.17627	1
17085.0859	6055.69531	1
17085.2637	6263.66162	1
17085.5254	5825.04639	1
17085.6211	6147.341	1
17086.002	5984.29053	1
17086.291	5957.88525	1
17086.877	6267.072	1
17087.63	6290.49072	1
17087.7227	6172.01855	1
17088.0664	6090.831	1
17088.4355	6361.645	1
17088.55	5950.54834	1
17089.0449	5789.547	1
17089.2168	6452.117	1
17089.4238	6031.5083	1
17089.5254	6090.54736	1
17090.1035	6066.21631	1
17090.3984	6196.814	1
17091.1289	6388.478	1
17091.6953	6122.41846	1
17091.9727	6149.79346	1
17092.3086	6298.595	1
17092.4961	6300.80859	1
17092.709	6221.09668	1
17093.002	6348.464	1
17093.4316	6148.3916	1
17094.0078	6112.24	1
17094.5352	5967.79	1
17095.8125	5966.39453	1
17096.72	6199.50732	1
17096.7852	6032.144	1
17096.8164	6236.48926	1
17097.0117	6153.355	1
17097.02	5759.519	1
17097.1465	5871.59	1
17097.38	6154.04932	1
17097.9063	5879.4585	1
17098.002	6279.156	1
17098.2949	5986.54248	1
17098.4883	6029.763	1
17098.627	6222.87451	1
17098.6738	6208.69434	1
17098.74	6227.562	1
17099.3457	6119.19873	1
17099.48	5725.69775	1
17099.9355	5830.653	1
17100.2754	6075.25	1
17100.4551	6309.20557	1
17100.7324	5965.009	1
17101.4063	6084.47461	1
17101.4824	6107.94629	1
17102.49	6118.0376	1
17103.0488	6072.87451	1
17103.1426	6016.33	1
17103.1641	6092.37939	1
17103.1934	5919.73828	1
17104.43	5938.013	1
17104.6758	5970.954	1
17105.3457	6220.47	1
17105.5449	6178.943	1
17105.7031	6005.64746	1
17106.168	6235.18848	1
17107.3965	5861.027	1
17107.5078	5957.698	1
17107.7441	5882.533	1
17107.875	6059.42725	1
17107.9648	6037.44727	1
17108.084	6269.47949	1
17108.1777	6348.11426	1
17108.2676	5899.949	1
17108.5332	6124.796	1
17109.5313	6078.46875	1
17109.7051	6042.856	1
17110.0527	5985.2373	1
17110.4121	6266.27344	1
17111.0039	5995.7583	1
17111.2617	6086.64941	1
17111.3516	5984.71143	1
17111.8965	6480.089	1
17112.084	6341.817	1
17112.4453	6268.17041	1
17112.4922	6153.388	1
17112.5039	6406.22266	1
17113.6836	6379.756	1
17114.2559	5940.09229	1
17115.8184	5881.551	1
17116.1855	6166.488	1
17116.2148	6324.28174	1
17116.4316	5930.39453	1
17116.6348	6085.8833	1
17118.2656	6027.33057	1
17118.5957	6235.124	1
17120.34	6230.721	1
17121.0625	6216.95654	1
17121.2832	6114.47852	1
17121.875	6291.04248	1
17122.1035	6336.74561	1
17122.1133	6412.722	1
17122.2129	6128.65527	1
17122.502	5903.91846	1
17122.9551	5881.69434	1
17124.1953	6347.645	1
17124.5332	6176.122	1
17124.9219	6257.48047	1
17125.2383	6086.9043	1
17125.4238	6028.216	1
17125.6172	6057.205	1
17125.8613	6455.88965	1
17126.043	6064.061	1
17126.06	6342.208	1
17126.5469	6247.705	1
17128.4531	6267.085	1
17128.64	6105.12354	1
17129.2285	6080.36328	1
17130.13	6224.21143	1
17130.1445	6192.35645	1
17130.25	6311.738	1
17130.96	6203.506	1
17132.041	5934.7876	1
17132.26	5933.47168	1
17132.2969	6184.77734	1
17132.5859	6005.26172	1
17134.6484	6192.133	1
17134.7266	6081.96729	1
17135.1	6280.10645	1
17135.209	6152.913	1
17136.95	6354.562	1
17136.9863	6021.032	1
17137.1582	5996.433	1
17137.2754	6012.86	1
17137.8359	5888.45068	1
17137.8867	5878.324	1
17137.9023	5981.085	1
17138.44	6069.624	1
17138.6465	6516.06641	1
17139.7129	6223.524	1
17139.9082	6012.068	1
17140.0625	6148.952	1
17140.3711	6293.94336	1
17140.4141	6157.966	1
17141.0586	6041.72949	1
17141.1914	6182.238	1
17141.3848	6110.593	1
17142.0156	6010.12	1
17142.3379	6197.34326	1
17142.7773	5961.537	1
17142.8281	6145.08545	1
17142.9414	6211.96045	1
17143.8164	6273.31738	1
17143.9063	6153.375	1
17144.44	6071.583	1
17144.6133	6257.69971	1
17145.27	6290.738	1
17145.6133	6244.758	1
17146.4941	6439.09668	1
17146.6035	6022.038	1
17147.5059	6133.9707	1
17147.5117	6131.226	1
17148.0117	5940.853	1
17148.1914	6191.433	1
17148.4668	6213.6167	1
17148.6328	5913.43945	1
17148.793	6241.163	1
17149.1855	6350.62256	1
17149.8672	6258.67041	1
17149.8711	6052.506	1
17150.0859	6259.124	1
17150.23	6189.94531	1
17150.36	6151.952	1
17151.17	6133.625	1
17151.5977	6200.45947	1
17151.7012	6547.035	1
17152.4824	6316.73438	1
17152.6563	6471.642	1
17153.2773	6040.994	1
17153.4	6054.067	1
17153.68	6114.45947	1
17153.9551	6173.784	1
17155.32	6121.00635	1
17156.0781	5985.8833	1
17156.2969	6097.49365	1
17157.5352	5995.52832	1
17159.9824	5933.30469	1
17161.4883	6158.32959	1
17161.8535	6319.37451	1
17163.6738	5905.572	1
17164.0469	6234.55957	1
17164.11	6173.85547	1
17164.4063	6167.58936	1
17164.457	5938.25439	1
17165.1426	6118.142	1
17165.2188	5999.06836	1
17165.48	6446.667	1
17165.8281	6071.194	1
17165.8613	6410.12549	1
17166.1055	6177.61	1
17166.3438	6137.37256	1
17166.3965	6259.10449	1
17166.4336	5821.986	1
17166.6465	6047.69238	1
17166.86	6260.57568	1
17167.5645	6120.26	1
17167.7559	5978.5835	1
17167.9063	6266.0415	1
17169.4551	5886.82129	1
17169.5527	6235.64941	1
17169.5547	6131.746	1
17170.0547	5988.257	1
17170.31	5932.358	1
17170.3164	6264.91357	1
17170.6523	6027.93652	1
17172.6973	6028.249	1
17173.3867	6082.965	1
17174.4434	6279.385	1
17174.66	6173.11963	1
17174.8438	6136.11328	1
17175.3555	5908.568	1
17177.5234	5975.85449	1
17177.6074	6176.88	1
17177.7539	6187.654	1
17179.3223	6176.38525	1
17179.416	5969.04736	1
17179.8867	5732.797	1
17180.8223	6055.018	1
17181.1328	6203.94043	1
17181.2813	5988.97656	1
17181.668	6251.79932	1
17182.6621	6252.158	1
17182.9063	6070.902	1
17183.0137	6303.374	1
17183.49	6155.93652	1
17183.7637	6251.83936	1
17183.9922	6175.77832	1
17184.7266	6366.46533	1
17185.8477	6355.2334	1
17186.0176	6230.55127	1
17186.3359	6259.19141	1
17186.3613	5776.94727	1
17187.2461	6496.47461	1
17187.3887	6105.224	1
17187.7617	6346.28662	1
17187.9219	6257.73438	1
17188.05	6358.29	1
17188.6855	5990.98438	1
17188.8945	6272.63574	1
17189.1641	6168.34961	1
17189.4648	6254.572	1
17189.5	6357.6	1
17191.0059	5922.082	1
17191.834	5710.36035	1
17192.12	6192.25635	1
17192.4648	6149.07275	1
17192.4727	6068.35938	1
17192.5645	6094.38867	1
17193.2324	5977.466	1
17193.375	6183.233	1
17193.5488	6057.62061	1
17193.5879	6520.46436	1
17193.6113	6105.367	1
17193.99	6339.94238	1
17194.29	6002.093	1
17195.6934	6087.898	1
17196.418	5736.53955	1
17197.002	6281.398	1
17197.1816	6161.094	1
17197.9551	6505.343	1
17198.15	5771.845	1
17198.6465	6138.81738	1
17199.1035	6140.29834	1
17199.1172	6182.80957	1
17199.14	6298.15234	1
17199.4668	6021.401	1
17200.0586	6368.484	1
17201.3379	5941.593	1
17201.6621	6147.862	1
17201.97	6328.51172	1
17202.1445	6403.628	1
17203.9023	6255.59229	1
17203.916	6055.933	1
17204.4023	6281.46436	1
17204.4473	6169.82861	1
17206.3672	5982.23535	1
17206.4082	6313.097	1
17206.7637	6069.842	1
17206.8359	5974.176	1
17207.6934	5958.86035	1
17207.9766	6163.13525	1
17208.6777	5825.34229	1
17209.2188	6114.432	1
17209.5137	6574.89648	1
17209.7813	6173.433	1
17210.291	6073.69	1
17210.5469	6241.971	1
17211.56	6401.635	1
17211.6953	6198.3335	1
17212.3535	5987.60352	1
17213.0723	6353.557	1
17213.1328	6033.4165	1
17213.9824	6247.65771	1
17214.0254	6237.80469	1
17214.6543	6106.04541	1
17214.6621	6202.48535	1
17214.9824	5974.30957	1
17216.0742	6344.891	1
17216.375	6100.999	1
17216.8926	6244.341	1
17217.0332	6048.467	1
17217.1621	6466.33936	1
17217.4883	6226.87061	1
17217.502	6342.18262	1
17218.7148	6479.87354	1
17219.4863	6180.82959	1
17219.498	6113.565	1
17219.94	5918.56934	1
17219.9922	6451.17334	1
17220.4434	6510.576	1
17220.5352	6250.55469	1
17220.8086	6136.041	1
17221.4551	6250.79834	1
17221.5547	6071.98828	1
17221.6172	6325.35	1
17222.0859	6223.16846	1
17222.8379	6261.33447	1
17224.0859	6003.21533	1
17224.5762	6364.028	1
17225.2422	6295.31836	1
17225.3066	6165.96143	1
17225.4355	6104.966	1
17226.5586	5815.585	1
17227.4473	6480.97949	1
17227.7148	6017.375	1
17228.3242	6236.26758	1
17228.373	6062.10352	1
17229.0586	6527.486	1
17230.1621	6080.57764	1
17230.2871	5990.52344	1
17230.63	6242.11426	1
17230.6543	5993.91064	1
17231.0566	6063.61475	1
17231.084	6168.14746	1
17231.209	6090.729	1
17231.4063	6162.75928	1
17231.9336	6192.098	1
17232.2676	6192.6416	1
17233.0371	5952.3833	1
17233.6855	6201.94141	1
17233.7285	6123.531	1
17233.7871	6440.314	1
17234.127	6198.77637	1
17234.2246	6192.803	1
17234.3613	6139.74	1
17234.377	6028.33252	1
17234.4434	6422.84961	1
17234.6777	6182.192	1
17235.3027	6521.121	1
17235.3887	6189.44336	1
17236.3535	6229.21875	1
17236.582	6174.24	1
17236.707	6209.83838	1
17237.2461	6054.17773	1
17238.6289	6045.358	1
17239.4941	6011.599	1
17239.7383	5963.84	1
17240.0449	6124.06934	1
17240.2266	6514.553	1
17241.5918	5910.99463	1
17242.498	6259.21631	1
17243.4063	6082.45264	1
17244.5371	6115.453	1
17244.6172	6150.386	1
17244.7637	5947.193	1
17245.166	6328.779	1
17245.4258	5986.999	1
17245.8418	6255.71143	1
17245.8984	6275.09668	1
17246.8125	6159.005	1
17246.8477	6048.652	1
17246.9551	5957.871	1
17248.3086	6205.991	1
17248.54	6236.538	1
17249.0352	6058.341	1
17249.3984	6182.028	1
17249.7578	5886.11572	1
17250.3652	6250.637	1
17251.29	6074.88525	1
17252.29	6060.01855	1
17252.47	6244.131	1
17252.5645	6206.12451	1
17253.041	6054.79443	1
17254.58	6077.42	1
17254.7617	5894.849	1
17255.9668	6109.22266	1
17257.2832	6057.54	1
17257.3066	6328.327	1
17258.6875	6135.49951	1
17259.166	6270.53662	1
17259.4766	6084.75	1
17261.21	6207.63	1
17261.2969	6340.14941	1
17262.4336	6462.48145	1
17262.52	6084.79053	1
17262.6719	6101.986	1
17263.209	6103.095	1
17263.4434	5976.134	1
17264.1367	6101.679	1
17267.21	6234.542	1
17267.64	6180.35156	1
17267.9316	5764.72559	1
17268.9531	6108.05225	1
17269.123	6197.50732	1
17269.1973	6318.583	1
17269.5078	6211.939	1
17269.877	6040.79639	1
17270.7578	6331.773	1
17270.9063	5885.65967	1
17271.0488	6116.9834	1
17272.7441	6165.463	1
17273.66	6215.79053	1
17273.8242	6142.39	1
17273.8848	6319.52051	1
17274.1055	6310.95068	1
17274.3477	6543.02637	1
17274.4961	6133.07666	1
17274.582	6312.78564	1
17274.791	6257.62061	1
17274.9668	6252.025	1
17275.293	6248.05225	1
17276.9941	5963.972	1
17278.7	6028.08154	1
17278.7813	6341.291	1
17280.27	6341.92725	1
17280.3359	5999.70166	1
17280.4434	6249.652	1
17280.4727	5915.40332	1
17281.1	6170.079	1
17281.3633	6120.511	1
17281.4551	6003.36572	1
17281.6465	6340.20068	1
17281.75	6413.36	1
17282.0664	6237.206	1
17282.7129	6377.18945	1
17282.9453	6148.733	1
17282.98	6165.71973	1
17283.16	5963.16455	1
17283.3086	5902.977	1
17283.4648	6223.287	1
17284.85	6205.883	1
17285.24	6097.445	1
17285.8633	6116.642	1
17286.76	5923.287	1
17286.877	6146.528	1
17287.9844	6271.90527	1
17288.0527	6206.417	1
17288.0879	6173.905	1
17288.1719	5979.282	1
17288.6465	6246.77	1
17288.6563	6189.225	1
17289.0215	6127.282	1
17289.7969	6181.58	1
17289.8672	5940.324	1
17290.34	6199.491	1
17290.5645	6125.633	1
17290.6113	6208.27246	1
17291.6465	5842.71436	1
17291.7852	6244.55859	1
17292.332	6247.043	1
17292.5215	6087.843	1
17293.5938	5941.26172	1
17293.666	6150.197	1
17294.0781	6181.181	1
17294.39	6165.842	1
17294.6777	5885.0625	1
17295.1133	6178.95459	1
17295.6777	6310.54541	1
17295.9824	6273.359	1
17296.3887	6256.38135	1
17296.8652	6354.596	1
17297.33	6281.408	1
17297.7129	6363.002	1
17298.2012	6079.317	1
17298.3477	5980.11328	1
17299.0781	6030.87	1
17299.42	5914.485	1
17300.6777	6356.97852	1
17300.9	6208.497	1
17301.5977	6230.454	1
17302.17	6157.82861	1
17303.1211	6080.69238	1
17303.55	6301.1167	1
17304.1074	6191.017	1
17304.8438	6272.865	1
17306.9336	5812.429	1
17307.2988	6540.124	1
17307.5859	6298.768	1
17308.6074	5881.146	1
17308.7617	6321.442	1
17308.8984	6676.855	1
17309.3242	6119.54541	1
17309.5625	6224.735	1
17309.6934	6191.178	1
17310.7578	5786.68652	1
17311.41	6019.74756	1
17311.6055	5955.751	1
17311.93	6281.20752	1
17312.0879	6267.437	1
17312.1426	6364.813	1
17313.0234	6274.17773	1
17313.0879	5899.75537	1
17313.7246	6210.064	1
17314.2363	6468.1875	1
17314.3867	6319.30127	1
17314.41	6039.524	1
17314.7813	6416.23242	1
17314.9258	5850.739	1
17315.5449	6354.66162	1
17316.1	6213.57275	1
17316.5645	6039.65625	1
17316.5762	6282.232	1
17316.623	6315.35547	1
17316.6758	6230.226	1
17317.1133	6139.70654	1
17319.0332	6328.913	1
17319.3613	6064.45459	1
17322.125	6340.44141	1
17323.08	6257.94531	1
17324.8828	6553.3916	1
17325.1641	6292.118	1
17325.3125	6281.98242	1
17325.5977	6402.616	1
17326.0313	6522.49072	1
17326.2754	6187.93457	1
17326.79	6294.988	1
17326.8535	6174.72656	1
17327.459	6048.951	1
17328.0938	6452.21	1
17328.2813	6217.50342	1
17328.3145	6556.365	1
17328.41	6076.603	1
17328.8086	6309.14941	1
17328.9238	6301.34668	1
17329.0527	6234.39453	1
17329.873	6089.02637	1
17330.1914	6246.304	1
17331.8418	6254.763	1
17332.209	6336.735	1
17332.6152	6073.348	1
17332.77	6251.83057	1
17333.38	6242.85059	1
17334.0762	6247.603	1
17335.3945	6219.64063	1
17335.9434	6008.13037	1
17336.1074	6299.18945	1
17336.1484	6567.337	1
17336.5586	6182.38232	1
17338.0723	6106.632	1
17338.1973	6422.62939	1
17340.2168	6034.24365	1
17340.541	6255.204	1
17341.03	6252.361	1
17341.166	6253.727	1
17341.375	6065.84961	1
17341.8613	6550.60547	1
17342.33	6397.03	1
17342.8828	5955.802	1
17343.4531	6727.9585	1
17344.9473	6145.703	1
17344.9746	6328.43164	1
17345.4551	5863.932	1
17345.4824	6301.842	1
17345.67	6121.0957	1
17345.877	6334.12256	1
17345.9844	6027.371	1
17346.46	6225.70654	1
17347.1914	5861.778	1
17347.5859	6210.638	1
17347.6055	6510.04834	1
17348.3125	6097.68	1
17350.041	6322.1543	1
17350.6348	6169.677	1
17350.88	5998.9165	1
17351.3125	6127.28174	1
17351.3633	6271.29053	1
17351.4922	6301.829	1
17351.9	6269.57764	1
17352.0527	6119.38672	1
17352.1016	6221.91357	1
17353.6758	6021.017	1
17354.4844	5928.76465	1
17355.0547	6143.473	1
17355.3711	6282.062	1
17355.3789	6190.954	1
17355.543	6100.39941	1
17355.6	6384.20264	1
17355.8262	6253.069	1
17356.3984	5911.3623	1
17356.5684	6558.169	1
17356.9043	6263.54639	1
17357.2324	6249.03125	1
17357.6523	6372.105	1
17358.3574	6106.141	1
17358.5234	6067.25635	1
17359.8223	6357.691	1
17359.8223	6100.31055	1
17359.88	6350.75928	1
17359.95	6143.264	1
17360.96	6441.362	1
17361.31	6129.93555	1
17361.4863	6180.54053	1
17361.6289	6172.007	1
17361.6445	6088.472	1
17362.5547	6165.135	1
17364.5547	5975.57666	1
17365.58	6391.078	1
17366.5254	6177.09375	1
17368.0234	6277.32227	1
17368.42	6113.44727	1
17368.4727	6092.023	1
17368.5156	6081.5127	1
17370.5176	6231.093	1
17370.6484	6467.82764	1
17371.34	6401.133	1
17372.1973	6276.369	1
17372.3184	6217.0127	1
17373.3789	6178.922	1
17373.7949	6530.06	1
17375.248	6452.25537	1
17375.35	6203.943	1
17375.625	6333.02441	1
17377.58	5922.95068	1
17378.2227	6029.70557	1
17378.5938	6254.76465	1
17380.0176	6644.699	1
17380.1348	6263.81	1
17381.0625	6367.991	1
17381.3086	6302.193	1
17381.49	5887.09473	1
17381.75	6235.252	1
17382.5977	6230.709	1
17383.5332	6178.64844	1
17385.9277	6026.39258	1
17386.5684	5894.56055	1
17387.2344	6438.547	1
17387.2832	5834.403	1
17388.1914	6345.4873	1
17388.4512	6225.872	1
17388.873	6537.93457	1
17389.5918	6343.115	1
17389.8516	5996.96436	1
17390.1172	6427.21436	1
17390.3633	5905.31445	1
17390.5723	6282.58447	1
17390.6543	6511.05664	1
17391.459	6138.757	1
17391.6445	6308.91357	1
17392.043	6349.387	1
17392.54	5964.37939	1
17392.8457	6517.21143	1
17392.877	6168.53564	1
17393.1582	6159.73535	1
17393.6973	6086.3667	1
17394.4	5995.426	1
17395.33	6373.744	1
17395.4512	6257.162	1
17396.2441	6532.31348	1
17396.46	6185.77539	1
17397.002	6125.74854	1
17397.3867	6483.60742	1
17399.002	6180.43652	1
17399.5488	6421.31152	1
17399.81	6144.07568	1
17399.97	6379.085	1
17401.9316	6151.754	1
17402.0449	6239.59473	1
17402.58	6213.74756	1
17402.793	6269.59375	1
17403.24	6157.72754	1
17403.26	6114.19043	1
17404.64	6088.65039	1
17405.6582	6303.313	1
17407.1348	6134.35938	1
17407.1387	6257.88232	1
17407.3984	6385.047	1
17407.5332	6748.41943	1
17407.582	6292.388	1
17408.5469	6162.28125	1
17409.5371	6113.452	1
17409.6465	6318.49268	1
17411.5352	6267.993	1
17411.7559	5943.978	1
17412.01	5944.699	1
17412.7	6191.9917	1
17414.1113	6281.19	1
17415.4473	6359.30957	1
17415.7617	6176.755	1
17416.3867	6277.406	1
17416.85	6631.389	1
17417.7852	6384.626	1
17418.1816	6227.705	1
17418.9746	6265.744	1
17419.02	6123.15625	1
17420.04	6159.185	1
17420.9121	6619.554	1
17422.1289	6076.943	1
17422.2969	6423.981	1
17423.4316	6374.828	1
17424.7188	6099.21973	1
17427.2813	6148.516	1
17427.6055	6173.174	1
17428.1348	6367.171	1
17428.57	6124.78027	1
17431.1055	6352.143	1
17432.0449	6174.52441	1
17432.1719	6182.159	1
17432.1719	6340.64941	1
17432.3535	6233.37061	1
17433.4219	6364.3125	1
17434.5488	6243.37	1
17434.58	6226.972	1
17434.7969	6036.7417	1
17435.332	6222.34473	1
17435.58	6246.52539	1
17439.0352	6374.251	1
17439.27	6316.924	1
17439.291	6085.05371	1
17439.4512	6317.064	1
17439.8613	6359.66553	1
17440.21	6516.322	1
17440.2246	6290.91064	1
17440.293	6520.22656	1
17440.4316	6010.634	1
17440.89	6044.05762	1
17441.6367	6223.62354	1
17442.959	5974.43	1
17443.5586	6374.823	1
17443.7129	6256.50146	1
17444.3555	6166.21045	1
17444.5938	6357.819	1
17444.8613	6454.73438	1
17445.2012	6125.32275	1
17446.2324	6139.592	1
17446.4277	6344.245	1
17446.7441	6174.27441	1
17447.4941	6339.10547	1
17448.0117	6179.81445	1
17448.02	6154.13574	1
17448.2363	6386.40039	1
17449.8477	6224.837	1
17449.9336	5986.147	1
17450.3	6424.24951	1
17451.33	6604.703	1
17452.7168	6724.47559	1
17453.791	6463.0376	1
17453.959	6323.371	1
17454	6355.08447	1
17454.1973	6013.208	1
17454.6016	6236.59375	1
17457.9727	6130.364	1
17458.3027	5925.72168	1
17458.57	6316.30127	1
17458.793	6174.55225	1
17458.9961	6220.11865	1
17459.56	6206.20068	1
17459.6758	6133.05029	1
17460.0938	6264.034	1
17460.3418	5926.29736	1
17460.52	6185.37744	1
17461.34	6169.58057	1
17461.6172	6252.18164	1
17461.875	6276.861	1
17461.9512	6397.61572	1
17462.41	6332.12939	1
17462.82	6131.739	1
17463.1445	6435.904	1
17463.3457	6287.2793	1
17463.39	6036.809	1
17463.541	6321.94531	1
17464.3047	6151.62158	1
17464.957	6320.328	1
17465.07	6350.58154	1
17466.2754	6303.08643	1
17466.3848	6058.53564	1
17466.7617	6231.76172	1
17468.46	6494.46533	1
17468.7656	6670.41357	1
17470.752	6034.689	1
17471.5313	6114.01953	1
17471.7188	6232.986	1
17471.8887	6151.124	1
17476.0469	5993.26172	1
17476.2422	6287.53125	1
17477.0684	6233.81055	1
17477.36	6321.23438	1
17478.418	5869.14063	1
17479.6055	6218.832	1
17480.459	6338.58545	1
17482.8672	6223.695	1
17482.9883	6486.47363	1
17483.57	6026.34	1
17484.56	6126.92236	1
17486.9238	6345.0127	1
17487.7656	6151.64844	1
17487.9336	6169.51172	1
17489.7871	6405.73	1
17489.7969	6257.071	1
17489.8242	6837.901	1
17489.9922	6518.48242	1
17490.2324	5832.449	1
17490.875	6373.85449	1
17491.85	6428.398	1
17491.8652	6141.92725	1
17491.9531	6767.231	1
17493.3223	6329.17871	1
17493.4277	6292.1084	1
17493.6211	6173.786	1
17493.9668	6233.061	1
17494.7617	6364.90869	1
17495.6387	6170.626	1
17495.8438	6310.98242	1
17497.03	6221.38525	1
17497.1113	6461.526	1
17497.3613	6073.10938	1
17497.9785	6334.58252	1
17499.6	6282.823	1
17500.2461	6391.014	1
17500.5273	6312.44	1
17500.6934	6147.01025	1
17501.16	6271.844	1
17501.3633	6199.6123	1
17501.4629	6232.73	1
17502.8867	6755.76025	1
17502.9082	6351.201	1
17502.9219	6414.90527	1
17504.92	6287.85156	1
17505.377	5894.622	1
17505.54	6075.04	1
17505.56	6063.94629	1
17506.166	6125.171	1
17507.2754	6023.64063	1
17509.998	6462.87549	1
17510.7578	6205.119	1
17511.71	6502.27637	1
17515.5684	6625.497	1
17515.6211	6352.22852	1
17515.9023	6163.898	1
17516.498	6428.706	1
17517.0723	7095.94141	1
17518.3047	6076.642	1
17518.6914	6259.623	1
17519.3047	6295.273	1
17520.418	6028.043	1
17520.5039	6255.288	1
17520.9063	6457.13428	1
17521.5742	6526.044	1
17524.3418	5924.65527	1
17524.5254	6293.038	1
17525.6445	6382.36768	1
17526.875	6132.15137	1
17527.502	6576.563	1
17527.7813	6539.60254	1
17528.0117	6483.35645	1
17529.4277	6207.49756	1
17530.5137	6090.15674	1
17531.45	6347.313	1
17531.498	6435.212	1
17534.31	6644.257	1
17534.625	6225.7793	1
17535.3418	6614.68555	1
17538.3184	6458.48926	1
17539.1113	5901.87061	1
17539.8262	6501.218	1
17540.3613	6514.084	1
17540.7148	6368.55469	1
17540.8359	6731.81445	1
17541.6641	6235.009	1
17543.4434	6549.77832	1
17543.8848	6292.832	1
17544.6973	6369.659	1
17547.2188	6221.73926	1
17547.8281	6288.263	1
17548.9727	6511.986	1
[truncated: 13,891 more rows]
