# Supplementary material for: A droplet digital PCR (ddPCR) assay to detect Helicoverpa armigera (Lepidoptera: Noctuidae) in bulk trap samples
Source: PLoS One. 2017 May 31;12(5):e0178704. doi: 10.1371/journal.pone.0178704 (PMC5451079; doi:10.1371/journal.pone.0178704)
Supplement: S1 Table — (ZIP) [file pone.0178704.s001.zip › HELICOV_128.csv]

Ch1 Amplitude	Ch2 Amplitude	Cluster
16046.0293	5661.666	1
16394.43	5748.05469	1
16426.0117	5916.344	1
16529.6035	6041.313	1
16560.4141	5915.70166	1
16638.1816	5891.43945	1
16645.87	5851.66	1
16659.8516	5773.588	1
16660.2988	5826.718	1
16686.4063	6002.79932	1
16698.8184	5909.819	1
16713.3438	5935.857	1
16719.7031	5985.472	1
16731.6641	5779.722	1
16744.4883	5919.59131	1
16769.6	5800.353	1
16772.52	6179.05225	1
16775.1719	6062.6543	1
16791.8574	6127.669	1
16799.1758	5868.36963	1
16805.0059	6176.5625	1
16805.832	5867.85449	1
16817.9277	5982.865	1
16820.6523	6038.706	1
16826.5664	6152.27148	1
16831.13	5813.492	1
16834.377	5964.27148	1
16835.752	5927.597	1
16839.3223	6111.53564	1
16840.33	5941.49072	1
16843.5156	5688.501	1
16846.2637	6200.68848	1
16855.6582	6112.0166	1
16867.5137	5955.343	1
16871.36	5968.669	1
16872.3223	5865.395	1
16875.1172	5906.274	1
16879.9531	6243.37549	1
16880.2539	5845.023	1
16886.33	6035.0293	1
16891.4688	5921.436	1
16891.8828	6239.08	1
16901.4277	6104.665	1
16908.1445	6054.482	1
16910.6172	5830.02051	1
16914.0039	5981.365	1
16914.627	6033.52344	1
16915.4824	5977.77734	1
16915.6	6076.78369	1
16918.25	6162.02246	1
16921.1	6142.852	1
16921.3477	5838.37939	1
16924.18	5872.8916	1
16926.39	5911.233	1
16926.6816	6218.649	1
16930.4922	5979.868	1
16933.1973	5959.658	1
16933.9121	5775.678	1
16934.2422	5976.28955	1
16935.168	6010.561	1
16942.0313	6083.63672	1
16944.2422	6294.85547	1
16944.41	5974.612	1
16948.81	5886.204	1
16952.4434	5964.85645	1
16957.26	6405.156	1
16957.6035	5881.643	1
16958.0488	5987.5874	1
16960.2051	5802.891	1
16963.0273	5823.73633	1
16963.1035	6082.97168	1
16969.46	6041.179	1
16972.3223	6155.857	1
16972.75	6160.30664	1
16975.13	6356.523	1
16978.9219	6182.417	1
16983.6738	5639.504	1
16987.707	6094.325	1
16990.0762	5962.16553	1
16990.85	5727.36768	1
16991.8223	6015.008	1
16994.877	5822.053	1
16996.95	6049.81055	1
16999.3047	5962.57568	1
16999.8535	6002.06055	1
17004.9922	6088.681	1
17006.8438	6078.19873	1
17007.8926	5729.71729	1
17010.9	5773.19	1
17012.08	6300.5957	1
17012.1133	6299.2915	1
17013.3926	5820.305	1
17014.8848	5971.05273	1
17014.9375	6059.20068	1
17016.3516	5806.72	1
17016.9922	5886.59668	1
17019.334	5853.38672	1
17021.8477	5992.635	1
17023.7227	6182.78369	1
17023.7246	5853.95	1
17024.2285	6627.7	1
17024.5977	6177.31348	1
17027.5352	5943.049	1
17031.1484	6188.499	1
17033.3281	5990.166	1
17039.08	6068.248	1
17039.5938	5926.042	1
17039.9863	6110.848	1
17040.52	6127.87	1
17042.6777	6094.5835	1
17045.1348	6062.906	1
17045.33	6063.101	1
17045.957	6181.50244	1
17048.11	6147.80273	1
17048.7773	5823.858	1
17049.1621	6002.985	1
17049.8281	5908.16064	1
17052.0156	6393.094	1
17052.9121	5696.62	1
17052.918	6061.47754	1
17056.7227	5925.09961	1
17058.38	6197.864	1
17063.9063	6257.797	1
17069.4863	6150.917	1
17070.2949	6167.52	1
17071.5234	6289.94	1
17072.9648	6031.20654	1
17072.99	5954.202	1
17073.88	6010.123	1
17074.3867	6052.03174	1
17075.1465	5961.952	1
17076.6582	6016.774	1
17079.498	6004.6416	1
17082.0313	6084.286	1
17082.1621	6138.737	1
17083.2129	6001.06152	1
17086.3086	5938.54736	1
17089.6836	6163.75342	1
17091.457	6150.36963	1
17095.3223	6088.793	1
17097.5781	5944.774	1
17097.7168	5959.555	1
17100.8164	6115.037	1
17101.7031	5936.676	1
17103.8086	6083.551	1
17106.9043	6266.75244	1
17108.8867	6239.98828	1
17110.92	5800.91455	1
17112.64	6136.27051	1
17113.3027	5959.42236	1
17113.834	5939.71045	1
17115.2422	6143.4624	1
17116.5977	6030.28	1
17121.5039	5931.536	1
17121.791	6018.50928	1
17122.4727	6100.607	1
17123.1777	5932.86035	1
17126.5371	6313.04346	1
17127.377	6090.604	1
17127.51	6352.87744	1
17130.5859	5492.993	1
17131.9824	6294.413	1
17136.2754	6115.74	1
17136.2988	6254.94873	1
17137.8945	6278.395	1
17140.1348	6000.43457	1
17140.22	6176.327	1
17140.791	5930.15039	1
17144.63	5992.59326	1
17145.45	6056.62842	1
17147.002	5783.94775	1
17149.01	6043.76953	1
17149.1055	6060.241	1
17149.19	6104.495	1
17149.6621	5951.84	1
17149.7441	6305.111	1
17151.1445	5851.45	1
17152.3574	5930.272	1
17152.9551	5924.977	1
17154.15	6192.63965	1
17154.2266	6010.88037	1
17154.4082	6121.059	1
17157.5566	6027.117	1
17158.1836	5965.29932	1
17159.5371	6116.84131	1
17159.68	6071.75928	1
17159.8555	6231.75537	1
17160.707	5972.31152	1
17161.15	5680.57568	1
17161.9336	5873.1543	1
17163.12	6143.91846	1
17163.293	6154.386	1
17164.0547	5794.8916	1
17164.2383	5932.99072	1
17164.416	5936.227	1
17164.5645	5896.30127	1
17166.0469	5982.99072	1
17167.03	5951.57666	1
17169.2188	6000.95654	1
17170.7559	5999.303	1
17170.82	5868.621	1
17170.9023	6291.53564	1
17171.375	6188.49072	1
17173.2578	6213.032	1
17174.4043	6238.30029	1
17175.7813	5986.12158	1
17176.2148	5985.415	1
17177.4023	6020.83252	1
17180.4336	6056.63232	1
17181.1523	5950.192	1
17182.3828	6023.882	1
17182.74	6129.61475	1
17184.375	6043.862	1
17184.8	5937.52637	1
17185.207	6154.706	1
17185.5469	6084.15332	1
17188.71	5800.036	1
17191.8516	5886.425	1
17196.0547	6394.23633	1
17197.3672	6142.915	1
17197.9551	6181.575	1
17198.6387	6020.06836	1
17198.8047	6137.07861	1
17199.29	5855.281	1
17200.207	5914.624	1
17200.28	5915.039	1
17200.3184	6010.11328	1
17200.457	5825.656	1
17202.1621	5718.67432	1
17203.36	6020.558	1
17204.9746	6550.775	1
17205.1289	5990.46045	1
17205.1523	6012.174	1
17206.9082	6065.37549	1
17207.2188	5938.243	1
17207.2832	5813.129	1
17208.5742	6008.30957	1
17208.8555	6211.95166	1
17210.3359	6169.46631	1
17211.4551	5854.48926	1
17212.1914	6062.141	1
17212.87	5908.57	1
17215.0234	5986.05029	1
17216.248	6121.744	1
17216.7461	6210.74	1
17217.2578	6091.424	1
17217.7461	6105.781	1
17218.6621	5959.162	1
17219.5332	6251.49365	1
17221.5137	5938.076	1
17223.873	6015.013	1
17224.4355	6126.671	1
17225.4629	6260.103	1
17225.6465	6149.63037	1
17225.7051	6141.385	1
17227.5742	6112.60352	1
17228.2832	5833.745	1
17228.8223	6132.094	1
17228.9824	6247.54639	1
17230.3711	6549.015	1
17236.77	6092.3374	1
17238.6465	6144.8833	1
17238.6855	6245.707	1
17239.4316	6110.99072	1
17239.5039	6051.453	1
17239.7188	5986.157	1
17240.0059	5973.647	1
17240.4531	6110.473	1
17240.4688	6182.14258	1
17244.4473	5917.48535	1
17246.6465	6148.32275	1
17250.13	6102.0957	1
17251.3828	5925.93848	1
17251.4023	6036.20264	1
17253.2188	6295.39551	1
17255.1426	6149.904	1
17256.11	5947.135	1
17256.12	6037.24854	1
17256.1738	5828.005	1
17256.64	5819.136	1
17257.6	6066.68652	1
17257.7969	6273.37646	1
17258.2461	5885.81152	1
17258.7637	5960.819	1
17259.3125	6185.82471	1
17261.252	6253.449	1
17261.3066	6196.11426	1
17261.7441	5912.711	1
17261.834	6317.07	1
17262.4883	5702.39941	1
17263.1738	6070.51758	1
17265.65	6113.27	1
17268.66	6319.431	1
17269.7832	5999.93945	1
17270.0957	6171.723	1
17270.8789	6035.30127	1
17271.2168	6242.83057	1
17271.5742	6165.3916	1
17271.68	5960.25	1
17272.3438	6255.32471	1
17272.3457	6188.46045	1
17272.5176	6272.875	1
17272.7832	5977.225	1
17273.3477	5938.17432	1
17273.4766	6252.434	1
17274.4785	6172.27051	1
17275.0469	6043.318	1
17275.3164	5929.414	1
17276.457	6169.37939	1
17277.4355	6352.83545	1
17279.082	5997.37451	1
17279.4453	6201.489	1
17280.082	6146.63232	1
17281.2969	5698.399	1
17281.6348	6376.30371	1
17281.7266	6185.179	1
17282.4629	6167.67725	1
17284.7168	6087.008	1
17285.56	6284.175	1
17286.8574	6288.64941	1
17287.22	6108.359	1
17289.44	5866.4624	1
17291.07	6108.94775	1
17293.7734	6461.68262	1
17294.1367	5987.597	1
17295.2637	6034.576	1
17295.6152	6015.31641	1
17295.959	6151.603	1
17299.3086	5970.939	1
17301.42	6338.719	1
17301.7539	6366.32959	1
17302.168	6233.19775	1
17304.7129	6058.531	1
17305.5586	6062.03	1
17306.0527	6091.531	1
17306.35	6180.71533	1
17306.3887	6354.024	1
17312.4629	6089.55762	1
17312.5684	6124.128	1
17315.582	6014.46143	1
17318.0547	6266.401	1
17318.2871	6240.60742	1
17318.41	6244.184	1
17319.33	6359.71875	1
17319.92	6203.98145	1
17320.666	6147.56152	1
17322.5039	5803.242	1
17323.918	6185.099	1
17325.791	6105.625	1
17325.9375	6089.377	1
17326.3066	6180.384	1
17326.7637	6134.784	1
17327.7031	6263.718	1
17327.707	6462.35742	1
17327.8027	5925.754	1
17328.3164	6228.35938	1
17328.8457	6154.492	1
17328.916	6251.44238	1
17328.9375	6245.77734	1
17329.6523	6034.0957	1
17329.8574	6263.64551	1
17330.2617	6312.676	1
17330.6484	5976.292	1
17331.4473	6165.31	1
17335.4375	6451.85352	1
17336.1738	5901.834	1
17336.4785	6141.9043	1
17336.7539	6036.3335	1
17338.6133	6425.94141	1
17339.9512	6401.352	1
17340.79	6468.67627	1
17341.0879	6108.248	1
17342.3379	6320.85742	1
17343.3223	6170.738	1
17345.62	6264.45654	1
17345.6973	6038.89	1
17345.9277	6460.2124	1
17348.043	6165.72949	1
17348.44	6518.025	1
17349.26	6320.84326	1
17350.2344	5926.053	1
17353.48	6563.085	1
17353.7324	6247.04639	1
17357.4746	5852.258	1
17357.6426	6332.222	1
17358.8	6059.223	1
17359.39	6444.968	1
17359.5547	5930.88672	1
17360.2227	6624.50049	1
17360.8184	6076.22559	1
17365.55	6188.63135	1
17366.16	6229.798	1
17367.002	6383.903	1
17367.3418	6322.106	1
17367.3633	6051.418	1
17367.5156	6265.28	1
17369.1445	6131.625	1
17369.2813	6224.32031	1
17370.1621	6099.138	1
17370.8945	6150.736	1
17370.8984	5928.25732	1
17371.7754	5940.95752	1
17371.877	5918.636	1
17371.94	6253.161	1
17372.1914	6501.54541	1
17372.373	6109.4585	1
17374.49	6326.04	1
17376.666	6037.44629	1
17377.0957	5978.561	1
17378.95	6165.89941	1
17379.8438	6016.357	1
17379.8789	6107.52148	1
17380.34	6170.25049	1
17380.3633	5959.5957	1
17380.42	6286.489	1
17380.61	6002.4	1
17380.6289	6170.21436	1
17381.22	6392.36475	1
17381.4941	6335.432	1
17381.6426	6490.48535	1
17383.5879	6243.975	1
17384.4746	6299.2124	1
17385.5469	6258.969	1
17386.3984	6273.78027	1
17387.6758	6132.97949	1
17388.38	5922.66943	1
17388.4863	6159.19141	1
17389.502	6020.46729	1
17390.4355	6223.23	1
17390.63	6068.3877	1
17390.7715	6432.07861	1
17391.4219	6377.025	1
17394.0762	6339.895	1
17394.0781	5989.31348	1
17394.66	6182.00342	1
17394.6934	5890.213	1
17395.6641	6081.68555	1
17395.7012	6121.94238	1
17395.73	6257.34229	1
17395.77	6479.702	1
17397.5078	6108.00732	1
17397.877	6087.78271	1
17398.2656	5939.399	1
17398.3281	6269.22754	1
17398.5977	5875.298	1
17398.9688	6327.758	1
17399.4648	6198.99951	1
17400.7949	6292.13232	1
17400.8711	6213.38965	1
17401.0059	6319.17871	1
17401.0234	6095.122	1
17402.0449	6309.334	1
17402.4414	5851.184	1
17403.8262	6329.81348	1
17403.8613	6225.92969	1
17404.1523	6172.42	1
17405.0645	6013.344	1
17406.7754	5979.50146	1
17408.9375	6332.20361	1
17409.7637	6018.149	1
17410.916	6161.385	1
17411.7383	6119.098	1
17412.3125	6336.034	1
17413.0625	5995.778	1
17413.1152	6159.45361	1
17413.7012	6196.504	1
17413.9844	6368.42334	1
17414.7012	6420.09863	1
17415.7363	6273.53369	1
17416.043	5790.633	1
17416.1836	6319.29932	1
17416.3789	6420.57275	1
17416.5254	6167.5376	1
17417.58	6218.63525	1
17418.1465	6345.39844	1
17418.4063	5993.993	1
17419.2441	6341.47559	1
17420.6523	6230.38428	1
17421.7461	6226.43848	1
17423.793	6175.60156	1
17424.1426	6272.16553	1
17424.2715	6080.1377	1
17424.8262	6031.545	1
17424.9355	6541.03	1
17425.01	6133.438	1
17426.35	6253.81543	1
17426.3672	6367.925	1
17426.9121	5777.73438	1
17427.1328	6490.573	1
17427.7734	6078.125	1
17428.0273	6221.438	1
17430.08	5752.278	1
17431.08	6341.55029	1
17432.4531	6180	1
17432.5039	6234.2124	1
17432.95	6179.84375	1
17433.0117	6444.038	1
17433.6152	6413.303	1
17433.6563	6180.57861	1
17433.68	6359.681	1
17435.0625	6387.26172	1
17435.7734	6470.07031	1
17435.8477	6335.29932	1
17436.084	5898.74951	1
17436.2637	6409.19336	1
17437.4121	6383.001	1
17437.6641	6554.682	1
17437.7637	6173.39941	1
17437.9375	6364.19434	1
17438.4473	6211.2876	1
17439.55	5871.74658	1
17439.9551	6275.77539	1
17440.5566	6118.001	1
17440.8242	6005.67725	1
17441.37	6554.715	1
17441.9277	6248.32	1
17442.31	6126.986	1
17442.8887	6300.70557	1
17442.9922	6465.51465	1
17444.5449	6468.82	1
17445.0137	6402.556	1
17446.457	6282.45	1
17447.4414	6199.262	1
17448.9531	6519.73975	1
17450.2578	6701.0166	1
17450.48	6303.64844	1
17450.67	6449.145	1
17450.8867	6052.03564	1
17453.3164	6101.776	1
17453.373	6302.945	1
17455.0762	6226.406	1
17455.377	6039.45361	1
17455.498	6060.55957	1
17455.9863	6162.673	1
17456.8145	6608.71533	1
17459.4	6034.137	1
17460.2461	6138.90674	1
17461.9531	6182.428	1
17462.1055	6455.767	1
17462.3047	5897.11328	1
17462.92	6509.06348	1
17463.16	6032.58252	1
17463.33	6053.56	1
17463.6328	6263.48145	1
17463.6777	6156.31543	1
17464.5488	6133.78955	1
17465.2148	6193.95	1
17465.33	6355.73633	1
17466.62	6095.33838	1
17466.6426	6181.784	1
17467.12	6161.868	1
17467.2344	6426.854	1
17467.5957	6172.979	1
17469.2246	6206.802	1
17471.0664	6200.71338	1
17472.1074	6019.052	1
17472.5313	6626.667	1
17472.5566	6614.96875	1
17472.8555	6056.844	1
17472.9238	5935.272	1
17473.0117	6272.697	1
17474.8535	6007.50439	1
17475.18	5916.63965	1
17475.2441	6232.80664	1
17475.375	6309.755	1
17475.6465	6250.087	1
17476.72	6233.088	1
17477.4043	6050.09033	1
17479.8711	6329.77637	1
17479.94	6276.81445	1
17480.0352	6510.64746	1
17480.3359	6177.927	1
17480.6074	6301.92627	1
17481.3633	6346.107	1
17481.4336	6351.42041	1
17481.8457	5938.43	1
17482.29	6435.349	1
17482.6816	6397.36328	1
17483.166	6311.165	1
17483.8535	6226.87939	1
17484.02	6019.8623	1
17484.373	6245.612	1
17485.02	6452.95947	1
17485.7227	6317.279	1
17485.9238	6295.94727	1
17485.9238	6409.54248	1
17486.9023	6522.065	1
17487.5977	6075.06641	1
17488.0313	6329.27539	1
17490.3848	6341.69629	1
17491.6055	6201.12256	1
17493.4375	6126.023	1
17494.9453	6230.072	1
17495.8281	6198.42041	1
17495.88	6312.776	1
17495.9238	6179.53125	1
17496.09	6252.07959	1
17496.7422	6342.76172	1
17496.7734	6492.111	1
17496.94	6305.558	1
17497.77	6328.18359	1
17498.06	6233.51074	1
17498.5859	6410.55225	1
17498.6953	6323.405	1
17498.87	6327.964	1
17499.01	6242.58447	1
17499.11	6217.709	1
17499.14	6335.28662	1
17499.5156	6345.651	1
17499.5742	6400.992	1
17501.28	6143.76465	1
17501.3164	6185.26465	1
17501.3711	6497.21338	1
17501.8184	6137.556	1
17502.543	6238.043	1
17502.9824	6128.34326	1
17503.1719	5979.69531	1
17503.8848	6262.562	1
17503.9023	6079.694	1
17504.7	6385.764	1
17506.63	6586.104	1
17507.9121	6109.894	1
17507.99	6581.568	1
17508.002	6529.191	1
17508.0488	6240.40771	1
17508.7285	6150.92871	1
17509.0215	5972.79834	1
17510.94	6469.60059	1
17511.7734	6157.93555	1
17511.9258	5945.298	1
17512.2363	6481.79	1
17512.2832	6276.101	1
17512.4238	6394.88037	1
17512.4414	6197.15771	1
17512.5723	6075.33447	1
17512.9512	5823.80566	1
17512.9629	6562.892	1
17513.0313	6284.873	1
17513.1	6185.796	1
17513.123	5899.25	1
17513.4375	6077.523	1
17516.01	6213.549	1
17516.9648	6252.836	1
17517.32	6226.091	1
17517.457	6414.23438	1
17517.4629	6515.78369	1
17518.875	5823.77051	1
17518.8828	6611.47656	1
17518.9023	6308.92236	1
17518.9863	5997.71338	1
17519.16	6249.01	1
17519.3477	6056.12549	1
17519.4512	6405.096	1
17519.4785	6378.048	1
17519.5957	6022.297	1
17519.6934	6378.58154	1
17520.96	6323.60938	1
17521.543	6378.29053	1
17521.7852	6439.37	1
17521.9844	6282.853	1
17522.67	6037.531	1
17524.5234	6088.172	1
17524.9453	6361.46	1
17527.7754	5973.004	1
17528.0488	6428.56055	1
17528.1387	6220.835	1
17528.51	6135.688	1
17528.5313	6216.36768	1
17528.582	5912.17432	1
17528.85	6108.66357	1
17529.5215	6147.676	1
17529.5371	6142.82666	1
17530.0859	6231.34326	1
17530.39	6343.84131	1
17531.13	6393.41846	1
17532.0547	6137.226	1
17532.7383	6186.217	1
17533.0762	6234.223	1
17533.43	6490.593	1
17533.7539	6330.15332	1
17534.8535	6352.413	1
17534.8926	6284.716	1
17534.9355	6196.35449	1
17535.1367	6544.007	1
17535.2031	6012.49072	1
17535.3965	6384.164	1
17535.748	6397.016	1
17535.8633	6389.50244	1
17536.9766	6724.24951	1
17537.2	6312.583	1
17537.6465	6077.592	1
17538.6465	6073.454	1
17538.8262	5832.73535	1
17538.9258	6188.751	1
17539.9688	6314.618	1
17540.5117	6041.843	1
17541.2031	6096.15527	1
17541.248	6219.8833	1
17541.4375	6392.881	1
17541.48	6358.22168	1
17541.63	6258.7	1
17542.041	6161.148	1
17542.2051	6124.46338	1
17542.291	6118.26953	1
17543.457	6014.80566	1
17543.498	6364.14648	1
17543.8613	6102.229	1
17544.0313	6321.026	1
17544.4512	6469.204	1
17544.6426	6326.145	1
17545.06	6244.666	1
17545.2148	6680.64844	1
17545.2246	6005.78	1
17545.4023	6437.163	1
17545.8574	6301.40625	1
17546.623	6618.785	1
17546.7324	6346.871	1
17546.7344	6245.78662	1
17546.8984	6140.233	1
17548.41	6232.081	1
17548.5234	6269.65625	1
17549.1758	6317.517	1
17550.21	6419.02	1
17550.45	6543.84	1
17550.6	6315.26563	1
17550.6816	6487.40234	1
17551.1738	6415.1167	1
17551.7969	6196.519	1
17552.0938	6185.27441	1
17552.1	6717.699	1
17552.4063	6425.217	1
17552.41	6195.34473	1
17552.6016	6356.40332	1
17553.1641	6508.272	1
17553.4512	6547.55762	1
17554.23	6300.09473	1
17554.3945	6381.35352	1
17554.5488	5948.33447	1
17555.74	6189.53	1
17556.0254	6166.295	1
17556.0723	6084.10059	1
17556.2813	5879.687	1
17556.3047	6258.903	1
17556.3457	5808.11572	1
17556.7363	6272.98047	1
17556.78	6206.88525	1
17557.0449	6125.706	1
17557.3789	6177.973	1
17557.6758	6251.333	1
17558.0059	6105.89453	1
17558.0762	6334.0083	1
17558.5645	6118.905	1
17558.7129	6123.375	1
17558.7871	6391.26367	1
17559.123	6305.4375	1
17559.3	6249.9165	1
17559.4414	6082.46045	1
17559.5273	6362.82031	1
17560.1426	6296.991	1
17560.5781	6064.042	1
17562.1055	6238.03369	1
17562.4922	6283.362	1
17562.7637	6227.172	1
17563.89	6682.176	1
17564.1758	6577.65234	1
17564.3828	6113.45654	1
17565.0586	6412.97	1
17565.4141	6679.87354	1
17565.5371	6085.964	1
17565.6484	6308.184	1
17565.7559	6313.16162	1
17566.4824	6194.98145	1
17566.79	6393.418	1
17569.18	6297.61	1
17569.2148	6213.048	1
17569.668	6449.764	1
17569.68	6166.317	1
17569.7871	6197.96338	1
17570.2227	6087.188	1
17570.82	6024.45264	1
17571.0957	5995.44	1
17571.3438	6218.77148	1
17571.748	6276.443	1
17572.0176	6492.779	1
17572.12	6204.23535	1
17573.459	6007.414	1
17573.625	6200.392	1
17574.0625	6475.21338	1
17574.08	5959.894	1
17574.8711	6360.14	1
17575.0176	6528.635	1
17575.24	6133.115	1
17576.0918	6398.10449	1
17576.55	6305.36	1
17576.5938	6145.77539	1
17576.71	6161.649	1
17576.7129	6645.567	1
17576.97	6426.14941	1
17577.3613	6372.22656	1
17577.49	6323.124	1
17577.5645	6414.67	1
17578.1523	6175.522	1
17578.3672	6527.38037	1
17578.3672	6367.58447	1
17578.5547	6249.0415	1
17579.3125	6241.561	1
17579.5527	6485.111	1
17580.0977	6167.41	1
17580.5449	6014.21631	1
17580.7988	6229.608	1
17580.81	6444.811	1
17580.8887	6203.95361	1
17580.9688	6700.536	1
17581.0215	6596.147	1
17581.0449	6391.11475	1
17581.0781	6419.38135	1
17581.3535	6383.546	1
17582.0137	6116.221	1
17582.6387	6242.03857	1
17582.7031	6229.423	1
17582.7344	6413.01953	1
17583.3438	6380.45264	1
17584.1367	6197.07	1
17584.2813	6417.545	1
17584.7324	6377.42432	1
17585.332	6250.653	1
17585.8535	6449.97852	1
17587.6016	6142.553	1
17588.2148	6673.63867	1
17588.3223	6310.2876	1
17589.8633	6324.535	1
17590.1426	6400.87842	1
17590.2988	6178.527	1
17590.4844	5838.3335	1
17590.5254	6061.9873	1
17590.668	5918.92041	1
17590.7461	6169.27539	1
17590.832	6364.097	1
17591.2031	6199.53369	1
17591.49	6432.53027	1
17592.4277	5981.54639	1
17592.4277	6523.67725	1
17592.8613	6354.86	1
17592.8867	6569.16064	1
17593.5	6293.10352	1
17594.0469	6477.06348	1
17594.27	6425.2334	1
17594.6914	6270.726	1
17594.7461	6073.70166	1
17594.99	6115.18262	1
17595.03	6294.91357	1
17595.3281	6325.5166	1
17596.1777	6200.71875	1
17597.2578	6034.749	1
17597.6875	6451.30762	1
17597.9	6580.756	1
17598.9121	6154.938	1
17599.1172	5953.49072	1
17599.625	5867.289	1
17599.7031	6243.328	1
17599.9336	6341.51172	1
17600.04	6140.54053	1
17600.0957	6283.4043	1
17600.36	6526.94873	1
17600.7832	6414.944	1
17601.3242	6433.077	1
17601.5039	6040.14258	1
17601.6152	6151.70068	1
17601.6836	6488.87158	1
17601.7871	6426.375	1
17601.877	6068.701	1
17601.9863	6480.16553	1
17602.06	6321.71143	1
17602.2656	6446.253	1
17602.3867	6309.1875	1
17603.375	6581.679	1
17604.03	6247.647	1
17604.0313	6218.11133	1
17604.0918	6408.81934	1
17604.8828	6576.05	1
17605.1289	6003.175	1
17605.3555	5780.027	1
17605.4883	6182.6123	1
17605.8086	6523.4585	1
17605.81	6404.16064	1
17605.8379	5993.973	1
17606.0664	6582.397	1
17606.1328	6049.234	1
17606.1816	6160.8667	1
17606.46	6208.317	1
17606.4766	6361.88965	1
17606.5957	6069.046	1
17606.9648	6213.16162	1
17607.3945	6024.254	1
17607.627	6376.527	1
17607.666	6490.74756	1
17608.26	6568.44238	1
17608.7773	6525.17969	1
17609.02	6534.328	1
17609.6133	6259.208	1
17609.7813	6243.245	1
17610.1758	6557.42529	1
17610.3047	6257.71533	1
17610.332	6238.42334	1
17610.4043	6219.32666	1
17610.8262	6470.75049	1
17611.01	6306.11768	1
17611.582	6151.55371	1
17611.8359	6293.53271	1
17612.19	6239.366	1
17612.3867	6405.874	1
17612.6055	6227.29	1
17613.0859	5962.271	1
17613.8262	6235.666	1
17614.13	6237.161	1
17614.24	6165.34375	1
17614.2461	6181.02	1
17614.3047	6642.167	1
17614.6035	6467.71875	1
17614.96	6370.97266	1
17615.168	5964.59229	1
17616.17	6282.89648	1
17616.2051	6448.662	1
17616.26	6310.355	1
17617.48	6531.878	1
17617.79	6238.868	1
17618.1816	6382.95068	1
17618.9043	6346.3623	1
17619.2949	5957.481	1
17619.6719	6204.58154	1
17619.88	6230.674	1
17619.9941	6594.32666	1
17620.2129	6027.333	1
17620.3672	6245.11133	1
17620.4336	6138.53564	1
17620.584	6139.56348	1
17620.9453	6422.068	1
17621.4453	6539.052	1
17622.4688	6423.50928	1
17622.4863	6381.35254	1
17623.2129	5969.79834	1
17623.5566	6324.12158	1
17623.62	6148.24756	1
17624	6487.43066	1
17624.1875	6617.317	1
17624.3848	6439.349	1
17624.4043	6166.92432	1
17624.4648	6601.30664	1
17624.5254	6433.639	1
17624.7148	6488.83057	1
17625.0449	6486.007	1
17625.3184	6044.73145	1
17625.3652	6521.603	1
17625.873	6272.51074	1
17626.1563	6327.74756	1
17626.5977	6477.433	1
17626.7324	5991.80859	1
17627.49	6173.50928	1
17627.61	6464.411	1
17627.9	6401.599	1
17628.0762	6623.012	1
17628.42	6382.96045	1
17629.0879	6328.514	1
17629.23	6451.44043	1
17629.4863	6019.06641	1
17629.5078	6039.877	1
17629.9453	6170.447	1
17630.4766	6237.891	1
17631.0176	6318.683	1
17631.3047	6164.99268	1
17631.6328	6405.791	1
17631.97	6160.67432	1
17632.05	6589.648	1
17632.4551	6399.407	1
17632.6074	5987.239	1
17633.2773	6288.10938	1
17633.4141	6179.84	1
17633.9453	6141.38525	1
17634.0957	6281.187	1
17634.13	6443.843	1
17634.3789	6440.52	1
17634.86	6303.19141	1
17635.0664	6436.054	1
17635.0664	6225.13232	1
17635.5586	6269.175	1
17635.6172	6323.40625	1
17635.6816	6607.55127	1
17636.1875	6422.53369	1
17636.3828	6088.585	1
17636.3965	6517.016	1
17636.4512	6548.2124	1
17636.4727	6739.78369	1
17636.4922	6536.77539	1
17637.2559	6336.833	1
17637.2617	6329.71338	1
17637.3711	5844.505	1
17637.51	6120.623	1
17637.6	6655.64453	1
17637.7949	6284.40771	1
17638.2	6265.98828	1
17638.2461	6211.315	1
17638.293	6321.74854	1
17638.7012	6138.50635	1
17638.8242	6283.50732	1
17638.8477	6454.429	1
17638.91	6451.951	1
17639.1641	6375.552	1
17639.2363	6617.379	1
17639.4258	6484.53564	1
17639.5977	6371.54248	1
17640.5938	6634.452	1
17640.6641	6572.37549	1
17641.1484	6112.27734	1
17641.48	6373.639	1
17641.6816	6323.91553	1
17641.7949	6260.909	1
17642.082	6106.994	1
17642.1816	6335.556	1
17642.7988	6330.62744	1
17642.9648	6657.023	1
17643.1055	6200.37842	1
17643.1348	6645.2793	1
17643.3145	6462.799	1
17643.5117	6338.95166	1
17643.7148	6247.51	1
17643.8867	6528.397	1
17644.0664	6450.1665	1
17644.21	6148.51	1
17644.3848	6182.985	1
17644.4082	6373.184	1
17644.5117	6040.62354	1
17644.5742	6458.027	1
17644.85	6647.05371	1
17644.959	6323.671	1
17645.3535	6171.533	1
17645.5938	6342.07764	1
17646.9414	6427.86133	1
17647.5625	6003.766	1
17647.6465	6658.55957	1
17647.8086	6693.06055	1
17647.8242	6465.462	1
17647.9434	6419.68262	1
17648.3379	6525.21729	1
17648.6758	6111.643	1
17648.6875	6424.82227	1
17648.793	6542.977	1
17648.8262	6426.703	1
17649.1582	6506.61035	1
17649.2266	6873.90137	1
17649.4629	6135.342	1
17649.4824	6394.806	1
17650.5078	6499.32959	1
17650.5781	6583.432	1
17651.0527	6417.554	1
17651.1289	6498.409	1
17651.3887	6151.543	1
17651.3926	6046.7915	1
17651.7461	6521.559	1
17652.1563	6401.90869	1
17652.291	6214.49951	1
17653.3574	6659.893	1
17653.9082	6358.94727	1
17653.9727	6207.44629	1
17654.002	6246.22949	1
17654.1543	6123.404	1
17654.3555	6515.2373	1
17654.582	6474.695	1
17654.5977	6214.75635	1
17654.68	6507.79541	1
17654.79	6156.129	1
17654.9648	6298.04346	1
17654.9844	6424.993	1
17655.1582	6157.245	1
17655.9336	6433.07	1
17656.0234	6680.28174	1
17656.3887	6312.254	1
17657.2676	6278.18262	1
17657.4336	6320.15967	1
17657.457	6362.966	1
17657.48	6405.95068	1
17657.543	6434.871	1
17658.3418	6172.269	1
17658.8633	6313.68164	1
17659.1035	6280.4375	1
17659.34	6376.58545	1
17659.5176	6602.201	1
17659.55	6135.93262	1
17659.5664	6282.223	1
17659.77	6103.59961	1
17659.9063	6317.45947	1
17659.9551	6346.483	1
17660	6379.274	1
17661.1113	6005.592	1
17661.2852	6520.636	1
17661.5918	6127.96826	1
17663.0156	6220.82764	1
17663.416	6425.295	1
17664.2969	6311.187	1
17664.6445	6069.50732	1
17664.6465	6357.56641	1
17664.8574	6302.18652	1
17664.8848	6362.67627	1
17664.9063	6282.798	1
17665.1426	6668.61035	1
17665.2988	6274.973	1
17665.88	6387.79346	1
17666.1172	6363.579	1
17666.14	6464.255	1
17666.6367	6414.83447	1
17666.6738	6181.65771	1
17666.9277	6417.482	1
17666.9922	6437.191	1
17667.293	6539.42969	1
17667.8555	6243.01953	1
17668.1211	6650.10156	1
17668.17	6378.68	1
17668.6719	6312.17773	1
17668.7852	6250.68848	1
17669.4531	6106.263	1
17669.7031	6340.576	1
17669.9355	6450.645	1
17670.02	6522.637	1
17670.127	6378.39844	1
17670.5586	6507.23926	1
17670.6387	6398.9873	1
17670.7227	6446.82275	1
17670.9023	6426.161	1
17671.0273	6221.618	1
17671.3223	6336.53271	1
17671.44	6253.802	1
17671.47	6281.30859	1
17671.6523	6262.142	1
17671.77	6211.121	1
17672.0488	6278.22754	1
17672.2012	6374.164	1
17672.3418	6391.53955	1
17672.4746	6308.62061	1
17672.582	6067.2124	1
17673.1719	6235.511	1
17673.4727	6333.356	1
17673.5762	6224.89	1
17673.6777	6315.88867	1
17673.9277	6468.74756	1
17674.291	6499.88672	1
17675.01	6482.5625	1
17675.127	6442.69336	1
17675.5918	6378.30371	1
17675.6289	6409.219	1
17675.7188	6186.787	1
17675.79	6056.2627	1
17675.875	6289.35742	1
17675.9512	6315.033	1
17676.1	6190.269	1
17676.17	6285.98242	1
17676.207	6242.76465	1
17676.2578	6249.03467	1
17676.5176	6313.418	1
17676.5254	6286.18945	1
17676.5469	6134.486	1
17676.7871	6690.31152	1
17676.7969	6463.55664	1
17676.9082	6517.851	1
17676.9082	6222.973	1
17677	6509.36035	1
17677.2969	6347.8584	1
17677.3242	6118.058	1
17677.5234	6538.726	1
17678.0371	6376.309	1
17678.0977	6101.17432	1
17678.3	6268.511	1
17678.39	6281.74268	1
17678.4668	6467.133	1
17678.623	6404.318	1
17679.4277	6218.157	1
17679.5566	6262.90234	1
17679.6855	6579.228	1
17679.7422	6333.582	1
17679.8242	6407.959	1
17680.14	6549.299	1
17680.4746	6516.99951	1
17681.0859	6249.24268	1
17681.1777	6598.19238	1
17681.2949	6374.706	1
17681.4551	6509.39258	1
17681.8457	5905.728	1
17681.91	6353.27344	1
17681.9688	6089.59	1
17682.0156	6332.51074	1
17682.2422	6493.10547	1
17682.34	6406.0415	1
17682.3672	6117.20654	1
17682.9844	6610.49951	1
17683.0449	6321.94629	1
17683.9453	6396.76563	1
17684.1758	6119.57471	1
17684.26	6222.521	1
17684.6621	6638.57275	1
17684.82	6559.17334	1
17684.9063	6115.88867	1
17685.4336	6432.21973	1
17685.6113	6413.1665	1
17685.709	6364.86	1
17685.832	6248.89648	1
17685.9238	6697.86768	1
17686.8965	6584.192	1
17686.9824	6450.77051	1
17687.3027	6213.56445	1
17687.3066	6323.18457	1
17687.73	6246.086	1
17687.9746	5998.006	1
17689.1035	6314.416	1
17689.6387	6557.64844	1
17689.6738	6440.90869	1
17689.7422	6472.91455	1
17690.03	6444.10156	1
17690.12	6552.03662	1
17690.2	6468.61865	1
17690.3379	6475.538	1
17690.5449	6607.922	1
17690.5586	6221.31152	1
17690.6465	6311.60352	1
17690.7676	6385.06152	1
17692.0566	6031.05225	1
17692.2324	6415.52148	1
17692.3945	6381.61768	1
17692.8242	6619.346	1
17692.88	5966.85645	1
17693.0137	6025.223	1
17693.3477	6316.34961	1
17693.4551	6362.44971	1
17693.6563	6313.619	1
17693.959	6285.822	1
17694.06	6245.609	1
17694.2441	6343.23145	1
17695.2539	6359.623	1
17695.46	6392.67236	1
17695.5	6340.17627	1
17695.61	6334.277	1
17696.1875	6326.602	1
17696.2285	6362.53564	1
17696.3066	6541.465	1
17696.4141	6760.143	1
17696.4844	6296.044	1
17696.6172	6137.08643	1
17696.6387	6703.20068	1
17696.88	6363.97168	1
17697.0137	6053.19	1
17698.08	6469.10938	1
17698.6543	6396.764	1
17698.707	6403.13867	1
17698.7129	6412.747	1
17699.0977	6270.12549	1
17699.1133	6315.95361	1
17699.18	5969.46729	1
17699.3965	6169.776	1
17699.4	6403.114	1
17699.4844	6232.82373	1
17699.5723	6438.649	1
17699.7441	6336.62	1
17699.8145	6462.18945	1
17699.9063	6343.352	1
17699.9961	6129.84229	1
17700.0137	6582.00049	1
17700.24	6457.766	1
17700.3438	6356.076	1
17700.3652	6575.16553	1
17700.541	6176.25928	1
17700.5469	6244.347	1
17700.8555	6347.794	1
17700.8984	6018.86133	1
17701.2656	6148.782	1
17701.35	6350.564	1
17701.58	6304.959	1
17701.6	6399.187	1
17701.8223	6620.82959	1
17701.93	6116.48828	1
17702.002	6411.02637	1
17702.1035	6380.34961	1
17702.2012	6343.01074	1
17702.2188	6776.1123	1
17702.3926	6126.6665	1
17702.5469	6762.857	1
17702.55	6632.99365	1
17702.9316	6270.03857	1
17703.2148	6358.45459	1
17703.2188	6527.62451	1
17703.35	6103.393	1
17703.63	6201.513	1
17703.7422	6196.76074	1
17703.9355	6448.15332	1
17704.0742	6174.561	1
17704.1758	6374.592	1
17704.6289	6142.871	1
17704.79	6172.2085	1
17705.1426	6281.286	1
17705.2578	6272.95264	1
17705.4238	6513.154	1
17705.57	6622.44727	1
17705.6465	6488.72754	1
17705.6563	6372.495	1
17705.67	6271.69141	1
17705.7441	6213.049	1
17706.1035	6425.40332	1
17706.1367	6213.018	1
17706.2168	6465.551	1
17706.3633	6428.45557	1
17706.45	6303.262	1
17706.66	6400.52441	1
17707.1152	6648.46045	1
17707.209	6298.698	1
17707.5859	6236.44336	1
17708.0781	6160.04639	1
17708.1387	6470.97168	1
17708.2188	6075.15039	1
17708.37	6372.92432	1
17708.55	6425.349	1
17708.81	6272.172	1
17708.8379	6344.63135	1
17709.0918	6511.764	1
17709.6426	6307.762	1
17709.7715	6207.159	1
17709.83	6396.26758	1
17710.2188	6616.792	1
17710.83	6241.831	1
17711.0859	6107.211	1
17711.3027	6049.573	1
17711.4941	6387.908	1
17711.6563	6357.34033	1
17712.0352	6453.37549	1
17712.2344	6366.17871	1
17712.45	6266.80127	1
17712.6445	6315.067	1
17712.7617	6504.60547	1
17712.9258	6227.387	1
17712.9824	6294.42969	1
17713.0313	6223.09863	1
17713.0977	6393.06152	1
17713.1465	6442.20557	1
17713.2637	6570.56445	1
17713.3184	6539.96	1
17713.4766	6188.222	1
17713.98	6211.11133	1
17714.168	6192.83154	1
17714.4414	6297.67627	1
17714.7051	6194.041	1
17714.793	6251.09033	1
17714.9863	6278.104	1
17715.0078	6217.56348	1
17715.1563	6284.346	1
17715.34	6464.00732	1
17715.4258	6313.452	1
17715.502	6306.96826	1
17716.3477	6319.061	1
17716.64	6353.46045	1
17716.6445	6525.969	1
17716.88	6496.978	1
17717.1914	6227.56641	1
17717.2285	6428.57471	1
17717.3	6218.395	1
17717.3633	6176.53174	1
17717.416	6257.49951	1
17717.4688	6689.089	1
17717.8926	6233.26563	1
17718.42	6601.75439	1
17718.4941	6265.595	1
17718.627	6722.551	1
17718.6445	6617.364	1
17718.7441	6103.338	1
17718.78	6170.3623	1
17718.875	6435.171	1
17718.9746	6362.01074	1
17719.0371	6217.0127	1
17719.1543	6151.79248	1
17719.1836	6106.415	1
17719.457	6618.87061	1
17719.4688	6242.0874	1
17719.8965	6632.047	1
17719.918	6350.65625	1
17720.3184	6288.25146	1
17720.4258	6068.02	1
17720.79	6543.24463	1
17720.9082	6499.915	1
17720.9375	6376.373	1
17721.0469	6288.014	1
17721.2188	6388.612	1
17721.791	6262.686	1
17721.8418	6395.318	1
17721.918	6413.38	1
17722.123	6631.72266	1
17722.2617	6208.69971	1
17722.6348	6384.785	1
17722.7363	6536.542	1
17722.75	6419.75146	1
17722.8555	6518.838	1
17723.1426	6222.75146	1
17723.166	6091.70654	1
17723.2734	6302.31152	1
17723.5781	6392.68457	1
17723.584	6477.097	1
17723.66	6414.426	1
17723.8438	6204.855	1
17723.9961	6552.504	1
17724.0781	6322.39063	1
17724.125	6319.58447	1
17724.1484	6282.99268	1
17724.3438	6436.068	1
17724.59	6617.03955	1
17724.7422	6496.82471	1
17725.2129	6212.947	1
17725.2734	6092.24756	1
17725.66	6411.731	1
17725.875	6294.37	1
17725.89	6481.62	1
17725.9316	6367.733	1
17725.959	6104.84	1
17726.0332	6201.772	1
17726.1641	6773.02734	1
17726.3066	6552.925	1
17726.6055	6304.56543	1
17726.64	6578.659	1
17726.65	6251.417	1
17727.0156	6150.42334	1
17727.0625	6306.67725	1
17727.1816	6195.545	1
17727.24	6424.526	1
17727.4375	6422.4585	1
17727.63	6195.717	1
17727.8711	6411.053	1
17727.9453	6174.54248	1
17728.32	6378.86865	1
17728.8887	6355.66846	1
17728.9023	6178.486	1
17728.9512	6536.36035	1
17729.0625	6365.60156	1
17729.1016	6172.322	1
17729.1465	6131.347	1
17729.2188	6299.797	1
17729.7656	6319.65869	1
17730.0566	6607.405	1
17730.123	6502.489	1
17730.3867	6521.004	1
17730.57	6250.47168	1
17730.5859	6359.64551	1
17730.709	6608.748	1
17730.79	6013.72852	1
17730.8223	6263.388	1
17730.8574	6375.862	1
17730.8574	6533.05029	1
17730.9	6521.13	1
17731.1055	6618.5083	1
17731.2324	6347.768	1
17731.33	6624.443	1
17731.6367	6430.375	1
17731.7734	6525.7124	1
17731.91	6089.655	1
17731.9453	6439.29053	1
17731.9531	6258.434	1
17732.1016	6328.35449	1
17732.4082	6233.49463	1
17732.6621	6177.769	1
17732.7754	6311.692	1
17733.0215	6375.95557	1
17733.041	6209.1167	1
17733.1152	6509.2583	1
17733.6484	6482.387	1
17733.7559	6553.26465	1
17734.0723	6208.528	1
17734.4453	6356.97656	1
17734.8887	6299.767	1
17734.93	6435.06055	1
17735.0469	6642.52	1
17735.0488	6455.90039	1
17735.082	6542.085	1
17735.1289	6379.548	1
17735.4316	6305.31055	1
17735.7715	6413.01	1
17736.1816	6357.38574	1
17736.28	6191.81543	1
17736.4727	6410.129	1
17736.502	6016.27148	1
17736.8281	6260.98975	1
17736.8457	6313.78027	1
17736.9434	6528.177	1
17736.9648	6337.23047	1
17736.97	6452.718	1
17737.1055	6484.609	1
17737.2012	6468.071	1
17737.5488	6321.85547	1
17737.6348	6370.343	1
17737.6348	6600.82959	1
17737.7832	6324.55566	1
17737.8418	6406.794	1
17738.6211	6333.04736	1
17738.8516	6311.352	1
17738.94	6132.836	1
17739.1035	6314.81	1
17739.3457	6478.48535	1
17739.3926	6566.364	1
17739.4883	6419.373	1
17740.0156	6366.194	1
17740.3047	6514.93848	1
17740.4922	6438.18164	1
17740.53	6254.782	1
17740.65	6223.818	1
17740.8516	6384.65234	1
17740.8965	6198.67773	1
17740.9688	6301.678	1
17741.0254	6167.107	1
17741.5117	6693.42139	1
17741.5625	6277.25439	1
17741.6719	6572.97168	1
17742.2578	6270.209	1
17742.3066	6428.84766	1
17742.37	6336.51465	1
17742.4141	6423.63525	1
17742.44	6338.69043	1
17742.6973	6419.729	1
17742.748	6415.04443	1
17743.58	6517.043	1
17743.5879	6529.29932	1
17743.59	6408.758	1
17743.6113	6292.375	1
17743.7031	6063.621	1
17743.8789	6133.716	1
17743.918	6358.86426	1
17743.9941	6576.99658	1
17744.79	6436.15967	1
17745.2734	6518.96631	1
17745.2832	6532.93457	1
17745.4961	6297.141	1
17745.5117	6536.794	1
17745.5684	6208.616	1
17745.6211	6180.21533	1
17745.9727	6243.25732	1
17746.1543	6313.48975	1
17746.209	6605.71045	1
17746.2285	6072.60547	1
17746.6074	6259.759	1
17746.63	6337.885	1
17746.7344	6426.69043	1
17746.9355	6378.62451	1
17746.9785	5961.19434	1
17746.9824	6232.945	1
17747.6758	6394.38428	1
17747.7852	6211.50732	1
17747.8086	6189.61475	1
17747.9824	6454.11426	1
17748.0664	6472.998	1
17748.248	6378.356	1
17748.25	6244.488	1
17748.2871	6153.413	1
17748.3457	6331.431	1
17748.4453	6592.77051	1
17748.7168	6052.38428	1
17748.8359	6381.40674	1
17748.9082	6107.575	1
17749.1875	6098.273	1
17749.29	6502.27148	1
17749.3828	6223.147	1
17749.4219	6160.491	1
17749.7969	6369.557	1
17749.9316	6344.817	1
17750.0254	6472.71338	1
17750.0547	6387.69238	1
17750.168	6516.764	1
17750.3887	6241.463	1
17750.4883	6081.354	1
17750.53	6462.33936	1
17750.6035	6243.477	1
17750.623	6380.14844	1
17750.7578	6429.01563	1
17750.83	6527.615	1
17751.2168	6425.63232	1
17751.5117	6375.273	1
17751.7344	6735.162	1
17751.8223	6145.85547	1
17752.1621	6563.717	1
17752.498	6401.283	1
17752.52	6600.57129	1
17752.8281	5978.58057	1
17752.9063	6331.427	1
17753.0527	6525.51074	1
17753.0762	6299.69531	1
17753.082	6319.519	1
17753.16	6430.20264	1
17753.1641	6414.91357	1
17753.3516	6192.82373	1
17753.4629	6029.188	1
17753.4941	6122.805	1
17753.6113	6198.526	1
17753.6934	6380.107	1
17753.7363	6039.95	1
17753.8027	6269.875	1
17754.33	6431.11	1
17754.3926	6196.06	1
17754.4063	6489.54639	1
17754.5879	6553.98242	1
17754.5977	6507.98145	1
17754.61	6483.419	1
17754.7852	6204.478	1
17755.0469	6276.545	1
17755.1484	6127.424	1
17755.2578	6439.64	1
17755.4	6044.17	1
17755.6758	6116.85156	1
17755.7578	6542.43555	1
17755.7617	6333.55762	1
17755.8555	6347.51563	1
17756.0762	6443.763	1
17756.1582	6761.398	1
17756.2129	6254.94238	1
17756.2344	6331.433	1
17756.4023	6275.72461	1
17756.5156	6434.81641	1
17756.6953	6436.687	1
17756.7324	6419.902	1
17756.8574	6403.81152	1
17756.8984	6047.59033	1
17757.3828	6395.782	1
17757.668	6404.86035	1
17757.6973	6425.54053	1
17757.8379	6570.148	1
17757.9766	6486.64355	1
17757.9883	6328.59766	1
17758.0117	6567.684	1
17758.23	6377.76025	1
17758.39	6239.734	1
17758.4531	6197.91162	1
17758.59	6329.573	1
17758.6211	6290.71045	1
17758.666	6265.796	1
17759.1152	6505.53564	1
17759.168	6317.864	1
17759.2871	6473.36865	1
17759.7852	6579.172	1
17759.8574	6495.54639	1
17759.8887	6473.997	1
17759.916	6288.13867	1
17760.0938	6327.13525	1
17760.2969	6316.39453	1
17760.3066	6269.9126	1
17760.4746	6349.804	1
17760.5449	6041.182	1
17760.6387	6218.771	1
17761.0742	6485.76758	1
17761.166	6339.284	1
17761.1758	6400.36035	1
17761.457	6460.199	1
17761.541	6524.037	1
17761.75	6330.88232	1
17761.7617	6370.474	1
17761.7754	6163.527	1
17762.0332	5983.25928	1
17762.07	6198.021	1
17762.4727	6303.193	1
17762.5645	6359.89258	1
17762.6367	6227.4375	1
17762.7656	6278.879	1
17763.0781	6610.66943	1
17763.2578	5959.227	1
17763.2676	6350.45	1
17763.9023	6362.788	1
17764.02	6201.506	1
17764.1	6002.383	1
17764.5684	6322.04346	1
17764.6738	6122.75537	1
17764.7734	6174.2583	1
17764.8359	6644.04	1
17765.0078	6432.14941	1
17765.2148	6482.499	1
17765.3086	6151.74365	1
17765.4355	6238.93359	1
17765.5938	6137.66357	1
17765.9141	6250.115	1
17766.1328	6123.22559	1
17766.3574	6494.1377	1
17766.5156	6298.18652	1
17766.707	6293.91357	1
17766.7813	6227.346	1
17766.7969	6656.9707	1
17766.9	6042.42725	1
17766.9316	6084.71045	1
17767.1875	6504.85352	1
17767.52	6518.52344	1
17767.96	6438.80371	1
17768.0762	6179.64746	1
17768.2754	6458.32	1
17768.6582	6022.462	1
17768.877	6400.971	1
17768.9727	6402.37451	1
17769.252	6360.73145	1
17769.42	6336.512	1
17769.6367	6232.029	1
17769.67	6397.08545	1
17769.68	6535.658	1
17770.1074	6205.91064	1
17770.18	6531.525	1
17770.3633	6447.44043	1
17770.4043	6355.18848	1
17770.54	6449.478	1
17770.6387	6549.742	1
17770.7031	6508.54736	1
17770.7559	6353.28125	1
17770.7578	6554.766	1
17770.78	6313.518	1
17770.7832	6537.25049	1
17770.99	6301.84766	1
17771.0449	6416.03125	1
17771.0977	6418.04443	1
17771.2266	6131.576	1
17771.2617	6574.505	1
17771.5078	6549.241	1
17772.125	6207.996	1
17772.64	6500.69775	1
17772.7285	6432.24365	1
17772.81	6438.8877	1
17772.82	6467.67041	1
17772.9648	6472.92725	1
17772.9688	5902.53467	1
17773.043	6606.694	1
17773.3574	6371.94531	1
17773.5586	6290.305	1
17773.5918	6258.22656	1
17773.6055	6335.1377	1
17774.7637	6238.20947	1
17775.0488	6378.37549	1
17775.1523	6534.021	1
17775.3145	6226.136	1
17775.4336	6185.093	1
17775.44	6572.324	1
17775.8926	6566.031	1
17776.1973	6186.644	1
17776.2871	6523.23438	1
17776.8926	6465.559	1
17776.9824	6332.68164	1
17776.998	6104.42725	1
17777.0234	6226.17139	1
17777.1055	6494.284	1
17777.11	6605.132	1
17777.1758	6554.036	1
17777.2715	6258.859	1
17777.2949	6190.9707	1
17777.3711	6385.99072	1
17777.7148	6429.485	1
17777.7324	6677.43164	1
17777.7637	6492.511	1
17777.9238	6253.256	1
17778.0117	6316.898	1
17778.0137	6232.732	1
17778.2949	6513.44531	1
17778.373	6544.55957	1
17778.7852	6449.733	1
17778.8438	6512.331	1
17778.9141	6383.933	1
17778.9277	6281.98633	1
17779.2852	6407.96143	1
17779.4316	6157.46533	1
17779.4785	6467.78369	1
17779.83	6326.013	1
17779.9219	6578.16846	1
17779.9277	6401.16943	1
17779.9336	6035.341	1
17779.94	6452.62	1
17780.1738	6743.42334	1
17780.22	6314.439	1
17780.24	6309.158	1
17780.4629	6141.55273	1
17780.5137	6123.48926	1
17780.9355	5997.22852	1
17780.9844	6542.0083	1
17781.0332	6405.583	1
17781.3672	6401.03271	1
17781.3887	6484.77832	1
17781.6934	6504.329	1
17782.209	6508.94043	1
17782.31	6416.56	1
17782.4434	6317.425	1
17782.55	6436.782	1
17782.7617	6222.75049	1
17783.0254	6279.133	1
17783.05	6399.47	1
17783.2129	6318.36426	1
17783.22	6141.538	1
17783.4238	6321.2627	1
17783.6465	6424.62451	1
17783.7363	6365.6626	1
17783.9355	6460.35547	1
17784.2422	6339.586	1
17784.3516	6387.38	1
17784.3848	6257.031	1
17784.5371	6475.25732	1
17784.5625	6143.227	1
17784.58	6276.55859	1
17784.6816	6620.28271	1
17784.752	6491.62354	1
17784.7754	6436.693	1
17784.7969	6373.5293	1
17784.8359	6586.465	1
17784.89	6448.289	1
17784.9336	6399.04834	1
17785.2637	6428.077	1
17785.3379	6460.468	1
17785.3652	6330.32568	1
17785.3789	6446.4043	1
17785.3867	6580.913	1
17785.49	6629.442	1
17785.668	6510.993	1
17785.95	6539.738	1
17786.2871	6513.06836	1
17786.3359	6320.45654	1
17786.4551	6258.556	1
17786.584	6391.87256	1
17786.5957	6378.23438	1
17786.5977	6432.10156	1
17786.7656	6498.343	1
17786.8066	6321.185	1
17787.07	6151.76758	1
17787.3145	6477.435	1
17787.53	6344.978	1
17787.7051	6477.218	1
17787.94	6330.449	1
17787.96	6375.614	1
17788.38	6452.85742	1
17788.44	6443.3125	1
17788.4785	6284.097	1
17788.5332	6735.164	1
17788.6816	6478.48633	1
17789.31	6365.267	1
17789.36	6433.31	1
17789.37	6343.72754	1
17789.5215	6411.49854	1
17789.584	6458.868	1
17789.6016	6295.931	1
17789.62	6525.97656	1
17789.71	6385.26953	1
17789.7617	6339.578	1
17790.0059	6283.71338	1
17790.1387	6358.03125	1
17790.22	6403.798	1
17790.33	6603.5957	1
17790.4766	6397.78125	1
17790.5371	6387.629	1
17790.625	6315.828	1
17790.7324	6321.43262	1
17790.9082	6493.36475	1
17791.2461	6209.37061	1
17791.2754	6594.64844	1
17791.2754	6443.60938	1
17791.3223	6105.271	1
17791.3867	6516.608	1
17791.6953	6407.12549	1
17791.7012	6538.435	1
17791.75	6393.80371	1
17791.8711	6121.185	1
17792.0527	5943.92432	1
17792.09	6320.5	1
17792.1445	6526.55127	1
17792.5117	6451.851	1
17792.584	6302.759	1
17792.7988	6052.46436	1
17792.8926	6118.20361	1
17792.9277	6450.71	1
17792.9453	6159.572	1
17793.043	6329.675	1
17793.1367	6276.578	1
17793.4648	6336.935	1
17793.4824	6405.30273	1
17793.6133	6480.02148	1
17793.73	6324.758	1
17793.7734	6226.273	1
17793.8262	6514.48	1
17793.9043	6589.81445	1
17793.9375	6125.171	1
17793.957	6451.844	1
17794.125	6240.66748	1
17794.1348	6612.04	1
17794.332	6285.946	1
17794.4121	6440.378	1
17794.9277	6475.203	1
17795.0762	6313.933	1
17795.1426	6412.061	1
17795.21	6167.58545	1
17795.2188	6318.1167	1
17795.2227	6342.793	1
17795.3613	6679.75	1
17795.44	6191.65674	1
17795.4414	6352.711	1
17795.6816	6247.604	1
17796.01	6401.553	1
17796.041	6526.42529	1
17796.084	6289.677	1
17796.2227	6440.75635	1
17796.33	6139.32275	1
17796.4453	6605.21338	1
17796.6738	6397.497	1
17796.6816	6503.633	1
17796.6836	6209.53955	1
17796.7285	6492.415	1
17796.77	6451.856	1
17796.8066	6129.24	1
17797.3145	6424.548	1
17797.3945	6594.907	1
17797.4883	6372.629	1
17797.5234	6487.9585	1
17797.72	6389.126	1
17797.9063	6282.776	1
17798.1875	6351.14551	1
17798.5059	6393.89063	1
17798.6	6075.48633	1
17798.6016	6281.444	1
17798.627	6215.55225	1
17798.6738	6479.147	1
17798.7051	6297.783	1
17798.9082	6135.97754	1
17799.17	6343.361	1
17799.248	6295.297	1
17799.2617	6532.979	1
17799.8047	6574.38232	1
17799.8223	6457.748	1
17799.9531	6340.612	1
17800.11	6258.01	1
17800.3848	6420.494	1
17800.4668	6275.511	1
17800.7676	6384.742	1
17800.8066	6181.2915	1
17800.8516	6564.79736	1
17800.877	6152.643	1
17801.084	6433.61035	1
17801.2461	6396.337	1
17801.3066	6554.61426	1
17801.31	6035.24365	1
17801.4023	6266.172	1
17801.4824	6270.082	1
17801.5273	6278.288	1
17801.62	6206.11572	1
17801.8828	6371.83545	1
17801.9727	6271.86768	1
17802.084	6436.353	1
17802.125	6333.164	1
17802.2617	6562.36572	1
17802.2773	5938.14551	1
17802.7715	6216.953	1
17802.88	6507.814	1
17802.9082	6315.555	1
17802.9727	6313.532	1
17803.0234	6441.3125	1
17803.12	6005.239	1
17803.1523	6145.60352	1
17803.2422	6598.38	1
17803.6152	6069.8833	1
17803.65	6514.61	1
17803.6758	6444.10645	1
17803.7363	6524.4375	1
17803.8027	6334.6543	1
17803.94	6352.708	1
17803.9629	6318.17969	1
17803.9922	6390.477	1
17804.0449	6153.59131	1
17804.3789	6494.27344	1
17804.459	6292.5376	1
17804.4648	6391.5083	1
17804.4727	6360.88574	1
17804.5879	6427.195	1
17804.7461	6551.8584	1
17804.7813	6184.234	1
17804.7871	6480.18066	1
17805.2539	6318.21045	1
17805.34	6349.283	1
17805.3418	6686.2627	1
17805.7324	5990.573	1
17805.7363	6056.636	1
17805.7734	6325.79346	1
17805.7832	6419.797	1
17805.83	6413.313	1
17805.8848	6282.23828	1
17806.04	6460.279	1
17806.0879	6324.156	1
17806.332	6454.49365	1
17806.416	6408.93555	1
17806.5566	6256.542	1
17806.7129	6363.508	1
17806.7344	6314.102	1
17806.9727	6497.40674	1
17807.1484	6421.37256	1
17807.291	6338.3584	1
17807.332	6184.887	1
17807.666	6511.35254	1
17807.68	6447.50635	1
17807.7188	6558.01953	1
17807.7813	6326.40625	1
17807.87	6627.438	1
17807.88	6390.101	1
17807.9219	6189.83447	1
17808.01	6361.93066	1
17808.0723	6506.6416	1
17808.0781	6578.8	1
17808.21	6342.79443	1
17808.4883	6275.807	1
17808.8574	6150.33838	1
[truncated: 15,246 more rows]
