# Supplementary material for: A droplet digital PCR (ddPCR) assay to detect Helicoverpa armigera (Lepidoptera: Noctuidae) in bulk trap samples
Source: PLoS One. 2017 May 31;12(5):e0178704. doi: 10.1371/journal.pone.0178704 (PMC5451079; doi:10.1371/journal.pone.0178704)
Supplement: S2 Table — (ZIP) [file pone.0178704.s002.zip]

Archive with 8 entries (8 files):
- 121a_1-161z_5.csv
- 121a_1-161z_10.csv
- 141a_1-0.csv
- 141a_1-171z_1.csv
- 141a_1-171z_5.csv
- NTC.csv
- 121a_1-0z.csv
- 121a_1-161z_1.csv
