# Supplementary material for: A droplet digital PCR (ddPCR) assay to detect Helicoverpa armigera (Lepidoptera: Noctuidae) in bulk trap samples
Source: PLoS One. 2017 May 31;12(5):e0178704. doi: 10.1371/journal.pone.0178704 (PMC5451079; doi:10.1371/journal.pone.0178704)
Supplement: S2 Table — (ZIP) [file pone.0178704.s002.zip › 121a_1-161z_5.csv]

Ch1 Amplitude	Ch2 Amplitude	Cluster
15128.1484	5378.49	4
15165.0049	5290.17529	4
15864.21	5787.06738	4
15876.66	5622.34131	4
15995.5029	5885.30566	4
16046.5791	5589.65967	4
16066.9521	5349.628	4
16085.5488	5539.04443	4
16088.708	5625.47852	4
16095.2207	5425.45947	4
16098.1582	5477.49951	4
16104.209	5768.27051	4
16107.5977	5869.16553	4
16111.8721	5627.47168	4
16113.207	5605.582	4
16116.9531	5648.81641	4
16118.1738	5847.70752	4
16127.2539	5530.368	4
16129.2451	5858.03564	4
16129.42	5459.02	4
16131.2607	5665.754	4
16132.8623	5676.19238	4
16149.8584	5550.87061	4
16150.3359	5794.78027	4
16158.041	5735.852	4
16161.2773	5407.614	4
16161.9238	5562.43	4
16164.5322	5641.47363	4
16167.7861	5842.785	4
16177.2793	5789.36	4
16181.2158	5441.696	4
16185.9795	5548.717	4
16200.3994	5564.34033	4
16201.9482	5634.30273	4
16202.9932	5510.359	4
16211.7578	5492.3374	4
16215.4316	5704.36035	4
16218.3438	5638.2	4
16218.626	5885.701	4
16219.6982	5366.24268	4
16227.2188	5771.46826	4
16230.6006	5951.79346	4
16232.752	5667.816	4
16238.2256	5647.966	4
16238.2441	5887.60938	4
16246.9512	5958.68164	4
16247.0293	5479.28662	4
16247.2	5594.527	4
16250.7588	5710.417	4
16251.0918	5711.40332	4
16253.1113	5676.707	4
16255.3291	5555.68066	4
16268.3721	5755.324	4
16270.4463	5765.61328	4
16271.7764	5724.263	4
16276.57	5700.31445	4
16280.0518	5501.29639	4
16282.5371	5821.673	4
16286.0762	5863.901	4
16288.6055	5652.63574	4
16291.8018	5731.705	4
16291.9248	5812.858	4
16291.9766	5753.029	4
16296.85	5768.4707	4
16301.2256	5554.337	4
16306.6885	5618.334	4
16307.3213	5753.48145	4
16309.85	5824.437	4
16310.4932	5559.27148	4
16315.1074	5811.076	4
16316.0557	5476.711	4
16317.2256	5719.434	4
16320.7471	5622.41064	4
16320.8818	5805.71826	4
16322.0381	5780.19629	4
16322.375	5507.424	4
16325.81	5694.37744	4
16330.8955	5704.23	4
16332.5166	5538.05127	4
16336.7031	6141.74268	4
16337.1064	5617.03857	4
16338.4326	5790.44531	4
16339.0713	5649.163	4
16340.625	5704.448	4
16343.4727	5719.79053	4
16344.1045	5717.878	4
16344.6641	5844.07227	4
16345.0215	6173.778	4
16346.4238	5767.617	4
16350.8271	5632.898	4
16353.5273	5592.17871	4
16365.2383	6096.57764	4
16366.0186	5583.0415	4
16367.1377	5838.9834	4
16370.2236	5900.19238	4
16372.1279	5607.46338	4
16372.8281	5498.776	4
16373.4512	5471.69873	4
16374.1191	5591.17236	4
16375.3164	5655.57129	4
16378.6719	5839.78271	4
16379.4609	5665.618	4
16379.623	5698.597	4
16380.3545	6132.584	4
16381.2871	5883.80762	4
16381.5029	5785.975	4
16383.7939	5977.945	4
16383.8936	5558.71436	4
16386	5666.85254	4
16387.16	5586.858	4
16388.81	5424.26953	4
16388.9512	5727.12451	4
16389.1465	5625.54834	4
16390.36	5556.247	4
16391.2383	6013.942	4
16391.7324	5868.25439	4
16391.74	5518.92	4
16393.4336	5723.832	4
16395.6543	5743.868	4
16398.8184	5894.05225	4
16398.9316	5783.273	4
16399.6016	5739.35	4
16400.584	5811.629	4
16400.9922	5816.98926	4
16401.1113	5719.7417	4
16401.8652	5618.723	4
16402.3926	5775.95166	4
16403.6875	5729.72656	4
16403.916	5655.84961	4
16404.1719	5602.92969	4
16404.2363	5566.68066	4
16404.73	5522.11475	4
16404.752	5709.87451	4
16405.1582	5701.40625	4
16405.6	5765.603	4
16406.53	5966.14355	4
16407.0586	5887.454	4
16407.127	6032.53662	4
16407.1758	5501.802	4
16409.2383	5483.52539	4
16410.5449	5817.699	4
16411.1816	5870.748	4
16413.1875	5640.434	4
16413.8438	5787.991	4
16414.9355	5803.3623	4
16416.1816	5879.37744	4
16417.22	5670.99365	4
16417.5762	5654.18652	4
16417.79	5618.7793	4
16418.7168	5887.63232	4
16421.0664	5494.79346	4
16421.55	5396.85156	4
16424.4785	5551.72266	4
16426.3145	5686.668	4
16426.4824	5727.397	4
16427.38	5713.68	4
16428.002	5924.71338	4
16428.1445	5753.741	4
16429.123	5895.97363	4
16431.8535	5674.841	4
16434.19	5848.162	4
16435.46	5949.10449	4
16436.0352	5662.447	4
16437.3145	5573.91943	4
16438.2559	5563.075	4
16438.5039	5588.25732	4
16442.2383	5896.219	4
16443.74	5819.385	4
16443.86	5584.302	4
16444.5352	5705.313	4
16445.1836	5554.89355	4
16445.42	5581.442	4
16445.4434	5662.251	4
16446.0859	5755.85059	4
16447.0313	5670.929	4
16448.75	5625.47852	4
16448.9023	5985.09	4
16449.2441	5866.85156	4
16449.4355	5558.209	4
16451.66	5510.888	4
16453.0664	6007.998	4
16453.1758	5657.42773	4
16456.4063	5438.51465	4
16456.916	5841.48	4
16458.3926	5903.26953	4
16459.3125	5692.00244	4
16459.6836	5759.211	4
16459.8965	5683.21533	4
16460.8633	5672.493	4
16461.082	5602.19238	4
16461.5918	5680.48926	4
16462.9668	5844.56641	4
16463.1953	5721.30371	4
16463.2461	5977.074	4
16464.1855	5449.60449	4
16465.4277	5863.3584	4
16465.9863	5800.773	4
16466.36	5841.959	4
16467.3438	5667.27734	4
16467.375	5775.69727	4
16469.75	5597.72559	4
16470.4277	5848.42236	4
16470.53	5988.73633	4
16470.72	5960.65625	4
16471.5117	5812.45654	4
16471.6348	5971.666	4
16471.66	5849.822	4
16471.6758	5628.30127	4
16472.002	5897.66064	4
16472.043	5516.899	4
16472.4	5545.40771	4
16472.58	5731.68359	4
16473.43	5490.57471	4
16473.707	5625.20459	4
16475.1738	5593.122	4
16475.584	5660.45361	4
16476.6563	5767.84668	4
16479.17	5727.09375	4
16479.3418	5789.92725	4
16479.418	5862.28564	4
16480.2773	5676.10352	4
16480.29	5646.22852	4
16481.7266	5821.26074	4
16482.041	5702.46729	4
16483.35	5642.95947	4
16483.7285	5619.61	4
16484.23	5559.646	4
16484.7754	5354.35156	4
16485.0039	5728.973	4
16485.5	5813.80664	4
16485.8965	5911.63672	4
16486.4121	5755.129	4
16487.998	6071.75	4
16488.17	5419.994	4
16488.2266	5775.666	4
16489.1855	5687.99463	4
16489.2	5295.843	4
16489.7578	5438.607	4
16490.04	5686.065	4
16490.7461	5509.093	4
16491.0059	5480.131	4
16491.0723	5768.2417	4
16492.5469	5807.704	4
16494.2832	5870.77832	4
16495.666	5844.22	4
16496.1855	5824.233	4
16497.2832	5906.02051	4
16497.7168	5947.724	4
16498.4785	5783.05371	4
16498.5625	5805.71729	4
16499.4824	5854.45068	4
16501.05	5958.35547	4
16501.7148	6006.462	4
16505.9551	5897.7085	4
16505.9746	5509.22363	4
16506.0469	5771.68262	4
16507.5625	5813.42432	4
16507.57	5919.291	4
16508.67	5569.8667	4
16509.502	5636.599	4
16509.6133	5943.65625	4
16509.7129	5897.17871	4
16509.873	5581.69727	4
16510.8438	5658.35449	4
16512.1836	5779.0415	4
16512.5879	5732.107	4
16512.73	5682.06836	4
16512.8125	5589.714	4
16514.6	5774.787	4
16514.66	5488.87158	4
16515.61	5967.94531	4
16517.4258	6037.569	4
16518.1543	5625.78467	4
16519.3516	5716.03174	4
16519.6953	5635.69629	4
16521.5645	5531.23535	4
16523.3223	5896.30225	4
16525.0273	5958.36963	4
16525.7949	5572.537	4
16525.9668	5705.81836	4
16526.5488	5686.33643	4
16528.0977	5447.971	4
16529.33	5992.56445	4
16529.38	5564.95752	4
16529.9961	5798.55127	4
16530.375	5786.823	4
16530.3789	5751.223	4
16530.38	5448.29248	4
16530.57	5531.7207	4
16530.8555	6056.2417	4
16531.584	5633.69043	4
16531.832	5445.768	4
16532.4531	5557.623	4
16533.6367	6002.67	4
16533.873	5381.56934	4
16534.8711	5597.16455	4
16535.0723	5765.089	4
16535.1055	5678.13574	4
16535.2656	5639.97266	4
16535.7012	5882.28	4
16535.8242	6050.12646	4
16538.2949	5575.848	4
16538.5449	5671.51758	4
16538.59	5800.466	4
16539.8184	5833.34375	4
16540.38	5937.2334	4
16540.5332	5991.51758	4
16541.66	5772.62939	4
16541.8223	5809.58252	4
16541.8242	5449.612	4
16543.1484	5263.30273	4
16543.5918	5965.43359	4
16543.92	5711.09863	4
16545.12	5548.092	4
16545.74	5469.906	4
16546.1152	5524.53369	4
16546.2012	5507.414	4
16548.5527	5865.044	4
16549.5742	6012.1167	4
16549.5918	5577.757	4
16549.6	5620.933	4
16550.1875	5818.35156	4
16550.9219	6141.285	4
16550.9375	5624.92725	4
16551.1953	5782.908	4
16551.43	5879.94971	4
16551.6621	5827.79053	4
16552.4551	5693.728	4
16552.6445	6004.2793	4
16552.8223	5648.46533	4
16552.959	6047.977	4
16553.6953	5503.922	4
16554.0078	5879.845	4
16554.3516	5820.323	4
16554.623	5924.84326	4
16554.6543	5853.038	4
16554.93	5786.277	4
16555.0664	6054.44238	4
16555.457	5719.86865	4
16556.543	5523.21729	4
16557.584	5856.419	4
16558.0664	5984.75537	4
16558.4629	5891.86963	4
16560.1016	5772.21143	4
16560.9023	5841.17627	4
16561.3672	5860.84766	4
16561.6172	5722.42871	4
16562.0137	5794.529	4
16562.293	5639.344	4
16562.7539	5528.99561	4
16563.2324	5525.851	4
16563.89	5862.194	4
16564.4551	5809.43457	4
16565.5938	5850.699	4
16567.1563	5794.17529	4
16567.293	5498.05859	4
16567.4648	5393.637	4
16567.4766	5809.31641	4
16567.5371	5705.948	4
16567.88	5845.9624	4
16569.207	5445.83936	4
16569.8516	5754.0293	4
16570.084	5920.936	4
16571.6484	5650.543	4
16574.5469	5462.156	4
16574.8867	5769.57861	4
16576.0039	5785.074	4
16576.09	5961.422	4
16576.19	5835.94238	4
16577.3477	5914.36426	4
16577.5684	5810.816	4
16577.6855	5973.13428	4
16578.6035	5608.3457	4
16578.63	5851.30859	4
16578.6641	5821.48438	4
16579.3926	5699.10254	4
16579.5039	6096.12939	4
16580.4316	5810.38	4
16580.53	5659.76367	4
16580.5586	5711.829	4
16580.6523	5997.13	4
16581.1758	5678.88232	4
16581.6777	5721.41064	4
16582.0918	5910.56348	4
16582.3438	5716.862	4
16582.5078	5699.86963	4
16583.4727	5508.575	4
16583.666	5807.265	4
16584.3535	5729.539	4
16584.4434	5750.50928	4
16585.291	5429.085	4
16586.8242	5600.60742	4
16588.291	5749.036	4
16589.5039	5946.31055	4
16589.7656	5964.511	4
16590.79	6103.777	4
16591.3457	5731.626	4
16591.4922	5731.26465	4
16591.4961	6083.042	4
16591.7031	5690.951	4
16591.8984	5979.069	4
16592.0781	5778.92969	4
16592.12	5656.777	4
16592.3086	5579.46875	4
16593.47	5866.27832	4
16594.2344	5641.572	4
16594.3438	5657.952	4
16594.5625	5944.947	4
16594.8633	5811.70947	4
16594.8867	5533.11	4
16595.4063	5857.148	4
16595.5449	5897.42334	4
16595.7773	5654.52	4
16596.4023	5951.80469	4
16596.9961	5749.481	4
16597.1289	5882.84375	4
16597.332	5666.05957	4
16597.6055	6032.85645	4
16597.79	5983.99365	4
16597.8457	5792.804	4
16598.0547	5563.58154	4
16598.3652	5926.918	4
16598.6074	6009.69629	4
16599.1426	5785.72266	4
16599.96	5828.46338	4
16601.07	5684.078	4
16601.8652	5784.53027	4
16602.043	5626.255	4
16602.2383	5928.335	4
16602.37	5930.456	4
16602.86	5969.132	4
16603.082	5793.45557	4
16603.291	5878.6167	4
16603.3574	5702.567	4
16603.502	5580.249	4
16603.5234	5925.301	4
16603.53	5771.532	4
16603.5332	5969.732	4
16603.55	5714.36035	4
16604.1777	5798.70361	4
16604.334	5749.823	4
16604.35	5791.867	4
16604.7578	5593.661	4
16604.8965	5929.38037	4
16605.0527	5718.524	4
16605.1426	6103.00146	4
16605.1445	6077.1626	4
16605.3535	5735.43359	4
16605.6621	6099.552	4
16606.1973	5798.87256	4
16606.875	5970.03	4
16607.1855	5832.311	4
16608.123	5980.693	4
16608.2461	5834.10059	4
16608.4238	5620.45654	4
16608.6523	5605.27637	4
16609.0059	5700.637	4
16609.1055	5792.28027	4
16609.24	5651.53125	4
16610.2363	5628.80225	4
16611.1484	5273.44629	4
16611.1973	5785.22461	4
16611.2344	5897.54736	4
16611.6855	5712.753	4
16612.16	5983.17773	4
16612.2051	6093.561	4
16612.9785	5687.63	4
16614.2266	5775.59766	4
16614.4531	6179.9834	4
16614.8262	5965.37549	4
16615.0879	5596.69238	4
16615.6172	5681.08057	4
16615.99	5477.1416	4
16616.07	5852.80957	4
16616.1563	6071.02148	4
16616.5586	5498.03027	4
16617.09	5635.295	4
16618.6641	6017.857	4
16619.2266	5672.757	4
16619.6973	5619.978	4
16619.752	5978.94	4
16619.9063	5946.38867	4
16620.9063	6020.309	4
16621.0586	5882.057	4
16621.0781	5695.78271	4
16621.9375	5829.037	4
16622.0254	5934.883	4
16622.0313	5796.66357	4
16622.64	5880.56934	4
16622.9863	5833.17139	4
16623.2324	5848.3584	4
16623.5352	5806.104	4
16625.12	5947.354	4
16625.7148	5788.02344	4
16625.7344	6049.009	4
16625.8438	5583.616	4
16626.5273	6062.70654	4
16626.62	6310.77539	4
16626.7813	5763.364	4
16627.2656	6113.15	4
16627.3262	6321.32959	4
16627.6152	5741.834	4
16628.1113	5754.02637	4
16628.6348	6227.17236	4
16629.7871	5764.369	4
16630.8438	5917.57861	4
16630.8555	5634.164	4
16631.1973	5939.683	4
16631.2734	5807.11133	4
16631.31	6064.91	4
16631.3633	5856.185	4
16631.53	5804.97656	4
16631.93	5794.785	4
16632.01	6137.58838	4
16632.0234	5765.451	4
16633.0527	6025.366	4
16633.1055	5780.147	4
16633.125	5806.565	4
16633.2188	5948.82227	4
16633.4922	5429.927	4
16634.4883	5709.3	4
16634.5117	6074.93	4
16634.8379	5859.658	4
16634.916	6059.382	4
16635.4922	6079.868	4
16635.834	5814.69336	4
16636.3086	6090.635	4
16636.459	6073.70654	4
16636.7266	5879.5835	4
16636.791	6070.532	4
16637.4375	5829.568	4
16637.7559	5807.03369	4
16637.8965	5689.34131	4
16637.9727	5749.5166	4
16638.1621	5792.729	4
16638.18	5618.81348	4
16638.3086	5851.65967	4
16638.5371	5984.975	4
16638.627	6186.413	4
16639.2852	5802.452	4
16639.5957	5951.09766	4
16639.65	5740.47949	4
16639.9121	5992.701	4
16640.4219	5753.722	4
16640.6484	5839.656	4
16641.53	5634.15674	4
16641.7246	5989.96338	4
16641.9648	5890.96436	4
16642.9355	5544.772	4
16642.9863	5621.948	4
16643.0156	5788.102	4
16643.0684	6128.29	4
16643.14	6010.73047	4
16643.1484	5545.061	4
16643.7266	6034.71143	4
16643.93	5816.84229	4
16644.0078	5748.69629	4
16644.05	5829.86963	4
16644.9512	6082.14551	4
16645.002	5834.519	4
16645.4121	5565.91846	4
16645.707	5676.77	4
16646.334	5834.41943	4
16647.5234	5981.64258	4
16647.7715	5591.46875	4
16648.2266	6034.42	4
16648.4355	6090.21045	4
16649.09	5647.19238	4
16649.1934	5889.686	4
16649.6621	5639.572	4
16650.0352	5824.838	4
16650.4063	5612.38574	4
16650.4512	5772.506	4
16650.7188	5618.248	4
16650.9238	5702.7	4
16650.9434	6046.87744	4
16651.0742	5536.85547	4
16651.7324	5968.93066	4
16651.8711	5387.273	4
16651.8887	5852.48633	4
16652.14	5919.97266	4
16652.252	5571.775	4
16652.4961	5732.983	4
16652.707	5840.85352	4
16653.2383	5626.47168	4
16653.7773	6090.46729	4
16654.4121	5945.802	4
16654.4473	5682.94238	4
16655.4688	5838.505	4
16655.5215	5805.481	4
16656.8047	5832.113	4
16658.2734	5978.48242	4
16658.3379	5648.61768	4
16658.4883	6008.023	4
16658.5371	6119.271	4
16658.5977	5908.277	4
16658.9316	6114.726	4
16659.3789	5666.353	4
16659.4336	5992.64355	4
16660.0625	5840.588	4
16660.5762	5985.55566	4
16660.62	5726.32861	4
16660.6816	5855.191	4
16660.9531	5767.90625	4
16661.52	5994.2583	4
16662.7246	6037.38135	4
16662.75	5667.505	4
16663.2949	5677.68066	4
16664.2031	5962.19238	4
16664.4746	5875.63574	4
16664.9121	5982.273	4
16665.0078	5914.30566	4
16665.6348	6002.524	4
16665.6641	5506.543	4
16665.9668	5749.666	4
16666.23	5905.39844	4
16666.2754	6076.09131	4
16666.4648	5744.05371	4
16666.748	5871.45264	4
16666.8789	5805.041	4
16667.2148	5774.75	4
16667.2246	5832.18	4
16667.6016	6120.279	4
16667.6816	5930.82275	4
16667.7051	5732.883	4
16668.1348	5848.04834	4
16668.29	5785.1543	4
16668.33	5730.19971	4
16668.916	5731.062	4
16669.8379	5987.572	4
16669.8945	5617.833	4
16670.3047	6105.77539	4
16670.334	5921.99561	4
16670.41	6056.78857	4
16670.5	5983.589	4
16670.748	5740.745	4
16671.1875	6056.82	4
16671.2559	5913.90527	4
16671.4082	5936.579	4
16671.7578	5912.42334	4
16671.7715	6276.066	4
16672.0234	5735.61475	4
16672.2617	6042.98145	4
16672.3516	5797.86963	4
16672.6465	5692.87158	4
16673.1	5589.724	4
16673.3223	5985.676	4
16673.4414	6094.65	4
16674.5762	5824.97	4
16674.85	5867.377	4
16675.0332	5727.23535	4
16675.293	6029.52539	4
16676.25	5647.36572	4
16676.26	5729.32031	4
16676.63	5536.6626	4
16676.7422	6045.695	4
16676.957	5971.45068	4
16676.9727	5515.61035	4
16677.1563	6244.271	4
16677.1836	5622.2876	4
16678.127	6159.596	4
16678.3887	5690.237	4
16678.84	5948.328	4
16679.2148	5880.536	4
16679.27	5911.658	4
16679.3887	5862.93848	4
16679.39	6081.17	4
16679.59	5933.01953	4
16680.3379	6130.78467	4
16681.3848	5510.498	4
16681.5117	6050.57227	4
16681.6172	5739.81543	4
16681.64	5994.37646	4
16682.08	5751.788	4
16682.3164	5518.9624	4
16682.7559	5708.64746	4
16683.6172	6138.33545	4
16683.6738	5703.99	4
16683.7012	5902.53271	4
16683.7383	6095.77344	4
16683.8867	5840.55371	4
16684.4551	5577.02441	4
16684.5449	6152.6167	4
16685.0449	5897.545	4
16685.55	6087.00342	4
16686.0137	5897.06055	4
16686.1836	5484.82373	4
16686.5781	5724.281	4
16687.32	5687.54932	4
16687.4688	6147.507	4
16687.5078	5816.774	4
16687.6973	5587.064	4
16687.875	5946.34229	4
16688.7813	5786.94727	4
16688.86	5918.743	4
16689.0566	5559.79932	4
16689.3125	5891.95752	4
16689.4141	6053.86	4
16689.5117	5642.41	4
16689.8242	5692.3623	4
16690.45	5945.28	4
16690.498	5783.31836	4
16690.5449	5898.27051	4
16691.2656	5966.94873	4
16691.457	5642.18555	4
16691.68	5847.31641	4
16691.9316	6035.673	4
16692.666	5886.33936	4
16693.1563	5857.31445	4
16693.53	6086.14063	4
16693.6035	5942.10742	4
16694.08	6075.40674	4
16694.1387	5686.92627	4
16694.14	5649.806	4
16694.3086	5864.214	4
16694.6523	5972.647	4
16695.2031	6012.64746	4
16695.4355	5758.958	4
16695.6113	5971.00732	4
16695.6875	5804.81543	4
16695.9082	5709.956	4
16695.96	5881.86328	4
16696.5566	5712.90869	4
16697.252	5989.33252	4
16697.498	5697.09766	4
16697.6172	5892.633	4
16698.24	5677.86	4
16698.248	6001.36133	4
16698.44	5681.948	4
16698.58	5683.886	4
16698.68	5881.56641	4
16699.4238	5764.74	4
16699.4922	5950.17041	4
16699.8926	5888.56055	4
16700.1582	5808.639	4
16700.2324	5726.26	4
16700.25	6101.96533	4
16700.748	5785.559	4
16701.13	5905.80371	4
16701.96	5986.657	4
16702.36	5776.79736	4
16702.5137	5931.61035	4
16703.0039	5997.59	4
16703.3516	5481.518	4
16703.6211	5737.16553	4
16703.7246	5837.10547	4
16703.8	5835.465	4
16703.8066	5734.42627	4
16704.05	5771.116	4
16704.6523	5931.098	4
16705.2617	5861.429	4
16705.3262	5723.19336	4
16705.92	5804.54834	4
16706.0469	5858.991	4
16706.1035	5877.91846	4
16706.3066	5865.94775	4
16706.3984	5729.325	4
16706.5566	5676.20264	4
16706.5977	5588.69727	4
16707.2441	5804.55273	4
16707.2461	5748.246	4
16707.6543	5623.852	4
16707.9941	5769.10449	4
16708.1523	6191.642	4
16708.3418	5392.748	4
16708.5645	5533.539	4
16709.57	5922.646	4
16709.57	5910.69873	4
16710.0547	5598.816	4
16710.77	5775.913	4
16710.8887	5583.74	4
16710.916	5867.2666	4
16710.96	6037.492	4
16711.64	5801.89844	4
16711.84	5879.759	4
16711.9922	5847.405	4
16712.12	5966.153	4
16712.51	5597.61768	4
16712.6	6132.41553	4
16713.1738	5900.837	4
16713.332	6145.63037	4
16713.543	5847.15869	4
16713.57	5857.23535	4
16713.666	5789.312	4
16713.82	6155.57861	4
16714.3125	6057.367	4
16714.584	5687.73242	4
16714.9	5977.666	4
16714.9531	5831.25732	4
16715.1133	5905.15967	4
16715.1621	5866.742	4
16715.6016	5860.013	4
16716.2734	5877.45459	4
16716.377	5850.68	4
16716.9258	5750.363	4
16716.9531	5969.09766	4
16717.1934	5919.29932	4
16717.4121	5801.82959	4
16718.4238	5987.83252	4
16718.6719	5817.29639	4
16718.9238	5856.54053	4
16719.0078	6041.787	4
16719.418	5910.089	4
16719.5469	6025.671	4
16720.08	5668.15771	4
16720.8711	6003.566	4
16721.0957	5912.255	4
16721.2734	5700.91553	4
16721.55	6029.258	4
16721.666	5808.17871	4
16721.916	5588.98633	4
16722.0156	5674.572	4
16722.0488	5869.144	4
16722.7188	6016.615	4
16722.7363	6004.30859	4
16722.8887	5959.542	4
16723.1016	6003.795	4
16723.2559	5608.91064	4
16723.49	5708.801	4
16723.7441	5912.557	4
16724.0566	5951.495	4
16724.28	5773.22656	4
16724.498	5919.35645	4
16724.51	5937.267	4
16724.7988	5793.799	4
16724.8984	6093.228	4
16725.31	5658.78857	4
16725.3164	5792.705	4
16725.4668	5851.72656	4
16725.4863	5959.14453	4
16725.5664	5679.8	4
16726.1016	5722.929	4
16726.125	5884.22168	4
16726.1328	5758.23535	4
16726.5078	5862.42236	4
16726.6426	5717.89	4
16726.748	5937.39551	4
16727.0586	5876.79932	4
16727.2871	5989.097	4
16727.627	6007.993	4
16727.666	5875.42139	4
16727.87	5832.97852	4
16728.2188	5702.25928	4
16728.5879	5997.219	4
16728.78	5896.671	4
16728.875	5676.9585	4
16728.9023	5455.26172	4
16729.0137	6065.899	4
16729.1387	5514.264	4
16730.2129	5612.94873	4
16730.252	5749.718	4
16730.3	5708.03027	4
16730.46	6004.222	4
16730.5254	5766.73	4
16730.8789	5502.677	4
16731.0176	5949.65039	4
16731.4082	6059.30664	4
16731.42	5938.12256	4
16731.7461	5677.674	4
16731.9648	6117.795	4
16732.0625	5936.37549	4
16732.3164	5708.499	4
16732.3184	5925.412	4
16733.8457	5825.252	4
16734.0938	5956.72852	4
16734.72	5753.006	4
16734.8418	5813.72168	4
16734.9121	6019.87256	4
16735.2	5836.916	4
16735.2012	5759.369	4
16735.6543	6058.5625	4
16735.9961	5902.92627	4
16736.3418	5945.81934	4
16736.582	5753.167	4
16737.2129	5860.21338	4
16737.2852	5771.695	4
16738.0176	5762.975	4
16738.3164	5802.36426	4
16738.416	5762.103	4
16738.5859	5943.95068	4
16739.28	5582.96338	4
16739.4883	5737.086	4
16739.68	5990.75439	4
16739.94	5884.97461	4
16739.97	5767.29736	4
16740.3965	5842.997	4
16740.627	6173.30664	4
16741.17	5424.398	4
16741.2734	6052.53271	4
16741.3262	6041.45264	4
16741.668	6095.08936	4
16742.0234	5891.032	4
16742.4355	6074.998	4
16742.877	6016.145	4
16743.17	5681.48145	4
16743.7617	5867.40234	4
16744	5895.801	4
16744.01	5714.232	4
16744.127	5818.24756	4
16744.1426	5996.002	4
16744.37	5636.57568	4
16744.53	5573.67871	4
16744.6	5842.37354	4
16744.7422	6264.25	4
16744.8164	5866.51563	4
16744.9023	5693.567	4
16744.9316	5742.494	4
16744.9336	6039.372	4
16744.94	5870.478	4
16744.9766	6012.586	4
16745.1445	5694.00342	4
16745.3184	5491.73438	4
16745.3789	5999.60352	4
16745.5352	5986.10254	4
16745.7715	5966.57129	4
16745.7734	5700.769	4
16745.9316	6195.52539	4
16745.9473	6045.66943	4
16746.0215	5720.355	4
16746.0488	5574.813	4
16746.0527	5819.87939	4
16746.084	6230.36133	4
16746.4336	5874.7207	4
16746.752	5892.593	4
16746.95	5635.156	4
16747.0527	5543.609	4
16747.09	5810.29248	4
16747.2656	6050.58838	4
16747.4961	5658.18066	4
16747.8672	5607.68359	4
16748.1563	5713.2124	4
16748.19	6075.505	4
16748.5918	5986.79541	4
16748.6523	6089.613	4
16748.666	5861.844	4
16748.7754	5871.837	4
16748.8926	5608.02148	4
16749.248	5927.26953	4
16749.2578	6012.479	4
16749.5137	5972.238	4
16749.7441	5584.78662	4
16749.8223	5834.6333	4
16749.8984	5698.325	4
16750.5137	5725.4873	4
16751.0762	6198.06934	4
16751.18	5813.8916	4
16751.3027	5909.47266	4
16751.7129	5875.927	4
16751.7617	5848.62549	4
16751.82	5745.39355	4
16752.0176	5861.23047	4
16752.125	5944.33447	4
16752.1719	5912.018	4
16752.75	6050.04248	4
16752.7559	5890.738	4
16752.83	6033.83838	4
16753.1	5831.10645	4
16753.6348	5633.34766	4
16753.8281	5569.93164	4
16754.5723	6040.97656	4
16754.86	6111.916	4
16754.9883	5715.732	4
16755.02	6070.34033	4
16755.13	6137.45264	4
16755.1777	6116.702	4
16755.498	5750.625	4
16755.7344	6095.69	4
16755.74	6012.78369	4
16755.82	5959.70752	4
16756.4043	5757.964	4
16756.4688	5946.175	4
16756.6	6129.08545	4
16756.6113	5700.84326	4
16756.8926	5776.46533	4
16756.92	5860.369	4
16757.2656	5796.913	4
16757.6582	5658.315	4
16757.7637	5823.149	4
16758.4785	5945.02148	4
16758.5469	5869.402	4
16758.6816	6165.21	4
16758.7461	5888.75928	4
16758.8535	5365.73926	4
16758.9551	5900.28174	4
16759.0273	5744.69775	4
16759.38	5926.99658	4
16759.54	6021.78125	4
16759.7871	5866.606	4
16759.8438	5858.12	4
16760.1563	6167.447	4
16760.2559	5860.911	4
16760.4961	5984.05225	4
16760.71	5700.62939	4
16760.916	5857.59473	4
16761.17	6077.82227	4
16761.35	6078.307	4
16761.6387	5813.541	4
16762.375	5718.68555	4
16762.63	5979.714	4
16763.0352	6002.111	4
16763.35	5681.124	4
16763.8926	5950.2627	4
16763.9531	5749.542	4
16764.002	5826.89746	4
16764.3418	6102.4585	4
16764.8047	6058.06543	4
16765.0723	6084.255	4
16765.23	6009.06	4
16765.4668	5943.41943	4
16765.68	5785.04736	4
16765.8	5922.59668	4
16765.8066	5886.74756	4
16766.082	5924.69971	4
16766.2539	6058.124	4
16766.2617	6077.10645	4
16766.459	6094.568	4
16766.5117	5913.332	4
16766.7	5777.56152	4
16766.791	6051.36475	4
16766.9473	5990.84033	4
16767.2344	5720.42236	4
16767.3574	6021.57275	4
16767.5781	5689.853	4
16767.8457	5977.93359	4
16767.873	5945.70361	4
16767.8945	5706.303	4
16767.9082	5794.28662	4
16767.9941	6151.04346	4
16768.2969	5935.333	4
16768.4414	6032.12061	4
16768.5742	6078.855	4
16769.9316	5822.17139	4
16770.31	5878.04639	4
16770.58	5919.582	4
16771.1172	6044.35156	4
16771.209	5634.61035	4
16771.2324	6049.82568	4
16771.6875	5911.297	4
16771.96	5744.46973	4
16772.0625	5645.131	4
16772.3379	5807.085	4
16772.6387	5623.302	4
16772.7227	6021.31445	4
16773.2676	5851.129	4
16773.5	5626.593	4
16773.5762	5704.035	4
16773.6953	5734.36475	4
16773.873	5823.02246	4
16773.875	5780.311	4
16773.88	5917.96045	4
16773.9961	5697.5	4
16774.168	6150.72266	4
16774.2246	5796.83252	4
16774.6172	5990.05	4
16774.8711	5890.599	4
16774.9961	6059.37061	4
16775.0332	5960.569	4
16775.125	5835.30273	4
16775.2051	5847.562	4
16775.35	5847.725	4
16775.89	6179.26563	4
16775.95	5877.8833	4
16776.3535	5815.765	4
16777.0645	5798.996	4
16777.0957	5891.55127	4
16777.3379	5973.131	4
16777.4766	5995.93262	4
16777.6758	5744.347	4
16777.97	5963.3374	4
16778.05	5743.83	4
16778.97	6014.95166	4
16778.9785	6129.18359	4
16779.2	5826.28174	4
16779.5352	5806.427	4
16779.6113	5911.01758	4
16779.9551	5946.37549	4
16780.1523	5994.74854	4
16780.53	5925.497	4
16780.6211	5618.06152	4
16780.6953	5866.986	4
16780.7	5922.59375	4
16780.7227	5578.27344	4
16780.7617	5873.06543	4
16780.832	5979.932	4
16780.9336	5934.949	4
16781.0059	5912.337	4
16781.2656	5781.512	4
16781.5723	6005.14258	4
16781.5859	5690.096	4
16781.6523	5858.13232	4
16782.168	5594.35059	4
16782.1836	5949.849	4
16782.6777	5952.04248	4
16783.0039	6131.417	4
16783.0957	6055.067	4
16783.375	5758.36963	4
16783.6016	5803.161	4
16783.8477	6028.575	4
16783.875	5728.7583	4
16784.0723	6173.50635	4
16784.1367	5637.33	4
16784.4727	5855.634	4
16784.5645	5681.90674	4
16784.6328	5956.27832	4
16784.7129	5655.605	4
16784.75	5993.79	4
16784.7871	5956.709	4
16785.16	5869.536	4
16785.2227	5792.83838	4
16785.2441	5851.5293	4
16785.3281	5801.74951	4
16785.4121	5945.579	4
16785.6719	5869.162	4
16785.707	6080.68	4
16785.9629	5828.181	4
16786.1289	5894.40039	4
16786.1777	6018.226	4
16786.3555	5803.227	4
16786.9219	5912.20068	4
16786.9766	5790.462	4
16787.1	5933.553	4
16787.291	5841.732	4
16787.3848	5932.29443	4
16787.9258	6048.687	4
16788.1777	5816.80029	4
16788.2227	5896.349	4
16788.3086	5735.09961	4
16788.3125	6052.35938	4
16788.3281	5559.58545	4
16788.502	6071.80371	4
16788.6426	5968.544	4
16788.6641	5939.96973	4
16788.7813	6182.303	4
16788.8066	6060.43262	4
16789.2129	5834.25	4
16789.252	5761.95947	4
16789.8223	5912.58838	4
16790.0977	6001.93164	4
16790.291	5743.96973	4
16790.6172	5697.06	4
16790.6563	6119.75244	4
16790.748	6260.87549	4
16790.86	5652.24854	4
16790.8945	5940.578	4
16790.9336	5530.36035	4
16790.9648	5721.07959	4
16790.9785	5932.79541	4
16791.0449	5873.719	4
16791.293	5979.65625	4
16791.3711	5923.434	4
16791.5234	5905.114	4
16791.7051	5847.902	4
16791.9414	6037.86328	4
16792.7266	5899.097	4
16792.92	5807.39063	4
16792.9844	5898.943	4
16793.0371	5962.885	4
16793.0449	5957.818	4
16793.0762	5964.757	4
16793.2363	6079.70264	4
16793.2988	5871.935	4
16794.3535	5756.866	4
16794.88	5810.221	4
16794.91	5960.451	4
16794.918	5831.91357	4
16795.01	5972.55566	4
16795.0527	5847.905	4
16795.334	5889.318	4
16795.373	5887.45557	4
16795.4277	5781.78467	4
16795.4512	6071.514	4
16795.4648	6051.62646	4
16795.834	5854.38	4
16795.8672	5805.11475	4
16796.1816	5857.45068	4
16796.252	6238.069	4
16796.3477	5975.44727	4
16796.5527	5842.5376	4
16796.5957	5670.56934	4
16796.7617	6013.146	4
16797.06	5960.42529	4
16797.0859	6116.53857	4
16797.1426	5858.0957	4
16797.1641	5773.8584	4
16797.168	5938.18652	4
16797.3125	5824.68262	4
16797.498	5919.5957	4
16797.73	6092.41455	4
16798.2871	6013.648	4
16798.5918	5734.2627	4
16799.09	5701.099	4
16799.19	6199.24	4
16799.1973	5677.899	4
16799.2168	6007.91553	4
16799.3418	5846.59	4
16799.6211	5720.8	4
16800.06	5673.494	4
16800.8457	5902	4
16800.9629	5688.83252	4
16801.19	5715.796	4
16801.3438	5738.552	4
16801.3457	5652.92773	4
16801.3477	5716.102	4
16801.7617	6085.793	4
16801.91	6021.128	4
16802.0059	5813.49072	4
16802.01	5746.11035	4
16802.1523	5918.492	4
16802.2715	5940.24463	4
16802.3418	5860.677	4
16802.6953	6013.53125	4
16802.7969	5926.013	4
16802.98	5836.15869	4
16803.0059	6223.918	4
16803.7754	5896.43066	4
16804.2422	5775.48535	4
16804.31	5910.295	4
16804.3477	5823.76855	4
16804.4531	5988.87549	4
16804.47	6042.97	4
16804.5234	6149.55566	4
16804.9824	5903.56445	4
16805.123	5595.73	4
16805.85	5925.36963	4
16806	6119.808	4
16806.0039	5833.893	4
16806.0254	5814.8584	4
16806.41	6032.543	4
16806.4434	6222.65869	4
16806.7363	5775.695	4
16806.84	5976.313	4
16807.1836	5806.92041	4
16807.4063	5741.87256	4
16807.418	5641.997	4
16807.418	5710.668	4
16807.4688	5774.56641	4
16807.4863	5915.61475	4
16807.4883	6106.05566	4
16807.5332	5735.63	4
16807.7969	5922.292	4
16808.1523	5882.79736	4
16808.2031	5951.372	4
16808.27	5873.38	4
16808.5977	5995.07373	4
16808.73	5844.10156	4
16809.0313	5831.58252	4
16809.08	5680.92236	4
16809.08	5772.84326	4
16809.332	5894.977	4
16809.4258	5684.426	4
16809.4453	6041.64551	4
16809.5313	5945.639	4
16809.6328	5949.374	4
16809.9082	6009.126	4
16809.9141	5998.06836	4
16809.9629	5819.259	4
16810.1113	5983.277	4
16810.1914	5608.11426	4
16810.2461	5900.66064	4
16810.4531	5923.696	4
16810.58	5745.633	4
16810.6328	5924.869	4
16810.9434	5846.165	4
16811.1367	5829.844	4
16811.6621	5767.827	4
16812.1016	6020.69531	4
16812.1074	6041.87744	4
16812.1465	6171.9707	4
16812.3027	5924.14	4
16812.34	6089.46631	4
16812.3965	5634.84033	4
16812.4453	5926.656	4
16812.4531	5968.29	4
16812.459	5799.267	4
16812.5918	6105.53174	4
16812.791	5845.59473	4
16812.98	5661.678	4
16813.0371	6114.65137	4
16813.3262	5997.276	4
16813.36	5977.43066	4
16813.4531	6053.076	4
16813.4746	5942.04541	4
16813.5332	6323.452	4
16813.58	5721.553	4
16813.69	5964.57568	4
16814.0488	5842.145	4
16814.2461	5767.936	4
16814.2832	5821.08447	4
16814.3926	6054.0293	4
16814.6621	5829.304	4
16814.8887	5826.234	4
16814.9043	5876.65039	4
16815.0918	5857.146	4
16815.14	5851.696	4
16815.5527	6010.316	4
16815.6172	6072.321	4
16815.7637	5679.615	4
16816.0273	6045.37158	4
16816.043	5956.423	4
16816.21	5799.5957	4
16816.2715	5858.22949	4
16816.2734	5936.35938	4
16816.3945	5964.78662	4
16816.6055	6041.159	4
16817.06	5822.82471	4
16817.125	5693.48926	4
16817.127	5941.387	4
16817.4375	5869.017	4
16817.4648	5579.247	4
16817.6875	5772.016	4
16817.82	5685.09033	4
16818.1328	5818.869	4
16818.42	5846.224	4
16818.6719	6007.124	4
16818.7422	5823.712	4
16819.0566	5973.929	4
16819.07	6068.64063	4
16819.082	5950.016	4
16819.1543	5900.066	4
16819.1934	6122.95459	4
16819.2012	5871.341	4
16819.2344	5892.667	4
16819.2832	5601.418	4
16819.45	5801.82	4
16819.6367	5864.39	4
16819.77	5837.93	4
16820.1563	6041.61035	4
16820.3477	5698.94336	4
16820.582	5714.17041	4
16820.8184	5935.936	4
16820.95	5573.877	4
16820.96	5795.187	4
16821.15	6170.42041	4
16821.166	5925.03662	4
16821.22	5628.65869	4
16821.459	5886.1167	4
16821.49	5942.12842	4
16821.5645	5935.57227	4
16821.7324	5845.20068	4
16822.1523	5863.36426	4
16822.2246	5993.922	4
16822.4141	6081.178	4
16822.4414	5918.90527	4
16822.5449	5946.06445	4
16823.082	5893.176	4
16823.2148	5909.85938	4
16823.2188	5863.62646	4
16823.2656	5914.92139	4
16823.28	5847.55566	4
16823.4961	5631.7124	4
16823.5918	5829.084	4
16824.0957	5802.929	4
16824.2383	5698.961	4
16824.2656	5802.445	4
16824.457	5644.635	4
16825.0449	6006.06738	4
16825.1914	6380.56738	4
16825.5918	5915.81152	4
16825.9023	5796.365	4
16826.0215	6027.62549	4
16826.0547	5839.48926	4
16826.0859	5691.96631	4
16826.123	5803.816	4
16826.125	5908.34326	4
16826.252	5758.32568	4
16826.4473	6021.391	4
16826.7031	5747.897	4
16826.85	6024.044	4
16827.2148	5941.30029	4
16827.4258	5882.253	4
16827.43	6021.46436	4
16827.7168	5768.662	4
16827.7754	6219.44238	4
16827.8965	5682.53857	4
16827.99	5935.55273	4
16828.1074	5829.652	4
16828.3418	6063.54346	4
16828.4336	5909.343	4
16828.7285	6010.953	4
16828.7871	6006.283	4
16828.9922	5722.352	4
16829.1289	5943.76563	4
16829.1328	5996.801	4
16829.2773	5811.211	4
16829.3379	6086.99268	4
16829.459	5973.114	4
16829.6875	5755.48242	4
16830.0059	5768.97852	4
16830.1328	5977.67236	4
16830.3086	6061.276	4
16830.3438	6098.72461	4
16830.5156	6062.85059	4
16830.6289	5796.74951	4
16830.7129	6169.81348	4
16831.0273	5660.08545	4
16831.1465	5721.97266	4
16831.1641	5998.85742	4
16831.2168	6033.18457	4
16831.2656	5863.943	4
16831.3027	5745.45264	4
16831.4	5804.15869	4
16831.5273	5836.949	4
16831.6973	5811.696	4
16831.83	6127.24	4
16832.1719	6145.617	4
16832.2461	5987.09961	4
16832.7051	5766.98242	4
16832.9531	5888.53	4
16832.98	5901.643	4
16833.2617	6224.47168	4
16833.36	5864.22754	4
16833.3926	5796.062	4
16833.48	6043.19873	4
16833.7363	5999.197	4
16833.8145	6079.55469	4
16834	6031.96826	4
16834.0078	5893.81641	4
16834.2285	6071.52344	4
16834.2578	5809.65332	4
16834.584	6001.79541	4
16834.59	5868.40674	4
16834.709	5868.69531	4
16834.7148	5692.365	4
16834.8281	5983.6626	4
16835.1348	6045.767	4
16835.31	6065.345	4
16835.4375	6031.759	4
16835.9082	6186.859	4
16836.0156	6054.979	4
16836.0215	5947.719	4
16836.04	6039.69971	4
16836.2363	5808.89648	4
16836.25	5563.78	4
16836.5117	5901.64453	4
16836.6836	5940.309	4
16836.7813	6231.15967	4
16836.8457	5950.20068	4
16836.9941	5661.93	4
16837.0078	5894.211	4
16837.4238	5837.326	4
16837.4336	5799.979	4
16837.8457	6054.67	4
16838.07	5908.319	4
16838.22	5865.29	4
16838.373	5771.70361	4
16838.4746	5927.29	4
16838.6816	6121.98242	4
16838.875	5907.487	4
16838.9316	5644.518	4
16839.0137	5888.212	4
16839.0156	5580.45654	4
16839.041	6054.168	4
16839.5742	6039.879	4
16839.6621	6159.42725	4
16840.1426	6249.89551	4
16840.2871	5916.45	4
16840.7148	6186.861	4
16840.7344	5930.061	4
16840.8652	5996.94629	4
16841.1016	5824.791	4
16841.1563	6048.448	4
16841.1914	5993.9873	4
16841.5859	6051.69727	4
16841.8633	6132.01563	4
16841.8984	5789.37549	4
16841.93	5832.245	4
16842.12	5950.71338	4
16842.1445	5991.65869	4
16842.373	5944.7876	4
16842.498	5925.7666	4
16842.623	5705.2627	4
16842.6523	5803.49	4
16842.707	6065.522	4
16842.8516	5683.297	4
16842.86	5919.66064	4
16843.0273	5784.49365	4
16843.14	5869.217	4
16843.1543	5853.13574	4
16843.5137	5859.141	4
16843.5664	5853.32861	4
16843.65	5866.9165	4
16843.8281	5753.72363	4
16843.94	6141.21826	4
16843.98	5848.2915	4
16844.2148	5784.7417	4
16844.6563	5603.14941	4
16844.8164	5654.47852	4
16844.9668	5691.707	4
16844.99	5561.587	4
16845.0625	6026.494	4
16845.0645	5623.853	4
16845.1035	6123.82471	4
16845.4766	6006.099	4
16845.6289	5826.687	4
16845.63	5893.206	4
16845.6758	5892.308	4
16845.7285	6351.07666	4
16845.8672	5742.55371	4
16846.1172	6043.408	4
16846.1621	5757.867	4
16846.4277	6104.94238	4
16846.6816	5709.387	4
16846.873	5676.47266	4
16846.9043	5834.03955	4
16847.3418	5664.247	4
16847.43	6188.672	4
16847.793	5652.46875	4
16847.957	5905.04	4
16847.9785	5785.353	4
16848.6035	5807.65332	4
16849.0566	6004.012	4
16849.13	5947.05859	4
16849.1934	6027.69531	4
16849.4766	5763.88037	4
16849.86	5817.73047	4
16849.9219	5959.64258	4
16850.2285	5874.78027	4
16850.5352	6070.09961	4
16850.6426	5880.86768	4
16850.83	5634.1416	4
16850.83	5805.30127	4
16850.86	5784.836	4
16851.2754	6029.983	4
16851.4375	5865.14453	4
16851.4453	5978.51953	4
16851.4648	6041.10059	4
16851.7617	5930.516	4
16852.1035	5973.363	4
16852.3984	5739.83545	4
16852.52	6005.89355	4
16852.6621	5777.77344	4
16852.748	5840.622	4
16852.834	5834.114	4
16853.2422	5879.2793	4
16853.3789	6000.237	4
16853.4785	6178.381	4
16853.6816	5851.81738	4
16853.7285	5985.52344	4
16853.86	5983.299	4
16853.94	5871.07568	4
16854.0352	5849.36328	4
16854.0664	5890.20947	4
16854.1914	5851.213	4
16854.7168	6193.934	4
16854.8027	5940.90332	4
16854.8086	5719.35547	4
16855.11	5748.52246	4
16855.3184	5800.3335	4
16855.625	5921.53027	4
16856.34	5752.77539	4
16856.4219	6027.699	4
16856.5234	6110.866	4
16856.5645	6160.06738	4
16856.59	5848.418	4
16856.6445	5823.56	4
16856.9219	6176.23145	4
16856.94	5882.075	4
16856.98	5913.48828	4
16856.9883	5825.96436	4
16857.31	5908.22	4
16857.3262	5860.12451	4
16858.0449	5885.43945	4
16858.1211	6123.2	4
16858.1387	5902.151	4
16858.37	6081.929	4
16858.4141	6004.84	4
16858.6563	5921.465	4
16858.666	5785.98438	4
16858.6855	5779.402	4
16858.7	6192.30762	4
16858.7871	5970.35645	4
16859	6035.68555	4
16859.02	5772.59473	4
16859.1836	5979.80127	4
16859.33	5742.563	4
16859.35	5958.43359	4
16859.3867	5612.50928	4
16859.502	5957.72656	4
16859.6152	5818.16748	4
16859.6875	5946.334	4
16859.8438	5909.18457	4
16859.8887	6009.69434	4
16859.9512	5934.553	4
16859.9844	5743.706	4
16860.0488	5686.91748	4
16860.2188	6078.43652	4
16860.2578	5899.22266	4
16860.2734	6053.87451	4
16860.32	6047.288	4
16860.5137	5955.115	4
16860.6348	6085.866	4
16860.7832	5678.58	4
16860.8984	5930.983	4
16860.9766	5870.37646	4
16861.1367	5780.59375	4
16861.4629	5650.007	4
16861.8438	6119.206	4
16861.873	6132.759	4
16862.1172	5938.685	4
16862.14	5955.943	4
16862.2852	5572.3374	4
16862.2969	6294.59131	4
16862.5527	5705.96045	4
16862.59	6319.0166	4
16862.625	5989.18555	4
16862.6523	5913.302	4
16862.7129	6012.40039	4
16863.05	5976.071	4
16863.209	5991.881	4
16863.4453	5960.06738	4
16863.459	5973.655	4
16863.5313	5866.533	4
16863.6328	5922.071	4
16863.6816	5817.61572	4
16863.7227	5729.22	4
16863.9473	5583.94531	4
16863.9824	5892.604	4
16864.0742	6034.705	4
16864.457	5826.79834	4
16864.582	5761.68262	4
16864.666	5756.17529	4
16864.72	6154.4873	4
16864.8555	5923.552	4
16864.8672	6018.455	4
16864.9336	6019.62549	4
16865.1582	5964.09326	4
16865.1934	5981.82373	4
16865.2051	6061.525	4
16865.3379	6051.201	4
16865.4258	6104.069	4
16865.45	5761.289	4
16865.4668	5865.75537	4
16865.95	5648.603	4
16865.96	5576.7207	4
16866.01	5975.996	4
16866.0254	6015.50732	4
16866.1152	5997.9917	4
16866.13	6054.11328	4
16866.3379	5819.5625	4
16866.4355	5732.60938	4
16866.5879	5837.082	4
16866.623	5734.072	4
16866.8223	5952.94775	4
16867.2051	5887.247	4
16867.2617	5857.81836	4
16867.2676	5968.12646	4
16867.3945	6117.32129	4
16867.4648	5725.123	4
16867.6387	5730.62354	4
16867.6855	6022.26172	4
16867.8672	5875.504	4
16867.957	5839.789	4
16868.27	5872.9917	4
16868.2852	6035.166	4
16868.293	6152.533	4
16868.3223	5637.60156	4
16868.3828	5618.77051	4
16868.625	5749.42236	4
16868.998	5818.2	4
16869.0645	5819.364	4
16869.1855	5916.21631	4
16869.332	5922.416	4
16869.4414	5771.231	4
16869.6133	6085.85547	4
16869.8477	5802.48828	4
16870.0039	5817.414	4
16870.0488	5911.50732	4
16870.06	5876.188	4
16870.1016	5878.3584	4
16870.2578	5861.325	4
16870.4043	5776.33545	4
16870.4941	6079.15	4
16870.54	5771.81445	4
16870.6016	5786.972	4
16870.8242	5803.53	4
16870.8379	5612.90967	4
16870.9277	5998.67139	4
16871.3086	5841.381	4
16871.3828	5772.22266	4
16871.51	6292.924	4
16871.5234	6035.01	4
16871.5371	6054.30762	4
16871.65	5873.873	4
16871.72	5736.71436	4
16871.9023	5540.972	4
16872.0527	5695.826	4
16872.1523	6018.497	4
16872.1641	5996.743	4
16872.2168	5941.267	4
16872.3047	5811.879	4
16872.6484	6015.92432	4
16872.7461	5659.63574	4
16872.8125	6059.76563	4
16872.9121	5921.556	4
16872.998	6013.25244	4
16873.0625	5610.60449	4
16873.1328	5719.604	4
16873.3145	5813.795	4
16873.4258	5810.57568	4
16873.5547	5844.08643	4
16873.668	6139.695	4
16873.7813	6024.184	4
16873.8379	5554.104	4
16873.9258	5838.57275	4
16873.9512	5827.9873	4
16874.0625	6164.166	4
16874.1289	5915.418	4
16874.1934	5900.967	4
16874.26	6035.154	4
16874.293	5933.562	4
16874.3672	5916.69336	4
16874.74	6007.227	4
16874.8066	6157.65771	4
16875.0215	5883.04	4
16875.2227	6172.49268	4
16875.4766	5969.381	4
16875.5449	6023.396	4
16875.5449	5849.81836	4
16875.6777	5954.74658	4
16875.7969	5867.20459	4
16875.8047	5741.68262	4
16875.9063	6193.579	4
16875.9375	5919.251	4
16876.0879	5990.10059	4
16876.1074	5688.323	4
16876.36	6148.12	4
16876.5156	6062.89551	4
16876.5273	6048.182	4
16876.6211	5983.22949	4
16876.6738	6144.952	4
16876.7227	5790.8125	4
16876.7422	5964.72754	4
16876.77	5845.71338	4
16876.8984	5687.727	4
16877.2344	5898.01367	4
16877.3086	6042.505	4
16877.31	5585.82	4
16877.4844	5854.58252	4
16877.4863	6141.261	4
16877.5449	5872.3623	4
16877.5645	5938.593	4
16877.6621	5615.241	4
16877.83	5922.194	4
16878.0078	6112.41064	4
16878.1465	5859.095	4
16878.4648	5955.197	4
16878.4648	5953.911	4
16878.6855	5721.01	4
16878.7012	5915.175	4
16878.8145	5994.46631	4
16878.87	5875.168	4
16879.0664	5798.54541	4
16879.3027	5926.83154	4
16879.3184	6045.562	4
16879.5938	5917.999	4
16879.6719	6083.365	4
16879.6875	5747.362	4
16879.7559	6074.60352	4
16879.81	6015.50146	4
16880.4375	5733.18	4
16880.62	5778.71729	4
16880.69	5757.411	4
16880.88	5950.187	4
16881.2344	6184.29834	4
16881.4336	6015.51074	4
16881.61	6002.48438	4
16881.6875	5962.48926	4
16881.71	5998.566	4
16881.7344	6057.033	4
16881.8027	5925.37842	4
16881.998	6017.89844	4
16882.11	6009.52148	4
16882.2676	6137.284	4
16882.3477	5540.084	4
16882.3711	5682.21338	4
16882.4238	6068.452	4
16882.459	5994.49854	4
16882.6914	5734.637	4
16882.793	5867.77051	4
16882.9473	6034.69434	4
16883	6059.00635	4
16883.1016	5942.13232	4
16883.12	5869.267	4
16883.2676	5989.49951	4
16883.3652	5919.727	4
16883.4551	5868.95361	4
16883.6426	6054.785	4
16883.6836	6116.797	4
16883.82	5826.22168	4
16884.0352	5864.325	4
16884.0488	5714.309	4
16884.0625	5874.894	4
16884.1543	5758.075	4
16884.1621	6222.69775	4
16884.1836	5972.44336	4
16884.3184	6209.95947	4
16884.3574	6099.449	4
16884.39	5820.55469	4
16884.4316	6023.50244	4
16884.7246	5533.298	4
16884.8086	5863.575	4
16884.8086	5921.61865	4
16884.91	5981.252	4
16885.2813	6011.0293	4
16885.4629	5776.635	4
16885.5488	5672.25928	4
16885.6055	5785.065	4
16885.6074	5897.533	4
16885.6855	5926.58643	4
16885.6973	5914.09229	4
16885.793	5807.287	4
16885.8945	5887.354	4
16886.1289	6073.13867	4
16886.1719	5881.53174	4
16886.2559	6026.948	4
16886.64	5688.98242	4
16886.7012	5916.33	4
16886.7383	6025.571	4
16886.7969	6002.761	4
16886.8359	5774.0083	4
16886.8711	5851.611	4
16887.0176	5877.314	4
16887.084	6002.83252	4
16887.459	5872.785	4
16887.6035	6125.56836	4
16887.6934	6234.837	4
16887.7031	6106.158	4
16887.873	6036.464	4
16887.8887	5893.67627	4
16887.9	5920.92773	4
16888.1777	6195.84961	4
16888.625	5616.56055	4
16888.8145	5798.50928	4
16888.8379	5773.74951	4
16889.0547	5910.92871	4
16889.248	5875.234	4
16889.3262	5898.32959	4
16889.6387	6103.34961	4
16889.6543	6073.148	4
16889.7168	6137.60254	4
16889.95	5519.662	4
16890.1348	5997.06738	4
16890.2012	5778.92969	4
16890.2559	5805.93066	4
16890.6211	6056.054	4
16890.7188	6084.992	4
16890.834	5837.119	4
16890.94	5952.855	4
16890.98	6179.022	4
16891.207	5760.234	4
16891.2813	5889.20947	4
16891.4355	6032.88	4
16891.74	5745.28174	4
16891.8516	6070.245	4
16891.8652	5954.745	4
16892.0586	5945.537	4
16892.2734	5696.50635	4
16892.6113	5941.675	4
16892.69	5914.4834	4
16892.9063	6122.32373	4
16893.02	5721.27441	4
16893.1836	5964.356	4
16893.1953	5624.626	4
16893.3477	5817.069	4
16893.4648	5757.687	4
16893.6152	6027.151	4
16893.6426	6088.557	4
16893.84	6116.337	4
16894.0664	6085.991	4
16894.1484	5848.17432	4
16894.21	5903.0376	4
16894.2754	6087.977	4
16894.3535	6101.647	4
16894.4824	5982.80029	4
16894.4844	5828.35	4
16894.5117	5974.01465	4
16895.0566	5964.641	4
16895.2285	6065.203	4
16895.416	6014.76172	4
16895.6172	6039.231	4
16895.6445	5870.25049	4
16896.0781	6139.12842	4
16896.1758	6049.933	4
16896.2363	5827.851	4
16896.375	5995.213	4
16896.3848	5880.05664	4
16896.4629	6080.983	4
16896.6387	5717.55273	4
16896.7031	5980.194	4
16897.123	6184.69434	4
16897.2715	6134.68945	4
16897.3711	6113.2793	4
16897.49	6140.2085	4
16897.6133	6281.66553	4
16897.68	5855.85742	4
16897.7148	5927.18359	4
16897.9766	6001.345	4
16898.2949	5749.236	4
16898.3613	6110.92627	4
16898.4863	6077.79736	4
16898.541	5924.03467	4
16898.668	5668.429	4
16899.0332	5831.03369	4
16899.0449	5766.64063	4
16899.2871	5889.11328	4
16899.4746	5851.03271	4
16899.6445	6011.10449	4
16899.7715	5684.81152	4
16899.9375	6162.127	4
16900.2988	6103.99	4
16900.4473	6239.368	4
16900.45	5895.96826	4
16900.5332	5492.46143	4
16900.6641	6004.00146	4
16900.7656	5717.822	4
16900.8	5856.048	4
16900.8457	6081.13	4
16900.9434	5840.173	4
16900.9531	6038.171	4
16901.07	5813.618	4
16901.1914	6078.6377	4
16901.3789	6326.784	4
16901.3848	5852.921	4
16901.4023	5901.7207	4
16901.47	6073.437	4
16901.5723	5756.52734	4
16901.8652	5998.42139	4
16901.8887	5940.27539	4
16902	5993.247	4
16902.05	5884.87549	4
16902.3516	5989.682	4
16902.498	5514.493	4
16902.7422	6066.46973	4
16902.8965	6104.522	4
16903.0762	6161.84473	4
16903.1445	5731.011	4
16903.3379	6242.21973	4
16903.3828	5943.48145	4
16903.4648	6032.27051	4
16903.51	5909.251	4
16903.918	6056.64453	4
16904.0039	5876.981	4
16904.11	5909.19629	4
16904.24	5804.446	4
16904.2617	5980.391	4
16904.6836	5821.38867	4
16904.6953	5814.06934	4
16904.6973	5715.335	4
16904.8379	6138.233	4
16904.873	5920.40869	4
16905.3418	5630.10449	4
16905.43	5878.84131	4
16905.5449	5900.62549	4
16905.5449	6046.323	4
16905.6055	6021.34229	4
16905.6211	5867.499	4
16905.78	5803.03955	4
16905.96	5709.979	4
16906.4941	6027.68	4
16906.5879	6106.42871	4
16906.6035	5996.11	4
16906.86	5888.47168	4
16906.9629	5681.459	4
16907	5988.79443	4
16907.0469	6047.37939	4
16907.0625	5643.27	4
16907.74	5807.86572	4
16907.75	5885.81055	4
16907.7578	5951.41748	4
16907.8613	5860.63232	4
16907.8652	6035.04443	4
16908.2832	6117.44629	4
16908.5957	5982.154	4
16908.6152	5873.162	4
16908.7266	5818.975	4
16908.832	6085.604	4
16908.9258	5611.44873	4
16908.9316	6126.795	4
16909.1934	6134.1123	4
16909.1953	6018.39941	4
16909.23	5907.456	4
16909.2617	5690.159	4
16909.2949	5980.304	4
16909.3516	5914.861	4
16909.4844	5923.004	4
16909.5977	5836.979	4
16909.6445	5919.39746	4
16909.7227	5912.18457	4
16909.9082	5844.09229	4
16909.9551	5834.434	4
16910.0156	6224.526	4
16910.1211	5709.775	4
16910.14	5764.105	4
16910.18	5805.2876	4
16910.2656	6070.44873	4
16910.3223	5774.85156	4
16910.5254	5638.14	4
16910.5879	6054.058	4
16910.5977	6015.852	4
[truncated: 16,410 more rows]
