# Supplementary material for: A droplet digital PCR (ddPCR) assay to detect Helicoverpa armigera (Lepidoptera: Noctuidae) in bulk trap samples
Source: PLoS One. 2017 May 31;12(5):e0178704. doi: 10.1371/journal.pone.0178704 (PMC5451079; doi:10.1371/journal.pone.0178704)
Supplement: S2 Table — (ZIP) [file pone.0178704.s002.zip › 121a_1-161z_10.csv]

Ch1 Amplitude	Ch2 Amplitude	Cluster
14989.7705	5613.21436	4
15515.5381	5513.50732	4
15629.5928	5378.823	4
15688.9443	5550.32666	4
15721.2969	5445.771	4
15765.16	5624.41162	4
15771.5	5377.064	4
15772.9092	5582.196	4
15780.6768	5533.73975	4
15785.0586	6012.03271	4
15804.2432	5623.323	4
15808.3965	5689.69873	4
15835.8252	5396.32764	4
15847.19	5525.59766	4
15847.8389	5608.3916	4
15850.9707	5535.7373	4
15853.4141	5704.465	4
15864.6123	5679.58838	4
15867.6279	5462.74756	4
15880.1943	5694.74	4
15882.2168	5569.398	4
15883.6523	5634.69	4
15888.7158	5489.172	4
15894.3779	5722.222	4
15897.89	5495.1543	4
15898.0166	5744.69434	4
15899.3213	5975.05	4
15900.5254	5491.69775	4
15902.6377	5841.445	4
15911.3125	5757.39	4
15912.42	5701.01025	4
15915.6514	5541.379	4
15923.8047	5475.84326	4
15926.5234	5389.989	4
15928.2822	5919.09961	4
15932.6377	5569.74951	4
15938.4531	5578.01074	4
15952.8193	5569.22266	4
15958.1738	5583.02441	4
15965.373	5531.4126	4
15968.0645	5721.18262	4
15972.5352	5476.909	4
15972.7041	5598.91	4
15972.7354	5476.369	4
15975.5273	5582.39063	4
15977.1426	5675.86572	4
15977.667	5648.11133	4
15979.7754	5299.67725	4
15987.1318	5740.0874	4
15992.9922	5674.09033	4
15996.47	5448.648	4
15998.5293	5626.05127	4
15999.6357	5652.78955	4
16004.2168	5689.55664	4
16006.9688	5300.53125	4
16007.1533	5699.406	4
16007.74	5588.911	4
16008.58	5734.44531	4
16011.0225	5269.68457	4
16012.0713	5700.616	4
16013.9961	5841.329	4
16016.1709	5492.15332	4
16019.25	5561.351	4
16022.6572	5604.52441	4
16025.11	5682.306	4
16025.1211	5428.75342	4
16026.6045	5762.277	4
16031.8213	5707.555	4
16038.292	5758.5874	4
16041.8936	5506.53955	4
16043.9023	5398.6626	4
16048.8643	5531.18164	4
16048.917	5510.96533	4
16050.3271	5486.819	4
16050.6055	5832.79541	4
16051.8682	5720.4624	4
16052.0938	5682.456	4
16058.51	5466.46045	4
16064.583	5756.39648	4
16064.915	5489.508	4
16066.16	5592.92773	4
16066.27	5381.47852	4
16066.9463	5797.376	4
16069.5684	5653.859	4
16070.09	5734.815	4
16073.8643	5496.37354	4
16073.9287	5597.00635	4
16077.248	5525.48535	4
16082.6582	5488.36475	4
16083.1133	5528.842	4
16086.6885	5621.348	4
16086.7676	5467.742	4
16086.832	5812.77734	4
16088.7393	5681.999	4
16095.0332	5727.18359	4
16099.6631	5548.621	4
16099.86	5720.294	4
16100.6943	5591.498	4
16101.3574	5388.01855	4
16102.8525	5689.607	4
16102.9512	5383.36	4
16104.0088	5567.48633	4
16104.0264	5370.42	4
16104.2725	5720.607	4
16106.09	5666.556	4
16106.2324	5897.87549	4
16108.7139	5642.594	4
16109.5186	5818.85	4
16112.8115	5550.691	4
16113.4961	5482.97754	4
16113.8252	5763.71143	4
16114.5557	5577.44141	4
16116.1855	5616.151	4
16117.4609	5518.595	4
16117.92	5574.084	4
16119.1631	5520.48047	4
16119.3623	5796.61475	4
16119.8223	5532.347	4
16119.9922	5590.37744	4
16121.582	5577.24561	4
16124.3691	5592.648	4
16125.3555	5569.71973	4
16128.0215	5645.547	4
16128.626	5611.666	4
16133.88	5502.21143	4
16133.9482	5765.715	4
16134.457	5556.655	4
16134.4688	5547.54443	4
16135.9854	5512.05029	4
16136.5908	5838.81641	4
16138.6543	5618.40771	4
16141.1934	5531.18652	4
16141.2227	5568.78125	4
16141.7295	5633.575	4
16143.7148	5964.87744	4
16145.0879	5566.003	4
16146.55	5630.606	4
16147.1006	5986.11768	4
16147.6318	5768.55957	4
16148.8623	5546.34033	4
16150.99	5550.9043	4
16151.752	5601.445	4
16151.8408	5771.271	4
16152.5908	5629.30469	4
16152.9219	5680.266	4
16161.1982	5582.40625	4
16163.0908	5666.63	4
16163.1963	6036.002	4
16166.8457	5578.87354	4
16167.4785	5371.11035	4
16167.4883	5561.19629	4
16170.3545	5533.28125	4
16170.5166	5594.105	4
16172.2109	5823.198	4
16172.87	5649.608	4
16173.1816	5437.767	4
16177.667	5754.69873	4
16179.8018	5780.732	4
16179.9453	5954.914	4
16181.0352	5581.56	4
16181.3242	5636.14	4
16182.6875	5750.562	4
16184.2051	5814.46826	4
16184.6768	5504.21631	4
16186.4541	5878.16748	4
16187.0684	5660.59863	4
16187.3252	5579.125	4
16188.2109	5570.59229	4
16189.6143	5653.28271	4
16192.3955	5537.345	4
16193.1719	5892.766	4
16193.4678	5347.85	4
16194.8232	5354.69629	4
16197.334	5510.529	4
16197.4873	5880.031	4
16199.875	5754.342	4
16200.2705	5403.17236	4
16201.2461	5451.638	4
16202.6982	5363.84	4
16204.249	5804.767	4
16204.8047	5587.872	4
16205.6191	5526.355	4
16206.4736	5562.29346	4
16209.0518	5678.78027	4
16210.19	5702.17725	4
16211.5527	5506.021	4
16212.1738	5563.62549	4
16213.5469	5656.17432	4
16213.748	5885.36328	4
16214.17	5670.353	4
16215.42	5806.52539	4
16215.6553	5714.69141	4
16217.3828	5481.692	4
16218.0967	5742.68359	4
16220.5186	5669.3125	4
16221.2168	5615.006	4
16221.2539	5690.805	4
16221.7539	5724.1875	4
16222.5605	5685.82861	4
16223.917	5886.095	4
16224.2822	5768.33252	4
16227.2617	5331.09863	4
16230.1191	5751.403	4
16230.8965	5827.257	4
16231.0117	5627.331	4
16231.6377	5631.873	4
16231.6738	5531.55957	4
16231.8281	5599.63428	4
16232.8164	5547.823	4
16233.9414	5700.48975	4
16235.0371	5552.94	4
16235.5654	5460.783	4
16236.6113	5864.269	4
16236.793	5774.75732	4
16236.9219	5611.25244	4
16237.7207	5420.878	4
16239.7617	5668.17529	4
16240.3926	5857.09326	4
16241.09	5655.67725	4
16241.1338	5745.05029	4
16241.3545	5554.975	4
16242.3574	6013.496	4
16243.25	5553.56348	4
16243.6055	5720.12256	4
16243.8389	5444.53857	4
16246.4482	5566.68652	4
16247.1611	5941.59131	4
16247.6914	5655.233	4
16248.6357	5566.028	4
16248.9648	5829.414	4
16249.1006	5658.404	4
16249.29	5625.144	4
16249.8877	5235.667	4
16250.541	5687.99072	4
16251.1006	5595.2417	4
16251.6523	5604.69141	4
16252.376	5581.654	4
16252.6992	5690.25439	4
16253.3145	5588.23975	4
16253.6182	5688.42139	4
16253.7051	5463.286	4
16253.8057	5762.164	4
16254.18	5834.21143	4
16255.248	5793.064	4
16259.8242	5614.074	4
16261.7783	5695.09668	4
16262.792	5607.417	4
16265.2676	5905.116	4
16266.8457	5710.938	4
16267.9014	5697.636	4
16268.82	5934.148	4
16269.0459	5638.536	4
16269.5283	5626.29639	4
16271.3105	5868.45	4
16271.41	5483.26172	4
16271.7061	5928.68164	4
16271.99	5857.783	4
16274.0322	5898.05273	4
16274.5176	5727.47656	4
16275.32	5731.46875	4
16277.9639	5980.483	4
16278.1113	5512.59863	4
16278.5732	5745.283	4
16278.8389	5964.56836	4
16279.2354	5674.24854	4
16279.24	5424.897	4
16279.3232	5638.265	4
16279.72	5738.64844	4
16280.333	5710.26172	4
16280.8838	5776.768	4
16281.791	5740.911	4
16282.3467	6050.10645	4
16282.5693	5483.26074	4
16283.207	5499.639	4
16284.57	5814.535	4
16284.7344	5752.33936	4
16287.4326	5633.13867	4
16288.291	5712.696	4
16289.8477	5872.824	4
16289.9189	5843.502	4
16291.0186	5998.26465	4
16291.5889	5634.30273	4
16291.7842	5882.625	4
16292.4336	5521.511	4
16296.0986	5488.83447	4
16296.3164	5816.71	4
16296.8613	5894.20361	4
16297.1172	5516.77051	4
16297.6953	5692.41064	4
16299.2939	5915.22656	4
16300.0811	5914.449	4
16300.127	5696.67236	4
16301.8809	5800.631	4
16303.1934	5667.57959	4
16303.63	5798.466	4
16304.374	5454.608	4
16305.1631	5579.755	4
16305.8115	5646.55127	4
16307.6045	5698.50439	4
16307.9307	5596.349	4
16308.082	5438.69238	4
16308.6055	5661.447	4
16308.749	5793.39844	4
16308.8848	5825.701	4
16309.1357	5595.305	4
16309.4258	6029.094	4
16309.9541	5811.87158	4
16311.0889	5718.66	4
16311.8213	5467.66064	4
16312.4043	5792.11328	4
16312.666	5564.638	4
16314.4092	5878.88672	4
16315.0313	5527.69238	4
16315.1387	5835.02344	4
16315.8809	5625.193	4
16316.252	5506.54736	4
16317.26	5823.175	4
16317.3047	5747.64648	4
16317.3545	5392.04932	4
16317.9395	5811.12744	4
16317.9854	5972.417	4
16319.3271	5779.86133	4
16319.6846	5659.91943	4
16320.6035	5792.718	4
16323.87	5680.965	4
16324.6133	5785.295	4
16325.999	5849.52441	4
16326.8662	5673.133	4
16326.8936	5860.599	4
16328.0557	5639.443	4
16328.6484	5527.475	4
16329.6494	5889.28125	4
16329.9434	5713.06	4
16330.5049	5721.417	4
16330.5908	5656.499	4
16331.7813	5591.457	4
16332.52	5897.09375	4
16333.0059	5720.23633	4
16334.5078	5390.49463	4
16335.1006	5640.70557	4
16335.2705	5923.049	4
16335.4141	5993.199	4
16335.418	5514.42871	4
16336.1836	5689.712	4
16336.2461	5917.988	4
16336.4121	5814.32373	4
16337.8164	5829.59668	4
16339.3262	5833.66553	4
16339.3428	5729.989	4
16339.88	5826.035	4
16342.5127	5908.61963	4
16345.2139	6029.67334	4
16345.6406	5605.75439	4
16345.9854	5827.279	4
16346.0049	5795.6084	4
16346.9	5491.231	4
16347.5146	5956.68652	4
16348.3076	5364.894	4
16348.8359	5629.69238	4
16351.0654	5860.70361	4
16351.4443	5833.6543	4
16352.252	5772.35547	4
16353.1025	5729.19873	4
16353.1982	5672.534	4
16353.27	5839.88232	4
16353.4512	5852.39941	4
16353.959	5626.36572	4
16354.4326	5476.06543	4
16356.06	5924.07031	4
16356.5225	5566.683	4
16358.2432	5850.07666	4
16358.5674	5824.64355	4
16359.3066	5736.93262	4
16360.1982	5699.086	4
16361.3027	6082.13135	4
16361.3252	5972.15674	4
16362.293	5617.092	4
16362.8721	5653.91455	4
16364.1211	5908.7085	4
16365.292	5725.58936	4
16365.9326	6043.286	4
16367.3506	5744.539	4
16367.7324	5942.84033	4
16367.7334	5706.236	4
16369.3105	5927.9585	4
16370.1094	5761.5	4
16370.5146	5796.26465	4
16370.5342	5675.229	4
16372.3066	5868.29248	4
16373.7236	5576.227	4
16374.1855	5649.949	4
16374.2988	5536.527	4
16374.8105	5677.88	4
16380.1279	5613.873	4
16383.0781	5669.241	4
16383.4043	5817.60645	4
16384.8164	5494.342	4
16385.8438	6008.93359	4
16386.6934	5670.79932	4
16386.9316	5575.63037	4
16386.9688	5681.585	4
16387.2461	5493.61768	4
16388.4219	5931.89063	4
16388.5684	5889.81445	4
16388.7148	5767.165	4
16389.293	5959.263	4
16390.1836	5650.455	4
16390.4844	5606.90039	4
16391.834	6057.72559	4
16392.2676	5788.99951	4
16393.2031	5735.5	4
16393.375	5723.986	4
16393.6387	5926.766	4
16393.6426	5665.84863	4
16394.6387	5597.249	4
16395.4688	6026.35547	4
16395.7637	5624.37842	4
16396.18	5886.81641	4
16397.3027	5956.82764	4
16397.5566	5445.683	4
16397.9727	5889.727	4
16398.002	5772.84766	4
16398.45	5879.95	4
16398.8066	5725.4873	4
16400.3145	5485.29053	4
16401.2285	5621.022	4
16401.3125	5638.466	4
16401.666	5963.469	4
16401.93	5889.483	4
16402.47	5579.26758	4
16402.55	5587.14648	4
16403.0918	5930.67041	4
16403.4219	5859.15234	4
16404.65	5730.381	4
16405.5449	5664.84375	4
16406.0527	5733.386	4
16406.5254	5702.67334	4
16407.1328	5684.839	4
16407.248	5831.892	4
16411.4336	5756.115	4
16412.043	5572.61865	4
16412.81	5923.722	4
16413.1621	5939.329	4
16414.1426	5535.52051	4
16414.5254	5399.65527	4
16415.17	6036.162	4
16415.5078	6063.77344	4
16415.6074	5990.49756	4
16415.8555	5987.3125	4
16415.9785	5636.29932	4
16416.55	5934.21875	4
16417.6875	5972.81543	4
16418.252	5562.517	4
16420.6328	5825.20459	4
16421.7363	5414.013	4
16421.832	5853.37354	4
16422.8164	5596.022	4
16422.875	5649.91748	4
16423.8652	5420.18945	4
16424.9375	5848.018	4
16425.3125	5583.38574	4
16425.5566	5711.71973	4
16425.95	5835.151	4
16427.0273	5761.485	4
16427.2539	5862.622	4
16427.375	5883.11426	4
16427.4785	5714.644	4
16429.0039	5748.79541	4
16429.2559	5382.29053	4
16429.5762	5629.94531	4
16429.9688	5709.78564	4
16431.29	6016.61426	4
16431.4355	5859.454	4
16431.5156	5404.73633	4
16431.5527	5460.18457	4
16432.3184	5389.652	4
16432.49	5925.32	4
16433.1211	5463.899	4
16433.293	5820.359	4
16434	6084.89941	4
16434.084	5595.283	4
16437.0254	5836.55371	4
16438.3789	5732.49561	4
16438.8887	5834.00635	4
16439.0234	5924.52051	4
16439.0859	5782.00928	4
16439.4688	5694.35547	4
16439.9043	5593.386	4
16441.8789	5817.196	4
16442.89	5601.58154	4
16443.18	5685.53369	4
16443.416	5590.734	4
16444.2539	5914.765	4
16444.2813	5631.575	4
16445.04	5565.961	4
16446.3711	5571.02637	4
16447.2012	5720.45068	4
16449.06	5812.071	4
16450.4941	5751.17871	4
16450.9941	5552.77344	4
16451.7246	6121.723	4
16451.873	6090.335	4
16451.9277	5993.329	4
16452.41	5964.869	4
16453.0918	5613.631	4
16453.6328	6125.72754	4
16453.752	5968.55664	4
16454.1289	5786.66943	4
16454.9219	5786.81934	4
16455.1836	5682.988	4
16455.5059	5686.68652	4
16455.86	5802.201	4
16456.498	5607.58252	4
16457.2051	5964.611	4
16458.2051	5510.717	4
16458.5645	5868.323	4
16459.2461	5970.029	4
16459.2617	5964.52441	4
16460.002	5785.84668	4
16460.1582	5764.77	4
16462.0625	5722.559	4
16462.1543	6036.064	4
16463.0664	5931.59961	4
16463.2051	5789.77051	4
16463.7168	5680.577	4
16463.9414	5935.238	4
16464.1777	5647.461	4
16464.7031	5686.367	4
16464.7168	5860.85059	4
16465.3828	5694.19043	4
16465.6426	5592.177	4
16465.8867	5663.15234	4
16465.92	5847.121	4
16466.63	6180.795	4
16466.9316	5894.49	4
16467.1426	6165.95264	4
16467.1465	6043.68	4
16467.6289	5718.61865	4
16467.709	5614.48828	4
16468.0371	6000.35156	4
16468.1973	5504.91846	4
16469.0449	5650.44531	4
16469.1211	6068.57861	4
16469.8789	5660.30566	4
16470.416	6024.27	4
16471.4238	5779.34229	4
16471.4551	5928.61426	4
16471.7246	5691.92871	4
16472.707	5694.297	4
16472.9355	5754.855	4
16473.0352	5657.53271	4
16473.05	5668.413	4
16473.77	5834.366	4
16474.1875	6071.43652	4
16474.7246	5912.656	4
16474.8438	5843.87158	4
16474.9688	5804.69336	4
16475.125	5705.56543	4
16475.375	5707.996	4
16475.5977	5899.77734	4
16475.957	5685.424	4
16476.2754	5712.783	4
16476.55	5971.3584	4
16476.6484	5972.63232	4
16476.91	5814.96973	4
16477.127	5795.82031	4
16477.2637	5938.264	4
16478.6914	5847.988	4
16478.84	5874.448	4
16479.5176	5474.60938	4
16479.6172	5690.90771	4
16480.3262	5727.487	4
16480.63	5788.17627	4
16480.8926	6053.885	4
16480.93	5883.69336	4
16481.89	5900.79541	4
16483.4043	5790.09375	4
16484.4238	5543.77637	4
16484.5	5653.797	4
16484.6387	5579.92627	4
16484.666	5653.85156	4
16485.0645	5514.451	4
16485.7168	5404.13	4
16486.6426	5971.077	4
16488.3	5778.66748	4
16488.31	5512.64063	4
16488.44	5878.063	4
16489.502	5594.815	4
16490.5137	5860.62158	4
16490.7852	5828.53369	4
16491.5762	5700.74561	4
16491.9336	5862.806	4
16492.4375	5787.137	4
16494.3672	5830.663	4
16495.0332	5798.559	4
16495.28	6093.08	4
16495.3125	5665.302	4
16495.5039	5911.859	4
16496.1016	6049.69	4
16496.5488	5908.66455	4
16497.31	5527.98633	4
16497.32	5757.369	4
16497.5527	5899.6123	4
16497.8555	6011.926	4
16498.2539	5850.38037	4
16498.2676	5967.07373	4
16498.416	5726.0127	4
16498.625	5551.09863	4
16499.1211	5656.52051	4
16500.56	5806.78271	4
16501.25	5671.939	4
16502.0156	6024.45654	4
16502.4	6040.1	4
16502.68	5545.514	4
16502.7734	5773.395	4
16503.14	5861.38135	4
16504.5918	6068.97363	4
16505.39	5872.356	4
16505.6152	6146.13574	4
16506.0488	5844.046	4
16506.0527	5675.692	4
16506.7754	5886.67627	4
16507.0645	5786.59326	4
16507.707	5617.611	4
16507.7324	6214.917	4
16509.5742	5710.96045	4
16509.8887	5832.411	4
16509.9121	6257.07275	4
16510.0781	5750.7417	4
16510.1	5597.112	4
16510.1719	5457.372	4
16510.9629	5967.78857	4
16510.998	5983.778	4
16511.2129	5712.52637	4
16511.65	5798.86328	4
16512.39	5764.322	4
16513.6113	5749.54639	4
16514.0547	5895.81	4
16514.1055	5770.77	4
16514.2266	6158.53174	4
16514.3477	5868.749	4
16514.7031	6013.50928	4
16515.43	5586.53271	4
16516.3867	6011.55957	4
16516.9824	6229.28857	4
16517.1348	5909.80762	4
16517.1719	5832.19	4
16517.2559	5642.92871	4
16517.8438	5576.24854	4
16518.0176	5782.321	4
16518.3848	5684.78662	4
16518.5352	5870.41846	4
16519.0918	6037.427	4
16519.4063	5730.71533	4
16519.6973	5858.091	4
16520.418	5941.04639	4
16521.6465	5757.68359	4
16522.1758	5702.86865	4
16522.42	5866.153	4
16522.7441	5445.285	4
16522.9	5922.81738	4
16522.9219	5940.72266	4
16523.7969	5994.446	4
16524.6172	5468.03857	4
16524.6426	6077.02637	4
16524.7539	5877.60938	4
16525.498	5978.53955	4
16526.1445	5682.73438	4
16526.3887	5955.201	4
16526.6426	5846.661	4
16526.87	5589.9165	4
16526.9043	5745.855	4
16527.86	5954.307	4
16528.04	5660.626	4
16528.6152	5976.325	4
16528.7637	6017.60645	4
16528.8535	5400.08	4
16529.3281	5681.90967	4
16530.1035	5974.70654	4
16530.2012	5655.179	4
16530.5254	5740.165	4
16530.6074	5832.319	4
16531.7734	5800.06543	4
16533.2637	6053.818	4
16533.75	5702.59375	4
16534.4258	5682.449	4
16534.6328	5727.3	4
16534.91	5925.6875	4
16535.0059	5777.33838	4
16535.3828	5855.05957	4
16536.2871	5946.68457	4
16536.61	5650.28467	4
16537.498	5761.682	4
16537.5156	5658.66455	4
16537.9746	6042.89746	4
16538.1016	5865.753	4
16539.1484	5926.42529	4
16539.72	5843.54443	4
16540.04	5661.57	4
16540.05	5877.38672	4
16540.3027	5705.79053	4
16540.3086	6144.41846	4
16541.2168	5814.76367	4
16541.5742	5674.35156	4
16541.793	5670.28564	4
16541.8066	5690.1333	4
16541.9453	5599.60449	4
16542.5625	5851.44238	4
16542.5762	5644.5625	4
16542.6543	5647.02051	4
16543.19	5954.142	4
16543.2813	6009.809	4
16543.416	5722.296	4
16543.79	5754.97	4
16544.0234	5417.042	4
16544.3047	5541.706	4
16544.8164	6272.408	4
16545.1211	5604.567	4
16545.68	5720.47949	4
16546.71	5698.61426	4
16546.9551	6048.01953	4
16547.6914	5993.398	4
16548.502	6123.6123	4
16549.0332	5698.263	4
16549.0781	5723.114	4
16549.1973	5918.215	4
16549.2031	5590.39355	4
16549.8418	5766.873	4
16550.25	5476.488	4
16551.7012	6114.02	4
16551.7949	5848.7085	4
16551.8672	5706.69775	4
16553.09	5984.539	4
16554.5059	5972.605	4
16556.1836	5733.225	4
16557.0156	5753.408	4
16557.4238	6032.75537	4
16557.5117	5774.256	4
16558.4336	6146.664	4
16558.5938	5815.717	4
16558.7129	5724.19531	4
16558.834	5900.86963	4
16559.0313	6027.65967	4
16559.2969	5931.96143	4
16559.53	5968.126	4
16560.6426	5702.962	4
16560.7344	5855.34961	4
16560.9961	6133.057	4
16561.1641	5665.644	4
16561.17	5815.639	4
16561.5078	5863.102	4
16561.5273	5811.969	4
16561.7188	5706.42041	4
16562.31	6113.673	4
16562.8945	6117.293	4
16562.92	5855.517	4
16563.1641	6141.70068	4
16563.24	5988.026	4
16564.0039	5861.847	4
16564.2734	5844.8125	4
16564.707	6068.05127	4
16564.8652	5819.98242	4
16565.69	5902.32031	4
16566.2148	5790.55566	4
16566.3047	5861.058	4
16566.85	6122.761	4
16567.22	5722.95459	4
16567.2461	5824.932	4
16567.3086	6077.74365	4
16567.9941	5455.26	4
16568.291	5718.00049	4
16568.3125	5851.77246	4
16569.6563	5773.808	4
16570.1367	5837.124	4
16570.15	5692	4
16570.3125	6033.258	4
16570.37	5624.30029	4
16570.6016	6153.153	4
16571.2715	5842.713	4
16572.1875	5935.31738	4
16572.2461	5439.20654	4
16572.3984	5522.603	4
16572.4043	5973.539	4
16572.5469	5454.20068	4
16573.03	5863.64063	4
16573.5645	5749.63	4
16573.8789	5881.78369	4
16574.0586	6048.16	4
16574.3555	5863.25	4
16574.39	5669.998	4
16574.8242	5897.07764	4
16574.8262	5901.72754	4
16575.2832	5832.61035	4
16575.8633	6130.12549	4
16575.95	5903.597	4
16576.4063	5933.25732	4
16576.752	5562.55127	4
16577.4512	5663.967	4
16578.166	5962.01172	4
16578.4355	5829.30762	4
16578.52	5849.09326	4
16578.53	5888.52734	4
16579.68	6004.05762	4
16580.0313	5810.04346	4
16580.082	6130.26367	4
16580.5957	5870.72754	4
16580.67	6074.586	4
16580.7188	5830.457	4
16580.9121	5485.29736	4
16580.918	5929.55127	4
16580.9336	5893.87061	4
16581.4063	5720.226	4
16581.6133	6101.078	4
16581.85	5986.45264	4
16582.207	6245.682	4
16583.12	5894.773	4
16583.1328	6061.06348	4
16584.2637	5919.611	4
16584.4785	5903.5166	4
16584.9375	5852.92334	4
16585.5332	5930.285	4
16585.7188	5723.646	4
16585.8574	5825.05273	4
16586.1934	5766.35547	4
16586.64	5792.36475	4
16586.8887	5861.96143	4
16587.6738	6229.85156	4
16587.7012	5931.79639	4
16587.72	5538.627	4
16587.7344	5801.295	4
16587.9512	6164.58	4
16587.9531	5864.349	4
16588.05	5617.61035	4
16588.07	5966.46973	4
16588.8789	5982.314	4
16589.002	5787.983	4
16589.2773	5633.77344	4
16589.8652	5845.131	4
16590.1563	5978.531	4
16590.5938	5891.345	4
16590.63	5818.12451	4
16591.2637	5960.92041	4
16591.418	5745.03467	4
16591.623	5895.79346	4
16591.6855	5850.63135	4
16591.8242	5936.32764	4
16592.0938	5965.34473	4
16592.15	5703.96	4
16592.2637	6026.0376	4
16592.4121	5987.31934	4
16592.416	5728.64551	4
16592.6875	5733.06934	4
16592.85	5586.899	4
16593.373	5712.15869	4
16593.3789	5658.29248	4
16594.4434	5521.8335	4
16594.9238	5934.815	4
16595.23	5815.22656	4
16595.418	5909.00342	4
16595.74	5686.92725	4
16595.8125	5791.322	4
16595.9824	5444.76465	4
16596.1016	5757.796	4
16596.252	5830.345	4
16596.8652	5930.58057	4
16596.9434	5833.885	4
16597.0527	6038.326	4
16597.5352	5652.693	4
16598.0625	6042.02344	4
16598.0977	6104.068	4
16598.6836	6238.26367	4
16599.3926	5967.055	4
16599.88	5871.076	4
16600.6074	5781.29932	4
16600.9453	5861.10547	4
16601.0156	5760.801	4
16601.377	5824.281	4
16601.4219	6149.61035	4
16601.45	5974.283	4
16601.9043	5827.028	4
16602.84	5731.21338	4
16602.916	5734.19238	4
16603.0879	5788.73633	4
16603.96	5948.318	4
16604.3	5710.297	4
16604.3477	5369.95264	4
16604.4824	5820.153	4
16605.06	5683.74658	4
16605.31	5914.4165	4
16605.65	5870.58252	4
16605.6816	5882.96045	4
16605.8164	5950.91748	4
16605.9844	5880.37744	4
16606.0078	5559.208	4
16607.5527	5957.23145	4
16607.8613	5829.031	4
16608.0078	5875.859	4
16608.12	5896.63867	4
16609.08	6101.47656	4
16609.3359	5698.458	4
16609.7637	5831.82031	4
16610.0781	5959.681	4
16610.1563	5954.033	4
16610.39	5965.79736	4
16610.4238	5763.2373	4
16611.4238	5961.954	4
16611.791	6098.37744	4
16611.9336	6043.35645	4
16612.3125	5948.203	4
16612.709	5770.436	4
16613.1914	5610.21436	4
16613.2617	5856.709	4
16613.3438	5916.16455	4
16613.6621	6144.172	4
16613.74	5797.53369	4
16613.9121	5954.516	4
16614.293	5939.769	4
16614.5527	5680.968	4
16614.5684	5774.02148	4
16614.6348	5804.994	4
16615.04	6136.234	4
16615.5566	5890.385	4
16615.9746	5851.468	4
16615.99	5895.938	4
16616.0762	5991.62158	4
16616.3457	6259.266	4
16616.3457	5878.691	4
16616.541	6271.906	4
16617.5371	6012.779	4
16617.83	6077.41	4
16617.832	6075.94434	4
16618.0684	5615.895	4
16618.11	6163.375	4
16618.2715	5855.594	4
16618.4512	5649.50049	4
16618.7637	5863.92041	4
16619.1563	6207.93164	4
16619.56	6026.95	4
16619.5684	5976.79346	4
16619.7129	5969.29248	4
16619.8438	5678.95947	4
16620.5625	5813.71631	4
16621.4883	6047.63428	4
16621.7754	5904.32129	4
16621.7852	6018.1333	4
16621.9824	5839.1543	4
16622.166	6037.11963	4
16622.9824	5930.306	4
16623.0078	5784.31543	4
16623.1758	5949.84375	4
16623.5566	5848.35	4
16623.7578	5963.57031	4
16623.8164	5749.35547	4
16624.0117	5933.039	4
16624.0156	5870.43359	4
16625.1543	5744.77246	4
16625.32	5993.306	4
16626.1523	5733.1167	4
16626.2754	5916.456	4
16626.2988	6043.01563	4
16626.3379	6096.309	4
16626.6563	5744.63965	4
16626.7637	5915.29248	4
16627.1348	5777.59863	4
16627.2422	5642.333	4
16627.459	5980.12	4
16627.6328	5956.941	4
16628.6387	6179.277	4
16629.1133	5963.71826	4
16629.4277	5801.80762	4
16629.7715	5797.15137	4
16630.12	6150.182	4
16630.8516	5598.054	4
16630.9883	5945.73	4
16631.4531	6038.321	4
16631.791	5939.52051	4
16632.5215	5983.425	4
16633.8242	5935.277	4
16634.125	5612.615	4
16634.5527	5996.066	4
16634.57	5762.22	4
16634.8672	6047.18359	4
16634.9219	6026.829	4
16634.9277	5787.828	4
16635.2129	5948.86475	4
16635.43	5988.929	4
16635.6484	5964.266	4
16636.4023	5763.546	4
16636.7188	5836.56445	4
16636.7266	5980.147	4
16637.1348	5566.6167	4
16637.1367	5640.82227	4
16637.4961	5713.26074	4
16637.6777	5958.63037	4
16637.7031	6164.58252	4
16637.7734	5794.689	4
16638.0137	6188.338	4
16638.125	5807.13525	4
16638.4531	5693.9126	4
16638.47	5956.637	4
16638.7656	5806.32	4
16639.0586	5897.974	4
16639.459	5758.66455	4
16639.4668	5972.81445	4
16639.6465	5946.33252	4
16639.8457	6013.634	4
16639.9238	5623.56	4
16640.0352	5799.12256	4
16640.3047	5835.1377	4
16640.7344	5785.567	4
16640.9453	5836.592	4
16641.082	5803.10352	4
16641.2227	5675.047	4
16641.418	5697.03	4
16641.5625	6094.095	4
16642.5332	6055.20752	4
16642.7988	6080.344	4
16642.9922	5638.707	4
16643.1621	6099.216	4
16643.7344	6164.01563	4
16644.0781	5800.424	4
16644.125	5923.551	4
16644.9082	5920.121	4
16644.9668	6029.1123	4
16645.0215	5990.219	4
16645.6387	5977.85449	4
16645.8555	5722.627	4
16646.3262	5824.32031	4
16646.7266	6074.71826	4
16646.877	5956.333	4
16647.1621	6047.754	4
16647.18	6031.92529	4
16647.19	5875.622	4
16647.5156	5960.676	4
16647.5664	6094.87939	4
16647.5918	5701.945	4
16647.6875	5785.865	4
16647.6934	6003.54443	4
16648.2852	6065.773	4
16648.5469	5794.3833	4
16648.5684	5981.084	4
16648.709	5724.233	4
16648.98	5895.50049	4
16649.05	5870.131	4
16649.18	5869.193	4
16649.34	6050.32471	4
16649.4473	5940.07373	4
16649.7734	6020.88428	4
16649.9336	5965.98242	4
16650	5812.053	4
16650.61	5807.015	4
16650.7422	6032.768	4
16652.19	5721.29736	4
16652.1973	5924.753	4
16652.37	5642.419	4
16652.3984	6117.696	4
16652.5938	6183.66064	4
16653.0742	5816.9375	4
16653.1465	5878.74365	4
16653.2188	5640.18945	4
16653.24	5972.97754	4
16653.2578	6257.08838	4
16653.6016	5933.251	4
16654.0488	5757.356	4
16654.5078	5637.0376	4
16654.5371	5945.16553	4
16655.5488	5906.74756	4
16655.793	5773.561	4
16656.2344	5927.645	4
16656.5488	6170.02539	4
16656.84	6124.06152	4
16657.291	5625.649	4
16657.4766	5988.78	4
16658.31	5761.091	4
16658.3418	5692.03125	4
16658.6621	5842.74	4
16658.6641	6045.97754	4
16658.8652	5695.14941	4
16659.9941	5826.79639	4
16661.0742	5995.798	4
16661.2539	6009.07	4
16661.3223	5890.518	4
16661.3984	5960.892	4
16661.5781	6058.61768	4
16662.125	5982.85352	4
16662.14	6229.813	4
16662.2051	5752.51563	4
16662.5723	5763.44	4
16662.58	5954.03	4
16662.582	5956.36475	4
16662.7168	6129.909	4
16662.7246	6005.884	4
16663.0938	5732.802	4
16663.4355	6115.77148	4
16663.7148	6033.14648	4
16663.752	6004.6123	4
16663.9883	5931.10547	4
16664.1016	6067.04248	4
16664.3379	6059.41455	4
16664.625	6210.7915	4
16664.9316	5882.86475	4
16664.9746	6238.075	4
16665.2617	5998.00732	4
16665.2832	6227.975	4
16665.373	5785.078	4
16665.957	6054.01953	4
16666.23	5951.692	4
16666.2422	5791.77246	4
16666.41	5930.94141	4
16666.4922	5845.92627	4
16667.6934	5888.673	4
16667.8145	5900.255	4
16667.8711	6123.305	4
16668.5957	5924.55371	4
16668.78	5846.11768	4
16669.1211	5636.17529	4
16669.1367	6220.45557	4
16669.168	5941.302	4
16669.5957	5984.69775	4
16669.832	5963.56641	4
16670.2246	5832.543	4
16670.4727	5904.57568	4
16670.8535	6101.902	4
16671.1914	5893.62158	4
16671.3633	6002.03125	4
16671.3887	5794.03564	4
16671.5977	6110.181	4
16672.06	5541.459	4
16672.1777	5637.91748	4
16672.2363	5964.24658	4
16672.2578	6039.43359	4
16672.3574	5938.463	4
16672.3887	5799.94531	4
16672.48	5658.77	4
16672.8457	5822.746	4
16673.04	5861.932	4
16673.6738	5775.381	4
16674.1914	6091.453	4
16674.6523	5985.68945	4
16675.1387	5758.01025	4
16675.31	5791.939	4
16675.8633	6112.017	4
16676.125	5788.592	4
16676.2383	5755.414	4
16676.3242	5694.03857	4
16676.9453	6047.44629	4
16677.0664	5610.011	4
16677.1836	6088.77	4
16677.1953	5852.78174	4
16677.29	5949.9126	4
16677.5527	6209.922	4
16677.5586	5875.822	4
16677.88	6043.464	4
16678.2734	6236.047	4
16678.6	5669.91553	4
16678.7227	5964.13232	4
16678.9844	5934.07031	4
16679.05	6004.971	4
16679.1211	5792.42871	4
16679.1465	5889.387	4
16679.1738	5848.756	4
16679.2168	5990.041	4
16679.36	6150.37744	4
16679.4023	5707.75146	4
16679.5527	6107.76563	4
16679.7578	5729.741	4
16679.96	5960.71436	4
16680.0273	5959.26758	4
16680.14	5861.836	4
16681.7461	5973.864	4
16681.8984	5897.56445	4
16682.0527	5907.12158	4
16682.3066	5850.195	4
16682.4648	5916.40771	4
16682.5	6059.24463	4
16682.5176	6056.505	4
16682.5273	5692.592	4
16682.6211	5902.88	4
16682.67	6034.771	4
16682.7949	6068.80371	4
16682.8379	5741.057	4
16682.89	5860.557	4
16682.9063	6070.067	4
16682.9336	5962.342	4
16682.95	5991.14941	4
16683.3613	5948.68652	4
16683.7832	5931.69043	4
16683.9355	6143.68945	4
16683.9824	5576.244	4
16684.0215	5933.65137	4
16685.0527	6159.506	4
16685.3828	5769.829	4
16685.4727	5774.171	4
16685.5313	5601.274	4
16685.791	5820.06641	4
16686.1738	5833.907	4
16686.2441	5886.068	4
16686.625	5882.021	4
16686.7676	5729.93262	4
16686.8	5980.447	4
16687.6113	5980.443	4
16687.7363	5962.122	4
16688.0137	5785.75049	4
16688.084	6173.29053	4
16688.6738	5907.744	4
16689.6758	6077.423	4
16689.6953	5828.19141	4
16689.71	5983.31348	4
16689.7422	5844.73242	4
16689.93	5721.91455	4
16689.9941	5808.477	4
16690.2129	5891.68066	4
16690.8828	5940.4585	4
16690.9023	5847.812	4
16691.002	5676.77539	4
16691.1934	5921.487	4
16691.4766	5754.53467	4
16691.6738	6052.882	4
16692.05	5781.733	4
16692.0664	5870.44	4
16692.127	5816.255	4
16692.5078	5793.356	4
16692.5879	5850.08936	4
16692.7734	5932.72363	4
16692.8281	5873.978	4
16692.832	5974.91	4
16692.9355	5649.02637	4
16692.957	5825.304	4
16693.28	5896.75928	4
16693.4922	5840.746	4
16693.6074	5665.204	4
16693.6328	5886.12061	4
16694.14	5818.706	4
16694.1543	5550.91357	4
16694.3848	6133.369	4
16694.7285	5915.094	4
16695.7656	5879.68848	4
16695.7754	5761.20166	4
16696.0078	6025.107	4
16696.4043	6177.07666	4
16696.498	6010.433	4
16696.543	5962.765	4
16696.8867	6178.258	4
16696.9727	6083.59229	4
16697.4512	5976.277	4
16697.51	5972.02637	4
16697.5371	5940.535	4
16697.6289	5868.38232	4
16698.31	6029.147	4
16698.3418	6301.816	4
16698.55	6119.01855	4
16698.6621	6076.559	4
16698.6777	5903.70752	4
16698.8223	5904.96631	4
16699.2148	5597.55127	4
16700.1621	5855.97461	4
16700.2227	5856.783	4
16700.2617	6098.733	4
16700.4277	5602.26	4
16701.2168	5843.1626	4
16701.4512	5801.903	4
16701.4629	6080.39355	4
16702.127	5835.95459	4
16702.1777	5650.00537	4
16702.24	5939.956	4
16702.334	5857.97	4
16702.7734	5679.654	4
16703.2441	6164.781	4
16703.8457	5729.09473	4
16704.1738	5682.51172	4
16704.416	6098.959	4
16704.4453	5866.19434	4
16704.45	5806.462	4
16704.5	5925.058	4
16704.5039	6169.103	4
16704.7441	5827.67969	4
16705.14	6156.15234	4
16705.2344	6012.289	4
16705.3125	5774.073	4
16705.3613	6013.88525	4
16705.3848	5711.50146	4
16705.6035	5700.74	4
16706.16	5943.395	4
16706.1836	5878.2417	4
16706.377	6115.125	4
16706.4141	5830.164	4
16706.7129	6199.618	4
16706.9023	5603.66162	4
16707.0566	5895.491	4
16707.1836	5642.875	4
16708.23	5698.13428	4
16708.2559	6057.407	4
16708.4766	5701.89648	4
16708.791	5940.614	4
16708.9063	5810.97949	4
16709.2578	5973.61328	4
16709.3926	5891.3623	4
16709.4688	5878.37549	4
16709.8516	5800.62256	4
16709.8984	6295.78564	4
16710.2656	6021.36865	4
16710.291	5791.67334	4
16710.3281	5844.16	4
16710.6074	5900.454	4
16710.81	5559.662	4
16710.8281	5925.886	4
16711.0078	5801.37354	4
16711.32	5895.48828	4
16711.3984	5941.153	4
16711.4316	5969.07227	4
16711.46	5915.76563	4
16711.6113	6145.621	4
16711.875	5726.58643	4
16711.9082	5888.022	4
16712.084	5820.34961	4
16712.3184	6065.182	4
16712.4961	5916.889	4
16712.6758	5859.422	4
16712.77	5735.544	4
16713.6211	5986.493	4
16713.66	5826.77832	4
16714.03	5837.862	4
16714.373	5881.65869	4
16714.418	6096.83154	4
16715.3613	5784.20459	4
16715.3789	5609.606	4
16715.5977	5799.19434	4
16715.6484	6039.76172	4
16715.67	5708.871	4
16715.9043	5819.944	4
16716.0156	5795.396	4
16716.38	5888.68262	4
16716.4531	5892.55225	4
16716.8184	5976.415	4
16716.9512	5687.00439	4
16717.03	5792.80029	4
16717.11	5900.24854	4
16717.3711	5920.63672	4
16717.5918	5785.875	4
16717.6719	5975.15137	4
16717.6816	5829.5874	4
16717.8066	5962.12842	4
16717.9316	5648.76	4
16718.375	6010.057	4
16718.74	5873.22	4
16718.7949	6082.96338	4
16718.8281	5938.37256	4
16719.06	5537.42041	4
16719.166	5920.67773	4
16719.1934	6260.71338	4
16719.2676	6032.91846	4
16719.5156	5955.6333	4
16719.5254	5939.306	4
16719.7988	5962.34863	4
16720.043	5927.75928	4
16720.1973	6035.854	4
16720.4	5804.03955	4
16720.4453	5986.263	4
16720.7988	5883.846	4
16721.166	6228.79443	4
16721.1738	5854.40039	4
16721.2	5794.725	4
16721.3242	5868.727	4
16722.18	6019.842	4
16722.2344	5684.16	4
16722.4238	5665.942	4
16722.54	5836.551	4
16722.89	6100.284	4
16723.0957	5821.689	4
16723.125	5961.166	4
16723.2676	5899.434	4
16723.8633	5868.77832	4
16724.0957	5863.88965	4
16724.1172	6157.35645	4
16724.3027	5815.71045	4
16724.3438	6042.88672	4
16724.4355	5895.12842	4
16724.6055	6248.194	4
16724.63	6330.01855	4
16725.4531	6016.714	4
16725.7637	5873.138	4
16725.8418	5900.05273	4
16725.9375	5894.421	4
16726.0234	5709.853	4
16726.1934	6113.30469	4
16726.252	5932.613	4
16726.2852	6151.103	4
16726.5586	6070.168	4
16726.63	5997.88574	4
16726.9336	6139.068	4
16727.043	5890.11475	4
16727.123	5965.815	4
16727.3848	5922.687	4
16727.6367	5904.457	4
16727.7676	5894.093	4
16727.8125	5971.66455	4
16727.8965	5953.602	4
16727.95	5598.96436	4
16728.125	5918.933	4
16728.373	5685.586	4
16728.3789	5835.1	4
16728.6641	6284.946	4
16728.7852	5943.92334	4
16728.8438	6031.16	4
16728.9316	5867.593	4
16729.1914	6041.29541	4
16730.01	6134.90625	4
16730.1484	6111.462	4
16730.252	5875.601	4
16730.584	5768.786	4
16730.7031	5960.60059	4
16730.8359	5703.82666	4
16730.9	6268.179	4
16730.959	5866.3457	4
16731.01	5705.36768	4
16731.1348	6229.82129	4
16731.2461	5835.537	4
16731.334	5843.629	4
16731.4727	6034.48633	4
16731.6563	6063.81543	4
16731.75	5768.644	4
16731.9063	5918.755	4
16732.1074	5902.65332	4
16732.4512	6018.38135	4
16732.4922	6046.814	4
16732.5117	6032.84326	4
16732.6816	6092.052	4
16732.8945	5829.53369	4
16732.9668	5906.797	4
16733.0664	5891.25732	4
16733.1074	5852.381	4
16733.2266	5907.37451	4
16733.27	5979.76855	4
16733.62	5999.157	4
16733.9219	5716.13672	4
16734.0273	5558.53857	4
16734.0566	5772.21875	4
16734.1328	5815.786	4
16734.1934	5955.264	4
16734.2539	5745.76855	4
16734.3574	5806.021	4
16734.5488	5977.723	4
16734.85	6004.43262	4
16735	6027.43555	4
16735.3926	5769.718	4
16735.6758	5600.07227	4
16735.8047	5680.21	4
16736.2031	5832.54736	4
16736.27	5769.88525	4
16736.5	5885.20166	4
16737.32	5879.45459	4
16737.3438	5973.916	4
16737.3516	5790.60645	4
16737.3555	5853.37256	4
16737.377	6226.3125	4
16737.4219	5872.636	4
16737.5625	5692.72363	4
16737.7656	6241.586	4
16738.09	5688.6416	4
16738.1387	6099.141	4
16738.18	5977.25	4
16738.3672	5690.61035	4
16738.4453	5663.763	4
16738.7617	5545.12158	4
16738.77	5942.63525	4
16738.7832	5938.72363	4
16738.8887	5832.73975	4
16738.96	5732.91064	4
16738.998	5984.32031	4
16739.1738	5935.104	4
16739.3984	5983.96	4
16739.5762	5830.27344	4
16739.9121	5926.105	4
16739.98	5935.057	4
16740.0273	5862.815	4
16740.0977	6245.182	4
16740.1211	5820.692	4
16740.4941	5897.4585	4
16740.5234	6035.11768	4
16740.5469	6077.63037	4
16740.623	6081.041	4
16740.6777	5710.20166	4
16740.9121	6010.17725	4
16741.0723	5917.45947	4
16741.2227	6070.804	4
16741.4863	5691.968	4
16741.5117	5966.944	4
16741.8359	5829.67871	4
16742.0957	5678.42236	4
16742.1465	5601.034	4
16742.3184	6080.89941	4
16742.3613	5911.722	4
16742.5742	6007.96436	4
16742.7051	6144.30957	4
16742.8379	5793.613	4
16742.9434	6126.81543	4
16742.9746	6202.71	4
16742.9922	6358.8667	4
16743.1	5997.421	4
16743.5078	6089.291	4
16743.5957	6081.035	4
16743.6582	5614.52734	4
16743.9668	5747.763	4
16744.0254	5831.892	4
16744.2754	5966.901	4
16744.4629	5929.826	4
16745.0117	5857.904	4
16745.2461	5824.11572	4
16745.29	5955.16162	4
16745.4023	5736.32666	4
16745.5059	6008.126	4
16745.6113	5862.51172	4
16745.9863	5900.13574	4
16746.16	5719.01953	4
16746.1641	5948.18945	4
16746.293	6006.041	4
16746.6738	6084.63525	4
16746.7363	5613.654	4
16746.8086	5930.67334	4
16746.8535	5966.02051	4
16747.0918	6137.92529	4
16747.5371	5969.30029	4
16747.5684	6031.771	4
16747.9453	6181.413	4
16748.0527	5835.326	4
16748.2344	5980.96045	4
16748.3418	5915.77637	4
16748.6953	6153.397	4
16748.8047	5689.74854	4
16749.1	5998.267	4
16749.2969	6243.68945	4
16749.3828	5905.423	4
16749.3945	6119.379	4
16749.4824	6211.594	4
16749.55	6132.654	4
16749.6074	6030.87842	4
16749.66	5828.346	4
16749.94	5948.629	4
16750.0586	6149.8457	4
16750.293	6036.01855	4
16750.3125	5776.87451	4
16750.69	6047.65674	4
16750.8613	6146.474	4
16750.9766	5850.988	4
16751.1426	5960.933	4
16751.373	5939.29639	4
16751.3887	6143.52148	4
16751.62	5941.426	4
16751.6465	6089.6416	4
16752.2988	6052.854	4
16752.7969	5526.79053	4
16753.041	5899.03125	4
16753.06	5917.17627	4
16753.3086	5974.198	4
16753.4023	5776.2373	4
16753.56	6060.767	4
16753.625	5851.409	4
16753.65	5958.63135	4
16753.9551	5837.40039	4
16754.0313	6002.17725	4
16754.26	5980.76758	4
16754.3457	6158.206	4
16754.57	6032.334	4
16754.6523	5854.85449	4
16754.7754	5998.805	4
16754.8164	5843.57275	4
16754.8242	5866.18066	4
16754.8672	5745.85449	4
16754.8672	6062.219	4
16755.1328	5920.435	4
16755.1914	6140.924	4
16755.2344	5842.95361	4
16756.1465	6153.58057	4
16756.37	5931.69531	4
16756.4238	5542.05127	4
16756.5977	5877.0957	4
16756.7715	5771.78174	4
16756.8457	5817.021	4
16757.166	5812.986	4
16757.26	5730.312	4
16757.3711	5953.07373	4
16757.3984	5994.74072	4
16757.5957	6153.86426	4
16757.61	5955.979	4
16757.627	5908.55	4
16757.8574	5738.46875	4
16758.0645	5899.662	4
16758.1133	5922.88232	4
16758.1738	6004.30127	4
16758.1738	5958.48145	4
16758.1855	5937.71973	4
16758.2324	5712.149	4
16758.76	5880.34961	4
16758.9648	5905.059	4
16759.5137	5892.163	4
16759.7578	6003.41162	4
16759.78	6120.885	4
16760.0879	5814.964	4
16760.0977	5746.476	4
16760.207	5662.25732	4
16760.332	6108.55957	4
16760.3477	5976.194	4
16760.6582	5653.739	4
16760.873	5821.78027	4
16761	5698.032	4
16761.0645	5910.93262	4
16761.2012	6008.11768	4
16761.6836	5849.44971	4
16761.7051	5841.117	4
16761.8535	5978.45068	4
16761.8633	5931.585	4
16762.0566	5972.98926	4
16762.3438	6075.16748	4
16762.4785	5903.85547	4
16762.666	5966.525	4
16762.709	5765.457	4
16762.9414	6097.077	4
16763.084	5680.55566	4
16763.1738	6007.983	4
16763.2656	5969.2583	4
16763.6055	5972.572	4
16763.8984	6264.573	4
16763.9785	5938.168	4
16764.0059	5881.47168	4
16764.043	6059.8877	4
16764.3477	6261.684	4
16764.5215	5867.272	4
16764.9844	5895.17725	4
16765.21	6044.22754	4
16765.2871	6161.2417	4
16765.4141	5863.39941	4
16765.63	5984.31836	4
16765.6484	6008.642	4
16765.7949	6041.377	4
16766.0156	6021.02734	4
16766.1074	5772.07666	4
16766.15	5861.80859	4
16766.27	5904.145	4
16766.2871	6094.217	4
16766.3711	5769.64648	4
16766.3848	5865.57373	4
16766.4746	5948.38232	4
16766.62	5978.07031	4
16766.65	6089.62842	4
16766.66	5901.78467	4
16766.7051	5855.27832	4
16766.707	5872.542	4
16766.918	5824.51758	4
16766.9453	5995.4834	4
16767.0781	5714.92725	4
16767.2441	5798.475	4
16767.3477	5860.29053	4
16767.3574	5827.671	4
16767.4648	5854.30957	4
16767.6445	5916.785	4
16767.84	5941.815	4
16767.8633	5554.887	4
16767.9375	5796.31738	4
16768.3	5962.546	4
16768.4961	5989.42041	4
16768.502	5944.00928	4
16768.7559	6097.021	4
16769.0371	5985.43652	4
16769.1035	5985.90234	4
16769.2051	5910.64648	4
16769.3711	6239.699	4
16769.62	5835.355	4
16769.65	5732.1626	4
16769.8555	5978.48828	4
16769.8555	6145.42	4
16769.9531	6045.157	4
16770.0918	5782.87451	4
16770.2129	5828.44141	4
16770.4141	6091.0835	4
16770.4336	5819.86768	4
16770.5762	5911.65674	4
16770.6816	5786.442	4
16770.9746	6174.4707	4
16771.1328	5908.5083	4
16771.18	5638.50342	4
16771.3	6028.853	4
16771.33	5969.13037	4
16771.3672	6265.647	4
16771.8516	5803.281	4
16772.0723	5933.48438	4
16772.21	6003.904	4
16772.23	5825.69629	4
16772.2383	6052.91357	4
16772.2871	5951.28125	4
16772.3652	5997.0127	4
16772.38	5970.07	4
16772.63	5793.22363	4
16772.6426	5695.737	4
16772.6816	6080.112	4
16772.7012	5994.01172	4
16772.7871	6211.709	4
16772.85	6454.41748	4
16772.998	5896.23975	4
16773.04	5677.39551	4
16773.1211	6229.92236	4
16773.2266	6064.24	4
16773.3535	5969.68652	4
16773.4434	5890.60547	4
16773.4727	6011.417	4
16773.834	6010.81152	4
16773.8516	5923.6123	4
16774.166	5866.919	4
16774.3457	5761.44971	4
16774.4531	5770.134	4
16774.7734	5892.611	4
16774.834	5771.21729	4
16774.9883	5912.51074	4
16775.05	5994.442	4
16775.082	6264.36	4
16775.1973	5967.2085	4
16775.3223	5877.76074	4
16775.5352	5914.49756	4
16775.6367	5834.24756	4
16775.7383	5805.34033	4
16775.7852	5680.498	4
16775.99	6409.999	4
16776.0176	5926.55859	4
16776.0371	5864.34863	4
16776.1582	6163.3916	4
16776.17	6193.88135	4
16776.3672	5794.47168	4
16776.48	5942.23975	4
16776.6211	5939.38574	4
16776.707	6036.8374	4
16776.7578	6081.49365	4
16776.9961	6148.08545	4
16777.1855	5737.9165	4
16777.498	6091.878	4
16777.7	5721.58	4
16777.77	5825.773	4
16777.7969	5960.99	4
16777.8047	5952.54443	4
16777.82	5789.975	4
16777.832	6184.7915	4
16777.9434	5769.59863	4
16777.9824	6016.289	4
16778.082	5821.715	4
16778.1484	5858.065	4
16778.2852	5832.588	4
16778.3965	6020.912	4
16778.6133	6074.13867	4
16778.6523	6074.10645	4
16778.7734	6008.827	4
16778.8652	5682.66846	4
16778.9414	6181.129	4
16778.9551	5820.06348	4
16779.0762	6003.145	4
16779.0879	5885.45	4
16779.2	5894.37646	4
16779.5273	5914.505	4
16779.7969	6158.36	4
16780.1934	6085.665	4
16780.2715	5885.33	4
16780.4648	5917.149	4
16780.7539	5756.521	4
16780.91	6049.00244	4
16781.6484	5959.318	4
16781.65	5838.263	4
16781.7539	5710.184	4
16781.91	5934.83643	4
16781.957	6028.627	4
16781.9941	6127.6333	4
16782.1172	5799.898	4
16782.1211	5653.24072	4
16782.2656	5901.611	4
16782.2734	5877.863	4
16782.543	6225.813	4
16782.5742	5860.09375	4
16782.84	5869.715	4
16783.0645	5800.8	4
16783.0879	5728.98828	4
16783.17	5807.7334	4
16783.17	6089.45557	4
16783.3535	5729.605	4
16783.373	5858.403	4
16783.4141	6082.35547	4
16783.5449	5858.042	4
16783.5938	5841.09473	4
16783.7441	5877.80664	4
16783.78	5940.06445	4
16783.8027	5666.35	4
16783.9023	6059.70947	4
16784.1	5844.2124	4
16784.2012	5854.479	4
16784.3887	6026.1626	4
16784.7461	5907.42	4
16785.2227	5971.827	4
16785.2363	5808.05273	4
16785.4414	5885.76	4
16785.4961	5670.25635	4
16785.7188	6065.525	4
16785.9082	5981.95	4
16785.959	5709.329	4
16786.0313	5938.991	4
16786.1621	6119.80566	4
16786.252	5944.17236	4
16786.3457	6068.84326	4
16786.4434	5744.317	4
16786.4766	5703.22266	4
16786.5664	5968.016	4
16786.8262	5972.52051	4
16787.1641	6086.44043	4
16787.55	5901.146	4
16787.627	5849.88037	4
16787.64	5886.87646	4
16787.7	5733.983	4
16787.9766	5986.07861	4
16788.0078	5832.18457	4
16788.0176	5947.7583	4
16788.1387	5945.231	4
16788.1816	5968.27637	4
16788.1914	6182.757	4
16788.2051	6002.876	4
16788.4023	5685.615	4
16788.4141	6017.438	4
16789.1953	6072.43652	4
16789.6133	5990.07129	4
16789.6738	5797.98926	4
16789.6855	5702.762	4
16789.8184	6084.621	4
16789.8574	5842.584	4
16789.9434	6064.54	4
16790.02	5888.673	4
16790.0781	6108.19141	4
16790.3027	6061.03467	4
16790.375	5982.95654	4
16790.4551	6129.35352	4
16790.457	6025.099	4
16790.82	5853.59766	4
16790.91	6200.049	4
16790.9727	5940.814	4
16791.2012	6066.5166	4
16791.2461	5848.113	4
16791.2676	6052.01367	4
16791.502	5728.98926	4
16791.5781	5978.208	4
16791.5977	5583.18066	4
16791.7832	5683.01	4
16791.9141	6051.982	4
16792.0137	6259.41553	4
16792.248	6137.91	4
16792.3926	5883.209	4
16792.4141	5995.853	4
16792.7012	5818.71045	4
16792.748	6023.29932	4
16792.8926	5967.728	4
16792.9219	5846.66357	4
16793.2813	6051.321	4
16793.3477	5958.278	4
16793.5781	5716.271	4
16793.6758	5889.502	4
16793.8789	6023.43555	4
16793.9	5979.72461	4
16793.918	5949.905	4
16794.0215	5956.782	4
16794.1426	5820.57666	4
16794.2051	5985.964	4
16794.23	5748.949	4
16794.3066	5935.91943	4
16794.3945	5976.025	4
16794.4453	5691.52051	4
16794.7344	5833.19	4
16794.8418	5754.593	4
16794.9043	5999.48828	4
16795.0566	5968.439	4
16795.1484	6205.221	4
16795.3555	5948.14551	4
16795.7266	6042.80859	4
16795.8	5895.90527	4
16795.8379	6240.477	4
16795.8477	5872.45557	4
16795.8887	6053.934	4
16796.0117	5958.85156	4
16796.26	5928.39551	4
16796.2871	5920.684	4
16796.4688	5958.52148	4
16796.7578	5888.892	4
16797.1387	5771.86035	4
16797.28	5856.703	4
16797.2949	5787.03662	4
16797.2988	5958.974	4
16797.5371	5621.67334	4
16797.54	6065.075	4
16797.7148	5882.502	4
16797.7324	5933.706	4
16797.92	5610.92139	4
16798.0488	6136.62939	4
16798.0938	5916.629	4
16798.1875	5702.31348	4
16798.4824	6122.697	4
16798.4883	5797.016	4
16798.5566	5855.087	4
16798.709	5987.853	4
16798.7637	5844.9043	4
16798.873	5932.402	4
16798.8848	6151.946	4
16799.252	5958.114	4
16799.3438	6182.62256	4
16799.37	5921.38965	4
16799.7422	6157.30469	4
16799.8086	6053.437	4
16799.82	6063.007	4
16800.0117	6044.929	4
16800.3242	6033.097	4
16800.5957	6023.28662	4
16800.666	5847.62939	4
16800.6836	5980.854	4
16800.7988	5990.369	4
16800.8379	5603.62842	4
16800.8457	6191.29932	4
16800.9043	5934.31543	4
16801.0957	5777.69873	4
16801.127	5974.61963	4
16801.3633	5902.05957	4
16801.4	5871.82861	4
16801.5684	5960.48926	4
16801.6152	5728.069	4
16801.71	6148.136	4
16801.75	5854.20459	4
16801.793	5685.02539	4
16801.84	6006.155	4
16801.8613	5980.21875	4
16801.9727	5751.065	4
16802.07	6083.9624	4
16802.1523	5943.527	4
16802.4961	5740.312	4
16802.6348	6002.1	4
16802.6426	5977.48047	4
16802.6719	6227.021	4
16802.6934	5804.32471	4
16802.8652	5939.97656	4
16802.96	6007.898	4
16803.0117	5782.44043	4
16803.0352	6260.842	4
16803.2188	5724.39258	4
16803.3047	5762.724	4
16803.44	5709.602	4
16803.4512	5988.64063	4
16803.7363	5842.31641	4
16804.0313	5806.42041	4
16804.0352	5727.4126	4
16804.082	5805.056	4
16804.2012	5669.32666	4
16804.26	5855.76563	4
16804.2656	5983.18066	4
16804.4375	6104.278	4
16804.4883	5897.85156	4
16804.64	5658.86328	4
16804.7949	5883.537	4
16804.87	5870.79346	4
16805.0918	5860.761	4
16805.2754	5834.61475	4
16805.3047	5840.74951	4
16805.3633	5857.26953	4
16805.4863	5972.045	4
16805.49	5776.172	4
16805.5234	6077.085	4
16805.56	6017.88965	4
16805.6055	5928.837	4
16805.75	6073.6875	4
16805.94	5854.48926	4
16805.9414	5828.959	4
16806.1035	5634.01758	4
16806.1934	5991.32227	4
16806.2461	5573.555	4
16806.29	5917.891	4
16806.5176	6118.48047	4
16806.5215	5951.70557	4
16807.23	5911.642	4
16807.3789	5899.742	4
16807.4473	6059.939	4
16807.5918	5946.281	4
16807.8848	6164.516	4
16808.15	5883.5625	4
16808.1641	5818.96045	4
16808.2	6120.02637	4
16808.25	5826.72363	4
16808.39	5858.906	4
16808.4043	6176.09668	4
16808.7734	6028.35938	4
16808.78	5836.4585	4
16809.0078	6114.115	4
16809.2031	6144.4126	4
16809.27	5959.159	4
16809.2949	6079.815	4
16809.5332	5670.06738	4
16809.6074	5812.11963	4
16809.6777	5888.48438	4
16809.7969	6000.24463	4
16809.8828	5926.76563	4
16810.0313	5544.88	4
16810.1289	6001.21338	4
16810.1426	5837.943	4
16810.252	5908.6167	4
[truncated: 14,473 more rows]
