# Supplementary material for: A droplet digital PCR (ddPCR) assay to detect Helicoverpa armigera (Lepidoptera: Noctuidae) in bulk trap samples
Source: PLoS One. 2017 May 31;12(5):e0178704. doi: 10.1371/journal.pone.0178704 (PMC5451079; doi:10.1371/journal.pone.0178704)
Supplement: S2 Table — (ZIP) [file pone.0178704.s002.zip › 141a_1-0.csv]

Ch1 Amplitude	Ch2 Amplitude	Cluster
15711.3232	5402.343	4
15718.9287	5340.74268	4
15795.583	5461.009	4
15823.8809	5242.46533	4
15838.76	5512.89063	4
15843.7393	5601.08252	4
15850.7422	5632.34961	4
15865.2275	5532.98633	4
15865.9258	5569.44873	4
15884.6514	5655.92725	4
15887.7441	5337.42529	4
15892.6982	5429.838	4
15894.4629	5695.761	4
15896.9619	5635.933	4
15897.6133	5577.271	4
15900.9629	5683.69971	4
15902.0537	5640.09668	4
15902.918	5752.8	4
15908.5156	5361.77	4
15908.76	5614.295	4
15913.416	5852.07	4
15914.376	5530.12	4
15925.3174	5632.05225	4
15932.0332	5925.016	4
15932.0391	5591.47559	4
15935.3379	5528.41357	4
15943.5977	5590.33057	4
15950.43	5557.82031	4
15954.83	5707.10645	4
15955.7119	5727.138	4
15967.5508	5578.62744	4
15969.2832	5444.81348	4
15974.0029	5849.293	4
15975.4395	5529.024	4
15979.9258	5458.201	4
15983.3184	5667.538	4
15987.9492	5694.46436	4
15990.1533	5473.20557	4
15990.5049	5298.466	4
15993.5635	5816.038	4
15995.5547	5663.85742	4
15996.7891	5612.7793	4
15998.5205	5304.914	4
16006.8955	5711.75342	4
16007.1289	5413.03857	4
16008.4834	5724.749	4
16011.49	5258.27539	4
16012.4014	5747.498	4
16013.6533	5441.493	4
16014.0078	5425.085	4
16016.751	5635.518	4
16019.665	5574.897	4
16020.209	5642.42725	4
16020.6064	5581.902	4
16021.4551	5444.77637	4
16021.91	5796.656	4
16021.9922	5265.94727	4
16025.8447	5567.84375	4
16034.1436	5193.14258	4
16038.41	5634.25928	4
16042.9033	5585.622	4
16042.9082	5745.0625	4
16045.4922	5762.04736	4
16046.9873	5595.67432	4
16048.3945	5687.98633	4
16049.5615	5509.23926	4
16053.3311	5279.663	4
16054.417	5571.942	4
16055.2188	5631.55029	4
16055.36	5631.794	4
16058.5615	5435.67432	4
16058.9355	5584.07	4
16064.0273	5886.31934	4
16067.252	5780.15625	4
16070.0791	5385.27539	4
16070.49	5848.495	4
16074.1963	5737.12354	4
16076.5684	5643.331	4
16077.8389	5526.578	4
16081.0156	5568.83057	4
16082.1094	5771.92773	4
16083.7041	5589.86426	4
16085.5342	5540.402	4
16086.5137	5477.70166	4
16087.5029	5731.27	4
16087.6709	5475.75049	4
16093.0361	5844.30273	4
16093.7432	5420.07861	4
16095.9395	5893.0127	4
16096.0186	5612.791	4
16096.7979	5991.139	4
16097.1553	5475.49756	4
16098.9277	5619.17041	4
16100.4541	5754.318	4
16100.833	5671.932	4
16102.43	5666.155	4
16103.9883	5679.37354	4
16104.5205	5370.519	4
16104.5684	5569.82227	4
16106.3008	5507.17236	4
16108.62	5556.47656	4
16111.0879	5534.788	4
16113.7568	5864.812	4
16114.6953	5487.188	4
16117.624	5439.64648	4
16120.2568	5707.594	4
16121.9727	5485.037	4
16125.0781	5758.587	4
16125.2344	5554.95264	4
16125.458	5640.326	4
16126.709	5634.239	4
16135.4619	5550.106	4
16136.0625	5679.22559	4
16136.92	5443.288	4
16137.998	5481.7417	4
16138.0771	5943.89648	4
16139.4912	5985.40771	4
16140.0859	5391.18945	4
16140.2266	5361.286	4
16141.0205	5524.028	4
16141.6855	5307.27832	4
16144.7217	5773.08447	4
16150.6328	5491.38428	4
16151.69	5738.01563	4
16151.7334	5637.537	4
16152.51	5743.396	4
16154.9609	5418.61133	4
16155.0625	5744.227	4
16156.875	5830.448	4
16158.0557	5572.75732	4
16158.6787	5647.153	4
16163.0391	5479.94	4
16163.0762	5864.04443	4
16163.5859	5431.702	4
16163.6455	5604.97363	4
16164.1416	5468.50439	4
16164.7764	5527.756	4
16165.0469	5331.96631	4
16166.0811	5864.074	4
16166.3037	5466.55762	4
16166.5791	5577.50244	4
16167.8379	5463.31934	4
16169.4941	5541.06348	4
16170.9014	5590.387	4
16171.3955	5621.915	4
16172.832	5405.99854	4
16173.124	5716.42432	4
16174.5127	5651.38428	4
16175.4336	5474.56	4
16176.3564	5681.96	4
16176.501	5678.30273	4
16178.6045	6022.725	4
16180.1514	5714.66	4
16180.7646	5857.42	4
16181.249	5709.681	4
16183.5439	5492.682	4
16186.86	5489.52637	4
16188.502	5672.82373	4
16188.749	5666.12646	4
16189.3965	5495.262	4
16191.1826	5539.776	4
16194.4941	5553.44434	4
16195.9482	5620.63	4
16196.0117	5466.571	4
16196.6416	5819.77051	4
16197.2578	5755.05371	4
16199.4053	5591.56836	4
16199.6582	5526.476	4
16199.958	5800.969	4
16199.9863	5629.35449	4
16200.209	5801.031	4
16200.9336	5633.27734	4
16201.5752	5905.722	4
16201.6689	5773.75146	4
16201.9395	5533.87061	4
16208.4277	5642.971	4
16209.6289	5674.92871	4
16210.1465	5841.095	4
16210.37	5801.91162	4
16212.5049	5620.965	4
16213.5967	5825.053	4
16213.8066	5767.218	4
16214.4434	5620.095	4
16214.68	5632.69336	4
16215.4277	5912.468	4
16216.5449	5457.78662	4
16220.2139	5648.59668	4
16220.2588	5934.67236	4
16222.3721	5476.50439	4
16224.0967	5285.321	4
16224.1875	5990.67334	4
16224.6709	5734.42334	4
16227.082	5395.18066	4
16227.6953	5425.4624	4
16229.2822	5836.82666	4
16229.77	5683.63965	4
16230.0107	5892.01953	4
16230.1074	5656.267	4
16233.8662	5487.02051	4
16234.1455	5468.672	4
16234.4775	5488.768	4
16235.7139	5425.69043	4
16236.4707	5437.46338	4
16237.3359	5543.388	4
16237.9971	5829.88867	4
16239.8516	5702.707	4
16240.4961	5883.298	4
16241.23	5522.424	4
16241.9893	5752.82275	4
16242.1045	5657.098	4
16242.9756	5868.368	4
16243.47	5465.349	4
16244.8027	5557.74951	4
16246.5957	5917.547	4
16251.0127	5599.98	4
16252.5879	5552.304	4
16254.7676	5606.63135	4
16255.4336	5295.16162	4
16257.0908	5819.953	4
16257.1719	5875.59766	4
16257.707	5617.79346	4
16258.0361	5215.29443	4
16259.6182	5903.08545	4
16261.8594	5702.1626	4
16262.876	5625.713	4
16263.123	5738.93	4
16263.1572	5685.23975	4
16264.1416	5769.277	4
16265.3994	5570.89355	4
16265.9268	5770.4043	4
16265.9316	5666.21973	4
16266.2	5748.146	4
16267.4453	5645.58643	4
16267.7568	5581.62549	4
16268.65	5588.049	4
16269.3076	5266.96045	4
16270.5332	5918.286	4
16271.3193	5692.417	4
16271.665	5770.635	4
16275.0752	5741.937	4
16275.9014	5459.219	4
16277.208	5836.14746	4
16277.24	5756.283	4
16277.9941	5786.10352	4
16278.4707	5652.51758	4
16278.5244	5986.09229	4
16279.9893	5689.798	4
16282.2021	5755.492	4
16282.8916	5844.35449	4
16283.5654	5875.5083	4
16284.3877	5607.25732	4
16285.43	5531.353	4
16287.1084	5632.02148	4
16288.0313	5492.85254	4
16289.6191	5525.59	4
16290.4824	5673.143	4
16290.6953	5745.10645	4
16290.8691	5604.75049	4
16291.209	5725.75146	4
16291.709	5567.16064	4
16293.9258	5797.29834	4
16295.5811	5722.09033	4
16295.7734	5952.124	4
16295.7764	5743.48145	4
16298.73	5848.367	4
16298.8184	5823.786	4
16299.0967	5654.16162	4
16300.0342	5836.777	4
16300.1816	5885.59	4
16301.1387	6056.152	4
16302.0615	5752.54736	4
16302.5215	5692.88672	4
16302.8047	5483.50342	4
16304.1318	5717.476	4
16305.6064	5542.41943	4
16305.77	5639.281	4
16306.3311	5931.52832	4
16306.4395	5749.0874	4
16307.0107	5511.757	4
16307.15	5837.285	4
16307.4121	5724.43	4
16307.7139	5821.687	4
16307.958	5956.51025	4
16308.7588	5840.17725	4
16310.1777	5839.179	4
16310.2646	5414.117	4
16310.6318	5747.85547	4
16310.751	5663.46631	4
16311.1738	5462.904	4
16311.61	5683.25928	4
16311.6514	5267.242	4
16312.1455	5737.814	4
16312.5723	5717.103	4
16312.74	5790.35742	4
16313.7373	5626.653	4
16314.3525	5721.632	4
16315.1074	5774.947	4
16316.2041	5712.93457	4
16318.3027	5610.179	4
16320.0234	5476.369	4
16320.2744	5828.335	4
16321.2725	5662.245	4
16321.6963	5386.78027	4
16321.7373	5597.82129	4
16321.91	5599.32568	4
16322.7588	5850.396	4
16322.8105	5633.721	4
16323.0469	5705.96826	4
16323.335	5677.504	4
16325.0127	5686.082	4
16325.8779	5928.89648	4
16326.1387	5638.033	4
16328.2764	5397.941	4
16328.8857	5655.85	4
16329.2744	6146.107	4
16329.4521	5473.845	4
16329.8555	5523.482	4
16329.8857	5611.43457	4
16329.9678	5891.41	4
16330.4678	6011.577	4
16330.543	5692.338	4
16330.7324	5607.143	4
16331.7842	5933.56055	4
16331.8184	5452.09473	4
16333.4248	5625.013	4
16333.8828	5832.89258	4
16334.0459	5810.47559	4
16335.1807	5849.89	4
16336.4658	5606.867	4
16336.6436	5564.759	4
16337.6729	5598.52051	4
16337.94	5667.75	4
16337.9854	5811.7	4
16338.8623	5516.64	4
16338.8643	5708.511	4
16339.0684	5619.55127	4
16339.1582	5984.889	4
16339.2725	5911.17236	4
16339.33	5943.96826	4
16339.6621	5283.39551	4
16339.8389	5859.84131	4
16340.1426	5534.254	4
16340.2656	5757.943	4
16340.7266	5655.57227	4
16341.2949	5765.32031	4
16341.335	5721.4165	4
16342.0479	5713.92871	4
16342.623	5684.4375	4
16343.7324	5762.699	4
16343.9053	5643.702	4
16343.958	5978.1875	4
16344.2842	5382.349	4
16344.2842	5960.55371	4
16344.7041	5641.905	4
16344.7451	5921.356	4
16344.9424	5703.21045	4
16345.4014	5557.841	4
16346.6084	5601.25342	4
16346.8252	5748.529	4
16347.62	5602.167	4
16348.0625	5519.91162	4
16349.1133	6051.54834	4
16350.0781	5942.783	4
16351.1074	5494.37061	4
16351.9795	5957.03467	4
16352.3213	5853.348	4
16353.3682	5854.95361	4
16354.8477	5788.732	4
16355.71	5646.781	4
16356.3008	5765.61035	4
16357.3984	5664.561	4
16358.0547	5729.972	4
16358.6533	5655.55225	4
16359.0059	5549.82275	4
16359.0264	5865.10547	4
16359.6836	5815.552	4
16360.0918	5835.30469	4
16360.1426	5926.76074	4
16360.248	5774.133	4
16361.8867	5767.81445	4
16362.0439	5922.257	4
16362.18	6031.438	4
16362.2852	5621.209	4
16362.3926	5895.3623	4
16362.5684	5892.977	4
16362.8467	5802.911	4
16363.3037	5931.87744	4
16364.1143	5712.86963	4
16364.1533	5841.92334	4
16364.4473	5648.62549	4
16364.5879	5569.871	4
16364.82	5588.066	4
16365.5332	5840.091	4
16366.5625	5418.348	4
16366.6514	5501.417	4
16368.9727	6034.887	4
16369.4727	5664.362	4
16370.5527	5657.49854	4
16370.6191	6044.43164	4
16371.9473	5764.15	4
16372.0459	5712.95068	4
16372.1221	5906.234	4
16374.3613	5794.554	4
16374.4141	5705.112	4
16374.5547	5828.475	4
16374.6338	5765.863	4
16375.0664	5710.516	4
16375.0781	5783.40625	4
16376.22	5793.34131	4
16376.9229	5694.67725	4
16377.5928	5850.918	4
16377.79	5853.112	4
16377.8008	5694.526	4
16378.5146	5561.326	4
16379.5518	5791.455	4
16379.6318	5628.26172	4
16380.043	5887.559	4
16380.1611	6044.425	4
16380.5215	5592.98047	4
16380.748	6061.96729	4
16381.291	5733.95166	4
16382.1406	5730.52441	4
16382.8418	5764.16748	4
16382.8721	5648.35254	4
16382.92	5852.24365	4
16383.334	5709.16162	4
16383.83	5820.926	4
16384.88	5560.199	4
16385.08	5561.807	4
16386.7969	5446.11426	4
16389.043	5620.45947	4
16389.5078	5634.248	4
16389.7422	5596.61768	4
16390.5781	5770.193	4
16390.6719	5638.89941	4
16391.79	6014.25635	4
16391.8066	5886.94434	4
16392.3672	5819.74756	4
16392.56	5787.44727	4
16393.0938	5383.797	4
16394.61	5666.07959	4
16394.6152	5772.69043	4
16394.625	5907.066	4
16394.7285	5771.678	4
16395.3027	5761.933	4
16395.5742	5649.42627	4
16395.6953	5919.81	4
16397.44	5833.16064	4
16397.5059	5737.6333	4
16397.998	5698.673	4
16399.31	5697.137	4
16399.33	5563.79443	4
16399.416	5655.54541	4
16400.123	5720.036	4
16400.5762	5825.40332	4
16401.1777	5617.37939	4
16401.4082	5690.963	4
16401.5566	5896.35645	4
16402.1953	6018.28467	4
16402.39	5661.764	4
16402.8613	5567.6084	4
16403.1152	5517.5415	4
16403.1426	6135.013	4
16403.5449	6050.51025	4
16404.0332	5639.76025	4
16404.0352	5670.19336	4
16404.48	5980.08545	4
16405.1484	5706.42773	4
16405.92	5640.96338	4
16406.2773	5621.147	4
16406.332	5699.97754	4
16406.6113	5811.81152	4
16406.7734	5910.54639	4
16406.78	5447.62	4
16406.7969	5976.039	4
16408.54	5631.582	4
16408.8125	5605.202	4
16409.5371	5749.746	4
16409.97	5813.80127	4
16410.0273	5580.2	4
16410.0273	5985.26074	4
16410.1172	5684.101	4
16411.7734	5915.934	4
16412.0176	5986.694	4
16412.1719	5846.79932	4
16412.3281	5843.72949	4
16412.377	5570.59766	4
16414.2949	5526.96045	4
16414.5078	5679.40527	4
16415.2773	5981.718	4
16417.2461	5755.42236	4
16417.6563	5755.77832	4
16417.8223	5905.448	4
16418.332	5913.339	4
16418.5879	5621.91357	4
16418.7852	5552.959	4
16419.2051	5724.224	4
16419.873	5997.46533	4
16420.5488	5939.04736	4
16421.1484	5651.942	4
16421.3066	5938.326	4
16421.5566	5919.73047	4
16421.7188	5590.088	4
16421.7988	5904.788	4
16421.88	5688.06543	4
16422.6465	5572.802	4
16423.2422	5531.75146	4
16423.6113	5527.6123	4
16423.81	5722.563	4
16424.7	5644.04541	4
16424.957	5809.54248	4
16425.1445	5559.44727	4
16425.252	5808.03	4
16425.7832	5659.469	4
16426.0176	5608.128	4
16427.2871	5459.94141	4
16427.3887	5792.22363	4
16427.4043	5566.28564	4
16428.32	5602.41846	4
16428.377	5666.154	4
16428.67	5638.7915	4
16429.09	5619.90967	4
16430.15	5720.55664	4
16430.88	5498.203	4
16431.582	5907.45557	4
16431.9121	5747.93555	4
16432.2852	5700.653	4
16432.3164	5509.521	4
16433.6621	5969.754	4
16433.7852	5595.47168	4
16433.9434	5672.0127	4
16434.043	5905.19629	4
16434.2734	5851.04346	4
16434.3887	5827.08057	4
16434.4551	6312.5415	4
16434.4766	5744.63574	4
16434.6133	5775.17	4
16435.082	5732.645	4
16435.2324	5849.34863	4
16435.5215	5843.932	4
16435.5254	5810.65674	4
16436.1289	5758.98145	4
16436.1777	5514.028	4
16436.37	5867.93	4
16437.4688	5660.931	4
16437.49	6102.874	4
16437.6016	5738.40674	4
16437.79	5976.3584	4
16438.4922	5890.293	4
16439.0762	5709.66064	4
16439.1426	5841.119	4
16439.19	5733.296	4
16439.6621	5656.069	4
16439.7637	5626.26465	4
16439.9883	5862.77	4
16441.166	6102.36572	4
16441.85	5929.829	4
16442.28	5883.68262	4
16443.1543	5476.535	4
16443.4863	5637.40039	4
16443.59	5617.04932	4
16445.14	5586.043	4
16445.26	5801.11865	4
16445.33	5935.67334	4
16445.4844	5980.16064	4
16445.5254	5809.9624	4
16445.7969	5812.88	4
16446.1211	5782.462	4
16446.2988	5578.364	4
16446.7461	5872.732	4
16447.9688	5644.25146	4
16448.1855	5990.031	4
16449.0469	5997.70752	4
16449.0488	5825.304	4
16450.0352	5834.46875	4
16450.7656	5718.11328	4
16450.918	5529.306	4
16450.94	5581.407	4
16451.8711	5275.49756	4
16451.9473	5885.547	4
16452.3359	5851.562	4
16452.5645	5736.69141	4
16453.0488	5589.30127	4
16453.5723	5786.747	4
16453.8613	5822.7915	4
16454.2324	5811.632	4
16454.5273	5835.55566	4
16455.27	5429.31152	4
16455.71	5835.569	4
16456.1328	5865.004	4
16457.6211	5787.78027	4
16457.9512	5867.675	4
16458.1016	5918.524	4
16458.3535	5934.23242	4
16459.7754	5623.51465	4
16459.8477	5680.48633	4
16459.8848	5595.15332	4
16460.207	5801.495	4
16460.4531	5726.146	4
16460.8164	5742.87	4
16461.125	5977.289	4
16461.34	5828.15967	4
16461.6758	5797.144	4
16461.8613	5675.25146	4
16462.18	5686.94238	4
16462.1973	5822.03125	4
16462.53	5732.24951	4
16463.3359	5893.35547	4
16463.6152	5698.196	4
16463.668	5543.55469	4
16464.0254	5736.487	4
16464.1719	5600.91943	4
16465.33	5913.287	4
16465.375	5947.11572	4
16465.5371	5964.91455	4
16465.5625	5685.50635	4
16465.7754	5926.298	4
16465.9688	5646.3125	4
16466.0957	5793.94336	4
16466.6953	5380.922	4
16467.0156	5877.32764	4
16467.1855	5862.21631	4
16467.37	5646.98438	4
16467.5547	5621.305	4
16467.7715	5719.09	4
16468.0352	5854.90039	4
16468.3457	5470.05859	4
16468.4922	5817.01758	4
16469.0215	5815.25049	4
16469.7754	5687.684	4
16470.2734	5994.56738	4
16470.543	5896.513	4
16470.5566	6008.939	4
16470.9824	5916.273	4
16471.4824	5693.843	4
16472.5625	5849.34961	4
16472.7715	6046.196	4
16473.4	5811.49365	4
16473.7324	5804.768	4
16474.209	5777.59375	4
16474.3281	5751.38135	4
16474.5117	5930.17871	4
16474.6055	5677.173	4
16474.8887	5669.98828	4
16475.1582	5768.21826	4
16475.2832	5847.292	4
16475.4258	5789.299	4
16475.8223	5947.16846	4
16475.94	6130.224	4
16476.4063	6139.425	4
16476.7148	5773.325	4
16476.7969	5694.77246	4
16476.82	5531.04639	4
16477.2363	5736.62549	4
16477.3965	5922.705	4
16477.4375	5391.75635	4
16477.8535	5982.28857	4
16477.8672	5877.97	4
16477.9453	5922.789	4
16478.4414	5616.207	4
16478.9023	5816.43945	4
16479.207	5565.204	4
16479.3672	5914.78271	4
16479.668	5749.503	4
16479.6719	5696.325	4
16479.7148	5732.3	4
16479.73	5935.184	4
16480.1	6065.753	4
16480.21	5979.694	4
16480.3535	5991.27539	4
16480.5781	5914.975	4
16480.61	5723.37744	4
16480.78	5608.248	4
16480.8125	5915.155	4
16480.9922	5847.89746	4
16481.418	5596.9917	4
16481.9277	5864.9165	4
16482.0215	5867.0293	4
16483.1523	5902.54443	4
16483.2031	6039.53662	4
16483.3945	5880.851	4
16483.6	6023.95361	4
16483.8945	5897.01025	4
16483.9238	5819.03271	4
16484.1211	6045.536	4
16484.1914	5788.622	4
16484.4336	5804.938	4
16484.5664	6006.757	4
16484.9336	5942.061	4
16485.6289	5616.04639	4
16485.791	5588.168	4
16485.8887	5707.27637	4
16486.0957	5826.496	4
16486.4473	5756.113	4
16486.5586	5710.95557	4
16487.3086	5864.87842	4
16487.7246	5588.6084	4
16487.75	5725.742	4
16487.76	5725.49854	4
16487.8574	5617.458	4
16487.9082	5637.16455	4
16488.74	5971.90625	4
16489.01	5970.30469	4
16489.28	5614.683	4
16489.6	5843.8125	4
16489.94	5385.10449	4
16490.39	6008.82471	4
16490.4063	5637.004	4
16490.709	5981.154	4
16490.8535	5675.40967	4
16491.0859	5795.002	4
16491.2168	5687.273	4
16491.32	5634.77148	4
16491.332	5608.6416	4
16491.3555	5637.612	4
16492.1738	5944.68066	4
16492.1777	5836.43945	4
16492.7031	5667.499	4
16492.7188	5854.61	4
16493.0234	5877.96533	4
16493.0664	5924.788	4
16493.0762	6039.707	4
16493.1914	6058.76563	4
16493.2676	5774.12842	4
16493.459	6084.661	4
16493.9121	5984.257	4
16493.9336	5842.233	4
16494.35	5718.96338	4
16494.3965	6112.86572	4
16494.3965	5704.202	4
16494.9336	5752.04443	4
16495.2383	5788.28027	4
16495.3477	5767.023	4
16495.4863	5956.891	4
16495.52	5714.37646	4
16495.5273	5727.34	4
16495.668	5753.334	4
16496.0371	6081.669	4
16497.45	5778.482	4
16497.6875	5852.0415	4
16497.85	5657.36133	4
16498.1016	5750.759	4
16498.42	5668.461	4
16498.79	5787.008	4
16498.7988	5695.777	4
16498.88	5837.06543	4
16499.4453	5685.205	4
16499.5156	5541.23242	4
16501.0059	5785.2	4
16501.12	5520.03467	4
16501.1426	5859.06641	4
16501.87	5950.5166	4
16502.2656	5986.57373	4
16502.2676	5866.92236	4
16502.7188	5928.62061	4
16503.2012	5649.57568	4
16503.4082	5711.678	4
16503.5	5811.55469	4
16503.65	5934.007	4
16504.26	5807.77148	4
16504.5684	5951.64941	4
16505.3613	5801.001	4
16505.5781	6150.60645	4
16505.8574	5851.93457	4
16506.1621	5998.19629	4
16506.2266	5627.061	4
16506.3262	5719.248	4
16506.7969	5785.68945	4
16507.3887	5922.10156	4
16507.7383	5835.56641	4
16508.0176	5674.16553	4
16509.1914	5916.27246	4
16509.5039	5955.937	4
16509.6934	5965.923	4
16509.7363	5802.6665	4
16510.582	5915.94531	4
16510.6211	5901.813	4
16510.7012	5869.763	4
16510.7656	5491.609	4
16511.332	5904.48535	4
16511.6973	6017.111	4
16512.57	5788.62842	4
16513.9727	6010.4707	4
16514.0215	5653.816	4
16514.1055	5896.65674	4
16514.3164	5664.11865	4
16514.4648	5773.05029	4
16514.5977	5575.435	4
16514.7051	5724.57129	4
16514.7813	5682.141	4
16514.8164	5923.516	4
16514.93	6013.31934	4
16514.9434	5825.907	4
16515.2969	5992.19727	4
16515.4512	5631.699	4
16515.6016	5655.65869	4
16515.8672	6160.40234	4
16516.0117	5851.212	4
16516.28	5873.96045	4
16516.8711	5541.06445	4
16517.4824	5831.622	4
16517.4961	5861.61133	4
16518.45	5756.17432	4
16519.1152	5937.09961	4
16519.123	5974.9165	4
16519.31	5646.194	4
16519.59	5703.682	4
16519.6367	5823.61328	4
16519.6914	5567.6416	4
16519.7031	5687.82471	4
16519.7871	5915.484	4
16520.6152	5736.76074	4
16521.2168	5823.057	4
16521.3652	5904.68262	4
16521.5859	5896.72559	4
16521.6543	5811.40137	4
16522.0176	5480.85938	4
16522.05	5922.05957	4
16522.2578	5940.99	4
16522.4414	6084.497	4
16522.7422	5641.5127	4
16522.7461	5733.57568	4
16523.2852	5660.96729	4
16523.42	5764.26367	4
16523.5977	5933.41455	4
16523.6777	5954.60352	4
16523.73	5785.469	4
16523.9883	6004.94531	4
16524.0918	5577.65234	4
16524.4043	5846.66846	4
16524.6738	5837.19434	4
16524.6777	6013.19434	4
16524.7441	5820.309	4
16524.8184	5779.80566	4
16525.0059	5691.14	4
16525.2949	5790.46729	4
16525.5664	5714.55	4
16525.62	5817.56	4
16526.24	5833.006	4
16526.5625	5888.02051	4
16526.8066	5744.68457	4
16526.8516	5917.992	4
16526.8965	5917.57568	4
16527.0977	5995.9126	4
16527.87	5945.575	4
16527.9375	6124.779	4
16527.9746	5669.2583	4
16528.3613	5530.22754	4
16528.3848	5804.027	4
16528.7637	5905.8374	4
16529.1289	5869.987	4
16529.291	5931.22754	4
16529.6348	5735.6123	4
16529.79	5695.286	4
16530.8672	5707.70264	4
16531.0449	5740.45947	4
16531.2637	5914.10938	4
16531.6348	5927.94	4
16532.5762	5795.95	4
16532.7617	5819.3335	4
16532.8555	5741.50439	4
16533.0664	6027.34668	4
16533.2129	5492.497	4
16533.2422	5817.66357	4
16533.2539	5553.782	4
16533.5547	5816.213	4
16533.7266	5714.791	4
16533.8555	6090.223	4
16533.9277	5981.41748	4
16533.9551	6046.151	4
16534.3145	5589.4917	4
16534.3711	5802.45361	4
16534.53	5949.18652	4
16534.67	5684.127	4
16534.8828	5649.13672	4
16535.2383	5844.383	4
16535.24	5927.448	4
16535.3789	5739.89941	4
16536.1836	5614.43	4
16536.5273	5841.534	4
16536.627	5924.66553	4
16536.7051	5675.12646	4
16536.748	5802.35059	4
16536.8535	5956.539	4
16537.0039	5863.354	4
16537.0645	5642.053	4
16537.3164	5938.459	4
16537.3164	5712.82031	4
16537.3242	5854.51074	4
16537.7148	5714.826	4
16537.7168	5983.435	4
16537.9238	6017.572	4
16537.95	5766.54248	4
16537.97	5641.92627	4
16538.1777	5876.935	4
16538.2168	5874.53857	4
16538.2363	5556.593	4
16538.3164	5490.06348	4
16538.7031	5803.572	4
16538.7656	5868.47461	4
16538.877	5795.572	4
16539.0332	5866.723	4
16539.2344	5722.859	4
16539.7188	5813.684	4
16539.97	6120.84375	4
16540.51	5669.962	4
16540.99	5854.63867	4
16541.52	5572.616	4
16541.64	5323.36426	4
16541.6582	6036.049	4
16541.6953	5850.5166	4
16541.707	5816.71	4
16541.7852	5968.236	4
16541.8086	5504.753	4
16541.81	5890.23	4
16541.877	5959.584	4
16541.957	6078.534	4
16542.1328	5528.704	4
16542.21	5933.402	4
16542.3672	5866.618	4
16542.4941	5697.174	4
16542.8086	5840.88525	4
16543.0938	5445.78027	4
16543.2363	5483.425	4
16543.38	5907.274	4
16543.4336	5970.635	4
16543.4922	5992.82129	4
16543.7676	5800.174	4
16543.9277	6096.59766	4
16544.1387	5750.02539	4
16544.3359	6070.46631	4
16544.4023	5797.799	4
16545.1973	5726.61865	4
16545.8516	5704.128	4
16545.92	5895.92236	4
16546.93	6038.23145	4
16547.457	5885.132	4
16547.4863	5877.09766	4
16547.5469	6031.72168	4
16547.5625	5715.33	4
16547.584	5943.53564	4
16547.793	6033.10156	4
16547.8828	5498.05957	4
16548.1914	5721.036	4
16548.2148	5873.00146	4
16548.54	5687.73633	4
16548.6367	5689.586	4
16548.6465	5886.75049	4
16548.7422	5931.789	4
16548.9043	5882.87	4
16548.9336	5488.01074	4
16548.9453	5670.46533	4
16548.9453	5895.64453	4
16549.3086	5812.20654	4
16549.34	6086.97168	4
16549.8789	6050.944	4
16550.05	5968.19727	4
16550.2559	5868.058	4
16550.4277	5807.77832	4
16550.4453	5927.13037	4
16551.1211	5948.344	4
16551.4922	5609.954	4
16551.59	5874.05029	4
16551.6387	6053.16553	4
16551.95	5872.22949	4
16552.58	5872.17	4
16552.6758	5780.43945	4
16553.1211	5811.57764	4
16553.2051	5513.46875	4
16553.8418	5596.141	4
16553.8828	5750.015	4
16554.0469	5891.01855	4
16554.125	5718.1875	4
16554.1875	5673.02637	4
16554.5078	5793.143	4
16555.6445	5750.493	4
16555.7344	5947.55225	4
16556.1777	5578.15625	4
16556.334	5915.215	4
16556.4219	6036.58154	4
16556.4219	5871.647	4
16556.5078	5789.38232	4
16556.5625	5737.602	4
16556.6523	5753.81445	4
16556.7148	5726.812	4
16556.7344	5681.945	4
16556.8477	6033.90137	4
16557.0059	5461.168	4
16557.41	5660.78271	4
16557.73	6091.73242	4
16557.8848	5778.521	4
16558.748	6022.61133	4
16558.76	5895.268	4
16559.2754	5912.58057	4
16559.7676	6110.446	4
16560.1641	5711.78857	4
16560.2012	6082.74365	4
16560.71	6202.59766	4
16560.8184	5686.34033	4
16560.94	5597.65967	4
16560.9727	5883.316	4
16561.0273	5894.665	4
16561.0566	5827.92725	4
16561.3223	5830.94775	4
16561.959	5804.62646	4
16562.27	5874.86	4
16562.3	5945.844	4
16562.87	5832.95166	4
16562.9043	5782.21729	4
16562.9512	5835.88428	4
16563.0313	5931.36035	4
16563.4785	5876.30957	4
16563.4863	5716.491	4
16563.4883	5924.54736	4
16563.5566	5823.56543	4
16563.78	5789.29639	4
16563.89	6069.622	4
16564.1719	6039.62646	4
16564.3984	5773.025	4
16564.4785	5937.2085	4
16564.4883	5894.8916	4
16564.5059	5634.979	4
16564.625	6191.931	4
16564.8535	5952.307	4
16564.875	5829.5166	4
16564.9531	6089.48145	4
16564.97	5809.77832	4
16565.2148	6069.249	4
16565.4688	5705.897	4
16565.6875	6123.362	4
16565.72	5809.55029	4
16565.9863	5679.238	4
16566.1387	5462.5957	4
16566.4023	5870.283	4
16566.5684	6042.57764	4
16566.6113	5704.72266	4
16566.74	5898.64063	4
16567.2012	5828.45361	4
16568.05	5956.34	4
16568.2754	5528.82275	4
16569.0137	5821.75635	4
16569.18	5941.773	4
16569.6133	5583.87939	4
16569.9824	5787.405	4
16570.3516	5873.332	4
16570.54	5844.60059	4
16570.5469	6149.046	4
16570.9082	5906.971	4
16571.0938	5508.817	4
16571.2051	5880.589	4
16571.71	5558.355	4
16571.8	5790.73926	4
16572.21	5857.354	4
16572.2129	5874.556	4
16572.2832	5748.891	4
16572.3125	5928.66846	4
16572.793	5778.346	4
16572.8945	5750.34033	4
16573.0488	5756.96	4
16573.1445	5761.848	4
16573.1973	6017.584	4
16573.3867	5713.60742	4
16573.4531	5427.95264	4
16573.6719	5781.98	4
16573.7422	5954.407	4
16573.8164	5845.43652	4
16573.91	5868.619	4
16574.13	5613.48535	4
16574.1367	5796.176	4
16574.293	5685.85449	4
16574.79	5916.70361	4
16575.041	6022.76367	4
16575.5586	5731.64746	4
16575.6367	6243.943	4
16575.6387	5699.748	4
16576.0156	5998.972	4
16576.1641	5941.15234	4
16576.5527	5667.966	4
16576.6426	5876.233	4
16576.8359	5865.11572	4
16577.0723	5811.4585	4
16577.1934	5832.28	4
16577.3477	5954.246	4
16577.6016	5805.38037	4
16577.6055	5795.29541	4
16577.7266	5756.51758	4
16577.89	5757.686	4
16578.13	5850.75244	4
16578.17	5823.69873	4
16578.39	5694.56348	4
16578.5762	6124.147	4
16578.6523	5823.14355	4
16578.8164	6065.05371	4
16578.87	5878.32959	4
16578.957	5815.95166	4
16579.02	5874.106	4
16579.1816	5996.22559	4
16579.2461	5927.31836	4
16579.3613	5745.079	4
16579.5879	5672.386	4
16579.7676	5759.39453	4
16579.9785	5875.571	4
16579.9824	5796.886	4
16580.0762	5812.95068	4
16580.0957	5889.535	4
16580.6152	6039.911	4
16580.6426	5680.67871	4
16580.79	5689.05664	4
16581.1855	5778.775	4
16581.3281	5759.271	4
16581.6816	5690.00537	4
16581.8848	5926.941	4
16582.05	5745.55127	4
16582.0859	5741.64941	4
16582.1816	5913.76	4
16582.1953	5696.6416	4
16582.2852	5712.58154	4
16582.2949	5791.494	4
16582.6934	5949.643	4
16582.7988	5815.101	4
16582.9	5757.15234	4
16583.9375	5834.21826	4
16583.9551	5620.046	4
16584.0762	5846.37646	4
16584.5137	6021.914	4
16585.0586	5716.246	4
16585.3828	6029.33545	4
16585.5957	5773.75537	4
16586.06	5792.809	4
16586.3516	5936.936	4
16586.4355	5841.438	4
16586.59	5876.599	4
16587.2051	5712.30371	4
16587.248	5859.95361	4
16587.498	5830.58643	4
16587.7168	5770.41357	4
16587.8555	5824.438	4
16588.01	5671.723	4
16588.0527	6201.68555	4
16588.0957	5782.243	4
16588.1719	5605.503	4
16588.2871	5991.86475	4
16588.35	5879.97363	4
16588.5918	5920.09326	4
16588.8125	5931.656	4
16589.11	5844.771	4
16589.14	5974.021	4
16589.6758	5818.71826	4
16589.85	5829.346	4
16589.9277	5797.00635	4
16589.9551	5735.46338	4
16590.2383	5880.11	4
16590.375	6023.283	4
16590.62	5663.3916	4
16591.2148	6241.75537	4
16591.3867	6071.2	4
16591.457	6016.25439	4
16591.58	5823.027	4
16591.5977	5941.98633	4
16591.64	5783.31543	4
16591.9141	5881.96826	4
16591.9355	5813.52734	4
16592.877	5803.15869	4
16593.0781	5827.182	4
16593.3789	5684.55273	4
16594.082	5985.265	4
16594.36	5723.2417	4
16594.5742	6026.76025	4
16594.623	5658.214	4
16594.63	6079.622	4
16594.6621	5750.585	4
16594.6836	5787.671	4
16594.7	5921.31445	4
16594.95	6109.62354	4
16594.96	5867.966	4
16595.0137	5905.2207	4
16595.07	5876.89551	4
16595.0723	5753.51367	4
16595.0859	6033.941	4
16595.2871	5833.089	4
16595.35	5619.583	4
16595.7383	5801.55566	4
16596.1172	5642.49365	4
16596.3262	5773.475	4
16596.375	5719.90967	4
16596.6641	5592.813	4
16596.7383	5757.14941	4
16596.8555	5782.957	4
16596.91	5937.04248	4
16596.96	5819.07666	4
16597.1055	5611.8125	4
16597.1387	6067.22754	4
16597.4063	6026.62256	4
16597.5938	6066.103	4
16597.78	5745.688	4
16597.8379	6039.99756	4
16597.85	5865.43164	4
16598.01	5755.78662	4
16598.0859	5809.046	4
16598.207	6135.546	4
16598.3086	5672.085	4
16598.5137	5969.58643	4
16598.9336	5678.93652	4
16598.959	5965.912	4
16599.02	6062.675	4
16599.1152	5684.256	4
16599.2188	5825.345	4
16599.2324	5903.3125	4
16599.3633	6116.75537	4
16600.12	5947.14355	4
16600.1641	5796.385	4
16600.23	6005.339	4
16600.2715	5760.464	4
16600.5156	5762.87256	4
16600.65	5753.70361	4
16600.6973	6149.36328	4
16601.2383	5950.268	4
16601.29	6115.77051	4
16601.3477	6108.708	4
16601.38	6082.82031	4
16601.3965	5799.121	4
16601.5918	5951.42	4
16602.3672	5722.70068	4
16603.1289	5933.974	4
16603.2	6139.482	4
16603.3086	5623.011	4
16603.4688	5712.064	4
16603.6367	5898.97	4
16603.7168	5550.537	4
16604.2656	5757.519	4
16604.54	5816.54541	4
16604.55	6095.13965	4
16604.7539	5884.20166	4
16604.7832	5999.37939	4
16604.8242	5808.914	4
16605.13	5828.238	4
16605.1758	6054.513	4
16605.416	6006.90527	4
16605.4785	5861.903	4
16605.53	6065.655	4
16605.541	5792.069	4
16605.748	5733.478	4
16605.8242	5684.39355	4
16605.84	5863.17334	4
16606.0566	5948.85547	4
16606.248	5667.56	4
16606.25	5752.15771	4
16606.6523	5889.67041	4
16606.8027	5734.93359	4
16607.0371	5997.88525	4
16607.15	5734.031	4
16607.7441	5882.65039	4
16608.0586	6028.0293	4
16608.0859	5817.596	4
16608.26	5915.156	4
16608.3535	5662.828	4
16608.6445	5833.752	4
16608.6777	5770.353	4
16608.7871	6047.18066	4
16609.2715	5526.13232	4
16609.3281	6042.33838	4
16609.332	6174.764	4
16609.4473	5860.69043	4
16609.457	5727.19	4
16609.4668	5790.96826	4
16609.6641	5966.239	4
16610.2637	5904.68945	4
16610.4141	5923.12354	4
16610.4375	5857.52832	4
16610.5488	5727.77832	4
16610.7637	6012.62646	4
16610.9766	6023.208	4
16611.1211	6110.42236	4
16611.3262	6040.42969	4
16611.3516	5911.335	4
16611.57	5815.47363	4
16611.7676	5615.559	4
16611.9883	6038.251	4
16612.1719	5968.41357	4
16612.7637	6037.938	4
16612.7715	5732.486	4
16613.18	6046.176	4
16613.4043	5789.91943	4
16613.7	5757.25928	4
16613.916	5791.54834	4
16614.0449	5758.03857	4
16614.4316	5809.079	4
16614.4512	5877.98	4
16614.541	5825.44	4
16614.6152	5713.922	4
16614.7715	6075.196	4
16614.7754	5569.92432	4
16614.79	5838.6167	4
16614.8379	5947.998	4
16614.9746	5793.764	4
16615.0234	5768.343	4
16615.53	5736.99365	4
16615.57	5919.337	4
16615.6641	6002.344	4
16615.8223	5812.273	4
16615.8613	5779.05371	4
16616.1641	6010.514	4
16616.1816	5806.68262	4
16616.2051	5739.14063	4
16616.2754	5840.17969	4
16616.3887	5712.276	4
16616.5156	5977.799	4
16616.6465	5745.483	4
16616.6777	5898.277	4
16616.8125	6063.965	4
16616.92	5955.94971	4
16616.98	5797.656	4
16617.0742	5880.928	4
16617.2949	5652.174	4
16617.3086	5623.60645	4
16617.6172	5745.10938	4
16617.7031	6136.57568	4
16617.8516	6258.33838	4
16618.0527	5985.161	4
16618.1563	6021.81445	4
16618.2734	5770.006	4
16618.2832	5917.626	4
16618.4473	5876.121	4
16618.66	5775.014	4
16618.82	5961.622	4
16618.93	5644.52246	4
16619.67	6020.546	4
16620.207	6015.873	4
16620.6367	6088.01	4
16621.3027	5896.064	4
16621.6348	5951.69141	4
16621.69	5905.443	4
16621.6953	5713.811	4
16621.9355	5850.7793	4
16622.2148	5485.79053	4
16622.77	5898.506	4
16623.2715	5974.67529	4
16623.3828	5879.78125	4
16623.416	6003.8667	4
16623.4219	5602.8877	4
16623.4453	5960.17432	4
16623.5547	6030.801	4
16624.252	6028.4585	4
16624.2852	5756.87842	4
16624.4063	5975.31445	4
16624.8125	5884.014	4
16624.94	5790.219	4
16625.0117	5749.62061	4
16625.2637	5648.643	4
16625.6	5296.20068	4
16625.7129	5515.233	4
16625.85	5953.88	4
16625.9375	5999.809	4
16626.3945	5643.639	4
16626.41	5910.374	4
16626.6426	5866.02441	4
16626.709	6019.85449	4
16626.7617	5926.57666	4
16627	5705.263	4
16627.166	5214.51563	4
16627.9023	6168.842	4
16627.9414	6106.677	4
16628.3047	5837.07031	4
16628.3477	5940.182	4
16628.61	5640.51	4
16628.62	5921.911	4
16628.6523	5848.35938	4
16628.8652	5983.01367	4
16628.877	6041.36	4
16628.9727	5703.001	4
16629.25	5731.364	4
16629.45	5739.259	4
16629.584	5885.84131	4
16629.6211	5959.88428	4
16629.7246	5717.991	4
16629.7441	5463.89648	4
16629.7754	5643.295	4
16630.0977	6066.06641	4
16630.1543	5782.66553	4
16630.36	6206.281	4
16630.3945	5758.6543	4
16630.4746	5655.604	4
16630.89	6029.915	4
16630.918	5800.709	4
16631.0352	5697.466	4
16631.1973	5904.709	4
16631.373	5890.07129	4
16631.4	5639.16553	4
16631.6074	6020.61572	4
16631.7363	5974.097	4
16632.1563	5972.816	4
16632.38	5761.118	4
16632.6387	5898.711	4
16633.082	5815.576	4
16633.2754	5692.64355	4
16633.7734	5844.26172	4
16633.791	5694.01465	4
16633.8027	5884.54	4
16634.627	5474.269	4
16634.8418	5868.62256	4
16635.2949	5981.05469	4
16635.4824	6036.21338	4
16635.6328	5780.901	4
16635.6738	5900.77441	4
16635.7012	5689.81934	4
16635.748	5450.229	4
16635.8066	5794.756	4
16635.9824	5748.17969	4
16636.05	5790.38574	4
16636.1348	6004.287	4
16636.252	5867.81641	4
16636.3477	5460.465	4
16636.4824	5379.44531	4
16636.8613	5908.90869	4
16636.87	5906.605	4
16636.9375	5893.108	4
16637.05	5985.00049	4
16637.5059	5950.20264	4
16637.584	6016.5874	4
16637.6484	5790.05664	4
16637.7441	5742.92871	4
16637.7676	5834.11475	4
16637.8555	5748.186	4
16637.8574	5807.59668	4
16637.86	5884.406	4
16637.9316	5718.586	4
16638.0762	5871.887	4
16638.0977	5844.735	4
16638.3555	5715.877	4
16638.3887	5920.48242	4
16638.39	6082.11328	4
16638.5117	5882.25635	4
16638.55	6144.74268	4
16638.59	5839.34473	4
16638.6074	6048.10352	4
16638.7344	5758.96826	4
16638.8477	5929.9834	4
16639.0254	5922.08545	4
16639.0918	5759.22949	4
16639.1387	5722.04	4
16639.2148	6090.16846	4
16639.2832	5802.97754	4
16639.3438	5752.68848	4
16639.6523	5759.70752	4
16639.81	5994.58	4
16639.877	5623.81738	4
16639.9	5908.5083	4
16639.9883	5859.11865	4
16640.002	6003.373	4
16640.1348	5625.52637	4
16640.1387	5938.48	4
16640.2559	6122.156	4
16640.5156	5904.19336	4
16640.54	5858.15	4
16641.2188	5725.889	4
16641.3418	6153.064	4
16641.5234	6005.30957	4
16641.5938	5830.405	4
16641.8887	5671.855	4
16641.918	5855.031	4
16641.93	5776.053	4
16641.9531	5895.38574	4
16641.9648	5875.782	4
16642.166	5939.626	4
16642.3164	5874.72266	4
16642.666	5885.84229	4
16642.6758	5816.427	4
16642.91	6057.837	4
16642.9941	5849.50732	4
16643.02	5501.02832	4
16643.3828	6069.027	4
16643.71	5900.52441	4
16643.86	5611.241	4
16643.9043	5757.06445	4
16643.9082	6045.35156	4
16644.0059	6073.832	4
16644.082	5899.807	4
16644.1465	5626.16455	4
16644.2578	5869.28174	4
16644.34	5813.73047	4
16644.4922	5885.13574	4
16644.7012	5771.929	4
16645.3418	5672.531	4
16645.3535	5566.92432	4
16645.57	5808.537	4
16646.0215	5657.89	4
16646.0488	5666.62939	4
16646.0918	5907.896	4
16646.2578	6085.62158	4
16646.373	5811.702	4
16646.418	5980.42432	4
16646.6152	5811.08545	4
16646.6953	5715.22	4
16647.1211	5594.48047	4
16647.1621	6133.103	4
16647.5938	5892.13965	4
16647.6328	5717.14355	4
16647.752	5951.32275	4
16647.9141	5955.28125	4
16647.918	5856.17432	4
16648.1465	6042.714	4
16648.168	5834.573	4
16648.2285	5826.135	4
16648.5156	5955.2915	4
16648.6387	5730.937	4
16648.8262	5994.09766	4
16648.87	5754.796	4
16648.92	5846.482	4
16649.2988	5764.91943	4
16649.37	5614.44	4
16649.5527	5667.91064	4
16649.7461	5904.16357	4
16649.7539	5736.60645	4
16650.3027	6030.54443	4
16650.72	5863.75439	4
16650.8	5796.568	4
16650.8926	6055.4624	4
16650.9746	5632.089	4
16651.1523	5918.34473	4
16651.207	5892.606	4
16651.24	6032.304	4
16651.27	5831.88135	4
16651.2832	5925.73828	4
16651.3359	5755.805	4
16651.498	6000.768	4
16651.5547	5695.98633	4
16651.5586	6033.354	4
16651.68	5955.16553	4
16651.957	5955.678	4
16651.959	5662.775	4
16652.3789	5770.201	4
16652.55	5852.45752	4
16652.6348	5803.209	4
16652.7656	5927.54053	4
16652.7773	5878.16943	4
16652.8086	5841.36865	4
16653.03	5590.791	4
16653.12	6138.047	4
16653.2129	5918.643	4
16653.2676	5947.38965	4
16653.2832	5691.77637	4
16653.29	5885.65039	4
16653.5684	5903.147	4
16653.5918	5614.17773	4
16653.7148	6130.72949	4
16653.79	5944.89941	4
16653.8047	5866.51172	4
16653.96	5700.46143	4
16654.0723	5383.61475	4
16654.209	5837.705	4
16654.23	5919.11328	4
16654.2441	5846.294	4
16654.2617	5702.33447	4
16654.42	5888.67236	4
16654.4668	5775.293	4
16654.4746	5474.06055	4
16654.5879	5525.294	4
16654.62	5731.329	4
16654.752	5843.326	4
16654.7676	6029.552	4
16654.8848	5828.25049	4
16655.209	6085.02832	4
16655.418	6055.30029	4
16655.709	6043.69	4
16655.7852	5551.51758	4
16655.87	5927.5083	4
16656.2285	5884.09375	4
16656.2422	6021.6	4
16656.2578	5669.92969	4
16656.4414	5840.425	4
16656.5215	5971.91846	4
16656.5664	6005.047	4
16656.623	5848.27734	4
16656.72	5723.75732	4
16656.7227	5831.759	4
16656.7949	5904.56	4
16656.9453	5750.90332	4
16656.9961	5673.782	4
16657.248	6065.54932	4
16657.31	5985.90332	4
16657.3633	5892.852	4
16657.625	5922.2627	4
16657.6641	5961.78125	4
16657.9082	5928.427	4
16658.18	5777.294	4
16658.584	5644.0415	4
16658.7773	5852.18359	4
16658.8027	5617.27539	4
16658.8711	5790.15234	4
16660.0059	5785.47559	4
16660.0547	5855.77344	4
16660.1777	5805.72949	4
16660.2266	5954.10059	4
16660.5684	5930.977	4
16660.61	5846.192	4
16660.6641	6216.3125	4
16660.7832	5774.56641	4
16660.9219	5657.349	4
16660.95	5941.856	4
16661.3613	5792.49268	4
16661.8457	5616.182	4
16662.12	5771.88428	4
16662.7	5851.29932	4
16663.03	5723.035	4
16663.0352	5797.35254	4
16663.0918	5848.60059	4
16663.0938	5965.15625	4
16663.16	6211.7207	4
16663.5176	6324.501	4
16663.6172	5943.363	4
16663.8164	5854.68945	4
16663.9629	5950.457	4
16665.3027	6089.315	4
16665.43	5882.482	4
16665.4961	5935.893	4
16665.6934	5865.57666	4
16665.7363	5714.58252	4
16665.9336	5848.754	4
16666.03	5736.80957	4
16666.2246	6053.73975	4
16666.28	6039.087	4
16666.3125	5861.60254	4
16666.6133	5596.69873	4
16666.6836	5675.33252	4
16666.77	5837.17871	4
16666.8125	6032.964	4
16666.86	5556.77148	4
16666.9414	5910.96143	4
16667.07	6078.205	4
16667.45	5839.60547	4
16667.5625	5877.02246	4
16667.5879	5797.592	4
16667.6328	5592.65869	4
16667.7559	5621.80273	4
16667.918	5720.57275	4
16668.0371	5645.11426	4
16668.2246	5940.38672	4
16668.32	5868.44043	4
16668.5332	6235.41846	4
16668.6543	5913.1543	4
16668.7012	5908.03955	4
16668.71	5776.115	4
16668.8535	6185.345	4
16668.9277	6045.67334	4
16669.2188	5894.182	4
16669.248	6227.926	4
16669.3262	5733.75928	4
16669.4941	5933.27832	4
16669.5332	5828.669	4
16669.6074	5841.858	4
16669.7266	6151.4043	4
16669.9961	5945.85156	4
16670.18	6052.237	4
16670.21	5757.15674	4
16670.3184	5732.058	4
16670.56	5606.36865	4
16670.5742	5801.232	4
16670.7949	5846.491	4
16670.8	5884.451	4
16671.041	5937.37	4
16671.168	5990.899	4
16671.3711	5937.70166	4
16671.7422	6001.72656	4
16671.8828	5583.242	4
16671.8945	5727.565	4
16671.9258	5755.63037	4
16671.9629	5781.15674	4
16672.3867	5989.01563	4
16672.57	6004.708	4
16672.7383	5453.38	4
16672.9316	5781.98926	4
16672.9473	5969.772	4
16673.0859	6015.97949	4
16673.1563	6023.12158	4
16673.2754	6189.6626	4
16673.55	5990.15625	4
16673.88	5674.19141	4
16674.1953	6023.55469	4
16674.4258	5961.137	4
16674.5625	5868.4043	4
16674.5957	5862.98535	4
16674.623	6028.40869	4
16674.7422	5564.71631	4
16674.7422	6018.775	4
16674.9043	5915.734	4
16675.27	5799.37744	4
16675.4316	5834.62061	4
16675.4336	5536.19	4
16675.5117	6081.38672	4
16675.55	5818.58447	4
16675.5723	5804.186	4
16675.6934	5972.183	4
16675.7461	5713.984	4
16675.7578	6056.35547	4
16675.9824	5944.13525	4
16675.9961	5624.943	4
16676.041	5968.94043	4
16676.1133	5928.11572	4
16676.4063	6155.96533	4
16676.42	6026.71436	4
16676.7188	5635.33154	4
16676.9	5772.043	4
16677.0723	5874.09375	4
16677.0742	6063.407	4
16677.1465	5822.73047	4
16677.2188	5895.004	4
16677.43	6082.384	4
16677.4434	5997.431	4
16677.65	6140.26025	4
16677.6621	5745.57666	4
16677.68	5807.95264	4
16677.752	5779.401	4
16677.83	5672.451	4
16678.12	5454.884	4
16678.123	5836.07	4
16678.3535	5668.628	4
16678.4551	5693.11768	4
16678.5234	5801.813	4
16678.5547	5756.13232	4
16678.7617	6063.15674	4
16678.7734	5572.55029	4
16678.834	5901.14453	4
16678.87	5948.66943	4
16678.9688	5807.005	4
16679.2852	5791.043	4
16679.59	5813.00537	4
16679.6035	6108.241	4
16679.6855	5683.454	4
16679.8613	5903.99951	4
16679.92	5670.307	4
16680.1328	5932.377	4
16680.2344	5661.083	4
16680.377	5907.6084	4
16680.4746	5993.386	4
16680.6914	5810.638	4
16680.7715	5977.22266	4
16680.7949	6040.957	4
16680.8359	5509.29639	4
16681.06	5641.823	4
16681.0918	5878.301	4
16681.0918	5704.22656	4
16681.0977	5728.4043	4
16681.14	5817.42725	4
16681.1816	6121.966	4
16681.3555	5895.88428	4
16681.6211	5963.153	4
16681.66	5912.93359	4
16681.7852	5930.55273	4
16682.0273	5677.782	4
16682.0781	5899.51758	4
16682.2637	5765.42969	4
16682.42	5774.507	4
16682.752	5700.04248	4
16682.8555	5850.97656	4
16682.97	5605.179	4
16682.9727	5956.98975	4
16683.1816	5659.817	4
16683.2148	6013.198	4
16683.2813	6193.1416	4
16683.4473	6091.44775	4
16683.6934	5944.363	4
16683.7617	5708.363	4
16683.9355	5731.11	4
16683.9668	5812.237	4
16684.0078	5914.607	4
16684.3633	5733.13867	4
16684.45	5938.79541	4
16684.5156	5805.69336	4
16684.64	5747.26563	4
16684.73	5823.56152	4
16684.88	5926.709	4
16684.9883	5955.182	4
16685.2949	5894.965	4
16685.41	6003.52148	4
16685.4277	5626.66455	4
16685.4551	5827.81836	4
16685.5488	5894.94	4
16685.6074	5781.93066	4
16685.6816	5802.65039	4
16685.8477	5657.40771	4
16686.2578	5850.16943	4
16686.4668	5786.50342	4
16686.55	5820.75635	4
16686.582	5630.9126	4
16686.9648	5710.50635	4
16687.0742	5835.55566	4
16687.2051	5787.58447	4
16687.2246	6061.891	4
16687.3066	5615.59326	4
16687.7148	5557.174	4
16687.78	5745.36035	4
16687.8359	5935.769	4
16688.0859	5862.801	4
16688.1543	5835.56543	4
16688.2031	6133.316	4
16688.33	6025.392	4
16688.4063	5818.196	4
16688.4336	5677.896	4
16688.5332	5918.269	4
16688.5781	5917.96826	4
16688.7148	5861.71143	4
16689.3262	6081.739	4
16689.3613	5965.69141	4
16689.4531	5830.708	4
16689.5371	6054.38428	4
16689.6719	5796.535	4
16689.7168	5891.34326	4
16689.8027	5966.053	4
16690.0117	5777.542	4
16690.0586	5851.63135	4
16690.209	6033.261	4
16690.3125	5580.0376	4
16690.6035	5977.73438	4
16690.65	6016.628	4
16690.6758	5667.85547	4
16690.7148	5754.613	4
16690.8223	5936.017	4
16690.8535	5841.3623	4
16690.9	5885.435	4
16691.0977	5848.148	4
16691.1035	5837.92871	4
16691.1387	5998.16064	4
16691.2051	5910.407	4
16691.2637	5816.39746	4
16691.3945	5602.395	4
16691.59	5850.732	4
16691.9043	5772.138	4
16692.3613	5829.74072	4
16692.3633	5822.57861	4
16692.3828	5850.207	4
16692.4629	5940.99268	4
16692.5762	5979.54	4
16692.6836	5731.519	4
16692.76	5864.333	4
16692.7832	6098.047	4
16692.84	6026.16162	4
16692.8555	5926.67871	4
16692.9082	5969.09326	4
16693.1582	5718.80273	4
16693.3184	5703.787	4
16693.3262	6100.452	4
16693.3555	5964.172	4
16693.373	6023.154	4
16693.3848	5778.21436	4
16693.3945	5763.941	4
16693.4844	5740.13672	4
16693.7285	5642.698	4
16693.81	5844.129	4
16693.8633	5716.671	4
16693.8945	5890.593	4
16693.8984	5788.533	4
16693.957	5831.80127	4
16693.9727	6257.88965	4
16693.9844	5954.03369	4
16694.08	5651.456	4
16694.0957	6018.476	4
16694.12	5748.12256	4
16694.48	5959.368	4
16694.49	5802.32861	4
16694.89	5975.38965	4
16695.02	6066.29248	4
16695.2813	5993.0625	4
16695.6289	5964.81738	4
16695.8	5728.637	4
16695.9141	5628.113	4
16695.9922	5701.513	4
16696.209	5750.761	4
16696.2227	5912.082	4
16696.3535	5876.521	4
16696.5859	5925.29053	4
16696.6172	5853.292	4
16696.6445	5938.341	4
16696.6641	5754.868	4
16696.6758	5725.92432	4
16696.7383	5740.262	4
16696.793	5843.67773	4
16696.81	5669.467	4
16696.9727	5961.98145	4
16697.07	5772.824	4
16697.2363	5821.13525	4
16697.2441	5883.03467	4
16697.5117	5899.551	4
16697.55	5879.92627	4
16697.8047	5724.29639	4
16697.9512	5808.53467	4
16698.22	5881.685	4
16698.2227	5550.613	4
16698.248	5942.867	4
16698.6543	5664.95459	4
16698.7	5862.45166	4
16698.8379	6193.63232	4
16698.9238	5909.67432	4
16699.2168	5933.04053	4
16699.4746	5867.947	4
16699.7148	5821.614	4
16699.9531	5788.52441	4
16700.041	5908.618	4
16700.043	5934.01367	4
16700.1016	6050.53125	4
16700.2	5691.864	4
16700.2227	6081.93	4
16700.2832	5691.53955	4
16700.3535	5578.13672	4
16700.37	6014.236	4
16700.43	6054.472	4
16700.6523	5940.10547	4
16700.7969	5434.455	4
16700.834	5796.12939	4
16700.8867	5839.64453	4
16700.9551	5888.132	4
16701.0566	6005.233	4
16701.1348	5996.17969	4
16701.8164	5977.20068	4
16701.8262	5654.3584	4
16701.9238	5917.891	4
16702.041	6091.43848	4
16702.5352	5919.07471	4
16702.5762	5813.355	4
16702.8887	5880.683	4
16702.9375	5885.32227	4
16702.9551	5831.915	4
16703.0078	5820.909	4
16703.14	6033.03662	4
16703.252	5723.58447	4
16703.29	5722.959	4
16703.3223	5870.97852	4
16703.377	5665.025	4
16703.3828	5783.17139	4
16703.5273	5720.998	4
16703.6016	6007.173	4
16703.7637	5935.30225	4
16703.793	5852.49658	4
16703.9766	5706.149	4
16704.168	5956.18	4
16704.2852	5962.95459	4
16704.3672	5818.35	4
16704.6172	5993.399	4
16704.71	5682.548	4
16704.9336	5907.812	4
16705.0039	5819.23828	4
16705.18	5928.244	4
16705.1973	5772.983	4
16705.6055	5996.17	4
16705.6152	5893.054	4
16706.0234	5861.60547	4
16706.06	5616.322	4
16706.1719	5909.25928	4
16706.26	5886.904	4
16706.3848	5755.587	4
16706.4375	6177.106	4
16706.5371	6210.343	4
16706.627	5799.865	4
16706.64	5765.08057	4
16706.8164	5768.54	4
16706.87	5864.81445	4
16706.9355	5753.6416	4
16707.43	5947.043	4
16707.6523	6189.53125	4
16707.8574	5796.936	4
16707.92	6115.472	4
16707.9785	5742.061	4
16707.9922	5846.897	4
16708.2539	5693.72754	4
16708.375	5780.98633	4
16708.5156	5959.12061	4
16708.5684	5876.927	4
16708.74	5844.27344	4
16709.0078	6030.42236	4
16709.1055	5768.853	4
16709.6348	5942.297	4
16709.7969	6061.021	4
16709.7988	5517.82373	4
16709.918	5906.94629	4
16710.0176	5845.097	4
16710.0645	5850.544	4
16710.252	6099.69434	4
16710.3066	5988.60352	4
16710.3418	5612.145	4
16710.3613	5809.884	4
16710.541	5981.78857	4
16710.5469	6042.899	4
16710.5723	6109.325	4
16710.5977	5798.93066	4
16710.668	5979.88232	4
16710.8652	6123.85938	4
16711.0469	5747.9043	4
16711.13	5994.233	4
16711.3535	5736.451	4
16711.4648	5845.827	4
16711.4648	5881.824	4
16711.5859	5891.172	4
16711.6113	5872.76855	4
16711.709	5905.714	4
16711.84	5830.024	4
16711.8516	5732.011	4
16711.87	5820.24365	4
16711.9961	5907.882	4
16712.0645	5911.623	4
16712.18	5981.7124	4
[truncated: 15,545 more rows]
