# Supplementary material for: A droplet digital PCR (ddPCR) assay to detect Helicoverpa armigera (Lepidoptera: Noctuidae) in bulk trap samples
Source: PLoS One. 2017 May 31;12(5):e0178704. doi: 10.1371/journal.pone.0178704 (PMC5451079; doi:10.1371/journal.pone.0178704)
Supplement: S2 Table — (ZIP) [file pone.0178704.s002.zip › 141a_1-171z_1.csv]

Ch1 Amplitude	Ch2 Amplitude	Cluster
15474.1914	5473.87842	4
15615.8047	5457.99951	4
15628.77	5741.864	4
15633.8447	5637.459	4
15645.1719	5598.0625	4
15654.957	5394.835	4
15669.5244	5550.23047	4
15685.4482	5516.829	4
15716.5068	5652.14258	4
15716.6709	5482.40625	4
15716.707	5561.311	4
15720.1738	5631.2876	4
15724.5664	5732.46533	4
15725.3262	5443.144	4
15735.835	5666.101	4
15736.6309	5398.331	4
15751.4844	5587.22461	4
15772.2129	5616.75635	4
15772.2861	5689.23633	4
15772.4229	5532.43555	4
15776.2637	5467.277	4
15776.3613	5403.367	4
15800.32	5434.025	4
15807.0107	5650.71826	4
15828.8242	5590.54443	4
15836.2275	5631.33936	4
15839.1416	5682.107	4
15841.3271	5668.92041	4
15847.9063	5758.9375	4
15848.3779	5589.109	4
15850.0791	5304.221	4
15852.6689	5760.79443	4
15854.4717	5581.576	4
15858.8867	5511.9834	4
15861.8721	5499.31445	4
15863.5176	5494.85547	4
15868.6846	5553.40332	4
15872.1855	5525.45	4
15872.9863	5571.182	4
15878.8164	5639.58057	4
15885.4961	5603.77344	4
15887.9375	5616.33	4
15892.04	5352.67725	4
15894.8779	5412.74561	4
15895.3477	5600.91846	4
15897.0215	5552.59473	4
15897.9961	5707.12354	4
15901.7373	5367.59668	4
15903.6563	5466.9375	4
15907.8545	5593.83643	4
15909.6621	5690.029	4
15911.4785	5874.758	4
15911.5479	5848.81836	4
15912.5234	5525.156	4
15919.25	5760.56445	4
15924.3047	5481.846	4
15926.11	5699.65	4
15926.4932	5634.6543	4
15930.5371	5281.459	4
15937.47	5569.15967	4
15938.8711	5796.183	4
15941.2529	5499.147	4
15942.6309	5390.963	4
15946.8535	5554.60352	4
15947.4795	5736.03174	4
15947.4883	5624.52539	4
15948.0352	5572.18359	4
15948.6074	5339.209	4
15948.7168	5421.544	4
15949.6289	5376.774	4
15952.9189	5833.38232	4
15952.9365	5847.80225	4
15953.2188	5580.01074	4
15953.7764	5712.963	4
15955.916	5560.104	4
15956.9424	5523.581	4
15958.5352	5482.344	4
15959.4609	5343.98975	4
15960.0781	5486.552	4
15961.0576	5471.917	4
15963.1865	5518.244	4
15963.8887	5527.458	4
15970.8418	5734.84473	4
15970.9258	5697.06152	4
15974.1533	5936.88867	4
15975.0781	5468.943	4
15976.541	5684.088	4
15979.7266	5877.63	4
15980.9219	5413.674	4
15982.3174	5769.161	4
15982.4482	5650.76	4
15983.1377	5435.008	4
15983.4707	5708.34229	4
15984.9385	5719.62158	4
15985.915	5381.81543	4
15987.1016	5616.1543	4
15993.8008	5347.941	4
15994.2373	5528.1665	4
15994.2656	5499.28271	4
15994.3311	5643.04932	4
15995.3047	5687.172	4
15996.7783	5516.951	4
15997.6807	5536.291	4
15999.667	5615.83447	4
15999.9043	5716.892	4
16000.3965	5505.731	4
16000.457	5456.01025	4
16000.8555	5723.75049	4
16002.917	5625.55127	4
16003.627	5530.747	4
16003.8389	5456.182	4
16004.625	5826.95654	4
16007.5186	5895.041	4
16012.8047	5634.593	4
16013.2764	5648.83057	4
16013.9551	5683.95361	4
16014.668	5644.52637	4
16015.0859	5576.07764	4
16017.1592	5551.93848	4
16018.1152	5617.226	4
16019.37	5519.991	4
16019.4893	5613.94238	4
16021.0254	5545.40137	4
16021.0781	5826.83936	4
16021.5059	5382.53564	4
16021.58	5664.91357	4
16023.4844	5673.53662	4
16023.64	5308.15039	4
16025.14	5373.93164	4
16027.0439	5645.15674	4
16028.4541	5534.176	4
16028.5752	5458.767	4
16028.7783	5514.468	4
16028.9443	5506.397	4
16029.2676	5662.36	4
16030.0215	5946.863	4
16030.5576	5572.41064	4
16032.1572	5497.35742	4
16032.5469	5594.892	4
16033.6621	5552.608	4
16034.9092	5375.99854	4
16034.9512	5755.6665	4
16035.5488	5709.11865	4
16037.1689	5432.286	4
16039.1543	5569.568	4
16039.6992	5855.762	4
16039.7207	5508.898	4
16040.2148	5626.94043	4
16041.4033	5590.30664	4
16043.583	5678.72754	4
16044.0879	5919.65039	4
16045.0918	5711.484	4
16046.0225	5849.363	4
16046.9473	5557.76	4
16048.6436	5757.62354	4
16049.4053	5799.462	4
16050.8652	5678.14453	4
16051.0557	5576.308	4
16051.2861	5864.979	4
16051.6123	5750.92871	4
16052.4648	5990.85547	4
16053.9893	5877.58643	4
16054.4063	5691.48926	4
16054.56	5896.46	4
16055.1611	5626.592	4
16056.17	5833.677	4
16056.748	5454.398	4
16057.1768	5782.36	4
16057.209	5333.1377	4
16058.2617	5690.568	4
16058.8525	5882.739	4
16059.1875	5485.312	4
16060.374	5589.37	4
16063.2832	5687.32129	4
16065.4414	5516.672	4
16067.7813	5574.30762	4
16068.3262	5537.55225	4
16069.09	5549.5127	4
16070.0537	5634.264	4
16070.4785	5589.037	4
16070.583	5777.414	4
16070.8242	5865.815	4
16073.05	5400.18164	4
16073.49	5509.739	4
16073.5283	5647.825	4
16075.33	5367.30469	4
16075.377	5934.034	4
16077.2139	5532.053	4
16077.9463	5822.1333	4
16079.6172	5464.48242	4
16079.6289	5920.6167	4
16079.9668	5504.5127	4
16080.3809	5562.50439	4
16081.4316	5954.34668	4
16085.2021	5620.629	4
16086.5449	5486.53369	4
16086.8477	5840.31836	4
16087.1748	5763.92969	4
16087.6221	5452.07861	4
16089.5605	5719.748	4
16090.208	5409.735	4
16090.7178	5612.152	4
16091.2324	5563.598	4
16096.5254	5716.745	4
16098.8252	5586.72852	4
16098.9346	6159.59	4
16100.7744	5517.675	4
16101.209	5551.09229	4
16101.4072	5494.989	4
16101.4316	5916.0874	4
16103.7832	5619.367	4
16103.8311	5628.7583	4
16104.3379	5432.181	4
16105.5615	5632.093	4
16105.6855	5702.96143	4
16106.0039	5724.12744	4
16106.4209	5566.351	4
16106.7441	5923.95654	4
16107.8389	5733.98242	4
16108.1836	5872.2334	4
16108.5127	5670.516	4
16108.7471	5523.1	4
16108.9287	5722.149	4
16109.2939	5815.09863	4
16110.1523	5541.80566	4
16110.22	5426.98242	4
16111.6846	5378.54932	4
16114.0527	5638.14746	4
16114.915	5715.01953	4
16115.6982	5838.90625	4
16116.3486	5661.11	4
16118.1641	5364.20068	4
16118.5049	5870.06348	4
16119.707	5603.143	4
16120.3359	5699.384	4
16120.4971	5584.00732	4
16120.9385	5653.2	4
16121.1611	5827.70361	4
16121.6328	5554.45264	4
16121.6963	5393.907	4
16122.0957	5878.19531	4
16122.2285	5891.049	4
16122.5156	5839.897	4
16124.0273	5603.11133	4
16124.1279	5685.91553	4
16124.4863	5585.829	4
16126.4941	5843.79053	4
16126.5342	5796.112	4
16128.0781	5605.083	4
16128.28	5575.80127	4
16128.35	5638.47168	4
16128.998	5554.61133	4
16129.293	5701.81348	4
16129.333	5884.70264	4
16129.9961	5364.28662	4
16130.2178	5445.642	4
16130.5723	5575.94775	4
16131.3516	5686.335	4
16132.1377	5818.733	4
16133.3652	5793.71973	4
16133.4082	5592.121	4
16134.4648	5612.5293	4
16135.707	5462.67139	4
16137.1475	5475.07861	4
16137.7451	5585.342	4
16139.2412	5568.89551	4
16140.2344	5815.41	4
16140.6455	5619.7124	4
16140.66	5698.29346	4
16142.2344	6067.265	4
16142.3682	5814.79736	4
16142.4238	5953.638	4
16144.0771	5688.00928	4
16145.2178	5659.84229	4
16145.7441	5522.74365	4
16147.2568	5564.38037	4
16147.334	5732.249	4
16147.3721	5694.33252	4
16148.8047	6038.93164	4
16149.0791	5711.15869	4
16149.835	5946.44971	4
16150.207	5741.08057	4
16151.0977	5761.921	4
16151.4121	5707.21436	4
16153.2793	6117.51172	4
16154.8428	5884.01074	4
16155.3223	5478.579	4
16155.4961	5763.979	4
16155.7051	5615.47559	4
16155.7979	6029.077	4
16156.2021	5740.18164	4
16157.0537	5690.51172	4
16158.5664	5697.359	4
16160.8389	6007.33936	4
16161.1123	5821.686	4
16162.3477	5859.181	4
16162.7559	5715.66	4
16162.8447	5781.376	4
16163.043	5718.288	4
16163.209	5786.773	4
16165.1953	5758.539	4
16165.98	5814.09961	4
16167.4893	5698.37256	4
16167.6611	5821.92041	4
16168.167	5802.17041	4
16168.7373	5569.027	4
16169.7373	5770.972	4
16170.4434	5477.44434	4
16171.0332	5817.712	4
16171.084	5745.669	4
16172.29	5934.542	4
16172.3623	5521.28027	4
16172.8818	5874.09473	4
16173.4268	5767.81738	4
16173.7666	5667.57861	4
16174.124	5374.81445	4
16174.127	5702.08	4
16174.2422	5602.56543	4
16174.6465	5747.24268	4
16175.5811	5781.06641	4
16175.72	5698.86426	4
16176.0488	5524.156	4
16176.5889	5648.19531	4
16178.1543	5491.14453	4
16178.8057	5685.224	4
16178.8818	5810.7627	4
16179.3818	5477.43164	4
16179.6045	5575.597	4
16179.6445	5705.91064	4
16180.0244	5684.36865	4
16180.6	5589.981	4
16180.7969	5589.25049	4
16181.64	5433.091	4
16181.7158	5627.836	4
16182.1768	5881.794	4
16182.4561	5686.612	4
16182.91	5446.651	4
16182.9258	5577.7417	4
16182.9307	5684.599	4
16183.0771	5775.53564	4
16183.3018	5704.245	4
16183.333	5717.50635	4
16183.3779	5368.70947	4
16183.7246	5447.443	4
16184.7246	5862.54053	4
16185.9121	5808.37256	4
16186.0127	5707.59033	4
16186.08	5564.999	4
16187.03	5958.051	4
16187.2451	6110.844	4
16187.3594	5495.60645	4
16187.6582	5512.36963	4
16188.0625	5837.31836	4
16188.8271	5750.72754	4
16189.0322	5561.38	4
16190.5469	5515.757	4
16191.2646	5513.444	4
16191.3857	5424.075	4
16191.9229	5718.04541	4
16193.0781	5830.10547	4
16193.1172	5985.61328	4
16193.6865	5711.90137	4
16194.0039	5405.66064	4
16194.248	5801.04346	4
16195.7334	5426.524	4
16195.874	5805.37061	4
16196.27	5886.85449	4
16196.335	5504.909	4
16196.6729	5496.15967	4
16196.9346	5593.5166	4
16197.0771	5811.533	4
16197.5225	6102.51	4
16198.2324	5549.986	4
16198.2393	5853.148	4
16198.998	5658.353	4
16199.0264	5622.589	4
16199.0635	5650.73438	4
16200.3047	5595.12549	4
16200.3193	5695.446	4
16201.1494	5767.74268	4
16201.2539	5681.475	4
16201.4609	5945.06934	4
16201.78	5905.91162	4
16201.7832	5715.47266	4
16201.9512	5581.916	4
16202.1162	5648.295	4
16203.0205	5509.4043	4
16203.0391	5944.85645	4
16203.91	5733.771	4
16204.0039	5696.2207	4
16204.6611	5521.21875	4
16204.8193	5896.66748	4
16205.4023	5325.11768	4
16205.957	5750.97	4
16205.96	5651.015	4
16205.9932	5426.71338	4
16206.1973	5838.8916	4
16207.7178	5708.237	4
16207.8359	5755.872	4
16207.9951	5978.00928	4
16208.6084	5586.09326	4
16209.0371	5550.682	4
16209.3516	5911.934	4
16209.3994	5654.51025	4
16210.3994	5926.40332	4
16210.8057	5894.279	4
16210.8369	5699.69	4
16210.8945	5911.4	4
16211.58	5630.178	4
16212.251	5741.71729	4
16212.416	5641.113	4
16212.4863	5669.55029	4
16213.4521	5882.704	4
16213.7227	5517.87061	4
16213.7813	5569.147	4
16214.3506	5608.927	4
16216.0127	5659.2627	4
16216.0693	5865.933	4
16216.3174	5610.046	4
16216.3438	5733.102	4
16217.1113	5830.034	4
16217.4453	5778.42	4
16217.9395	5797.839	4
16218.0381	5429.041	4
16218.4795	5664.15039	4
16219.5146	5751.11865	4
16219.5918	5654.494	4
16220.1807	5551.147	4
16220.3506	5939.591	4
16221.3516	5634.327	4
16221.5137	5830.44434	4
16221.6191	5380.101	4
16221.77	5697.27832	4
16221.9043	5741.898	4
16223.2266	5670.73633	4
16224.0137	5747.934	4
16224.4883	5980.468	4
16225.5146	5535.69971	4
16225.7754	5758.137	4
16225.8291	5744.61475	4
16226.7148	5872.787	4
16226.8633	5820.959	4
16227.0078	5645.57764	4
16227.2207	5944.191	4
16227.6973	5658.473	4
16228.5811	5668.403	4
16228.625	5834.551	4
16230.2256	5859.2373	4
16231.2529	5744.37646	4
16231.3115	5546.844	4
16231.3906	5700.651	4
16231.62	5752.46436	4
16231.6729	5801.175	4
16232.2734	5675.756	4
16232.3623	5603.32568	4
16232.4326	5870.42871	4
16232.7744	5480.92773	4
16233.0654	5763.93066	4
16233.44	5886.53174	4
16234.1094	5665.602	4
16234.6709	5740.93457	4
16234.9854	5881.30469	4
16235.1934	5658.10938	4
16235.2539	6067.78467	4
16235.3438	5818.686	4
16235.5107	5716.006	4
16235.5928	5722.625	4
16235.9219	6010.566	4
16236.0557	5905.14063	4
16237.4424	5622.233	4
16237.9854	5738.60449	4
16238.1309	5833.15039	4
16239.1035	5416.33	4
16239.4043	5682.68652	4
16239.4189	5766.54639	4
16239.665	5721.41064	4
16240.5615	5522.2876	4
16240.8877	5663.70166	4
16240.8906	5608.03174	4
16241.584	5722.179	4
16241.7627	5728.36963	4
16241.97	5693.09229	4
16242.2656	5799.422	4
16242.4609	5616.768	4
16243.1621	5526.23975	4
16243.3955	5813.301	4
16243.8057	5604.083	4
16243.8232	5411.135	4
16243.8652	5589.149	4
16244.2168	5662.64746	4
16244.832	5260.23438	4
16244.8926	5850.4834	4
16245.0645	5537.323	4
16246.8008	5971.113	4
16246.8828	5823.102	4
16247.6611	5734.0127	4
16247.8047	5704.733	4
16248.0771	5523.246	4
16248.7109	5743.527	4
16248.7773	5637.84961	4
16249.4219	5346.86133	4
16249.4668	5960.89551	4
16250.1025	5590.6875	4
16250.6064	5596.18262	4
16250.8623	5643.771	4
16251.3711	5585.69043	4
16251.6738	5401.462	4
16251.6943	6017.99463	4
16251.7324	5613.90674	4
16251.9014	5634.201	4
16252.6533	5570.958	4
16252.74	5827.261	4
16252.88	5975.528	4
16252.8975	5680.33252	4
16253.0527	5568.138	4
16253.0605	5732.93457	4
16253.1064	5323.247	4
16253.5977	5838.01465	4
16254.0459	5928.20947	4
16254.2031	5683.58154	4
16254.6289	5291.366	4
16254.6641	5405.83447	4
16254.7109	5651.098	4
16255.1963	5618.005	4
16255.3232	5920.61475	4
16255.4053	5740.71729	4
16255.6182	5859.7583	4
16256.1777	5615.205	4
16256.249	5648.591	4
16256.33	5572.53467	4
16256.541	5673.71826	4
16256.7148	5647.555	4
16257.1455	5341.281	4
16257.6953	5662.42529	4
16258.8779	5536.931	4
16259.3809	5572.94971	4
16259.4834	5773.92041	4
16260.2363	5829.76074	4
16260.4746	5804.388	4
16260.54	5980.00928	4
16260.6885	5888.42773	4
16260.8008	5852.7124	4
16261.1533	5785.21	4
16261.3516	5809.351	4
16263.0723	5921.0376	4
16263.3965	5776.37939	4
16263.4385	6077.197	4
16263.5391	5683.05664	4
16263.9131	5736.998	4
16264.4443	5439.557	4
16264.9414	5839.505	4
16264.9639	5940.118	4
16264.9736	5836.029	4
16265.0586	5668.65234	4
16265.168	5627.138	4
16265.3506	5768.386	4
16265.8311	5545.06738	4
16266.33	5724.34	4
16266.6738	5769.007	4
16266.9482	5914.37451	4
16267.2637	5729.993	4
16267.98	5728.525	4
16268.38	5826.2124	4
16268.5029	5759.071	4
16268.5928	5620.386	4
16269.3711	5774.00439	4
16269.69	5703.57568	4
16271.0811	5876.76367	4
16271.1426	6022.71533	4
16271.2031	5744.896	4
16271.3486	5719.802	4
16271.4355	5928.692	4
16271.7471	5870.146	4
16271.752	5531.941	4
16271.8311	5782.199	4
16272.168	5718.362	4
16272.2744	5751.98828	4
16272.4531	5577.60938	4
16272.6924	5411.171	4
16273.083	5898.725	4
16273.2969	5470.29053	4
16273.65	5780.038	4
16273.7949	5454.29932	4
16274.18	5809.00635	4
16274.1865	5253.80957	4
16274.6826	5914.443	4
16274.7178	5408.816	4
16275.7959	5771.20654	4
16275.9365	5730.333	4
16276.56	5762.59766	4
16277.0576	5733.08154	4
16277.74	5649.4707	4
16277.8008	6030.971	4
16278.13	5529.53027	4
16278.31	5694.763	4
16278.3379	5821.2207	4
16278.6543	5799.69531	4
16278.7461	5699.10645	4
16278.7852	5725.53271	4
16279.1992	5806.19434	4
16279.4463	5770.13965	4
16279.6172	5652.34668	4
16279.667	5624.03369	4
16279.9746	5885.386	4
16280.0947	5896.424	4
16280.1	5682.8374	4
16280.47	5962.61768	4
16281.0391	5806.971	4
16281.23	5582.52051	4
16281.3311	5783.02246	4
16281.4521	5880.15869	4
16281.68	5884.817	4
16282.1563	5838.08057	4
16282.3232	5984.412	4
16283.0225	5879.568	4
16283.5488	5630.09766	4
16283.582	5762.689	4
16283.6045	6049.414	4
16283.6953	5603.862	4
16284.0088	5946.178	4
16284.2354	5708.94434	4
16284.4648	5596.897	4
16284.4814	5875.232	4
16284.5488	5694.37256	4
16284.7168	5471.687	4
16284.9238	5723.383	4
16285.0117	5850.33447	4
16285.1123	5890.305	4
16285.2051	5361.606	4
16285.3555	5629.07129	4
16285.8105	5769.61963	4
16286.0186	5425.06543	4
16286.1963	5913.52344	4
16286.5664	5779.67725	4
16286.582	5786.087	4
16286.7988	5764.63965	4
16287.2793	5759.95361	4
16287.7109	5698.01	4
16287.9043	5677.78	4
16288.1924	5752.9917	4
16288.5381	5815.80225	4
16288.6924	5861.74268	4
16288.9688	5720.233	4
16289.2568	5810.866	4
16289.9287	5818.81738	4
16290.2188	5897.044	4
16290.3652	5691.657	4
16290.6738	5632.47363	4
16290.833	5885.168	4
16290.9385	5656.791	4
16291.1445	5536.33057	4
16291.1963	5878.5415	4
16291.4629	5301.29639	4
16291.501	5692.90869	4
16292.1826	5543.10352	4
16292.3535	5803.6167	4
16292.6025	5908.38672	4
16292.9951	5907.683	4
16293.0732	5593.344	4
16293.2236	5598.041	4
16293.4521	5436.61	4
16293.8975	5596.33	4
16294.0117	5572.06738	4
16294.14	5959.691	4
16294.2158	6029.58936	4
16294.44	5800.98926	4
16294.6826	5811.63965	4
16295.6982	5826.47852	4
16296.04	5845.76758	4
16296.1367	5607.22656	4
16296.18	5901.52148	4
16296.375	5389.513	4
16296.957	5832.73633	4
16297.1826	5693.76563	4
16297.2109	5987.30127	4
16297.4238	5847.67041	4
16297.834	5749.93945	4
16297.8486	5814.17041	4
16297.8789	5626.412	4
16298.251	6134.194	4
16299.0186	5157.155	4
16299.4893	5483.236	4
16299.52	5528.92773	4
16299.6738	5515.77832	4
16299.7744	5676.90234	4
16300.2939	5767.3125	4
16300.458	5823.947	4
16300.92	5835.8916	4
16301.0215	5964.044	4
16301.3262	5519.603	4
16301.4912	5780.09473	4
16301.6426	5637.58057	4
16301.8008	5765.41357	4
16301.9063	6015.41846	4
16302.085	5816.216	4
16302.4141	5924.878	4
16302.4453	5821.278	4
16302.7412	6026.95361	4
16303.0586	5535.05273	4
16303.4043	5609.671	4
16303.4043	5581.018	4
16303.4277	5807.969	4
16304.2373	5743.53369	4
16304.2842	5917.766	4
16304.3145	5873.04639	4
16304.3223	5392.62158	4
16304.4785	5300.017	4
16304.7549	5500.44141	4
16304.7666	5641.422	4
16304.874	5871.776	4
16305.5869	5672.78857	4
16306.07	5675.4375	4
16306.5967	5782.66162	4
16307.0039	5795.123	4
16307.0391	5700.327	4
16307.291	5767.44971	4
16308.5479	5854.786	4
16308.7637	5680.62549	4
16308.877	5694.184	4
16309.0645	5589.54736	4
16309.9307	6059.012	4
16310.0889	5505.71045	4
16310.1182	5602.395	4
16310.8584	5915.46875	4
16310.91	5878.274	4
16311.0264	5630.1543	4
16311.0771	5936.05664	4
16311.4521	5747.807	4
16311.5938	5824.69775	4
16312.15	5829.80664	4
16312.333	5567.7666	4
16312.5205	5699.844	4
16312.5215	5773.618	4
16312.6973	5643.915	4
16313.3125	5876.40869	4
16313.833	5636.60547	4
16313.9551	5700.94238	4
16314.22	5967.58447	4
16314.332	5919.283	4
16314.43	5604.99951	4
16314.59	5900.05127	4
16314.7686	5546.00244	4
16316.2012	5461.882	4
16316.4434	5761.175	4
16317.2783	5680.9165	4
16317.33	6018.58154	4
16317.3525	5654.972	4
16317.501	5988.319	4
16317.6123	5597.082	4
16318.1143	5631.26563	4
16318.5762	5661.251	4
16319.0586	5513.45654	4
16319.2676	5936.87842	4
16319.4336	5434.39551	4
16319.7129	5837.506	4
16319.84	5196.067	4
16319.9238	5463.40674	4
16320.0166	5648.923	4
16320.0322	5732.58154	4
16320.2041	5671.40332	4
16320.2461	5747.377	4
16321.2354	5616.3623	4
16321.2813	5579.66064	4
16321.374	6186.84473	4
16321.7012	5728.865	4
16321.9453	5492.148	4
16322.5	5699.313	4
16323.03	5232.39063	4
16323.7178	5647.476	4
16323.7617	5822.71143	4
16324.0059	5689.0957	4
16324.1191	5660.23975	4
16324.4141	5459.88037	4
16324.5664	5799.05664	4
16324.5752	5928.17236	4
16324.8535	5707.75439	4
16325.6406	5843.12939	4
16326.4014	5718.23535	4
16326.6309	5345.128	4
16326.7236	5898.666	4
16326.7295	5639.319	4
16327.124	5745.979	4
16327.18	5819.558	4
16327.959	5760.82373	4
16327.9941	5787.6333	4
16328.1045	5758.47	4
16328.4443	5647.55957	4
16328.66	5655.493	4
16328.76	5920.12842	4
16328.9229	5900.97	4
16329.041	5889.71973	4
16329.3359	5554.55469	4
16329.5205	5758.58154	4
16330.3369	5743.258	4
16330.34	5911.70361	4
16330.3877	5778.221	4
16330.3887	5678.152	4
16330.62	5701.63965	4
16330.6719	5866.18945	4
16330.95	5942.305	4
16331.1172	5803.39453	4
16331.3623	5632.47461	4
16331.4678	5868.87842	4
16331.5332	5730.511	4
16331.7158	5612.512	4
16331.7529	5612.167	4
16331.82	5687.376	4
16332.3506	5784.676	4
16332.5322	5706.512	4
16332.58	5903.69629	4
16332.6094	5462.099	4
16332.85	5702.996	4
16333.2588	5698.068	4
16333.3066	5851.099	4
16333.5225	5806.486	4
16333.7217	5719.582	4
16333.9688	5768.523	4
16334.0166	5853.779	4
16334.3789	5750.20166	4
16334.5	5816.432	4
16334.5908	5685.989	4
16335.0449	5767.52148	4
16335.0879	5877.60547	4
16335.1523	5959.32959	4
16335.2383	5864.37646	4
16335.4629	5779.797	4
16335.7236	5694.468	4
16335.7363	5754.12451	4
16335.9414	5700.182	4
16336.3838	6080.548	4
16336.4785	5812.91357	4
16336.5068	5648.02539	4
16337.1914	5638.679	4
16337.3525	5707.801	4
16337.4072	5702.802	4
16337.5908	5625.50635	4
16337.6367	5796.16162	4
16337.9561	5930.494	4
16338.5566	5810.06055	4
16338.6885	5632.402	4
16338.88	5564.486	4
16339.0078	5790.858	4
16339.1123	5560.39453	4
16339.708	5709.59766	4
16339.7344	5786.002	4
16340.1357	5643.09473	4
16340.3574	5769.35352	4
16340.68	5799.96338	4
16340.81	5602.235	4
16341.1719	5869.14746	4
16341.3262	5734.438	4
16341.58	5959.609	4
16341.5859	5996.987	4
16341.6328	5877.75342	4
16341.9063	5871.139	4
16342.7471	5225.12061	4
16342.7568	5559.29736	4
16342.9424	5762.84961	4
16342.9453	5788.45068	4
16342.98	5608.17139	4
16343.0176	5704.62939	4
16343.5449	5771.24951	4
16343.5811	5832.33154	4
16343.7891	5613.876	4
16343.9111	5668.215	4
16343.9883	5505.22	4
16344.0205	5971.001	4
16344.4336	5745.4375	4
16344.4443	5665.64551	4
16344.8975	6054.89844	4
16345.2354	5811.5415	4
16345.2949	5688.38672	4
16345.5264	5619.91	4
16345.6006	5603.46826	4
16345.6484	5653.211	4
16345.9551	5907.21143	4
16346.1309	5574.161	4
16346.3867	5832.283	4
16346.5742	5646.76172	4
16346.582	5808.87	4
16346.8428	5827.265	4
16346.8955	6011.772	4
16346.9473	5911.75	4
16346.9746	5767.13	4
16347.0273	5967.76855	4
16347.3193	5916.792	4
16347.4707	5837.657	4
16348.5234	5809.536	4
16348.7373	6022.093	4
16348.9414	5712.448	4
16349.0947	5843.32861	4
16349.5234	5643.819	4
16349.6768	5716.091	4
16350.0107	5862.16357	4
16350.0371	5783.388	4
16350.2607	5806.62158	4
16350.3994	5783.04443	4
16350.4053	5678.767	4
16350.5146	5896.17969	4
16350.6953	5420.70654	4
16351.3516	5828.793	4
16351.416	5845.13965	4
16351.5918	5579.70068	4
16352.0146	5750.245	4
16352.06	5656.78955	4
16352.2363	5658.2915	4
16352.2852	5848.75244	4
16352.4229	6013.80273	4
16352.4932	5874.98145	4
16352.876	5725.253	4
16353.2354	5755.0835	4
16353.26	6132.65674	4
16353.8369	5732.3125	4
16354.1621	5980.12158	4
16354.2627	5770.422	4
16354.7188	5717.638	4
16354.8271	5593.749	4
16355.5117	5925.249	4
16355.543	5867.579	4
16355.57	5701.45361	4
16355.7773	5787.28174	4
16355.8076	5744.74561	4
16355.8457	5902.14648	4
16355.9287	5869.132	4
16356.2959	5695.517	4
16356.4229	5521.20557	4
16356.4785	5606.17334	4
16356.6924	5834.04639	4
16356.77	5690.46826	4
16356.9	5854.874	4
16356.9346	5854.96338	4
16357.2256	5773.57031	4
16357.2646	5589.52441	4
16357.832	5488.661	4
16358.3926	5765.15137	4
16358.4307	5947.118	4
16358.5117	6094.80127	4
16358.5205	5750.411	4
16358.65	5580.5625	4
16358.8047	5672.444	4
16359.2725	5751.74756	4
16359.3428	5825.96875	4
16359.4941	5857.77832	4
16359.9609	5842.63672	4
16359.9961	5779.743	4
16360.0254	5725.075	4
16360.3506	5765.67236	4
16360.543	5617.40625	4
16360.55	5742.1416	4
16360.8291	6070.488	4
16361.0107	5855.35	4
16361.0947	5750.29541	4
16361.8955	5540.07227	4
16361.98	5795.775	4
16362.0361	5824.244	4
16362.3018	5628.7373	4
16362.39	5669.67627	4
16362.7451	5714.89746	4
16363.0078	5879.889	4
16363.3047	5834.62158	4
16363.3613	5766.49658	4
16363.4873	5880.01465	4
16363.4912	5693.983	4
16363.584	6061.69775	4
16363.7793	5872.212	4
16363.8291	5666.816	4
16364.3018	5734.90039	4
16364.3457	5810.56055	4
16364.4893	5371.91846	4
16364.8086	5620.357	4
16364.9072	5383.859	4
16364.9443	5566.11768	4
16364.9766	5738.7334	4
16365.1035	5617.273	4
16365.248	5688.00244	4
16365.5615	5864.989	4
16365.6943	5727.078	4
16365.9932	5801.166	4
16366.0215	5727.46973	4
16366.2871	5884.788	4
16366.8428	5745.97	4
16366.9648	5694.706	4
16366.9658	6111.2793	4
16367.0693	5911.973	4
16367.4951	6011.463	4
16367.5488	5953.92871	4
16367.96	5761.71	4
16368.082	5665.27	4
16368.375	5483.554	4
16368.8164	5703.8877	4
16369.0605	6041.37549	4
16369.2383	5913.032	4
16369.9746	5495.99658	4
16370.0049	6007.12158	4
16370.0967	5718.23	4
16370.1357	5503.926	4
16370.2656	5979.581	4
16370.3936	6071.02539	4
16370.665	5892.0127	4
16370.72	5792.144	4
16370.7881	5741.32764	4
16370.998	5497.517	4
16371.1982	5827.24756	4
16371.2607	5832.931	4
16371.5293	6079.269	4
16371.6914	5659.69873	4
16371.7764	5405.61	4
16372.7715	5976.371	4
16372.8457	5779.75439	4
16372.95	5795.327	4
16372.9648	5796.401	4
16373.5518	5579.3833	4
16373.6963	5758.369	4
16373.7656	5843.16	4
16374.1094	6093.32959	4
16374.1553	5993.37939	4
16374.3193	5575.14648	4
16374.4922	5726.92627	4
16374.6328	5691.232	4
16374.8574	5547.976	4
16374.8887	5336.90234	4
16375.0566	5654.97754	4
16375.3389	5806.2373	4
16375.3457	5512.07471	4
16375.3594	5506.75537	4
16375.4189	5852.40137	4
16375.6592	5975.469	4
16375.6592	5502.644	4
16375.6738	5761.42	4
16375.7568	5881.95752	4
16376.0176	5887.069	4
16376.05	5583.47559	4
16376.085	5768.21973	4
16376.292	5690.201	4
16376.3857	5621.198	4
16376.418	5830.03369	4
16376.4668	5871.711	4
16376.6348	5953.901	4
16377.0732	5996.72949	4
16377.4141	6269.801	4
16377.4561	6026.227	4
16377.5469	6017.92725	4
16377.7314	5693.51465	4
16377.8545	5653.728	4
16377.9795	5457.47266	4
16378.1885	5892.664	4
16378.57	5902.253	4
16378.93	5531.88232	4
16379.0264	5710.103	4
16379.28	5473.329	4
16379.3291	5766.337	4
16379.35	5986.477	4
16379.4111	6007.26172	4
16379.43	5886.5835	4
16379.4844	5883.886	4
16379.8818	6209.29932	4
16379.8848	5785.951	4
16379.9863	6114.059	4
16380.2168	5696.92236	4
16380.3867	5714.61	4
16380.417	5675.73438	4
16380.6318	5465.305	4
16381.5127	5703.742	4
16381.63	5735.876	4
16381.86	5888.596	4
16382.1113	5584.39746	4
16382.207	5979.684	4
16382.3213	5585.34375	4
16382.5059	5702.77539	4
16382.5547	5705.87256	4
16382.6338	5620.16748	4
16382.916	5573.85645	4
16382.9873	5736.57666	4
16383.3184	5678.319	4
16383.4287	5665.716	4
16383.4443	5793.632	4
16383.9473	5880.987	4
16384.0313	5766.285	4
16384.37	5848.19238	4
16384.4082	5822.635	4
16384.4121	5674.143	4
16384.5469	5997.75928	4
16384.6777	5914.358	4
16384.83	5711.26953	4
16384.9785	5811.40527	4
16385.2344	5646.877	4
16385.3652	5801.95752	4
16386.1563	5436.64941	4
16386.543	5791.10352	4
16386.668	5583.31934	4
16387.416	5711.51	4
16387.7441	5748.8584	4
16387.834	5544.27441	4
16387.94	5775.7915	4
16387.9746	5689.748	4
16388.0137	5835.57129	4
16388.0859	5967.20654	4
16388.5684	5740.22949	4
16388.8125	5793.263	4
16389.2637	5889.687	4
16389.3984	5930.6333	4
16389.4063	5623.6333	4
16389.4258	5751.662	4
16389.48	5848.409	4
16389.5566	5797.8877	4
16389.71	5647.7876	4
16389.7188	5902.24072	4
16390.44	5806.66357	4
16390.4941	5860.89258	4
16390.8086	5646.15674	4
16391.1113	5575.968	4
16391.377	5906.88574	4
16391.52	5768.03125	4
16392.0254	5951.10449	4
16392.49	5837.4	4
16392.5117	5746.88965	4
16392.7676	5770.802	4
16393.3477	5472.86572	4
16393.418	5855.29443	4
16393.5176	5916.47	4
16393.5762	6055.17139	4
16393.7285	5832.59863	4
16393.7715	5778.28564	4
16393.8438	5815.897	4
16393.8789	5964.49463	4
16394.09	5797.307	4
16394.2129	5745.49365	4
16394.3438	5449.416	4
16394.4219	5544.44336	4
16394.51	5813.705	4
16394.6113	5840.517	4
16394.6348	5686.10352	4
16394.6563	5423.89355	4
16395.32	5886.41	4
16395.7461	5506.066	4
16396.14	5960.661	4
16396.2422	5779.10645	4
16396.4141	5737.89258	4
16396.4727	5836.809	4
16396.6836	5776.79346	4
16397.1	5796.62939	4
16397.1816	5619.73633	4
16397.3145	5923.53955	4
16397.3848	5707.4043	4
16397.5527	5458.28467	4
16397.8574	5801.234	4
16398.127	5735.16162	4
16398.166	5799.63	4
16398.2949	6010.6875	4
16398.3164	5693.53	4
16398.3223	6080.74951	4
16398.3242	5712.538	4
16398.5664	5845.113	4
16398.6914	5712.363	4
16398.96	5732.102	4
16399.0469	5478.62646	4
16399.1074	5988.723	4
16399.1758	5915.39746	4
16399.2285	5823.294	4
16399.3945	5788.08252	4
16399.68	5655.23975	4
16399.7637	5683.1875	4
16399.7715	5733.045	4
16399.8613	5837.67432	4
16400.4043	5879.67041	4
16400.5527	6165.84326	4
16400.63	5610.48975	4
16400.8945	5798.609	4
16400.9629	5747.116	4
16401.0586	5575.658	4
16401.2461	5737.04834	4
16401.59	5861.377	4
16401.7539	5345.487	4
16402.0547	5831.128	4
16402.1289	6033.729	4
16402.3281	5618.56934	4
16402.4434	5724.162	4
16402.4551	5872.93652	4
16402.5762	5899.537	4
16402.834	5838.70654	4
16402.8984	5851.64063	4
16402.9414	5918.852	4
16403.1172	5746.36475	4
16403.7813	5839.873	4
16403.8281	5703.61426	4
16404.209	5736.742	4
16404.248	5454.3335	4
16404.4023	5776.51172	4
16404.5664	5793.048	4
16404.6133	5538.99658	4
16404.623	5839.25342	4
16404.9668	5787.926	4
16405.1	5660.73926	4
16405.64	5723.19727	4
16405.7676	6166.128	4
16405.8066	6053.682	4
16405.8848	5598.879	4
16406.1875	5475.746	4
16406.2129	6006.77051	4
16406.47	5620.75244	4
16406.7871	5783.95752	4
16406.8438	5501.396	4
16407.1465	5655.04	4
16407.5879	5863.22949	4
16407.752	5424.774	4
16407.8125	5920.12256	4
16407.8848	5830.20557	4
16408.0332	5753.40527	4
16408.0684	5772.851	4
16408.3574	5685.65625	4
16408.83	5674.55127	4
16408.8633	5990.74561	4
16409.0488	5925.55371	4
16409.125	5718.539	4
16409.3281	5850.32373	4
16409.4258	5691.96826	4
16409.55	5918.61865	4
16409.6133	5492.97559	4
16409.65	5829.66748	4
16409.75	5909.63232	4
16410.0742	5839.19141	4
16410.1426	5644.865	4
16410.21	5869.662	4
16410.2617	5913.624	4
16410.7129	5975.38525	4
16411.043	6059.74268	4
16411.5469	5578.273	4
16412.0039	5606.79736	4
16412.47	5600.14941	4
16412.6621	5929.11865	4
16412.7324	5983.201	4
16412.8359	5958.01172	4
16412.9414	5700.569	4
16413.0234	5700.1333	4
16413.15	5987.43262	4
16413.39	5822.795	4
16413.4043	5534.72852	4
16413.4629	5652.186	4
16413.8965	6062.57	4
16414.0078	5741.15	4
16414.0215	5732.29834	4
16414.3438	5573.4624	4
16414.4434	5907.818	4
16415.084	5770.06641	4
16415.0977	5539.89551	4
16415.1133	5781.886	4
16415.3574	5726.02539	4
16415.5254	5757.53174	4
16415.53	5876.21143	4
16415.5762	5709.00049	4
16415.6367	5803.21143	4
16415.7539	5942.79736	4
16415.7773	5788.342	4
16415.96	5693.59033	4
16416.0664	6154.872	4
16416.1328	5657.463	4
16416.2617	5619.10742	4
16416.4316	5756.724	4
16417.0332	5781.97656	4
16417.9844	5811.4707	4
16418.09	5883.99365	4
16418.0918	5643.817	4
16418.2168	5589.835	4
16418.2422	5740.547	4
16418.627	5561.99365	4
16418.668	5974.567	4
16418.6719	5867.742	4
16418.7969	5811.264	4
16419.4961	6033.8374	4
16420.1	5844.42	4
16420.1328	5646.999	4
16420.17	5764.74	4
16420.1738	5793.98438	4
16420.834	5657.89453	4
16421.2422	5658.44727	4
16421.3867	5895.899	4
16421.832	5681.70361	4
16421.877	5945.352	4
16421.9414	5608.449	4
16422.1484	5960.767	4
16422.1582	5978.143	4
16422.1719	6107.867	4
16422.2285	5575.98145	4
16423.04	6018.00439	4
16423.2559	6034.56348	4
16423.3086	5844.87549	4
16423.62	5763.82275	4
16423.8887	5816.639	4
16423.8945	5656.463	4
16424.02	5687.194	4
16424.1582	5796.61768	4
16424.1641	5704.81	4
16424.1934	6007.19141	4
16424.3262	5760.486	4
16424.5	5764.474	4
16425.0176	5513.31934	4
16425.12	5930.4126	4
16425.4414	5517.246	4
16425.5547	5835.859	4
16425.9141	5688.296	4
16425.959	6034.39746	4
16426.2559	5839.268	4
16426.832	5792.809	4
16426.8672	5856.5415	4
16426.8711	5772.354	4
16426.9414	6012.287	4
16426.9941	6122.986	4
16427.07	5939.765	4
16427.1973	5762.26953	4
16427.3516	5537.27539	4
16427.6934	5532.076	4
16428.18	5580.1543	4
16428.3281	5943.47	4
16428.3672	6005.27637	4
16428.4473	5666.34326	4
16428.5039	5912.8335	4
16428.94	5862.37842	4
16429.2227	5851.793	4
16429.69	5625.369	4
16429.7988	5903.704	4
16430.2441	5649.64355	4
16430.3457	5713.45654	4
16430.8867	5501.69629	4
16430.9375	5758.45752	4
16431.2	5698.571	4
16431.3164	6104.778	4
16431.3945	5483.3125	4
16431.9	5860.103	4
16432.0469	5550.0835	4
16432.1172	5673.732	4
16432.1465	5639.94043	4
16432.2012	5902.755	4
16432.8613	5842.05762	4
16432.8789	5562.48145	4
16433.0215	5697.749	4
16433.041	5892.18359	4
16433.2617	5887.62451	4
16433.2715	5832.06055	4
16433.373	5847.2207	4
16433.52	5688.28027	4
16433.7285	5863.906	4
16433.8281	5925.98535	4
16433.86	5720.1123	4
16433.9219	5684.449	4
16433.95	5656.604	4
16433.9688	5838.51074	4
16433.9824	5761.49	4
16434.1211	5696.10938	4
16434.19	5689.75049	4
16434.3027	5926.228	4
16434.4336	5711.5835	4
16434.4863	5699.93	4
16434.4922	6109.582	4
16434.8	5797.682	4
16434.98	5408.67041	4
16435.0313	5784.48535	4
16435.043	5781.068	4
16435.2832	5853.046	4
16435.5723	5891.05859	4
16435.7441	5652.054	4
16435.8848	5823.48926	4
16436.9043	5457.188	4
16436.916	5885.32227	4
16437.2266	5755.16064	4
16437.334	5782.67139	4
16437.4082	5698.45361	4
16438.1133	5937.017	4
16438.1934	5827.699	4
16438.2012	5664.644	4
16438.22	5668.70166	4
16438.416	6128.479	4
16438.6621	5728.20068	4
16439.0938	5630.475	4
16439.209	5884.82129	4
16439.7539	5911.92969	4
16439.8047	5581.91357	4
16439.85	5650.969	4
16439.959	5686.37061	4
16439.9883	5987.224	4
16440.2363	5532.24365	4
16440.4922	5816.164	4
16440.73	5793.27148	4
16440.7773	5746.03125	4
16440.7871	5895.507	4
16440.8262	5877.906	4
16440.8711	5797.273	4
16440.9688	5749.348	4
16441.0117	5507.2334	4
16441.1074	6110.86865	4
16441.543	5648.208	4
16441.5918	5763.893	4
16441.7227	5658.682	4
16441.8828	5502.694	4
16441.9629	5900.07764	4
16442.2676	5799.96973	4
16442.7031	6019.55127	4
16442.8652	5818.9707	4
16443.1113	5889.495	4
16443.6582	5954.694	4
16443.79	5847.46533	4
16443.7969	5992.52539	4
16444.2617	5634.568	4
16444.64	5914.15039	4
16444.707	5790.532	4
16444.7969	5720.88672	4
16444.9238	5762.23975	4
16445.0332	5725.999	4
16445.1973	5798.632	4
16445.5137	5817.90137	4
16445.7031	5653.932	4
16445.87	5670.96143	4
16446.0586	5790.76172	4
16446.07	5878.54639	4
16446.1934	5821.559	4
16446.2246	6002.567	4
16446.2637	5771.627	4
16446.31	5950.825	4
16446.7754	5420.80273	4
16446.8457	5616.7373	4
16446.9961	5651.13037	4
16447.03	5899.78	4
16447.4355	5600.71436	4
16447.63	5683.77441	4
16447.9863	5804.589	4
16448.0234	5642.388	4
16448.14	5744.996	4
16448.29	5843.609	4
16448.3086	5792.04834	4
16448.4	5559.961	4
16448.4121	5727.404	4
16448.52	5688.621	4
16449.0332	5541.018	4
16449.18	5692.12354	4
16449.2559	5273.482	4
16449.2617	5627.57275	4
16449.793	5694.181	4
16449.86	5748.33936	4
16449.87	5630.81	4
16450.0254	6103.763	4
16450.1035	5934.29541	4
16450.3359	5691.06641	4
16450.3574	5572.75146	4
16450.4336	5793.971	4
16450.44	5817.81543	4
16450.4434	5743.13965	4
16450.6016	5840.2627	4
16450.82	5566.626	4
16450.98	5623.409	4
16451.16	5762.555	4
16451.3652	5742.414	4
16451.3984	5628.80566	4
16451.498	5794.0166	4
16451.57	5780.89453	4
16451.6133	5744.9834	4
16451.67	5762.058	4
16451.71	5618.04248	4
16451.9219	5600.22559	4
16452.21	5618.84131	4
16452.2266	5583.786	4
16452.3145	5653.90674	4
16452.5	5976.09473	4
16452.5273	5772.2583	4
16452.7129	5623.33154	4
16453.0059	5596.23535	4
16453.0137	5685.864	4
16453.15	6241.49463	4
16453.209	5648.1875	4
16453.2324	5976.036	4
16453.28	5786.80859	4
16453.4082	5817.56836	4
16453.48	5773.204	4
16453.6563	5516.82373	4
16453.6875	5965.488	4
16453.9473	5746.27637	4
16454.0137	5790.73828	4
16454.0234	5920.59033	4
16454.1523	5721.66846	4
16454.2656	5638.75049	4
16454.59	5986.75342	4
16454.9336	5684.222	4
16454.9434	5733.01953	4
16454.9688	5595.228	4
16455.3359	5824.73926	4
16455.4082	6030.77637	4
16455.5215	6045.61475	4
16455.582	5799.464	4
16455.7637	5939.45752	4
16455.793	5679.87842	4
16455.877	6005.252	4
16455.8867	5762.364	4
16455.9277	5860.92725	4
16455.9648	5567.253	4
16456.0742	5720.517	4
16456.25	5759.3877	4
16456.2617	5878.16455	4
16456.3828	5910.439	4
16456.45	5900.663	4
16457.02	5756.106	4
16457.0781	5664.931	4
16457.3574	5916.82031	4
16457.36	6094.989	4
16457.6328	5780.99561	4
16458.166	5916.4707	4
16458.29	5667.722	4
16458.45	5851.022	4
16458.7051	5643.637	4
16458.7676	5645.595	4
16458.8047	5757.23047	4
16458.8242	5754.08154	4
16459.16	5718.1416	4
16459.166	5707.872	4
16459.4668	5693.352	4
16459.793	5794.769	4
16460.1582	5797.53662	4
16460.1777	5626.855	4
16460.3223	5670.84229	4
16460.3633	6077.72754	4
16460.79	5756.87354	4
16460.8184	5878.975	4
16460.9141	5721.26172	4
16461.4883	5553.85938	4
16461.5625	5916.34961	4
16461.6445	5783.415	4
16461.6523	5975.631	4
16461.8	5900.039	4
16461.9531	5924.273	4
16462.0586	5666.0083	4
16462.0762	5848.17969	4
16462.14	5733.054	4
16462.207	5840.55762	4
16462.7383	5917.837	4
16462.86	5768.826	4
16462.9355	5602.62451	4
16463.1387	5594.52246	4
16463.1621	5837.5835	4
16463.291	5733.738	4
16463.6445	5524.15869	4
16463.7188	5771.69727	4
16463.82	5843.34	4
16464.1016	5818.543	4
16464.3477	5865.42529	4
16464.4844	5878.55	4
16464.6152	5529.843	4
16464.6426	5991.794	4
16465.4629	5596.97	4
16465.9238	5814.65137	4
16465.9473	5554.53369	4
16466.1543	5894.11475	4
16466.2148	5774.691	4
16466.39	5908.097	4
16466.3965	5906.25439	4
16466.543	5641.22852	4
16466.7129	6075.41162	4
16466.9746	5713.55029	4
16466.9766	5760.859	4
16467	5643.571	4
16467.0039	5525.039	4
16467.0156	5956.79443	4
16467.2031	5768.6123	4
16467.2559	5773.394	4
16467.4512	5863.245	4
16467.6875	5910.917	4
16467.7578	5932.7	4
16467.7754	5794.731	4
16468.0215	5940.77832	4
16468.1016	5700.06348	4
16468.4648	5756.19873	4
16468.541	5845.803	4
16468.543	5886.51563	4
16468.7168	5795.92725	4
16468.9121	5892.076	4
16469.26	5599.554	4
16469.3984	5947.379	4
16469.4121	5677.635	4
16469.6719	5929.96729	4
16469.7344	5954.34033	4
16470.2832	5712.21436	4
16470.416	5629.822	4
16470.6426	5629.041	4
16470.72	5803.765	4
16470.7344	5595.55273	4
16470.7676	5920.382	4
16470.81	6116.04639	4
16470.98	5868.30664	4
16471.1816	5776.72461	4
16471.4277	5668.57373	4
16471.7461	5904.059	4
16471.7578	5577.27246	4
16472.0879	5793.98145	4
16472.3984	5737.61475	4
16472.4414	5699.59473	4
16472.7773	5819.554	4
16472.9434	5595.14844	4
16473.334	5608.831	4
16473.3438	5464.109	4
16473.36	5708.61768	4
16473.375	5727.17334	4
16473.5078	5947.721	4
16473.69	5682.27051	4
16473.8164	5534.621	4
16473.8867	5804.78857	4
16473.8926	5935.88037	4
16474.1563	5919.275	4
16474.2129	5808.871	4
16474.3555	5706.517	4
16474.4121	5801.464	4
16474.4844	5803.036	4
16474.5859	5818.742	4
16474.5859	5701.76	4
16474.6172	5548.85547	4
16474.7656	5785.999	4
16475.02	5792.81348	4
16475.0527	5783.64	4
16475.1777	5900.904	4
16475.2715	5828.784	4
16475.3652	5611.253	4
16475.68	5694.58	4
16475.8672	5748.254	4
16475.9219	5935.31543	4
16475.9922	5725.99268	4
16476.0762	5607.40674	4
16476.1055	5625.099	4
16476.1934	5905.618	4
16476.1973	6053.115	4
16476.4766	5933.247	4
16476.5117	5831.20166	4
16476.6973	5765.532	4
16476.875	5749.26758	4
16477.0879	5923.19727	4
16477.1	5702.008	4
16477.2344	5820.10449	4
16477.3184	5807.331	4
16477.3262	5788.753	4
16477.41	5948.14453	4
16477.4688	5785.036	4
16477.6641	5996.117	4
16477.7246	5877.948	4
16477.99	6064.1	4
16478.0117	5604.397	4
16478.082	5976.87	4
16478.1953	5818.538	4
16478.32	5807.255	4
16478.459	5679.54932	4
16478.7031	6193.687	4
16478.86	5623.85449	4
16478.8711	5626.13574	4
16478.9082	5791.08936	4
16478.9277	5604.44238	4
16478.957	6027.3877	4
16478.96	5675.414	4
16478.9727	5945.87256	4
16479.0645	5932.58936	4
16479.1543	6052.96143	4
16479.5762	5555.759	4
16479.6133	6050.703	4
16479.86	5807.0957	4
16479.9316	5909.759	4
16480.0488	5571.84668	4
16480.1387	5820.67773	4
16480.2168	6104.3916	4
16480.3652	5556.043	4
16480.4941	5568.472	4
16480.51	5900.6875	4
16480.6973	5939.586	4
16480.7188	5966.516	4
16480.8848	5718.579	4
16481.08	6170.822	4
16481.082	5877.931	4
16481.1758	5809.19727	4
16481.3086	6082.75732	4
16481.48	5944.263	4
16481.5957	5742.87158	4
16481.7949	5802.3623	4
16481.9629	5623.948	4
16482.7324	5791.573	4
16482.7559	5689.62451	4
16482.76	5625.87061	4
16482.77	5738.63574	4
16483.08	5972.68359	4
16483.459	5867.721	4
16483.4648	5880.96973	4
16483.7246	5866.19873	4
16483.7461	5663.19434	4
16483.9453	5689.182	4
16483.9961	5942.07568	4
16484.02	5858.1123	4
16484.416	5587.44629	4
16484.7461	5723.89355	4
16484.873	5843.19336	4
16484.92	5927.99072	4
16485.1133	5669.89258	4
16485.2324	5916.77344	4
16485.2734	5715.344	4
16485.33	5557.202	4
16486.1074	5927.08447	4
16486.1426	5804.02344	4
16486.44	5791.23633	4
16486.47	5546.84	4
16486.4824	5777.448	4
16486.5313	5966.465	4
16486.5684	6076.23438	4
16486.7266	5985.82666	4
16486.7754	5737.18066	4
16486.9453	5688.64	4
16487.043	5839.63428	4
16487.46	5740.10742	4
16487.7031	5938.81836	4
16487.7813	5738.433	4
16487.81	5812.7	4
16487.9258	5873.55371	4
16487.9922	5800.34375	4
16488.04	5720.18	4
16488.58	6031.215	4
16488.6	5780.136	4
16488.6621	5904.545	4
16488.7422	5745.925	4
16489.1	5746.39	4
16489.2949	5615.03662	4
16489.3828	5680.33643	4
16489.4023	5892.51074	4
16489.79	5756.077	4
16489.8145	5833.148	4
16489.8184	6022.10742	4
16489.9941	5919.716	4
16490.45	5609.144	4
16490.5684	5528.66064	4
16490.5684	5852.189	4
16490.7656	5761.86328	4
16490.8555	5728.706	4
16490.8848	5778.10449	4
16490.9316	5614.646	4
16490.9824	5679.53027	4
16491.0547	5626.59766	4
16491.1426	6138.18457	4
16491.416	5929.016	4
16491.4844	5476.593	4
16491.8652	5758.48926	4
16491.873	5828.09668	4
16491.8926	6023.63428	4
16491.9648	5693.20459	4
16492.0918	5929.97754	4
16492.3477	5823.731	4
16492.35	5727.517	4
16492.3867	5548.04053	4
16492.5977	6184.67773	4
16492.61	5678.916	4
16492.6211	5995.05469	4
16492.7188	5721.752	4
16492.7266	5879.89063	4
16492.9531	5721.19141	4
16493.2441	5726.60156	4
16493.2852	5352.1416	4
16493.4629	5596.42969	4
16493.8945	5879.334	4
16493.93	5800.674	4
16494.02	5832.48	4
16494.0449	5853.324	4
16494.37	5792.17236	4
16494.543	5596.295	4
16494.8379	5746.1416	4
16494.873	6101.55127	4
16495.166	6053.66162	4
16495.19	5682.292	4
16495.38	5953.29834	4
16495.7031	5956.36	4
16495.7246	5786.009	4
16495.8887	5899.151	4
16495.9	5723.50146	4
16496.043	5737.226	4
16496.1582	5341.07764	4
16496.3066	5864.25732	4
16496.3359	5471.41357	4
16496.4238	5919.886	4
16496.5	5850.19141	4
16496.541	5624.805	4
16496.5469	5822.176	4
16497.1973	5810.118	4
16497.3262	5641.5415	4
16497.3457	5835.102	4
16497.373	5768.99561	4
16497.4336	5747.339	4
16497.4531	6089.67432	4
16497.47	5802.90869	4
16497.707	6173.22168	4
16497.748	6081.85742	4
16497.9043	5513.39844	4
16497.9121	5790.136	4
16498.2539	5861.11133	4
16498.2852	5763.51074	4
16498.39	5569.553	4
16498.4824	5918.5	4
16498.7129	5766.594	4
16498.76	5899.318	4
16498.9824	5764.635	4
16498.9941	5866.819	4
16499.08	5962.04346	4
16499.2344	5549.689	4
16499.48	5508.358	4
16499.9883	5480.17627	4
16500.3359	5948.288	4
16500.3633	5867.982	4
16500.4277	5868.935	4
16500.4922	5846.893	4
16500.5039	5691.183	4
16500.5137	6010.008	4
16500.5586	5937.73633	4
16500.6641	5798.06934	4
16500.9023	5921.101	4
16501.0078	5869.079	4
16501.2246	5839.483	4
16501.2754	5715.252	4
16501.3633	5700.07227	4
16501.4043	5843.044	4
16501.498	5583.94775	4
16501.5273	5754.45166	4
16501.6	5835.718	4
16501.668	5595.02832	4
16501.9	5737.31641	4
16502.0977	5705.006	4
16502.15	5938.916	4
16502.3516	5949.53662	4
16502.5313	5923.684	4
16502.5879	5834.11572	4
16502.6348	5962.94727	4
16502.6543	5968.487	4
16502.73	5870.69727	4
16502.7344	5535.84961	4
16502.8027	5935.56	4
16503.2988	5791.954	4
16503.3516	5756.0874	4
16503.8047	6154.201	4
16503.97	5770.692	4
16504.1133	5595.052	4
16504.2383	5933.758	4
16504.3828	5879.32227	4
16504.4238	5378.1665	4
16504.54	5666.75049	4
16504.74	6090.239	4
16504.8633	5650.66846	4
16505.1543	5745.14355	4
16505.18	5921.717	4
16505.3438	5635.659	4
16505.3457	5606.93164	4
16505.416	5678.17041	4
16505.623	5782.153	4
16505.7676	5672.295	4
16505.8516	6119.926	4
16505.9141	5862.535	4
16505.95	5871.62061	4
16505.957	5736.852	4
16506.043	5899.57471	4
16506.0684	6027.108	4
16506.24	5903.506	4
16506.2715	5831.641	4
16506.3262	5910.161	4
16506.4941	5878.10645	4
16506.5039	5743.847	4
16506.62	5818.513	4
16506.7461	5954.67725	4
16506.9375	5597.824	4
16507.12	5620.761	4
16507.166	5813.13574	4
16507.3359	5948.86572	4
16507.4082	5634.6084	4
16507.47	6044.29736	4
16507.5078	5950.255	4
16507.5488	5545.025	4
16507.6016	5849.924	4
16507.6328	5818.018	4
16507.6523	5665.502	4
16507.6563	6000.7583	4
16507.668	5878.69141	4
16507.834	5659.00439	4
16508.0977	5823.547	4
16508.1289	5540.03271	4
16508.1426	5877.01563	4
16508.37	5432.37354	4
16508.4668	5781.239	4
16508.5156	5720.109	4
16508.7148	5699.669	4
16508.877	5630.91064	4
16508.8945	5785.653	4
16508.9043	5707.138	4
16508.9043	5687.73145	4
16508.96	5833.224	4
16509.0059	5734.57275	4
16509.0371	5549.56836	4
16509.08	5934.84766	4
16509.2227	5639.553	4
16509.3262	5988.36328	4
16509.457	5837.64844	4
16509.5234	5443.132	4
16509.6367	5624.27344	4
16509.9219	5725.12939	4
16510.05	5905.22852	4
16510.1484	6082.11426	4
16510.4355	5646.54248	4
16510.73	5944.61963	4
16510.8945	5901.6665	4
16511.041	5651.615	4
16511.082	5769.504	4
16511.1289	5984.34375	4
16511.2324	6047.48975	4
16511.2813	5716.46729	4
16511.459	5572.78564	4
16511.5313	5680.846	4
16511.6387	5752.652	4
16511.9023	5845.1167	4
16511.9316	5810.788	4
16512.1543	5770.517	4
16512.1738	5650.326	4
16512.334	5972.4917	4
16512.3848	5836.69434	4
16512.459	5930.248	4
16512.6445	5645.48242	4
16512.6934	5664.06055	4
16512.7656	5823.61475	4
16512.86	5773.65967	4
16513.1152	6004.17529	4
16513.2051	5547.811	4
16513.24	5627.01758	4
16513.3633	5958.21826	4
16513.56	5786.72	4
16513.57	6060.44971	4
16513.5723	5859.381	4
16513.88	5919.88574	4
16513.957	5906.602	4
16514.3652	6005.036	4
16514.4824	5572.1084	4
16514.5059	6036.372	4
16514.5371	6213.842	4
16514.7188	5750.43164	4
16514.752	5724.84375	4
16514.7734	5320.336	4
16514.7754	5763.91455	4
16514.9727	5705.05469	4
16515.0059	6094.28027	4
16515.0547	5899.78564	4
16515.12	5694.305	4
16515.3438	5680.607	4
16515.4121	5844.849	4
16515.49	5979.145	4
16515.5527	5917.29932	4
16515.5977	5694.417	4
16515.668	5809.88135	4
16515.9316	5819.80957	4
16516.0332	5922.841	4
16516.0723	5696.451	4
16516.3828	6190.173	4
16516.5781	6095.615	4
16516.9551	5635.5415	4
16517.1914	6025.64453	4
16517.1934	5905.71338	4
16517.4063	5831.328	4
16517.4082	5510.93359	4
16517.6074	5977.987	4
16517.7227	5671.84863	4
16517.8457	6008.00732	4
16517.8711	5677.18164	4
16518.041	5732.17773	4
16518.1523	5828.53467	4
16518.1777	6019.59766	4
16518.24	5833.852	4
16518.418	5785.93	4
16518.7949	5706.26758	4
16519.0371	5591.44971	4
16519.17	5814.521	4
16519.2227	5914.814	4
16519.2363	5790.068	4
16519.25	5952.89355	4
16519.2988	5525.621	4
16519.3418	5783.67	4
16519.5488	5367.97	4
16519.5918	6031.78125	4
16519.8789	5951.532	4
16520.0938	5795.37549	4
16520.19	5657.66943	4
16520.2051	5926.738	4
16520.23	5622.55859	4
16520.3047	5851.00732	4
16520.39	5840.24463	4
16520.5586	5952.00244	4
16520.7031	5861.34766	4
16520.8086	5783.723	4
16520.8145	5766.15234	4
16520.8359	5841.02441	4
16520.9316	5695.011	4
16520.9668	5995.38672	4
16521.207	5817.726	4
16521.2168	5507.98	4
16521.2813	6026.72168	4
16521.3965	5820.229	4
16521.44	5814.422	4
16521.4551	5739.42725	4
16521.4668	5964.079	4
16521.4824	5558.30664	4
16521.6113	5956.09	4
16521.6426	5738.1875	4
16521.873	5676.739	4
[truncated: 15,498 more rows]
