# Supplementary material for: A droplet digital PCR (ddPCR) assay to detect Helicoverpa armigera (Lepidoptera: Noctuidae) in bulk trap samples
Source: PLoS One. 2017 May 31;12(5):e0178704. doi: 10.1371/journal.pone.0178704 (PMC5451079; doi:10.1371/journal.pone.0178704)
Supplement: S2 Table — (ZIP) [file pone.0178704.s002.zip › 141a_1-171z_5.csv]

Ch1 Amplitude	Ch2 Amplitude	Cluster
13520.4873	5035.3623	4
15184.9355	5289.69	4
15211.54	5355.423	4
15241.458	5481.035	4
15278.6338	5623.12549	4
15294.6133	5350.19141	4
15304.6338	5270.9375	4
15335.749	5164.13867	4
15348.5938	5665.973	4
15348.8164	5343.798	4
15354.543	5421.3	4
15355.9951	5429.7207	4
15360.375	5256.62451	4
15364.0928	5600.446	4
15374.3164	5172.36475	4
15378.6748	5218.70068	4
15381.1943	5452.624	4
15386.4	4941.274	4
15388.4639	5505.98145	4
15402.3389	5554.13037	4
15403.8613	5285.328	4
15410.6445	5371.68262	4
15421.0732	5321.598	4
15421.72	5624.233	4
15428.3828	5215.296	4
15442.1875	5291.402	4
15442.9	5399.85449	4
15444.9844	5334.39551	4
15445.5811	5374.2583	4
15449.3311	5474.4834	4
15450.4111	5331.65674	4
15471.5527	5512.57129	4
15472.6582	5508.797	4
15486.0088	5431.344	4
15488.3027	5359.14355	4
15489.2412	5381.829	4
15491.8438	5507.29443	4
15496.8965	5473.709	4
15498.0947	5346.39746	4
15499.7061	5314.478	4
15510.4785	5285.57	4
15517.8428	5399.00537	4
15520.6836	5619.51025	4
15521.1846	5660.97363	4
15524.5918	5405.715	4
15537.5273	5159.0625	4
15541.374	5307.85742	4
15543.5723	5270.8374	4
15545.1074	5513.241	4
15545.1445	5455.181	4
15546.3633	5639.43262	4
15546.9326	5427.17334	4
15547.8926	5667.137	4
15548.56	5444.82666	4
15548.8105	5201.78027	4
15549.0313	5528.24072	4
15549.9678	5323.68262	4
15550.5156	5635.77441	4
15552.2217	5502.48633	4
15552.4912	5603.077	4
15555.0518	5359.957	4
15555.5137	5551.304	4
15560.1621	5499.2627	4
15560.501	5505.24072	4
15563.6729	5486.849	4
15565.2285	5404.21631	4
15566.6465	5518.281	4
15566.71	5550.565	4
15567.3545	5407.556	4
15568.0234	5570.62939	4
15571.5313	5203.59033	4
15574.32	5431.366	4
15574.3467	5557.358	4
15575.5078	5478.33838	4
15575.9531	5597.48926	4
15581.5273	5458.228	4
15583.4053	5659.858	4
15584.166	5409.115	4
15584.5771	5291.016	4
15587.7031	5788.828	4
15589.5625	5630.273	4
15591.0557	5306.15625	4
15594.8037	5705.42529	4
15594.9824	5488.04932	4
15595.9014	5362.34229	4
15596.6807	5486.877	4
15601.6416	5654.5874	4
15604.417	5343.192	4
15609.6963	5374.857	4
15614.7168	5746.845	4
15615.3662	5609.37646	4
15618.4492	5752.58936	4
15618.5107	5565.244	4
15619.7871	5497.391	4
15623.2148	5802.78369	4
15623.2617	5540.792	4
15625.6719	5541.94873	4
15625.7051	5525.70068	4
15625.749	5678.262	4
15628.082	5896.678	4
15628.2656	5660.81641	4
15628.7158	5356.61768	4
15629.9727	5625.34	4
15630.1377	5312.70752	4
15632.2148	5303.13672	4
15632.3779	5204.122	4
15632.585	5552.78174	4
15632.6035	5548.22754	4
15633.2891	5573.663	4
15634.2891	5347.476	4
15635.2031	5448.237	4
15635.8887	5595.36133	4
15636.6787	5252.18652	4
15637.0371	5761.05762	4
15637.6621	5521.73975	4
15641.9141	5242.595	4
15643.8545	5418.67139	4
15646.2383	5732.07764	4
15651.1475	5560.36865	4
15652.5811	5200.94434	4
15653.5869	5805.651	4
15654.8	5258.55371	4
15654.9424	5656.651	4
15656.3008	5643.02344	4
15657.91	5673.776	4
15659.0693	5714.366	4
15661.4609	5703.32471	4
15662.87	5473.65	4
15664.2666	5386.49756	4
15666.2109	5593.39844	4
15667.5273	5602.70459	4
15668.9316	5543.458	4
15669.416	5461.883	4
15669.8887	5578.487	4
15671.3936	5622.889	4
15673.3584	5744.247	4
15673.9971	5167.615	4
15674.5205	5382.631	4
15674.5361	5694.82031	4
15678.7441	5376.033	4
15679.4541	5458.326	4
15679.5332	5436.87451	4
15680.3408	5289.42139	4
15681.15	5563.812	4
15683.0908	5578.101	4
15687.9219	5580.36	4
15691.67	5463.545	4
15695.8574	5350.03	4
15697.4121	5483.1333	4
15698.7783	5457.67334	4
15700.7852	5578.226	4
15701.8252	5434.00342	4
15701.9473	5711.272	4
15704.6406	5849.439	4
15706.1963	5635.888	4
15706.7842	5618.59131	4
15708.1162	5466.434	4
15708.5928	5384.499	4
15710.2012	5567.257	4
15710.6484	5320.52148	4
15711.4248	5410.18945	4
15713.2656	5255.92041	4
15714.623	5309.861	4
15716.8584	5209.64355	4
15717.9932	5562.42627	4
15719.3252	5467.18	4
15720.9287	5820.75146	4
15721.8789	5647.63965	4
15724.4248	5721.97656	4
15724.6826	5571.189	4
15724.7148	5351.2417	4
15725.32	5471.2666	4
15725.6709	5749.69336	4
15725.9385	5441.64453	4
15726.2451	5339.34473	4
15726.7471	5575.9834	4
15727.9678	5688.763	4
15729.0713	5648.504	4
15729.09	5615.518	4
15732.15	5367.78174	4
15734.4883	5446.074	4
15734.8193	5634.77344	4
15734.9268	5535.885	4
15737.4268	5449.633	4
15738.4717	5630.574	4
15740.1934	5655.32568	4
15740.59	5410.28564	4
15741.0459	5597.658	4
15744.0293	5634.489	4
15747.7539	5541.445	4
15748.7266	5584.15137	4
15751.1318	5681.197	4
15754.2666	5497.0293	4
15755.1074	5461.50732	4
15755.53	5329.405	4
15756.5146	5593.23828	4
15756.6709	5679.001	4
15758.583	5503.13428	4
15759.3281	5417.43066	4
15759.7656	5722.013	4
15759.9248	5086.74268	4
15759.9316	5742.463	4
15760.1084	5599.48438	4
15761.5166	5482.79736	4
15763.6963	5722.458	4
15764.3164	5343.10547	4
15765.6768	5439.888	4
15765.6855	5417.237	4
15765.8174	5688.987	4
15766.4912	5577.348	4
15766.9092	5411.654	4
15767.6826	5627.73047	4
15768.1895	5433.64648	4
15769.043	5652.258	4
15773.4854	5442.46045	4
15775.0547	5695.46436	4
15775.0977	5398.73535	4
15776.6543	5517.186	4
15777.084	5534.20654	4
15778.7148	5437.029	4
15779.7871	5678.65332	4
15780.5166	5567.868	4
15780.8145	5585.922	4
15781.3193	5695.21338	4
15787.4072	5703.71436	4
15788.47	5568.42432	4
15789.207	5552.93848	4
15789.8184	5479.15967	4
15790.7842	5324.752	4
15791.4023	5608.63672	4
15792.2832	5722.452	4
15792.5625	5383.833	4
15793.0791	5599.19775	4
15793.6494	5398.37158	4
15794.6357	5669.50928	4
15795.05	5688.457	4
15797.8086	5644.067	4
15797.9727	5574.017	4
15799.7344	5677.09	4
15800.1445	5852.80127	4
15800.542	5626.866	4
15802.127	5697.07568	4
15802.582	5666.32764	4
15804.3506	5521.116	4
15805.5576	5774.05859	4
15805.8574	5451.69434	4
15805.9873	5635.67236	4
15807.1113	5668.15869	4
15807.8174	5582.40332	4
15808.3193	5666.80127	4
15808.7783	5571.591	4
15809.0957	5477.16846	4
15809.376	5723.693	4
15809.9131	5732.83	4
15811.3643	5425.908	4
15813.9131	5372.446	4
15814.2578	5702.80273	4
15814.3877	5785.923	4
15814.4443	5454.675	4
15815.5039	5456.76	4
15815.7529	5430.20166	4
15816.0566	5600.733	4
15816.4736	5678.886	4
15817.5156	5981.96533	4
15817.8633	5652.336	4
15818.1689	5746.42529	4
15818.5322	5894.24756	4
15818.7129	5704.83057	4
15820.0137	5550.127	4
15820.9883	5492.138	4
15821.3652	5802.66162	4
15822.4922	5606.59473	4
15824.1973	5423.406	4
15824.8623	5448.242	4
15824.9834	5544.211	4
15825.7988	5575.315	4
15826.0625	5408.71338	4
15828.1377	5495.71631	4
15832.2539	5559.994	4
15833.6826	5515.73975	4
15833.9092	5477.80762	4
15833.9189	5690.645	4
15834.9434	5588.06836	4
15837.6982	5407.332	4
15838.1309	5630.263	4
15839.1836	5545.9	4
15839.332	5756.33057	4
15839.6914	5518.48	4
15839.78	5596.72559	4
15840.5	5484.657	4
15842.6826	5558.69238	4
15843.0156	5137.973	4
15843.2051	5616.539	4
15843.3906	5390.37842	4
15845.0234	5647.11963	4
15846.498	5627.3916	4
15847.1338	5630.781	4
15847.8975	5901.725	4
15848.2715	5625.945	4
15849.17	5626.91162	4
15850.3037	5851.989	4
15852.542	5436.07764	4
15852.6084	5374.14258	4
15853.249	5198.83838	4
15853.5713	5429.78955	4
15853.8916	5222.814	4
15855.3223	5642.337	4
15855.67	5653.94531	4
15855.9668	5617.30664	4
15856.002	5387.6875	4
15856.1807	5716.72949	4
15856.5059	5749.23975	4
15857.0234	5642.67529	4
15857.2	5761.622	4
15857.63	5339.83545	4
15857.7021	5517.47754	4
15858.9785	5488.166	4
15860.4883	5573.482	4
15860.7119	5567.731	4
15860.7988	5786.868	4
15861.6973	5540.54736	4
15862.3633	5402.235	4
15862.3945	5420.45459	4
15862.4766	5511.2085	4
15862.6465	5496.90674	4
15863.88	5518.48926	4
15864.4482	5924.902	4
15865.1914	6070.269	4
15865.666	5487.5166	4
15865.8252	5591.596	4
15865.9023	5597.4126	4
15866.1152	5588.35645	4
15867.6563	5612.208	4
15867.6943	5623.677	4
15869.28	5526.316	4
15870.1914	5451.85938	4
15870.8574	5507.64063	4
15871.8516	5528.299	4
15871.9453	5716.227	4
15872.001	6014.19727	4
15872.0752	5663.45752	4
15872.1025	5830.91846	4
15872.63	5782.08252	4
15872.752	5547.68	4
15873.209	5625.471	4
15873.5254	5627.827	4
15873.6	5935.91162	4
15874.0859	5473.03955	4
15874.1035	5514.87158	4
15874.1563	5432.748	4
15874.4189	5728.994	4
15874.4443	5429.82227	4
15874.4795	6053.256	4
15874.5342	5402.073	4
15874.791	5472.842	4
15875.0449	5491.199	4
15875.1982	5535.79639	4
15875.375	5615.481	4
15875.4678	5612.94	4
15875.8086	5559.97852	4
15875.8926	5274.15967	4
15877.3457	5443.605	4
15878.0586	5706.6543	4
15878.5762	5412.018	4
15878.8906	5790.09668	4
15879.7471	5510.227	4
15880.5889	5636.432	4
15881.8281	5206.261	4
15881.85	6021.085	4
15882.0322	5693.615	4
15883.0586	5592.44775	4
15883.1211	5517.836	4
15883.5781	5795.8623	4
15883.6338	5516.975	4
15884.6846	5489.39355	4
15885.6709	5403.468	4
15886.0381	5544.53857	4
15886.5645	5761.92041	4
15886.6289	5701.445	4
15887.0049	5420.564	4
15888.0977	5410.785	4
15888.6523	5762.376	4
15889.1475	5564.673	4
15889.3086	5623.434	4
15889.6367	5344.293	4
15889.7979	5297.148	4
15889.8018	5449.834	4
15889.8955	5655.608	4
15890.5332	5483.93066	4
15891.55	5621.03467	4
15892.2178	5761.48145	4
15892.6035	5396.7124	4
15892.6709	5662.256	4
15894.3887	5501.97	4
15894.5254	5929.251	4
15894.6172	5656.2124	4
15894.7148	5753.3374	4
15895.4014	5382.17725	4
15895.748	5375.52344	4
15896.0664	5433.981	4
15896.72	5673.23438	4
15897.7266	5523.22754	4
15897.9971	5385.893	4
15899.6035	5631.136	4
15899.8252	5648.913	4
15900.8018	5722.77	4
15901.0762	5394.10645	4
15901.4951	5603.79736	4
15901.5029	5759.655	4
15902.0752	5388.747	4
15902.5889	5378.6875	4
15902.8506	5831.541	4
15902.8682	5693.901	4
15903.03	5847.14746	4
15903.1748	5536.10352	4
15903.4531	5767.43457	4
15903.6484	5882.9043	4
15903.8154	5834.278	4
15903.8252	5229.528	4
15905.1084	5686.80762	4
15905.2256	5789.199	4
15905.97	5814.12158	4
15906.0918	5625.86035	4
15906.124	5527.657	4
15906.1846	5642.832	4
15906.1943	5439.982	4
15906.96	5628.8	4
15907.7285	5404.246	4
15907.8428	5635.42432	4
15907.9873	5731.66748	4
15908.4951	5581.32471	4
15909.374	5551.221	4
15909.4951	5527.48438	4
15909.6729	5663.345	4
15910.0234	5602.901	4
15910.4785	5490.28125	4
15910.8672	5764.87549	4
15912.8418	5549.046	4
15913.16	5587.633	4
15913.9863	5586.66553	4
15913.99	5745.90527	4
15914.5479	5669.35645	4
15916.1318	5684.528	4
15916.3887	5517.602	4
15916.48	5375.67334	4
15916.6895	5634.381	4
15917.1563	5593.3877	4
15917.9971	5600.35254	4
15918.0352	5449.512	4
15918.8135	5380.195	4
15918.8467	5758.322	4
15919.0068	5597.23926	4
15923.1689	5621.00439	4
15923.31	5659.347	4
15924.0068	5660.39941	4
15924.9277	5644.1665	4
15924.9531	5462.497	4
15925.3867	5447.856	4
15925.4629	5433.84961	4
15925.9531	5126.46045	4
15926.0264	5541.395	4
15926.4814	5738.682	4
15926.5918	5917.048	4
15926.6328	5683.721	4
15926.64	5473.239	4
15927.0488	5652.60547	4
15927.0674	5665.69336	4
15927.2061	5561.85742	4
15928.7529	5472.42529	4
15929.6367	5187.2915	4
15930.07	5577.06152	4
15930.3506	5527.129	4
15931.0586	5685.45752	4
15931.5293	5378.109	4
15931.5732	5821.12646	4
15932.3574	5357.83936	4
15932.6191	5796.18457	4
15933.1611	5786.123	4
15933.37	5866.72461	4
15933.8848	5496.45068	4
15934.1152	5774.257	4
15934.8965	5552.55127	4
15935.541	5751.35938	4
15936.5293	5606.383	4
15936.6318	5549.19873	4
15937.8418	5460.15527	4
15938.7246	5393.30566	4
15938.7891	5737.654	4
15939.1367	5647.21436	4
15939.37	5443.627	4
15939.5391	5509.392	4
15939.6084	5355.92139	4
15939.9385	5568.507	4
15940.5469	5590.15137	4
15940.5576	5642.8833	4
15941.5527	5745.601	4
15942.1787	5491.78	4
15942.2266	5428.669	4
15942.2344	5515.467	4
15942.7773	5655.402	4
15943.66	5766.056	4
15943.6875	5862.529	4
15943.7637	5704.28369	4
15944.3262	5734.13	4
15944.8057	5769.52734	4
15945.64	5518.63135	4
15945.791	5630.73242	4
15945.8174	5355.614	4
15947.2285	5650.021	4
15947.5361	5648.242	4
15948.167	5957.51465	4
15948.7979	5618.759	4
15948.8037	5592.606	4
15949.2031	5362.27832	4
15949.4082	5518.8584	4
15949.4844	5817.111	4
15949.6133	5775.958	4
15949.66	5543.83838	4
15950.5635	5781.51	4
15950.7568	5652.05	4
15951.1016	5444.93457	4
15951.4688	5926.982	4
15951.4727	5662.12646	4
15951.8379	5627.01758	4
15952.0918	5701.16455	4
15952.5732	5555.50244	4
15953.0986	5611.181	4
15953.125	5399.092	4
15953.2461	5600.798	4
15953.2783	5539.32	4
15953.3623	5782.437	4
15953.4961	5498.81641	4
15953.7773	5587.069	4
15954.624	5660.14746	4
15955.0049	5599.31934	4
15955.5684	5559.66455	4
15956.3975	5858.87354	4
15956.4824	5502.057	4
15956.7061	5692.706	4
15957.4092	5582.02051	4
15957.8184	5835.35156	4
15959.1865	5498.67529	4
15959.3105	5387.71143	4
15960.08	5763.443	4
15960.12	5678.365	4
15960.166	5779.103	4
15960.3965	5815.03125	4
15960.542	5824.383	4
15960.7324	5845.72852	4
15960.916	5873.027	4
15961.48	5544.7	4
15961.9961	5579.0835	4
15962.0479	5561.5625	4
15962.2715	5627.221	4
15962.4395	5722.284	4
15962.6924	5568.05273	4
15962.8291	5634.00342	4
15963.2334	5573.99072	4
15963.418	5647.842	4
15963.7529	5594.96533	4
15964.4971	5692.754	4
15965.7988	5817.68066	4
15965.8359	5465.36328	4
15966.0625	5947.12451	4
15966.1777	5411.099	4
15966.5859	5694.758	4
15966.752	5654.809	4
15967.0713	5617.21143	4
15967.25	5682.319	4
15967.3994	5810.494	4
15967.53	5459.62549	4
15967.5654	5424.87354	4
15967.6514	5746.696	4
15968.4492	5628.35938	4
15969.5186	5678.028	4
15971.0107	5622.425	4
15971.3379	5379.39551	4
15971.6475	5539.68945	4
15971.8281	5809.187	4
15971.8984	5505.6123	4
15972.1143	5692.813	4
15972.3066	5815.765	4
15972.8457	5494.70654	4
15973.1611	5366.64941	4
15973.3887	5727.316	4
15973.5039	5641.284	4
15973.5244	5784.32764	4
15973.61	5828.358	4
15973.8828	5878.446	4
15973.915	5686.473	4
15974.8018	5367.60156	4
15975.0938	5494.071	4
15975.3037	5598.11	4
15975.3506	5572.259	4
15975.5293	5133.725	4
15975.5557	5466.56445	4
15975.9551	5763.718	4
15976.4824	5645.62158	4
15976.6484	5849.613	4
15976.7422	5730.401	4
15976.9268	5661.00537	4
15977.0908	5539.20752	4
15977.8506	5517.3125	4
15978.2217	5641.604	4
15978.585	5488.63965	4
15978.64	5706.204	4
15978.9268	5758.163	4
15979.0244	5850.88672	4
15979.1855	5551.615	4
15980.0557	5323.522	4
15980.0908	5506.02344	4
15980.2422	5567.706	4
15980.5166	5472.11475	4
15980.5352	5496.512	4
15980.7139	5671.622	4
15980.9316	5686.22949	4
15981.0215	5372.446	4
15981.9531	5558.05859	4
15982.2617	5753.19873	4
15983.0449	5540.10156	4
15983.0742	5563.48242	4
15983.1943	5746.994	4
15983.4688	5460.675	4
15983.8691	5669.128	4
15983.877	5574.77051	4
15984.3174	5401.133	4
15984.7549	5619.872	4
15984.7852	5738.917	4
15985.1094	5878.116	4
15985.2354	5791.712	4
15985.5439	5800.31348	4
15985.5723	5890.366	4
15985.6973	5432.66	4
15985.7861	5427.8623	4
15985.8828	5448.025	4
15986.4258	5562.137	4
15986.8867	5808.92	4
15987.3115	5548.026	4
15987.48	5652.875	4
15987.7539	6017.14453	4
15988.9766	5647.1377	4
15989.0381	5586.97852	4
15989.3164	5612.12744	4
15989.8633	5766.11572	4
15989.8652	5525.481	4
15990.1914	5456.677	4
15990.5791	5768.276	4
15990.6846	5458.80957	4
15990.9209	5837.87842	4
15991.0908	5798.653	4
15991.4121	5555.54834	4
15991.5342	5656.677	4
15991.5508	5891.81445	4
15991.582	5385.22461	4
15991.76	5718.44971	4
15991.79	5583.862	4
15991.8066	5865.11475	4
15992.6465	5496.81641	4
15992.874	5538.051	4
15992.9072	5533.636	4
15994.1484	5652.008	4
15994.4209	5579.253	4
15994.5547	5379.03271	4
15994.7891	5475.78564	4
15995.0313	5631.197	4
15995.2793	5483.321	4
15995.5137	5722.80762	4
15995.8223	5588.45166	4
15996.61	5561.30957	4
15996.6113	5490.057	4
15997.1963	5614.15967	4
15997.416	5677.236	4
15997.8018	5566.37939	4
15997.957	5445.625	4
15998.1045	5399.509	4
15998.332	5327.865	4
15998.36	5757.629	4
15999.0928	5959.263	4
15999.1758	5500.17969	4
15999.291	5579.81641	4
15999.3037	5693.396	4
15999.4785	6062.6875	4
15999.6758	5690.772	4
15999.6816	5298.62451	4
15999.6953	5547.2334	4
15999.752	5440.91064	4
15999.8906	5947.668	4
16000.0088	5397.948	4
16000.1992	5607.63037	4
16000.8379	5831.70947	4
16001.4551	5532.2373	4
16001.5674	5830.957	4
16002.2051	5868.95264	4
16002.3516	5677.82471	4
16002.5	5642.79736	4
16002.6035	5649.97168	4
16002.7871	5710.817	4
16002.8506	5698.45947	4
16003.35	5566.93262	4
16003.582	5910.56348	4
16003.6084	5542.62256	4
16004.0166	5620.401	4
16004.0557	5705.52	4
16004.1006	5675.98975	4
16004.76	5336.958	4
16005.0059	5613.12354	4
16005.4619	5716.284	4
16005.9648	5620.54541	4
16006.4844	5582.92139	4
16006.915	5885.745	4
16007.7139	5565.606	4
16007.9961	5602.12158	4
16008.085	5638.584	4
16008.27	5834.238	4
16008.7148	5736.74268	4
16009.0107	5480.268	4
16009.3662	5637.586	4
16009.9941	5611.94238	4
16010.0684	5459.423	4
16010.3027	5577.47168	4
16010.8477	5702.2334	4
16011.48	6120.04346	4
16011.8145	5597.89551	4
16012.3965	5452.37158	4
16012.4512	5522.945	4
16012.5625	5702.93652	4
16012.7178	5692.18066	4
16012.7627	5810.148	4
16012.8027	5541.25342	4
16012.8525	5364.61572	4
16012.9141	5782.101	4
16012.9219	5523.80127	4
16013.1416	5648.66943	4
16013.2129	5575.34033	4
16013.3516	5759.02441	4
16013.3848	5802.128	4
16013.915	5655.76025	4
16014.5547	5577.484	4
16014.6016	5586.74365	4
16015.2129	5561.49268	4
16015.9277	5735.21973	4
16016.4971	5355.05762	4
16016.5068	5911.63672	4
16016.665	5793.8457	4
16016.7627	5858.708	4
16017.166	5392.89453	4
16017.4014	5474.59961	4
16018.0859	5744.419	4
16018.1738	5734.0957	4
16018.8652	5670.69238	4
16018.9551	5542.203	4
16019.1338	5607.505	4
16019.1543	5426.535	4
16019.6152	5741.703	4
16019.7021	5603.991	4
16019.79	5733.824	4
16020.0029	5231.502	4
16020.2881	5545.18	4
16020.4619	5696.08252	4
16020.6123	5571.78125	4
16020.6563	5842.507	4
16021.165	5798.579	4
16021.3711	5375.08154	4
16021.7158	5839.089	4
16022.3359	5673.53955	4
16022.3828	5596.04541	4
16023.1934	5501.265	4
16023.3174	5531.427	4
16023.3838	5669.716	4
16023.5654	5965.005	4
16023.7539	5703.70947	4
16024.1162	5507.60938	4
16024.168	5863.94238	4
16024.4053	5925.072	4
16024.8184	5650.247	4
16024.9746	5662.737	4
16025.8086	5943.57129	4
16025.8418	5418.03271	4
16025.9111	5460.373	4
16026.1709	5719.67529	4
16026.6982	5449.025	4
16026.8066	5720.58838	4
16026.8936	5735.56055	4
16027.2969	5716.678	4
16027.5771	5722.60352	4
16027.7168	5565.204	4
16028.3486	5541.334	4
16028.5586	5611.036	4
16028.7139	5451.85254	4
16028.7412	5484.61475	4
16029.3389	5869.751	4
16029.7148	5657.47559	4
16029.9014	5680.169	4
16030.041	5419.541	4
16030.2285	5625.82	4
16031.3525	5750.03174	4
16031.6777	5703.49072	4
16031.7	5465.52441	4
16031.7412	5713.15527	4
16031.8955	5694.473	4
16031.94	5539.24268	4
16031.9854	5863.14746	4
16032.2686	5383.24	4
16032.4658	5478.2915	4
16032.4756	5509.202	4
16033.0947	5835.95752	4
16033.2168	5769.70264	4
16033.7109	5673.132	4
16033.8213	5624.109	4
16034.0537	5583.539	4
16034.2148	5649.166	4
16034.2246	5578.71436	4
16034.3066	5535.44238	4
16034.4063	5605.35059	4
16034.4551	5656.251	4
16034.5742	5576.74561	4
16035.3545	5429.003	4
16035.5225	5627.812	4
16036.1768	5774.294	4
16036.34	5594.099	4
16036.3594	5944.20361	4
16036.6279	5727.0625	4
16036.958	5534.534	4
16036.9854	6089.65332	4
16037.2744	5400.768	4
16037.792	5649.854	4
16037.9248	5726.80029	4
16037.9258	5472.617	4
16038.5049	5709.386	4
16038.7549	5667.515	4
16038.8721	5851.40967	4
16039.3213	5648.92627	4
16039.6865	5966.963	4
16039.8174	5397.908	4
16039.873	5841.7	4
16040.0146	5610.224	4
16040.1641	5718.817	4
16040.249	5425.74854	4
16040.3916	5589.6665	4
16040.793	5672.404	4
16041.9287	5670.63428	4
16042.0449	5522.301	4
16042.0967	5658.68262	4
16042.125	5547.745	4
16042.168	5677.10449	4
16042.3086	5481.186	4
16042.4834	5704.01074	4
16042.9229	5597.00439	4
16043.2813	5414.52246	4
16043.5039	5465.463	4
16043.9521	5395.995	4
16044.2148	5512.29541	4
16044.2383	5388.299	4
16044.3594	5767.89	4
16044.37	5856.634	4
16044.4658	5873.47363	4
16044.5654	5589.463	4
16044.7627	5460.37842	4
16044.9141	5603.891	4
16045.2412	5558.476	4
16045.3486	5573.98535	4
16045.4814	5681.88867	4
16045.6279	5474.05127	4
16046.2168	5740.63525	4
16046.4014	5435.38672	4
16046.77	5562.468	4
16047.1641	5615.042	4
16047.3389	5441.26953	4
16047.6162	5799.597	4
16048.1816	5716.88135	4
16048.6807	5621.131	4
16048.9355	5729.15	4
16049.1865	5394.7124	4
16049.583	5801.266	4
16050.7139	5644.337	4
16050.7393	5777.81836	4
16051.1387	5620.15137	4
16051.293	5813.4043	4
16052.167	5888.29248	4
16052.3662	5890.45557	4
16052.46	5686.95166	4
16052.6777	5653.02148	4
16053.26	5716.03	4
16053.2656	5608.68	4
16053.3174	5723.98975	4
16053.3477	5748.61963	4
16053.3877	5517.28125	4
16053.6016	5586.662	4
16053.6533	5632.309	4
16053.8047	5697.92969	4
16053.8066	5686.82764	4
16054.4092	5656.239	4
16055.1982	5845.77441	4
16055.8506	5798.16748	4
16056.3848	5530.466	4
16056.415	5527.484	4
16056.4541	5572.66748	4
16056.541	5757.49072	4
16057.8154	5593.55029	4
16057.9854	5840.07227	4
16058.1064	5381.49854	4
16058.25	5552.863	4
16058.2969	5624.6084	4
16058.7	5709.13428	4
16059.2246	5784.82471	4
16059.3848	5533.724	4
16059.667	5373.86328	4
16059.7822	5505.30762	4
16060.0283	5798.456	4
16060.5781	5687.6416	4
16061.3281	5559.947	4
16061.3369	5593.96143	4
16062.1934	5636.32764	4
16062.2314	5596.45752	4
16062.625	6020.75146	4
16062.6465	5696.92334	4
16062.8652	5382.388	4
16062.9209	5866.277	4
16063.1182	5623.75439	4
16063.4863	5794.30859	4
16064.0176	5710.41943	4
16064.3936	5579.10742	4
16064.4268	5769.72363	4
16064.8125	5716.98242	4
16064.9033	5572.42725	4
16065.5254	5256.603	4
16065.6143	5961.905	4
16065.6729	5772.41064	4
16066.083	5982.623	4
16066.6963	5412.791	4
16066.73	5813.90771	4
16067.0176	5535.458	4
16067.2246	5626.92627	4
16067.3809	5646.97559	4
16067.4277	5633.87061	4
16067.4678	5590.17432	4
16067.63	5565.3584	4
16067.8857	5671.90967	4
16067.8984	5710.316	4
16068.1914	5743.81543	4
16068.8564	5673.70654	4
16069.0273	5721.46729	4
16069.165	5853.89258	4
16069.19	5594.58252	4
16069.1934	5810.326	4
16069.5146	5856.95947	4
16069.9736	5727.37842	4
16070.1182	5746.32471	4
16070.6035	5660.81934	4
16071.375	5803.68	4
16071.4434	5618.23535	4
16071.7861	5677.091	4
16071.834	5454.784	4
16072.0947	5632.60352	4
16072.3076	5638.22949	4
16072.4219	6157.563	4
16072.5479	5720.54834	4
16072.6982	5963.71436	4
16072.8389	5645.39355	4
16072.9189	5624.44	4
16073.1855	5646.004	4
16073.3662	5668.70459	4
16073.4238	5454.518	4
16073.5225	5520.893	4
16073.5488	5822.68	4
16074.0586	5400.85	4
16074.1563	5894.901	4
16074.457	5643.2	4
16074.4609	5686.05371	4
16074.832	5831.14648	4
16075.2988	5626.29346	4
16075.8027	5493.38672	4
16076.14	5562.11963	4
16076.2139	5720.031	4
16076.3555	5890.44629	4
16076.5254	5589.25928	4
16076.5684	5561.49072	4
16076.9648	5717.68555	4
16076.9678	5992.071	4
16077.1182	5746.88428	4
16078	5713.13428	4
16078.1426	5799.974	4
16078.2725	5663.926	4
16078.4863	5972.27344	4
16078.49	5751.591	4
16078.53	6093.26172	4
16078.7119	5682.68457	4
16078.9648	5682.268	4
16079.2578	5767.219	4
16079.3477	5429.334	4
16079.4316	5660.67334	4
16079.4326	5738.772	4
16079.4756	5604.7793	4
16079.5205	5670.728	4
16079.9551	5807.029	4
16080.1338	5689.74658	4
16080.8574	5732.928	4
16080.9385	6004.15137	4
16081.0615	5634.89746	4
16081.0693	5423.06934	4
16081.1484	5840.1167	4
16081.6611	5471.69629	4
16081.9375	5554.50439	4
16082.5928	5762.78125	4
16082.7705	5714.873	4
16082.9434	5795.552	4
16083.0479	5716.061	4
16083.5254	5520.98	4
16083.62	5489.36572	4
16083.793	5585.268	4
16083.9482	5758.058	4
16084.1338	5578.696	4
16084.6494	5439.93262	4
16085.4043	5503.183	4
16085.417	5847.349	4
16085.4648	5899.06348	4
16085.65	5716.67236	4
16085.9238	5514.37	4
16085.9648	5701.107	4
16086.0088	5824.587	4
16086.416	5833.11865	4
16087.1611	5609.091	4
16087.5967	5713.63428	4
16087.8652	5551.962	4
16087.9063	5732.406	4
16088.1533	5489.719	4
16088.5889	5789.81543	4
16088.748	5728.592	4
16088.7578	5838.215	4
16088.7627	5613.566	4
16088.7969	5855.64844	4
16088.9277	5448.818	4
16089.0938	5658.42969	4
16089.3623	5852.847	4
16089.41	5721.239	4
16089.5244	5734.8623	4
16089.5361	5794.065	4
16089.9453	5669.743	4
16090.7822	5379.62451	4
16090.8125	5628.70752	4
16091.0811	5654.311	4
16091.2705	5675.44	4
16091.4277	5618.75928	4
16091.835	5873.70361	4
16092.168	5810.631	4
16092.1865	5580.55957	4
16092.8555	5794.43457	4
16093.0137	5787.09766	4
16093.2256	5866.89648	4
16093.3467	5832.28955	4
16093.4883	5648.84033	4
16093.6016	5696.6084	4
16093.6445	5576.84	4
16093.8457	5677.434	4
16094.5088	5934.123	4
16094.5771	6018.90771	4
16094.6221	5521.382	4
16094.8232	5796.702	4
16095.2988	5533.231	4
16095.4336	5164.3457	4
16095.668	5752.88232	4
16095.9443	5960.04248	4
16096.1865	5752.2124	4
16096.1963	5681.159	4
16096.5723	5532.8833	4
16096.9229	5791.94971	4
16097.0439	5693.234	4
16097.6084	5679.805	4
16097.63	5674.16357	4
16098.0977	5929.16	4
16098.6445	5745.423	4
16099.6807	5475.733	4
16099.7471	5652.954	4
16099.7715	5648.406	4
16099.9033	5461.246	4
16100.7139	5577.57764	4
16100.8193	5673.204	4
16100.9229	5843.11963	4
16101.1113	5599.31543	4
16101.2324	5485.60254	4
16101.3535	5808.80859	4
16101.4111	5523.55859	4
16101.4141	5550.852	4
16101.4355	5173.759	4
16101.68	5716.78662	4
16101.7588	5621.11328	4
16101.7744	5619.215	4
16102.28	5848.6543	4
16102.5752	5237.305	4
16102.6348	5854.884	4
16102.6934	5334.255	4
16102.8545	5761.763	4
16103.1914	5985.037	4
16103.24	6134.86475	4
16103.4385	5568.30127	4
16103.8418	5684.50635	4
16103.9922	5738.028	4
16104.1348	5800.51074	4
16104.3008	5720.2417	4
16104.3525	5941.3623	4
16104.5908	5717.78857	4
16104.6533	5594.62842	4
16104.752	5853.507	4
16104.7539	5760.836	4
16104.832	5852.664	4
16104.8525	5971.466	4
16104.91	5756.4585	4
16104.95	5403.846	4
16104.9814	5860.12	4
16105.0254	5804.459	4
16105.06	5710.38867	4
16105.1816	5691.883	4
16105.3555	5414.394	4
16105.4365	5639.389	4
16105.752	5561.2627	4
16105.87	5425.6167	4
16105.9619	5821.84	4
16106.0908	5792.309	4
16106.2744	5731.008	4
16106.5215	5502.01465	4
16106.5557	5705.1167	4
16106.6416	5438.082	4
16107.0684	5593.495	4
16107.1367	5452.964	4
16107.2939	5693.02246	4
16107.4131	5710.641	4
16107.5449	5735.264	4
16107.61	5507.03	4
16107.6885	5836.549	4
16107.6982	5401.621	4
16107.9521	5826.978	4
16108.0986	5853.63135	4
16108.13	5902.92627	4
16108.2344	5771.79346	4
16108.3389	5576.54834	4
16108.667	5711.10254	4
16108.69	5581.14648	4
16108.7969	5461.789	4
16108.9824	5691.344	4
16109.5342	5814.822	4
16109.791	5537.074	4
16109.8818	5732.603	4
16110.209	5685.042	4
16110.2959	5559.77832	4
16110.7227	5539.873	4
16110.8945	5681.20068	4
16111.001	5805.751	4
16111.0586	5628.769	4
16111.1445	5661.406	4
16111.2227	5877.33936	4
16111.4814	5468.22	4
16111.668	5656.32764	4
16112.9561	5617.4165	4
16113.3691	5513.50244	4
16113.3906	5674.91846	4
16113.4092	5990.424	4
16113.5059	5746.00439	4
16113.5381	5774.991	4
16113.5488	5424.46	4
16113.6865	5850.71436	4
16113.8564	5723.572	4
16114.6563	5824.222	4
16114.6641	5804.257	4
16114.6836	5494.837	4
16114.709	5704.668	4
16115.1094	5932.95361	4
16115.2324	5611.61133	4
16115.34	5812.5127	4
16116.0684	5797.32861	4
16116.0762	5603.74951	4
16116.4668	5537.793	4
16116.833	5707.44971	4
16117.0068	5608.626	4
16117.0742	5567.57861	4
16117.3809	5746.44727	4
16117.4492	5688.795	4
16117.7432	5754.5835	4
16117.7627	5680.2666	4
16118.8311	5611.48438	4
16118.9053	5749.422	4
16119.0938	5588.553	4
16119.1895	5932.69629	4
16119.2012	5823.205	4
16119.3213	5607.86133	4
16119.498	5556.19238	4
16119.8857	5860.28271	4
16120.3789	5757.282	4
16120.4443	5710.10352	4
16120.5439	5482.544	4
16121.3643	5511.65332	4
16121.5635	5576.14941	4
16121.8545	5815.42871	4
16121.8965	5494.40674	4
16121.9775	5433.257	4
16122.1865	5688.88525	4
16122.335	5695.32666	4
16122.7764	5692.81641	4
16123.6455	5548.401	4
16123.832	5650.44971	4
16123.93	5457.49463	4
16123.9316	5753.903	4
16123.9395	5680.79248	4
16124.0957	5687.03271	4
16124.4541	5928.542	4
16124.5293	5489.596	4
16125.21	5738.815	4
16125.2168	5617.906	4
16125.9141	5569.88965	4
16126.3281	5816.171	4
16126.3867	5588.92725	4
16126.5352	5700.25049	4
16126.8477	5828.685	4
16127.3545	5865.55469	4
16127.3711	6094.8374	4
16127.6455	5624.448	4
16127.8467	5588.531	4
16127.9053	5730.41455	4
16128.1865	5763.611	4
16128.2188	5636.782	4
16128.6064	5348.16064	4
16128.64	5726.35938	4
16128.7373	5514.00732	4
16128.85	5794.532	4
16129.1172	5877.36133	4
16129.123	5783.837	4
16129.1563	5671.751	4
16129.2275	5480.047	4
16129.6016	5833.20459	4
16129.8672	5493.83252	4
16130.0039	5571.339	4
16130.0078	5484.805	4
16130.1816	5645.505	4
16130.2314	5747.70166	4
16130.2529	5734.228	4
16130.5957	5879.81836	4
16130.9541	5757.08545	4
16131.1289	5551.782	4
16131.1387	5586.66064	4
16131.1514	5856.0415	4
16131.333	5764.05566	4
16131.4453	5876.57568	4
16132.4385	5795.06543	4
16132.5127	5471.341	4
16132.6738	5855.798	4
16132.6738	5473.10449	4
16132.9775	5773.30371	4
16133.4375	5578.6626	4
16133.4766	5369.348	4
16134.1064	5646.21826	4
16134.3975	5578.1665	4
16134.5234	6212.486	4
16134.5264	5624.65771	4
16134.6006	5713.307	4
16134.6211	5821.59961	4
16134.6621	5497.03857	4
16134.7275	5512.987	4
16134.7754	5597.52637	4
16134.7969	5657.546	4
16134.8252	5704.10742	4
16134.8906	5810.5293	4
16135.0059	5856.15	4
16135.1875	5661.42	4
16135.2188	5622.098	4
16135.4658	5585.918	4
16135.8271	5595.33252	4
16135.9131	5623.46729	4
16136.2188	5604.07373	4
16136.3135	5718.57	4
16136.4336	5562.907	4
16136.5039	5562.02148	4
16136.6709	5901.542	4
16136.957	5748.17773	4
16137.1113	5884.39258	4
16137.1475	5764.42432	4
16137.3115	5531.48633	4
16137.8154	5560.561	4
16138.2168	5516.82373	4
16138.2188	5686.30957	4
16138.4443	5736.69	4
16138.5605	5463.17041	4
16138.9141	5707.319	4
16139.2793	5721.50049	4
16139.72	5824.433	4
16139.98	5777.069	4
16140.0254	5677.25537	4
16140.3535	5922.711	4
16140.44	5679.772	4
16140.8994	5684.76855	4
16140.9238	5766.163	4
16141.0127	5570.74658	4
16141.08	5679.209	4
16141.1035	5533.88428	4
16141.3682	5533.237	4
16141.6543	5883.68945	4
16141.7949	5751.54346	4
16141.9365	5852.362	4
16141.9863	5845.528	4
16142.0859	5484.24365	4
16142.4424	5679.797	4
16142.6357	5591.586	4
16142.7539	5667.454	4
16143.24	5550.21143	4
16143.4141	5513.6123	4
16143.4971	5708.38672	4
16143.5215	5932.866	4
16143.5381	5705.791	4
16143.5713	5824.34766	4
16143.5908	5668.145	4
16143.6709	5434.73145	4
16144.0889	5814.64	4
16144.5283	5850.27832	4
16144.5439	5811.82031	4
16145.2988	5638.43	4
16145.3271	5757.49854	4
16145.4961	5564.15	4
16145.5488	5686.18652	4
16145.6953	5673.013	4
16145.7246	5952.01563	4
16145.876	5628.636	4
16145.94	5549.3623	4
16146.0059	5691.29	4
16146.2354	5710.286	4
16146.4941	5990.88574	4
16146.6563	5885.2124	4
16146.7129	5526.352	4
16146.7715	5783.75635	4
16146.7754	5832.43	4
16146.9492	5857.268	4
16146.9727	5847.30029	4
16147.0508	5783.07227	4
16147.0908	5771.2207	4
16147.1055	5614.423	4
16147.2217	5411.2373	4
16147.2773	5627.368	4
16147.4141	5921.301	4
16147.5176	5677.59033	4
16147.8242	5822.508	4
16147.9443	5838.62061	4
16148.1826	5663.69434	4
16148.2959	5588.34	4
16148.5986	5728.98242	4
16148.707	5960.17432	4
16149.043	5311.87061	4
16149.0625	5847.26172	4
16149.1436	5793.841	4
16149.5371	5409.1333	4
16149.6406	5716.141	4
16149.915	5739.37061	4
16150.1982	5908.94629	4
16150.4043	5640.18262	4
16150.8877	5709.1123	4
16150.8926	5573.20557	4
16150.9063	5651.127	4
16150.918	5652.989	4
16150.9521	5693.155	4
16151.083	5608.70068	4
16151.3027	5595.422	4
16151.3516	5697.31	4
16151.6738	5659.22754	4
16151.7715	5714.823	4
16152.5283	6014.79248	4
16152.7148	5561.6875	4
16152.7227	5608.626	4
16152.9736	5931.44238	4
16153.0576	5584.441	4
16153.0967	5724.67139	4
16153.0986	5914.79443	4
16153.3154	5771.50146	4
16153.3672	5646.28027	4
16153.4141	5676.19971	4
16153.8193	5652.309	4
16153.8369	5756.93848	4
16154.0762	5435.541	4
16154.1367	5776.964	4
16154.1729	5425.85	4
16154.4082	5841.74268	4
16154.56	5553.993	4
16154.6514	5827.707	4
16154.72	5493.269	4
16154.8682	5560.422	4
16154.91	5602.76367	4
16155.2539	5614.52832	4
16155.3447	5759.494	4
16155.4258	5677.17773	4
16155.5381	5767.324	4
16155.585	5431.54346	4
16155.7959	5515.121	4
16156.01	5588.23975	4
16156.1855	5660.378	4
16156.4619	5712.08154	4
16156.5352	6148.3623	4
16156.625	5375.21045	4
16156.6357	5662.26367	4
16157.0469	5595.74365	4
16157.3086	5545.031	4
16157.5762	5725.17725	4
16157.6865	5689.74561	4
16157.8906	5688.015	4
16157.9561	5660.92773	4
16158.1016	5560.016	4
16158.1357	5960.646	4
16158.1416	5589.572	4
16158.3525	5790.2915	4
16158.4385	5511.48633	4
16158.5137	6265.20947	4
16158.5889	5878.525	4
16158.7949	5664.64551	4
16158.7949	5956.371	4
16159.1279	5660.67334	4
16159.3047	5797.39648	4
16159.3779	5962.10449	4
16159.5615	5807.3125	4
16159.6113	5262.7915	4
16159.6523	5581.367	4
16159.6777	5501.984	4
16159.7227	5797.20459	4
16159.752	5567.51074	4
16160.085	5480.445	4
16160.1143	5639.824	4
16160.2021	5858.6416	4
16160.22	5808.53271	4
16160.3916	5978.15527	4
16160.5166	5799.50244	4
16160.7	5672.42139	4
16160.7012	5940.447	4
16160.76	5555.481	4
16160.9326	5482.19434	4
16161.0645	6088.616	4
16161.1133	5592.54834	4
16161.41	5612.78369	4
16161.4443	5460.471	4
16161.5166	5916.2876	4
16161.6836	5461.115	4
16161.8154	5608.846	4
16161.9746	5665.607	4
16161.9932	5845.803	4
16162.0791	6076.327	4
16162.1182	5596.541	4
16162.6943	6193.35	4
16162.9141	5499.138	4
16162.9434	5454.49463	4
16163.124	5651.727	4
16163.415	5490.315	4
16163.4795	5945.63965	4
16163.7705	5439.534	4
16163.7822	5770.54834	4
16163.8135	5595.97168	4
16163.8965	5490.10352	4
16163.96	5756.82764	4
16164.0146	5865.448	4
16164.06	5600.509	4
16164.3193	5722.50146	4
16164.7324	5508.60547	4
16164.7881	5838.052	4
16164.792	5814.80762	4
16165.0293	5634.21973	4
16165.0547	5712.142	4
16165.16	5570.327	4
16165.2109	5694.28369	4
16165.26	5716.2373	4
16165.6367	5741.707	4
16165.7773	5571.327	4
16165.92	5924.893	4
16165.94	5657.87256	4
16166.1367	5573.038	4
16166.1963	5909.112	4
16166.3418	5709.23047	4
16166.4629	5541.649	4
16166.6494	5603.941	4
16166.8232	5679.42	4
16166.8867	5856.565	4
16166.8906	5638.873	4
16166.9414	5668.952	4
16167.0762	5701.654	4
16167.085	5574.726	4
16167.2354	5668.828	4
16167.248	5671.205	4
16167.27	5605.73535	4
16167.5205	5791.96826	4
16167.8936	5855.28467	4
16167.9092	5787.652	4
16168.0322	5882.55566	4
16168.0381	5770.185	4
16168.1152	5569.799	4
16168.4727	5543.961	4
16168.7744	5718.673	4
16168.835	5457.723	4
16168.8535	5492.705	4
16168.8721	5665.207	4
16169.3135	5945.10254	4
16169.37	5939.865	4
16169.7256	5862.752	4
16169.8076	5780.40332	4
16170.5342	5757.81543	4
16170.7773	5549.916	4
16170.99	5660.429	4
16171.2539	5620.387	4
16171.584	5696.95459	4
16171.7607	5862.97656	4
16171.95	5637.324	4
16172.0215	5622.668	4
16172.3135	5647.50049	4
16172.4287	5819.3833	4
16172.6523	5630.153	4
16172.7363	5889.05371	4
16173.085	5833.058	4
16173.1162	5479.399	4
16173.1934	5808.888	4
16173.2793	5553.292	4
16173.7813	5778.3584	4
16173.86	5671.018	4
16174.1445	5693.81	4
16174.1943	5507.523	4
16174.24	5774.385	4
16174.3066	5687.21631	4
16174.4678	6008.965	4
16174.5078	5529.15625	4
16174.53	5843.72559	4
16174.54	5717.4165	4
16174.7725	5455.51953	4
16174.92	5597.09863	4
16174.9971	5883.834	4
16175.6406	5804.365	4
16176.0156	5502.144	4
16176.1162	5619.71338	4
16176.2344	5482.177	4
16176.3105	5694.66846	4
16176.3271	5297.879	4
16176.5391	5780.64941	4
16176.6484	5663.9624	4
16176.7061	5694.409	4
16176.7861	5354.141	4
16176.8975	5723.162	4
16176.9658	5615.798	4
16176.9688	5683.26465	4
16177.0557	5784.222	4
16177.1074	5202.546	4
16177.207	5618.46631	4
16177.3457	5727.29541	4
16177.4863	5504.619	4
16178.3408	5884.2876	4
16178.4551	5417.48047	4
16178.4883	5743.795	4
16178.6982	5244.947	4
16178.7256	5522.20654	4
16178.751	5611.645	4
16178.834	5690.2085	4
16178.8477	6244.99463	4
16178.8887	5415.738	4
16179.3838	5757.607	4
16179.4854	6066.84961	4
16179.8428	5398.86475	4
16179.98	5775.25635	4
16180.6807	5607.555	4
16180.7129	5696.64941	4
16180.7461	5664.80371	4
16180.7988	5414.76	4
16180.832	6098.19531	4
16180.87	5803.94873	4
16181.0605	5678.88428	4
16181.3818	5865.44434	4
16181.4521	5586.176	4
16181.51	5684.59375	4
16181.5244	5668.391	4
16181.626	5557.125	4
16181.7168	5659.22363	4
16181.8711	5360.82471	4
16181.9014	5843.627	4
16182.5	5589.63525	4
16182.623	5515.89	4
16182.623	5676.732	4
16182.73	5500.37256	4
16182.8115	5511.86426	4
16182.8174	5600.96729	4
16182.9141	5728.99854	4
16183.3281	5762.386	4
16183.4717	5905.041	4
16183.5967	5799.265	4
16183.7324	5825.10938	4
16183.7744	5862.112	4
16183.8984	5906.057	4
16184.084	5636.522	4
16184.23	5845.687	4
16184.2373	5707.24854	4
16184.2422	5466.60547	4
16184.4258	5904.766	4
16184.8135	5711.903	4
16184.8262	5769.594	4
16184.9248	5612	4
16184.9609	5599.23438	4
16184.9658	5631.65771	4
16184.9658	5816.138	4
16185.1563	5675.7124	4
16185.3926	5689.012	4
16185.7246	5945.39746	4
16186.0127	5474.94	4
16186.0234	5698.86035	4
16186.0869	5750.1123	4
16186.11	5425.13135	4
16186.2959	5423.973	4
16186.541	5808.2	4
16186.5859	5723.8335	4
16186.9639	5888.73828	4
16187.0693	5868.142	4
16187.8789	5617.58545	4
16187.9072	5703.823	4
16188.0674	5619.87939	4
16188.2646	5786.86572	4
16188.4395	5660.06836	4
16189.2168	5772.94971	4
16189.2451	5552.338	4
16189.3838	5840.646	4
16189.97	5726.71631	4
16189.99	5712.24658	4
16190.2129	5667.072	4
16190.3232	6011.844	4
16190.5566	5531.80225	4
16190.7178	5757.39258	4
16190.7344	5310.904	4
16190.751	5328.161	4
16190.9346	5763.53857	4
16191.0625	5292.42969	4
16191.8711	5682.79639	4
16191.9326	5781.42334	4
16192.001	5597.738	4
16192.3779	5812.00244	4
16192.4463	5950.022	4
16192.9541	5614.874	4
16193.0459	6004.399	4
16193.1484	5779.43457	4
16193.26	5688.25	4
16193.3359	5783.51074	4
16193.4268	5753.85352	4
16193.6543	5773.61133	4
16193.6631	5845.389	4
16193.665	5741.99854	4
16193.7275	5808.89648	4
16193.7939	5600.25342	4
16193.9414	5678.01172	4
16193.9551	5690.3584	4
16194.1465	5841.94727	4
16194.3379	5919.16064	4
16194.3613	5541.632	4
16194.4326	5758.757	4
16194.4834	5806.90234	4
16194.78	5725.627	4
16194.8154	5412.99561	4
16194.8672	5619.56543	4
16195.0029	5735.722	4
16195.3	5763.68555	4
16195.3848	5667.763	4
16195.6973	5639.182	4
16195.7393	5791.80859	4
16195.7715	5820.387	4
16195.81	5947.537	4
16195.94	5575.32568	4
16196.1807	5669.034	4
16196.3154	5792.275	4
16196.4941	5645.231	4
16196.6367	5614.691	4
16196.7471	5523.0957	4
16196.97	5459.153	4
16197.0684	5570.157	4
16197.08	5566.121	4
16197.0859	5439.83057	4
16197.2188	5673.24463	4
16197.2354	5606.02832	4
16197.59	5474.89063	4
16197.6045	5689.56	4
16197.6289	5589.37158	4
16197.7207	5746.589	4
16197.9111	6043.72852	4
16197.9209	5600.88	4
16197.96	5715.228	4
16198.12	5854.926	4
16198.1572	5750.817	4
16198.7129	5838.84766	4
16198.7549	5733.614	4
16198.94	5534.568	4
16198.9912	5720.829	4
16199.167	6111.687	4
16199.1855	5646.70166	4
16199.3213	5761.438	4
16199.4492	5757.039	4
16199.4717	6106.766	4
16199.78	5694.378	4
16199.8242	5638.78467	4
16199.9863	5690.67334	4
16200.168	5408.612	4
16200.2871	5641.519	4
16200.4785	5735.39355	4
16200.6074	5700.01855	4
16200.917	5769.26855	4
16201.2959	5577.69775	4
16201.3145	5759.11328	4
16201.3506	5754.48828	4
16201.4561	5751.218	4
16201.6182	5789.775	4
16201.6211	5605.489	4
16201.7432	5819.708	4
16201.8691	5808.504	4
16201.9834	5815.12744	4
16201.9932	5613.776	4
16202.2373	5782.72363	4
16202.27	5893.03857	4
16202.3242	5879.907	4
16202.5234	6050.396	4
16202.6514	6002.20166	4
16202.87	5730.97266	4
16202.9248	5452.01563	4
16202.9277	5800.359	4
16203.1836	5823.25537	4
16203.998	6008.897	4
16204.1846	5873.23633	4
16204.208	5611.499	4
16204.4121	5738.79346	4
16204.5322	5892.916	4
16204.6777	5791.34033	4
16205.2988	5712.70166	4
16205.376	5736.273	4
16205.5244	5699.96631	4
16205.7422	5876.502	4
16205.9072	5678.538	4
16205.9131	5310.04053	4
16206.0684	5767.23	4
16206.0967	5841.56348	4
16206.1221	5612.86	4
16206.1592	5669.22266	4
16206.45	5848.07275	4
16206.8418	5610.31836	4
16207.0645	5700.91162	4
16207.125	5619.056	4
16207.4121	5725.704	4
16207.4619	5874.556	4
16207.5986	5408.019	4
16207.6357	6029.062	4
16207.66	5608.23975	4
16207.84	5647.657	4
16207.8809	5829.97363	4
16208.084	5857.58447	4
16208.1289	5751.109	4
16208.1631	5899.416	4
16208.5225	5693.73145	4
16208.627	5814.244	4
16208.6924	5722.094	4
16209.1094	5831.951	4
16209.1973	5626.298	4
16209.4	5678.124	4
16209.7568	5665.56445	4
16210.1055	5922.865	4
16210.1992	5655.87744	4
16210.2627	5695.483	4
16210.3506	5664.969	4
16210.48	5802.619	4
16210.5723	5815.22168	4
16210.61	5561.07373	4
16210.624	5603.8584	4
16210.6709	5681.023	4
16210.7188	5304.88672	4
16210.8076	5641.783	4
16211.0469	5528.093	4
16211.15	5726.247	4
16211.2852	5837.665	4
16211.4971	5549.7915	4
16211.541	5968.004	4
16211.6709	5537.92139	4
16211.7363	5224.90869	4
16211.7959	5677.652	4
16212.0059	6013.73242	4
16212.1787	5832.493	4
16212.3223	5592.25146	4
16212.5117	5499.617	4
16212.585	5646.80371	4
16212.8389	6029.285	4
16212.8564	5727.736	4
16213.0605	5913.95	4
16213.0693	5947.713	4
16213.3906	5668.83447	4
16213.4629	5733.22949	4
16213.6279	5504.762	4
16213.6582	5891.2915	4
16213.6709	5716.618	4
16213.9541	5677.09961	4
16214.2656	5960.23633	4
16214.418	5805.44336	4
16214.4541	5591.27246	4
16214.959	5701.70264	4
16215.0049	5717.96875	4
16215.3066	5844.437	4
16215.3184	5421.71338	4
16215.4063	5698.91553	4
16215.6387	5709.92871	4
16215.7441	5701.56055	4
16216.1357	5798.296	4
16216.252	5552.213	4
16216.2666	5675.532	4
16216.5811	5894.779	4
16216.6875	5710.80664	4
16216.9639	5825.21338	4
16217.3018	5667.39551	4
16217.3145	5852.496	4
16217.5811	5812.45654	4
16217.7295	5832.00146	4
16217.9229	5584.981	4
16218.0273	5906.70166	4
16218.1191	5847.39355	4
16218.1494	5791.227	4
16218.44	5599.48145	4
16218.48	5475.68262	4
16218.5078	5685.07764	4
16218.55	5645.24365	4
16218.6436	5477.323	4
16218.6553	5570.33447	4
16218.6973	5622.243	4
16219.0283	5462.82861	4
16219.21	5687.60254	4
16219.2764	5630.054	4
16219.4893	5977.568	4
16219.56	5659.88867	4
16219.6309	5795.75244	4
16219.8135	5607.17773	4
16219.8555	5666.33838	4
16219.9746	5492.297	4
16219.9863	5710.62744	4
16220.3691	5663.89	4
16220.3779	5676.155	4
16220.38	5596.60059	4
16220.3906	5587.56836	4
16220.6621	5867.365	4
16220.8115	5796.601	4
16220.8672	5861.399	4
16221.0645	5670.953	4
16221.0879	5716.29443	4
16221.22	5572.854	4
16221.2383	5760.366	4
16221.5732	5857.784	4
16221.6572	5615.59766	4
16221.7754	5591.23242	4
16221.8926	5646.21631	4
16221.9414	5910.40771	4
16221.9424	5744.96973	4
16222.0459	5435.73926	4
16222.2783	5848.731	4
16222.4189	5553.077	4
16222.4492	5733.923	4
16222.45	5580.869	4
16222.6406	5575.78369	4
16222.65	5198.08643	4
16222.7715	5577.729	4
16222.7959	5724.78369	4
16222.8291	5684.88232	4
16222.8506	5679.283	4
16223.0732	5665.30127	4
16223.165	5503.154	4
16223.7861	5616.174	4
16223.7959	5716.371	4
16223.8018	5337.605	4
16223.8945	5576.72754	4
16224.0439	5977.40869	4
16224.0723	5913.50439	4
16224.1777	5806.84961	4
16224.2109	5679.89746	4
16224.2158	5657.416	4
16224.35	5815.03174	4
16224.4482	5582.1875	4
16224.666	5546.79443	4
16224.6768	5666.826	4
16224.6807	5633.979	4
16224.708	5457.527	4
16224.8047	5639.209	4
16224.8359	5461.647	4
16224.8369	5761.686	4
16224.8809	5968.112	4
16224.97	5844.202	4
16225.0293	5748.927	4
16225.1719	5572.105	4
16225.25	5701.677	4
16225.3545	5596.53174	4
16225.3672	5560.23975	4
16225.7549	5522.09863	4
16225.7607	5543.6123	4
16225.7822	5638.005	4
16225.9092	5440.69	4
16226.0732	5754.17871	4
16226.082	5633.883	4
16226.1748	5898.2124	4
16226.2021	5651.62061	4
16226.3027	5955.724	4
16226.3672	5910.994	4
16226.501	5941.574	4
16226.5986	5598.031	4
16226.9619	5747.90674	4
16226.99	5823.916	4
16227.0186	5622.999	4
16227.0752	5943.397	4
16227.75	6055.782	4
16228.041	6012.72363	4
16228.1084	5491.863	4
16228.3926	5561.25635	4
16228.625	5756.65039	4
16228.7227	5779.70654	4
16228.752	5795.39941	4
16228.7676	5739.708	4
16228.7686	5774.125	4
16228.918	5831.721	4
16228.9854	5804.138	4
16229.0264	5733.438	4
16229.1416	5969.611	4
16229.4639	5534.451	4
16229.9658	5788.10547	4
16230.5264	5864.122	4
16230.7139	5814.9707	4
16230.8359	5879.59	4
16230.9	5626.5625	4
16230.9541	5516.896	4
16231.0391	5557.531	4
16231.1475	5405.68945	4
16231.209	5397.96973	4
16231.3623	5555.139	4
16231.7119	5806.12646	4
16232.0254	5502.321	4
16232.1318	5732.729	4
16232.2725	5597.765	4
16232.3584	5841.514	4
16232.4033	5774.813	4
16232.501	5630.47559	4
16232.7744	5873.398	4
16232.833	5921.41162	4
16232.8984	5551.14453	4
16233.1777	5831.954	4
16233.2178	5990.96875	4
16233.5156	5760.521	4
16233.543	5714.74268	4
16233.6094	5501.68945	4
16233.73	5421.516	4
16233.9355	5421.107	4
16234.0244	5704.6084	4
16234.1016	5890.30469	4
16234.1045	5968.39551	4
16234.2236	5708.32861	4
16234.2432	5778.43	4
16234.2578	5462.288	4
16234.291	5490.8916	4
16234.4355	5818.718	4
16234.7813	5635.88965	4
16234.9453	5630.94141	4
16235.0459	5385.155	4
16235.165	5585.94873	4
16235.3047	5840.27441	4
16235.6875	5997.61	4
16236.1318	5753.55469	4
16236.1543	5648.198	4
16236.2061	5564.77344	4
16236.7207	5624.54932	4
16237.1367	5626.07227	4
16237.4756	6153.074	4
16237.57	5878.51465	4
16237.6836	5348.445	4
16237.7676	5728.43457	4
16238.2813	5468.63232	4
16238.458	5955.503	4
16238.5508	5704.162	4
16238.5928	5500.018	4
16238.6621	5611.78955	4
16238.752	5612.66	4
16238.8945	5572.455	4
16239.3418	5921.439	4
16239.3926	5582.006	4
16239.7578	5764.02832	4
16239.9941	5589.932	4
16240.001	5979.99365	4
16240.165	5600.23242	4
16240.3652	5902.29248	4
16240.7363	5751.76367	4
16240.8174	5836.09863	4
16240.9014	5586.56	4
16241.0293	5126.997	4
16241.3076	5652.43066	4
16241.5	5768.173	4
16241.7207	5840.163	4
16241.7646	5705.168	4
16242.01	5886.60254	4
16242.124	5951.142	4
16242.1641	5755.635	4
16242.1738	6034.594	4
16242.4482	5665.649	4
16242.5469	5650.08154	4
16242.5615	5906.56	4
16242.6025	5689.9043	4
16242.67	5321.94873	4
16242.7344	5937.69336	4
16242.9111	5773.63037	4
16243.06	5694.12646	4
16243.1035	5719.279	4
16243.249	5722.293	4
16243.3467	5835.77051	4
16243.4551	5733.417	4
16243.5	5549.121	4
16243.5508	5594.94775	4
[truncated: 15,819 more rows]
