# Supplementary material for: A droplet digital PCR (ddPCR) assay to detect Helicoverpa armigera (Lepidoptera: Noctuidae) in bulk trap samples
Source: PLoS One. 2017 May 31;12(5):e0178704. doi: 10.1371/journal.pone.0178704 (PMC5451079; doi:10.1371/journal.pone.0178704)
Supplement: S2 Table — (ZIP) [file pone.0178704.s002.zip › NTC.csv]

Ch1 Amplitude	Ch2 Amplitude	Cluster
14471.2754	5111.56543	4
14862.2451	5342.59033	4
14888.6719	5144.778	4
14941.8359	5365.44238	4
14995.6631	5175.44775	4
14999.5088	5202.795	4
15020.2588	5160.77637	4
15025.5049	5198.375	4
15038.3975	5224.4585	4
15051.667	5338.347	4
15068.4023	5359.197	4
15070.457	5413.74268	4
15076.4434	5244.30273	4
15084.7871	5413.51563	4
15101.4482	5331.91455	4
15102.8	5264.666	4
15121.0684	5410.47852	4
15125.63	5162.345	4
15143.8535	5508.12549	4
15146.416	5547.47	4
15147.0957	5079.775	4
15155.3818	5133.796	4
15171.1406	5313.88428	4
15187.8936	5209.57129	4
15194.1738	5111.119	4
15205.5859	5254.281	4
15216.9854	5587.47754	4
15242.4629	5203.375	4
15245.8223	5177.461	4
15253.6982	5509.22559	4
15258.3887	5451.602	4
15260.3711	5251.202	4
15263.4346	5433.626	4
15269.9014	5255.2666	4
15284.0361	5608.63232	4
15288.0645	5245.903	4
15288.0859	5241.6123	4
15289.0313	5449.22461	4
15295.1758	5430.703	4
15297.4775	5256.20752	4
15309.416	5212.98047	4
15316.4336	5279.86133	4
15317.5391	5454.635	4
15330.8984	5181.89941	4
15333.7871	5104.51	4
15334.1377	5345.87061	4
15334.2783	5250.21973	4
15337.8359	5435.248	4
15346.6064	5212.413	4
15351.1338	5198.83936	4
15352.5889	5263.923	4
15355.1729	5094.303	4
15356.6748	5515.37	4
15358.5752	5084.881	4
15359.0859	5555.682	4
15361.4395	5079.018	4
15362.8389	5434.666	4
15365.1768	5442.117	4
15366.9629	5451.80029	4
15368.1035	4978.488	4
15372.8594	5418.61572	4
15372.9375	5423.43164	4
15375.0879	5443.459	4
15392.0352	5315.71729	4
15392.7568	5274.15332	4
15401.3281	5381.58545	4
15407.6436	5501.18066	4
15408.3291	5218.10547	4
15408.3838	5445.79932	4
15412.3574	5285.33	4
15416.9287	5417.572	4
15420.2324	5161.87451	4
15420.2715	5058.169	4
15424.5527	5369.276	4
15426.6211	5613.128	4
15429.252	5403.97656	4
15430.7793	5005.92529	4
15431.4844	5317.687	4
15435.292	5286.698	4
15435.79	5173.45947	4
15439.7607	5446.06934	4
15440.6016	5326.92236	4
15441.42	5285.2876	4
15441.5371	5332.737	4
15441.6885	5131.742	4
15444.6738	5378.57373	4
15447.17	5248.414	4
15447.2041	5379.905	4
15449.0576	5409.83643	4
15449.4727	5269.494	4
15451.3633	5498.27637	4
15452.7012	5246.223	4
15454.1963	5491.808	4
15466.582	5291.768	4
15468.332	5626.875	4
15472.25	5550.235	4
15473.25	5256.72949	4
15473.5313	5276.174	4
15473.6289	5319.7627	4
15475.65	5559.32861	4
15476.11	5599.616	4
15476.2832	5360.50342	4
15476.8555	5153.331	4
15477.9424	5275.19629	4
15484.0273	5450.835	4
15487.26	5419.482	4
15488.998	5271.076	4
15490.5723	5138.81641	4
15490.7891	5194.35352	4
15492.2949	5421.304	4
15493.44	5485.352	4
15493.8906	5432.70947	4
15496.7363	5676.04639	4
15496.92	5194.461	4
15497.8105	5230.466	4
15505.4268	5564.50537	4
15506.72	5396.354	4
15507.1152	5388.93262	4
15509.5078	5431.06934	4
15510.63	5370.98438	4
15512.2441	5519.579	4
15513.8242	5305.08838	4
15513.9658	5379.4165	4
15517.2793	5375.615	4
15517.6719	5465.538	4
15518.4551	5355.062	4
15521.37	5383.532	4
15523.67	5292.335	4
15524.3	5483.208	4
15524.9678	5336.59	4
15525.3984	5440.692	4
15526.5078	5448.802	4
15529.2451	5424.38135	4
15529.3252	5307.179	4
15529.5469	5380.92871	4
15529.9121	5152.57471	4
15533.0273	5406.53369	4
15534.373	5402.81641	4
15538.62	5347.82764	4
15539.5527	5307.56	4
15541.3779	5386.03857	4
15544.7422	5510.5127	4
15544.7764	5365.156	4
15546.248	5279	4
15546.6543	5137.085	4
15547.6719	5311.157	4
15548.1758	5387.58447	4
15553.541	5412.542	4
15554.9453	5157.94238	4
15555.4951	5567.80664	4
15556.2041	5318.456	4
15557.2422	5307.641	4
15558.0449	5417.0293	4
15560.0576	5219.28564	4
15562.248	5612.17725	4
15564.4209	5597.079	4
15565.1338	5570.772	4
15568.0537	5382.785	4
15569.0635	5434.63135	4
15569.9	5569.57471	4
15573.252	5507.528	4
15573.6377	5403.74561	4
15576.4932	5310.007	4
15577.749	5287.73828	4
15580.1055	5276.103	4
15582.1582	5197.56543	4
15582.1719	5507.33057	4
15583.3809	5636.04443	4
15583.4629	5645.3877	4
15583.5371	5670.068	4
15583.6924	5316.836	4
15583.9561	5364.72949	4
15586.1445	5502.581	4
15586.4082	5470.88232	4
15588.9355	5047.699	4
15589.5537	5498.389	4
15593.2041	5521.26172	4
15595.376	5441.98975	4
15607.8223	5744.268	4
15608.04	5133.94	4
15608.7666	5363.962	4
15609.168	5595.64258	4
15609.8193	5384.792	4
15614.0908	5662.753	4
15614.9834	5495.028	4
15615.6611	5295.7	4
15616.9326	5463.236	4
15618.0332	5381.7583	4
15621.084	5473.96	4
15621.3691	5246.575	4
15621.4414	5470.82031	4
15621.8867	5329.19238	4
15623.6553	5536.2915	4
15624.6982	5600.30957	4
15624.8125	5472.6543	4
15625.5264	5242.27	4
15626.0254	5313.06445	4
15627.4092	5416.039	4
15629.5107	5514.76025	4
15630.2871	5455.74561	4
15633.0986	5244.168	4
15634.2881	5269.412	4
15635.1719	5265.707	4
15635.3154	5612.81836	4
15635.5117	5381.736	4
15636.2764	5682.508	4
15636.9072	5579.98145	4
15637.998	5749.797	4
15638.9531	5242.294	4
15644.57	5250.215	4
15644.6484	5283.35547	4
15647.0107	5248.33	4
15649.3418	5456.87744	4
15653.7725	5163.41846	4
15655.0645	5422.91162	4
15656.2314	5243.21729	4
15657.5361	5315.131	4
15659.9395	5210.82031	4
15661.3535	5290.602	4
15662.5674	5238.867	4
15664.2852	5039.25635	4
15670.833	5495.826	4
15671.81	5259.64063	4
15671.8906	5455.31152	4
15674.2031	5237.8623	4
15674.8965	5249.39941	4
15676.7686	5177.27539	4
15678.6006	5542.232	4
15680.2031	5425.751	4
15681.6084	5469.4873	4
15685.6563	5445.019	4
15685.957	5387.862	4
15686.3213	5303.82227	4
15686.69	5426.29541	4
15687.917	5350.833	4
15688.0967	5512.723	4
15689.3174	5758.96143	4
15691.748	5505.762	4
15692.0039	5383.10156	4
15692.65	5383.45459	4
15692.6777	5192.4375	4
15694.8818	5489.60254	4
15695.7773	5335.16064	4
15696.5928	5663.842	4
15697.0342	5427.852	4
15699.9365	5358.32861	4
15704.1592	5405.321	4
15707.1885	5359.37744	4
15708.5322	5521.71	4
15708.835	5305.11768	4
15710.4668	5507.86865	4
15710.6865	5687.62256	4
15711.2764	5374.98975	4
15711.58	5644.927	4
15711.8164	5526.607	4
15712.3057	5729.468	4
15713.0488	5185.282	4
15713.8232	5480.204	4
15714.5928	5689.422	4
15716.8594	5485.75732	4
15717.4795	5400.99951	4
15717.5313	5425.995	4
15718.6182	5512.959	4
15719.084	5524.072	4
15719.2236	5222.97363	4
15724.4	5725.87646	4
15724.7031	5612.82227	4
15725.8848	5459.57568	4
15725.9141	5452.41846	4
15727.2939	5291.98242	4
15728.3994	5399.898	4
15728.832	5132.63525	4
15729.1865	5361.374	4
15729.7637	5244.32764	4
15730.625	5468.59	4
15734.22	5247.27	4
15734.7949	5253.346	4
15735.5957	5527.1626	4
15737.3818	5232.461	4
15737.3984	5515.147	4
15739.2129	5309.15527	4
15739.3271	5563.044	4
15739.4639	5349.191	4
15740.5381	5155.58	4
15742.6211	5463.733	4
15744.2	5236.576	4
15745.748	5539.77	4
15746.9121	5525.27148	4
15747.2588	5457.11	4
15747.7676	5148.72949	4
15749.04	5449.454	4
15750.8115	5392.95947	4
15751.7686	5556.064	4
15752.6943	5531.283	4
15753.2432	5620.42334	4
15753.6084	5496.117	4
15753.6875	5351.46973	4
15753.9473	5601.38428	4
15754.3623	5228.554	4
15755.5488	5425.182	4
15756.1348	5297.16846	4
15757.4189	5323.306	4
15757.82	5436.43945	4
15757.9434	5427.86572	4
15761.6377	5558.92871	4
15762.6494	5780.62354	4
15763.0859	5349.241	4
15766.7422	5209.319	4
15773.7871	5202.45459	4
15774.457	5564.88965	4
15776.4063	5506.21875	4
15776.4209	5219.497	4
15776.499	5494.094	4
15776.5664	5658.121	4
15781.2461	5557.37646	4
15781.5508	5392.961	4
15783.5752	5351.15332	4
15788.54	5672.11475	4
15788.6729	5484.334	4
15788.7646	5414.15527	4
15789.252	5537.385	4
15790.0576	5549.91455	4
15790.09	5817.811	4
15792.9854	5628.16553	4
15797.5264	5422.574	4
15797.5889	5619.06836	4
15797.5977	5440.65	4
15798.5723	5553.09473	4
15799.66	5424.70557	4
15801.0859	5583.413	4
15801.334	5301.49268	4
15805.2256	5372.20459	4
15807.6211	5370.7085	4
15811.7178	5796.548	4
15814.1064	5501.598	4
15815.3818	5647.53174	4
15816.001	5429.6123	4
15816.7549	5315.77441	4
15817.6973	5193.9624	4
15817.9131	5437.32129	4
15818.3535	5644.18262	4
15819.6523	5428.91357	4
15820.0713	5357.067	4
15821.6279	5334.384	4
15822.8193	5488.39355	4
15823.4707	5239.767	4
15823.6113	5342.3584	4
15823.9131	5598.511	4
15825.8076	5172.21533	4
15826.43	5381.975	4
15828.1406	5274.578	4
15829.0322	5462.002	4
15829.5605	5152.363	4
15829.998	5375.14258	4
15830.8164	5388.75146	4
15830.9531	5396.22461	4
15833.0234	5676.883	4
15833.1914	5441.652	4
15833.582	5568.32764	4
15833.7705	5487.88135	4
15834.8955	5341.287	4
15835.8535	5482.67725	4
15836.7441	5563.02832	4
15836.7617	5569.73535	4
15837.6162	5423.146	4
15837.7637	5380.69873	4
15838.418	5473.827	4
15839.2	5562.038	4
15839.4717	5438.20947	4
15840.6533	5514.68848	4
15840.6963	5477.507	4
15841.1152	5484.57227	4
15841.23	5636.68	4
15841.9795	5541.04834	4
15842.1123	5435.62158	4
15843.1621	5483.898	4
15843.4629	5458.12549	4
15843.7988	5465.45361	4
15844.582	5630.03955	4
15846.3438	5586.989	4
15848.8467	5620.88	4
15849.9248	5560.338	4
15851.92	5524.63867	4
15852.585	5599.79443	4
15853.3682	5609.26074	4
15853.4482	5631.98242	4
15854.4258	5571.90674	4
15854.832	5655.55029	4
15858.4492	5545.23438	4
15858.8467	5434.49072	4
15859.417	5531.0127	4
15861.4629	5574.651	4
15861.83	5501.07373	4
15862.0547	5439.395	4
15862.32	5300.5625	4
15862.4658	5591.48975	4
15862.7578	5607.121	4
15862.9023	5509.992	4
15862.9355	5610.70947	4
15863.8525	5553.634	4
15864.3584	5460.93555	4
15868.1748	5371.085	4
15868.9951	5584.60059	4
15869.5684	5635.229	4
15870.9053	5584.272	4
15871.918	5297.072	4
15872.2783	5445.92236	4
15872.3174	5505.59375	4
15872.543	5443.94971	4
15872.7861	5418.7793	4
15875.0254	5507.469	4
15875.3027	5440.27734	4
15877.31	5595.04053	4
15877.3281	5291.674	4
15877.7842	5545.546	4
15880.3809	5513.17139	4
15880.6211	5598.438	4
15880.8184	5403.694	4
15882.1719	5480.259	4
15882.3193	5462.9	4
15884.3242	5460.617	4
15884.6553	5357.49463	4
15884.6875	5724.4873	4
15885.1338	5709.11426	4
15885.7422	5807.37158	4
15887.1475	5219.129	4
15887.1914	5642.48	4
15888.7744	5653.243	4
15889.9727	5441.69434	4
15890.5654	5430.03369	4
15890.9922	5475.30762	4
15891.75	5503.996	4
15891.7686	5218.17871	4
15892.3613	5533.934	4
15892.4707	5417.05859	4
15892.8105	5587.66064	4
15896.0684	5546.46143	4
15897.0186	5261.43945	4
15898.9453	5589.45459	4
15899.9482	5484.02	4
15900.9951	5430.81543	4
15901.0693	5424.081	4
15902.623	5335.603	4
15904.8809	5381.909	4
15906.082	5228.8457	4
15907.0879	5400.539	4
15909.0537	5375.565	4
15909.958	5458.25342	4
15909.9639	5711.47266	4
15911.6523	5606.462	4
15911.7822	5418.349	4
15914.5059	5487.50928	4
15914.543	5701.971	4
15914.82	5485.9917	4
15915.1357	5896.49658	4
15915.8926	5318.02148	4
15916.0254	5720.75244	4
15917.2441	5368.52051	4
15918.3291	5348.56738	4
15918.78	5532.586	4
15922.9375	5505.017	4
15923.1729	5537.01563	4
15923.2061	5353.591	4
15923.2979	5671.843	4
15923.4395	5665.979	4
15925.1465	5672.1084	4
15927.5684	5756.56	4
15928.6855	5327.58154	4
15929.6982	5617.184	4
15929.85	5616.25732	4
15931.332	5515.964	4
15931.5957	5751.888	4
15932.29	5414.01855	4
15936.0459	5106.814	4
15937.52	5545.336	4
15938.1758	5379.23633	4
15939.1377	5618.539	4
15940.0947	5789.57031	4
15941.1563	5397.451	4
15941.3369	5914.67041	4
15943.0928	5298.3667	4
15943.1406	5876.9165	4
15944.0146	5344.324	4
15946.1621	5622.67773	4
15947.793	5671.08	4
15947.917	5234.039	4
15947.9258	5459.52148	4
15948.0459	5407.43945	4
15948.3652	5446.306	4
15948.8926	5484.696	4
15948.9795	5400.222	4
15952.8574	5565.803	4
15952.8994	5442.57373	4
15953.0938	5527.49	4
15953.85	5859.29541	4
15954.8955	5681.44141	4
15955.74	5274.515	4
15957.1338	5790.62158	4
15958.957	5554.111	4
15960.0586	5693.426	4
15961.9277	5577.008	4
15962.376	5577.851	4
15963.01	5458.393	4
15964.1406	5440.346	4
15964.8271	5525.04834	4
15964.9316	5558.59131	4
15965.2256	5587.191	4
15965.3018	5643.862	4
15965.8213	5443.374	4
15966.7109	5486.1416	4
15966.8115	5517.26025	4
15969.9111	5470.909	4
15970.9307	5684.19775	4
15971.4961	5439.87158	4
15971.91	5646.095	4
15974.8213	5683.735	4
15977.792	5357.532	4
15978.2363	5296.46631	4
15978.2607	5652.446	4
15978.2725	5575.846	4
15979.5508	5502.67432	4
15980.0107	5591.21045	4
15980.5635	5620.121	4
15980.6436	5323.109	4
15980.873	5481.261	4
15981.5381	5731.082	4
15982.5381	5997.034	4
15983.2139	5487.07373	4
15983.2314	5405.303	4
15984.2412	5518.486	4
15984.7578	5534.17334	4
15988.8027	5228.892	4
15990.6533	5578.73242	4
15991.1191	5478.79	4
15991.9238	5627.891	4
15992.1426	5732.59131	4
15992.1787	5444.67	4
15992.63	5557.01172	4
15992.6719	5300.36963	4
15993.082	5597.36035	4
15993.1553	5529.396	4
15997.168	5733.27637	4
15997.9395	5500.339	4
15998.9746	5882.532	4
15999.5313	5635.55859	4
15999.6377	5472.554	4
15999.65	5953.36768	4
15999.94	5572.456	4
16000.6787	5423.84229	4
16001.0361	5536.96973	4
16001.1025	5566.07666	4
16001.2432	5554.287	4
16001.2988	5500.23145	4
16001.4971	6067.73047	4
16001.916	5512.088	4
16004.09	5326.87646	4
16004.501	5693.136	4
16004.5762	5319.63525	4
16005.6553	5620.05859	4
16005.8115	5501.532	4
16007.0781	5564.45947	4
16008.3564	5545.871	4
16009.15	5615.90332	4
16009.3721	5598.17334	4
16009.8252	5350.10059	4
16010.6611	5617.174	4
16011.5557	5818.941	4
16013.9326	5414.536	4
16014.377	5690.133	4
16015.1182	5470.69629	4
16016.3809	5685.22266	4
16016.8057	5441.925	4
16016.85	5701.13232	4
16016.8555	5552.837	4
16017.7148	5512.939	4
16017.793	5319.52	4
16017.9248	5408.135	4
16019.7627	5491.945	4
16021.4258	5697.82373	4
16021.4736	5671.15771	4
16022.1719	5489.1875	4
16022.8984	5296.921	4
16023.9521	5989.39844	4
16024.3662	5677.58057	4
16025.3965	5390.59326	4
16026.542	5504.366	4
16026.5938	5451.50244	4
16026.665	5675.445	4
16027.1582	5655.11	4
16028.3691	5621.71826	4
16029.0137	5635.628	4
16029.8564	5570.773	4
16030.6641	5532.348	4
16032.4561	5831.886	4
16033.6338	5773.508	4
16033.7	5616.92334	4
16034.6914	5592.48438	4
16034.8066	5600.497	4
16035.2969	5610.013	4
16035.5234	5352.8833	4
16035.627	5661.44873	4
16035.8047	5664.482	4
16035.8232	5283.308	4
16035.9932	5507.854	4
16036.5029	5634.884	4
16037.0869	5564.97266	4
16037.1143	5394.248	4
16038.2559	5671.55029	4
16038.2578	5414.939	4
16038.6338	5357.04736	4
16038.8867	5560.41064	4
16039.1191	5463.75342	4
16039.126	5883.816	4
16040.2861	5544.05566	4
16040.5732	5676.82959	4
16040.6289	5396.95068	4
16041.0234	5640.429	4
16041.2617	5672.118	4
16041.49	5512.46045	4
16043.752	5290.44434	4
16044.1611	5637.077	4
16046.0625	5658.49268	4
16046.42	5637.579	4
16047.6133	5601.88525	4
16047.89	5571.81543	4
16049.3232	5221.14746	4
16049.8125	5857.93164	4
16050.4951	5577.949	4
16052.2549	5571.11768	4
16052.4	5566.74365	4
16052.6572	5391.971	4
16053.27	5330.24268	4
16054.7422	5493.798	4
16055.1436	5521.63672	4
16055.582	5359.13525	4
16056.8574	5806.5835	4
16057.7168	5675.14648	4
16058.2656	5570.944	4
16058.373	5595.04053	4
16058.5752	5280.74756	4
16058.8086	5556.862	4
16059.4844	5369.21875	4
16061.3564	5304.74463	4
16062.4512	6084.92139	4
16062.7061	5749.432	4
16064.5625	5573.33057	4
16064.9658	5462.213	4
16065.9668	5389.776	4
16066.09	5764.909	4
16067.6787	5430.551	4
16069.6436	5340.696	4
16070.0244	5397.046	4
16070.542	5357.57471	4
16070.6523	5562.962	4
16070.9434	5674.747	4
16073.2041	5504.758	4
16073.3711	5758.73	4
16073.7393	5647.57	4
16074.44	5641.963	4
16074.915	5768.325	4
16074.9463	5530.2124	4
16074.95	5420.692	4
16075.7188	5920.42139	4
16076.7139	5580.522	4
16077.1514	5560.454	4
16078.2109	5755.87451	4
16078.3115	5436.382	4
16080.5039	5368.658	4
16080.9072	5542.76367	4
16080.9688	5531.768	4
16081.36	5919.59766	4
16081.5938	5925.022	4
16081.7832	5583.57764	4
16082.0059	5672.44043	4
16082.333	5758.01	4
16082.7979	5771.62	4
16083.5273	5794.391	4
16084.3828	5658.87451	4
16085.1582	5586.77637	4
16085.7334	5781.35059	4
16085.9111	5693.80127	4
16085.9932	5388.90039	4
16087.1777	5582.79	4
16087.209	5511.04346	4
16088.6553	5337.06934	4
16090.0889	5828.006	4
16090.127	5629.855	4
16090.4521	5425.076	4
16091.0986	5635.511	4
16091.38	5618.677	4
16091.708	5491.175	4
16091.7637	6140.5166	4
16092.4063	5914.87	4
16092.8857	5618.74463	4
16093.3779	5615.96533	4
16093.6641	5876.57764	4
16093.7383	5673.62939	4
16094.0342	5491.157	4
16094.4277	5687.84131	4
16094.6377	5561.925	4
16094.8828	5509.42871	4
16096.1855	5860.126	4
16096.3877	5546.79346	4
16098.585	5590.632	4
16098.7031	5455.74658	4
16098.73	5945.09961	4
16098.96	5618.84863	4
16100.1367	5800.09229	4
16100.3564	5642.81348	4
16100.3887	5612.602	4
16100.4639	5626.91943	4
16100.625	5824.91	4
16102.55	5567.686	4
16103.1211	5761.1084	4
16103.5449	5635.69043	4
16103.7627	5493.09961	4
16104.03	5527.39355	4
16104.15	5719.86475	4
16104.2246	5741.68359	4
16106.14	5802.85938	4
16106.8057	5647.249	4
16106.8281	5632.23047	4
16106.8389	5385.83	4
16107.2	5307.17041	4
16107.6924	5782.236	4
16108.3691	5737.86035	4
16108.4912	5854.6333	4
16108.68	5527.832	4
16109.1162	5581.434	4
16109.5771	5760.879	4
16110.1035	5706.17627	4
16110.3447	5771.13672	4
16110.3828	5862.2876	4
16112.1406	5838.985	4
16113.1689	5933.268	4
16113.292	5638.90234	4
16114.01	5628.94531	4
16114.3018	5653.21729	4
16115.4854	5336.986	4
16115.582	5630.07129	4
16116.0225	5632.663	4
16116.3086	5966.25635	4
16116.8057	5748.80371	4
16116.8389	5852.92041	4
16117.0107	5507.124	4
16117.3447	5637.79346	4
16117.3877	5782.345	4
16117.4473	5585.074	4
16117.7666	5558.0293	4
16117.8652	5909.02734	4
16119.2041	5744.171	4
16119.8994	5685.99072	4
16120.1436	5578.627	4
16121.1348	5957.32471	4
16121.9883	5639.816	4
16122.0361	5681.16846	4
16122.5254	5810.05859	4
16123.0117	5443.28	4
16123.7754	5467.671	4
16123.9746	5670.97461	4
16124.15	5323.03857	4
16124.3145	5192.62061	4
16124.5947	5786.582	4
16126.1328	5695.56348	4
16126.1426	5676.623	4
16126.6289	5646.32129	4
16127.0186	5478.65234	4
16127.7959	5842.72266	4
16127.9395	5375.482	4
16129.0273	5657.524	4
16129.3789	5843.45166	4
16129.5811	5788.86963	4
16130.5684	5890.7207	4
16131.2314	5875.72754	4
16131.668	5691.326	4
16131.7275	5927.505	4
16131.8008	5796.24463	4
16131.9229	5564.53857	4
16132.2158	5795.306	4
16132.8877	5626.69238	4
16133.1963	5739.37	4
16133.458	5679.825	4
16133.8359	5657.12061	4
16134.709	5759.53467	4
16134.7295	5454.009	4
16136.3389	5465.426	4
16137.334	5555.147	4
16138.1084	5547.989	4
16138.8955	5805.3457	4
16138.9043	5635.16162	4
16138.9121	5700.453	4
16139.3965	5558.211	4
16139.4424	5431.968	4
16140.1016	5449.816	4
16140.5615	5585.296	4
16140.93	5738.79932	4
16141.584	5521.62646	4
16141.7881	5334.228	4
16142.0684	5566.976	4
16142.4541	5349.05762	4
16142.5439	6103.055	4
16142.8135	5586.246	4
16143.32	5292.147	4
16143.4268	5828.04834	4
16143.4941	5757.69629	4
16143.9209	5658.058	4
16144.1787	5583.943	4
16144.3672	5743.307	4
16144.3945	5640.55859	4
16145.1172	5610.45752	4
16145.7988	5473.3	4
16146.332	5548.17432	4
16146.8027	6049.42529	4
16146.8105	6102.906	4
16147.0762	5606.27	4
16147.8115	5649.29248	4
16148.4473	5518.302	4
16148.6318	5736.662	4
16148.6387	5896.095	4
16148.9541	5711.07568	4
16149.1016	5696.275	4
16149.1855	5726.902	4
16149.2617	5874.967	4
16149.9131	5726.95459	4
16150.6709	5810.481	4
16151.3564	6046.26367	4
16151.4551	5702.14648	4
16152.54	5681.332	4
16152.8105	5779.057	4
16152.877	5752.719	4
16153.5	5510.544	4
16154.6055	5877.57666	4
16154.9014	5604.60547	4
16155.0859	5988.09766	4
16155.3789	5534.484	4
16155.9453	5531.78564	4
16156.5049	5694.472	4
16157.123	5298.45654	4
16157.293	5539.304	4
16157.5322	5899.72168	4
16157.9814	5580.673	4
16158.4072	5931.39844	4
16158.5684	5835.30029	4
16158.6348	5560.88525	4
16159.1338	5657.901	4
16159.1768	5475.142	4
16159.42	5757.652	4
16159.4932	5711.06641	4
16160.5723	5885.896	4
16161.0693	5658.52051	4
16161.8965	5534.23926	4
16162.4131	5970.608	4
16162.7295	5540.588	4
16163.9248	5733.87549	4
16164.2266	5361.6333	4
16164.98	5976.467	4
16165.1025	5821.922	4
16165.5928	5779.82227	4
16165.916	5695.1543	4
16166.1582	5376.04639	4
16166.5156	5794.81348	4
16166.6836	5897.9917	4
16166.9463	5356.63965	4
16167.4824	5678.751	4
16167.7168	5545.133	4
16168.7393	5566.719	4
16169.9775	5898.25049	4
16170.8047	5672.362	4
16171.042	5851.39844	4
16171.1611	5506.05762	4
16171.2813	5596.8667	4
16171.8662	5631.687	4
16172.084	5482.99854	4
16172.5859	5869.769	4
16173.0371	5396.10059	4
16173.1973	5786.28369	4
16173.3105	5795.252	4
16173.6348	5926.653	4
16174.0508	5379.90332	4
16174.332	5976.377	4
16174.84	5675.82373	4
16174.9619	5553.97949	4
16175.4121	5727.3125	4
16175.8018	5659.303	4
16176.3164	5655.21338	4
16176.8164	5690.991	4
16177.082	5821.09033	4
16177.3271	5523.90332	4
16177.5977	5703.32227	4
16177.92	5625.65039	4
16178.8574	6140.961	4
16179.9209	5935.383	4
16180.0225	5807.29443	4
16180.0879	5481.76	4
16180.498	5835.806	4
16180.8545	5461.621	4
16181.1719	6072.464	4
16181.1816	5401.92627	4
16181.4893	5804.19043	4
16181.6016	5426.069	4
16181.7461	5684.946	4
16181.9531	5703.00439	4
16182.7764	5679.51	4
16182.9863	5712.02051	4
16183.9746	5956.66748	4
16184.418	5770.32227	4
16184.6133	5599.63232	4
16184.6221	5497.92529	4
16184.6758	5795.42725	4
16185.043	5815.53	4
16185.1143	6128.64453	4
16185.4883	5474.68848	4
16185.7246	5557.73145	4
16185.7344	5486.458	4
16186.24	5791.71729	4
16186.6035	5516.152	4
16186.999	5651.62256	4
16187.0449	5569.51465	4
16187.27	5829.7334	4
16188.1367	5714.074	4
16188.1826	5789.42773	4
16188.55	5645.751	4
16188.7129	5916.151	4
16188.7676	5720.64063	4
16188.9141	5807.459	4
16190.3145	5598.125	4
16190.82	5776.751	4
16191.3018	5530.64355	4
16191.76	5914.394	4
16192.3955	5873.73926	4
16193.3154	5570.837	4
16193.3418	5336.3916	4
16193.4414	5934.25	4
16193.5557	5530.24072	4
16193.5928	5816.056	4
16193.8193	5813.03271	4
16195.3047	5818.00342	4
16195.8652	5980.6	4
16196.585	5593.98633	4
16196.9316	5682.48242	4
16197.1328	5431.61035	4
16197.3184	5353.93848	4
16197.376	6159.426	4
16197.4023	5765.941	4
16197.4268	5702.11572	4
16197.8154	5862.383	4
16198.1895	5943.165	4
16198.7422	5792.848	4
16198.7441	5736.787	4
16200.1133	5828.018	4
16200.1709	5840.46045	4
16200.335	5555.76953	4
16200.6123	5486.32861	4
16201.292	5749.641	4
16201.9668	5892.135	4
16202.002	5475.465	4
16202.15	5690.945	4
16202.3555	5811.809	4
16203.041	5790.576	4
16203.1621	5938.69971	4
16203.8057	5728.872	4
16204.43	5813.504	4
16205.002	5839.88867	4
16205.3359	5996.13965	4
16205.5693	5673.93555	4
16205.5938	5748.09473	4
16206.0459	5602.77	4
16206.1035	5523.114	4
16206.1123	5749.485	4
16206.1475	5695.108	4
16206.6162	5301.964	4
16206.6621	5490.659	4
16206.666	5762.91846	4
16208.1768	5577.438	4
16208.3008	5630.22168	4
16208.7764	5613.643	4
16208.957	5649.319	4
16209.0547	5409.87646	4
16209.0762	5596.88135	4
16209.249	5507.689	4
16209.5332	5932.684	4
16209.9072	5804.83252	4
16210.4941	5606.463	4
16211.4717	6043.42	4
16211.7529	5723.316	4
16212.9688	5854.2	4
16213.2734	5936.12	4
16213.68	5909.433	4
16213.9678	5967.6084	4
16214.1055	5463.564	4
16214.3291	5577.069	4
16214.4385	5572.063	4
16214.8115	5828.799	4
16215.0225	5756.12451	4
16215.3135	5811.333	4
16215.5557	5841.11475	4
16215.6641	5588.2583	4
16215.8438	5806.0874	4
16217.0811	5803.318	4
16217.0957	5592.97656	4
16217.4961	5849.125	4
16217.8008	5515.227	4
16218.4258	5687.86426	4
16218.6543	5522.208	4
16219.3389	6006.4917	4
16219.5313	5834.713	4
16220.7148	5786.91846	4
16220.8271	5475.91162	4
16221.0352	5538.208	4
16221.0508	5728.3335	4
16221.0693	5441.23828	4
16221.3379	5792.76758	4
16221.7363	5552.02441	4
16221.9443	5522.65674	4
16221.9873	5721.83545	4
16222.1387	5663.12646	4
16222.2188	5675.167	4
16223.3271	5482.341	4
16224.0508	5654.76855	4
16225.0938	5720.25146	4
16225.1758	5567.203	4
16225.1973	5972.50244	4
16225.2607	5565.2124	4
16225.7734	5663.73633	4
16226.502	5797.962	4
16226.8906	5854.65137	4
16227.917	6013.55469	4
16230.0947	5891.351	4
16230.9561	5962.956	4
16231.8232	6149.172	4
16232.0225	5889.931	4
16232.28	5701.578	4
16232.5146	6047.981	4
16232.6973	5624.31641	4
16232.9717	5484.78564	4
16233.0732	5895.22168	4
16233.7764	5654.155	4
16234.0742	5697.2666	4
16234.13	5670.92529	4
16234.9424	5815.39648	4
16235.1035	6001.9165	4
16235.5029	5790.82764	4
16235.6553	5716.17529	4
16235.6836	5768.466	4
16235.7637	5815.063	4
16235.9121	5443.53369	4
16236.1885	5492.226	4
16236.7852	5619.07568	4
16236.8047	5684.901	4
16236.9971	5702.04639	4
16237.0723	5651.01758	4
16237.0938	5782.183	4
16237.8545	5686.72559	4
16238.0625	5745.76855	4
16238.292	5831.803	4
16238.5088	5513.40234	4
16239.2686	6104.23242	4
16239.5254	6051.436	4
16239.9072	5814.77734	4
16239.959	5449.801	4
16239.98	5678.08	4
16240.5186	5738.16455	4
16240.5566	5761.23926	4
16240.5635	5854.26	4
16241.08	5889.67139	4
16241.31	5717.761	4
16241.3193	5723.2	4
16241.6631	5613.77246	4
16241.7012	5711.127	4
16241.8467	5740.774	4
16241.9512	5597.754	4
16242.2813	5921.91748	4
16242.459	5682.407	4
16242.4912	5781.42773	4
16242.54	5466.33154	4
16242.8076	5859.798	4
16242.83	5889.82	4
16243.4639	5877.80859	4
16244.1445	5554.94141	4
16244.16	5610.87354	4
16244.5127	5691.67041	4
16244.707	6065.24951	4
16244.8193	5817.48242	4
16245.1289	5636.50342	4
16245.2129	5815.44775	4
16245.5537	5624.225	4
16245.9121	5723.959	4
16246.1221	5271.505	4
16246.5449	5695.411	4
16246.5762	5796.255	4
16246.5967	5908.62646	4
16246.6016	5653.775	4
16247.4053	5524.17236	4
16247.416	5746.688	4
16247.8311	5777.121	4
16248.4619	5639.97656	4
16248.958	5771.28662	4
16249.0137	6023.661	4
16249.1953	5671.2793	4
16249.4346	5831.13525	4
16249.9863	5780.277	4
16250.8477	5663.93164	4
16251.0605	5621.488	4
16251.3	5542.56055	4
16251.4326	5837.36035	4
16251.4707	5666.632	4
16251.5117	5904.79736	4
16251.65	5658.29346	4
16251.6875	5732.361	4
16252.0273	5743.80566	4
16252.1982	5764.78174	4
16252.23	5771.1167	4
16252.5723	5804.38	4
16252.5879	5754.8457	4
16253.3086	5685.371	4
16254.0518	5955.8877	4
16254.6563	5693.609	4
16254.7109	5754.589	4
16255.1963	5596.256	4
16255.4941	5719.366	4
16256.1123	5676.24951	4
16256.1367	5729.513	4
16256.1436	5778.678	4
16256.21	5825.79	4
16256.6543	5898.0874	4
16256.9619	5450.334	4
16257.3936	5847.193	4
16257.4033	5652.85938	4
16257.5479	5644.608	4
16257.7373	5888.879	4
16257.8965	5768.198	4
16257.8984	5512.23828	4
16258.0146	5948.571	4
16258.5049	5781.13135	4
16258.63	5282.536	4
16258.665	6039.45947	4
16258.7549	5755.835	4
16258.8652	5724.10254	4
16259.0869	5437.35938	4
16259.2275	5551.2876	4
16259.32	5476.668	4
16259.5332	5700.85547	4
16259.7373	5450.522	4
16259.74	5910.918	4
16259.7725	5575.841	4
16260.1094	5612.629	4
16260.2578	5645.75928	4
16260.4346	5835.382	4
16260.4814	5908.03857	4
16260.6436	5828.858	4
16260.9072	5959.022	4
16261.7539	5710.37939	4
16262.0938	5679.278	4
16262.5059	5474.963	4
16262.6064	5750.326	4
16262.7266	5620.37842	4
16262.7607	5758.078	4
16262.8672	5643.511	4
16263.02	5709.208	4
16263.1436	5640.327	4
16263.1758	5513.78467	4
16263.208	5946.92773	4
16263.3408	5669.8667	4
16263.3457	5753.486	4
16263.6221	5780.926	4
16263.7285	5754.537	4
16263.833	5846.10352	4
16263.915	5625.22656	4
16264.5586	5914.607	4
16264.6563	5807.88867	4
16265.0635	5905.22852	4
16265.1523	5791.56738	4
16265.2471	5799.171	4
16265.8184	5687.215	4
16265.8535	5731.07959	4
16266	5917.276	4
16266.1328	5571.44	4
16266.1914	5608.12158	4
16266.2441	5742.69141	4
16266.6523	5894.92529	4
16266.6563	5709.19531	4
16266.8213	5771.44336	4
16266.8271	5581.483	4
16267.2891	5895.791	4
16267.8174	5666.511	4
16269.1582	5813.93262	4
16269.7119	5373.591	4
16269.8887	5751.01758	4
16270.3926	5724.38135	4
16270.4287	5684.19971	4
16270.98	5847.18945	4
16271.5244	5671.90234	4
16271.5967	5616.149	4
16271.7637	5442.473	4
16272.0371	5496.48145	4
16272.2891	5427.485	4
16272.6113	5910.155	4
16272.6963	5609.23145	4
16272.7275	5769.768	4
16273.11	5918.794	4
16273.3516	6038.158	4
16273.3906	6002.841	4
16273.668	5807.604	4
16273.7568	5726.10742	4
16273.877	5977.28564	4
16273.8965	5567.782	4
16274.3809	5830.13574	4
16274.63	5443.59229	4
16274.959	5761.8	4
16274.9863	6116.776	4
16275.1484	5397.32471	4
16275.1807	5781.53174	4
16275.5186	5754.16553	4
16275.5957	6043.16846	4
16275.7705	5616.92041	4
16276.2578	5957.546	4
16277.5049	5816.345	4
16277.5586	5953.111	4
16277.6807	5373.974	4
16277.7314	5720.582	4
16278.0977	5689.986	4
16278.1191	5466.534	4
16278.2676	5885.544	4
16278.4248	5684.3584	4
16278.6182	6041.46143	4
16279.5068	5433.136	4
16279.5225	5487.67236	4
16279.72	5769.25049	4
16279.8477	5680.98535	4
16279.9268	5964.30371	4
16280.2666	5948.81836	4
16281.3447	6161.288	4
16281.4766	5535.75342	4
16281.4941	5884.35	4
16281.708	5751.96533	4
16281.9736	6142.216	4
16282.0166	5703.588	4
16282.0264	5849.57861	4
16282.2236	5868.714	4
16283.5791	5628.559	4
16283.8916	5850.703	4
16284.0264	5682.46729	4
16284.292	5513.10547	4
16284.7441	5752.03369	4
16285.3369	5721.85	4
16285.626	5840.93	4
16285.668	5909.94727	4
16286.002	5747.694	4
16286.1738	5438.74561	4
16286.9512	5712.161	4
16287.1738	5541.51953	4
16287.3906	5904.365	4
16287.4814	5848.78857	4
16287.4941	5825.70947	4
16287.7871	5848.34326	4
16287.8916	5676.84863	4
16288.1465	5633.23633	4
16288.5176	5763.373	4
16288.5264	5750.04	4
16288.8672	5764.499	4
16288.8887	5710.758	4
16289.043	5932.82568	4
16289.2412	5638.5376	4
16289.46	5840.92725	4
16289.52	6109.54443	4
16290.0439	5854.64258	4
16290.4277	5650.51465	4
16290.7188	5303.331	4
16291.08	5655.80762	4
16291.5391	5810.00439	4
16291.6328	5708.711	4
16292.0527	5850.707	4
16292.1553	5702.955	4
16292.3135	5725.851	4
16292.3984	5599.62158	4
16293.207	5718.452	4
16293.4111	5774.80957	4
16293.4863	5923.01855	4
16293.7852	5662.5625	4
16294.0254	5621.618	4
16294.0762	5872.05957	4
16294.27	5609.12549	4
16294.2783	5936.463	4
16294.3086	5756.7	4
16294.7891	5819.962	4
16295.0654	5773.049	4
16295.3145	5925.881	4
16295.4492	5480.984	4
16295.54	5863.8335	4
16295.5938	5763.98633	4
16295.7539	5541.83936	4
16295.77	5732.776	4
16296.3105	5734.116	4
16296.3418	5879.753	4
16296.7783	5858.19141	4
16297.1914	5527.693	4
16297.5518	5514.717	4
16297.7041	5858.238	4
16298.5449	5894.15234	4
16298.6582	5600.284	4
16298.9141	5738.284	4
16299.0371	5617.161	4
16299.1836	5821.277	4
16299.1943	5948.35547	4
16299.6875	5542.057	4
16299.7939	5765.098	4
16299.8281	5790.76	4
16300.4844	5869.276	4
16300.9561	5801.66357	4
16300.959	6110.22363	4
16301.0293	6083.51	4
16301.2637	5650.31738	4
16301.3027	5852.38428	4
16301.623	5844.31	4
16301.8359	5677.912	4
16301.9531	5888.45361	4
16302.2188	5861.982	4
16302.2471	5894.515	4
16302.6426	5924.116	4
16303.0859	5956.452	4
16303.5576	5874.21338	4
16303.624	5378.34766	4
16303.7168	6021.839	4
16303.83	5814.69873	4
16304.1787	5843.872	4
16304.2031	5666.121	4
16304.2861	5574.769	4
16304.4775	5618.988	4
16304.793	5768.9917	4
16305.0654	5950.588	4
16305.12	5836.331	4
16305.6074	5820.2373	4
16306.167	5776.04736	4
16306.5244	5849.483	4
16307.3252	5907.637	4
16307.4209	5738.04834	4
16307.4775	5553.35254	4
16307.5244	5770.24268	4
16307.583	5560.46729	4
16308.498	5781.578	4
16309.01	5814.477	4
16309.1191	5804.751	4
16309.5283	5577.09	4
16309.6318	5650.63965	4
16309.6787	5347.722	4
16309.7441	5766.25244	4
16309.9795	5629.76758	4
16309.9961	5856.62744	4
16310.6982	6066.004	4
16310.8311	5500.609	4
16311.0059	5554.233	4
16311.1641	5853.93652	4
16311.1816	5625.91455	4
16311.3262	5639.36133	4
16311.5088	5724.898	4
16311.9531	5814.61133	4
16312.0068	5844.802	4
16312.0459	5755.52051	4
16312.3125	5689.28467	4
16312.373	5977.27734	4
16312.3877	5931.257	4
16312.4932	5682.533	4
16312.5537	5856.025	4
16312.6514	5978.72559	4
16312.7246	5864.63867	4
16312.9238	5842.29248	4
16313.3828	5974.64551	4
16313.4756	5663.05664	4
16313.6533	5814.82227	4
16313.6543	5793.235	4
16313.88	5810.69141	4
16313.9434	5746.477	4
16314.4619	5920.45947	4
16314.5459	6025.07373	4
16314.5977	5875.759	4
16314.6357	5786.61035	4
16314.8691	5798.24756	4
16314.9932	5757.30566	4
16315.043	6019.505	4
16315.123	5550.82031	4
16315.17	5738.21973	4
16315.1943	5776.70264	4
16315.2861	5742.445	4
16315.91	5712.41162	4
16316.0381	5493.67725	4
16316.3086	5660.017	4
16316.501	5631.98535	4
16316.5439	5709.02832	4
16317.0273	5984.01	4
16317.3984	5865.7915	4
16317.5664	5697.618	4
16317.6748	5570.047	4
16317.6846	5799.84131	4
16317.9883	5775.75	4
16318.0283	5814.26172	4
16318.5264	5848.29346	4
16318.7432	5819.25439	4
16318.7725	5814.882	4
16318.917	5463.851	4
16319.1748	5917.576	4
16319.4277	5852.142	4
16319.7588	6007.38	4
16319.9453	5603.84668	4
16320.2412	5981.96973	4
16320.2686	5769.08	4
16320.6621	5905.702	4
16321.0088	5824.066	4
16321.2285	6132.311	4
16321.5029	5989.49951	4
16321.5791	5892.98633	4
16321.627	5458.35352	4
16321.668	5789.118	4
16321.7861	5836.49463	4
16321.8311	5862.592	4
16321.8691	5785.66455	4
16321.875	6188.62646	4
16321.9629	5774.46045	4
16322.207	5716.445	4
16322.2275	5883.004	4
16322.41	5858.48242	4
16322.4277	5529.59766	4
16322.4307	5758.66455	4
16322.5176	5876.218	4
16322.5723	5709.407	4
16323.2549	5475.898	4
16323.5859	5466.36768	4
16323.77	5618.57471	4
16324.0732	5686.5376	4
16324.1055	5663.344	4
16324.1787	5951.364	4
16324.2041	5660.34033	4
16324.23	5634.1084	4
16324.3447	5669.346	4
16324.3945	5879.94873	4
16324.5264	5654.218	4
16324.6807	5913.34326	4
16324.8271	5725.024	4
16324.9512	5884.90625	4
16325.1309	5822.41748	4
16325.2959	5737.00439	4
16325.6084	5723.13135	4
16325.625	5820.5415	4
16326.1016	5707.455	4
16326.25	5385.92334	4
16326.3857	6110.83057	4
16327.0459	5931.15771	4
16327.0518	5616.9873	4
16327.1572	6042.407	4
16327.1631	5410.61035	4
16327.35	5616.57031	4
16327.5615	5670.719	4
16327.5957	6090.92432	4
16327.6777	5615.662	4
16327.7832	5916.504	4
16327.9746	5762.278	4
16328.3594	5822.619	4
16328.9014	5901.397	4
16329.3633	5697.963	4
16329.5566	5678.85059	4
16329.7051	5724.38037	4
16329.9707	5686.15625	4
16330.0059	5608.53125	4
16330.0781	5519.21875	4
16330.1055	5892.087	4
16330.4658	5712.25244	4
16330.6748	5876.499	4
16330.6826	5887.424	4
16330.7266	5905.53955	4
16330.8408	6065.51855	4
16331.0068	5885.42041	4
16331.1367	5845.33545	4
16331.1572	5757.642	4
16331.4336	5680.22	4
16331.6123	5438.736	4
16331.7822	5772.468	4
16332.1436	5636.30566	4
16332.31	6085.807	4
16332.6016	5665.44336	4
16333.1211	5733.965	4
16333.1328	5876.387	4
16333.1445	5705.70068	4
16333.4326	5707.773	4
16333.7539	5722.47461	4
16333.8662	5815.24561	4
16333.98	5737.95947	4
16333.99	5935.75342	4
16334.0615	6054.92725	4
16334.1084	5850.38525	4
16334.1914	5848.41	4
16334.6563	5654.59473	4
16334.8545	5887.863	4
16334.9873	5603.19141	4
16335.1006	5742.77637	4
16335.1152	5972.834	4
16335.31	5432.78174	4
16335.3623	5746.37158	4
16335.3818	5794.672	4
16335.584	5722.279	4
16335.87	5781.54932	4
16335.9766	6100.14258	4
16336.0605	6174.19238	4
16336.1318	5707.14453	4
16336.584	5640.48	4
16336.6748	5753.273	4
16336.6855	5680.024	4
16336.8291	5767.066	4
16337.0479	5820.66357	4
16337.2393	5835.29248	4
16337.3848	5684.64551	4
16337.5938	5956.32764	4
16337.6875	5789.742	4
16337.8047	5854.51367	4
16338.1865	5719.952	4
16338.1953	5522.5957	4
16338.5381	5612.52246	4
16338.5518	5634.12061	4
16338.6279	5600.056	4
16338.6367	5977.614	4
16338.6572	5605.683	4
16338.6787	5899.85059	4
16338.8828	5773.16846	4
16339.0088	5656.48	4
16339.0859	5697.512	4
16339.1963	5622.6167	4
16339.6152	5930.557	4
16339.6279	5806.772	4
16339.7969	5935.20264	4
16340.168	5607.15137	4
16340.4336	5875.81	4
16340.8984	5603.04443	4
16341.1924	5825.7085	4
16341.458	5816.834	4
16341.5342	5775.26563	4
16341.6475	5872.84229	4
16341.7617	5872.562	4
16342.2539	5818.824	4
16342.5547	6056.325	4
16342.5664	5943.9165	4
16342.6123	5714.06445	4
16342.9023	6004.816	4
16342.9033	5681.97949	4
16343.2158	5861.055	4
16343.3584	5878.467	4
16343.3916	5859.914	4
16343.5293	6064.972	4
16343.5752	5877.73926	4
16343.6738	5924.45	4
16343.8564	5937.82471	4
16343.8613	5601.20166	4
16343.8662	5788.511	4
16343.9756	5864.12451	4
16344.0078	6079.262	4
16344.09	5702.409	4
16344.126	5688.83154	4
16344.4424	5654.1167	4
16344.877	5810.34326	4
16345.1875	5809.76953	4
16346.6533	5612.044	4
16346.8	5709.37549	4
16347.32	5890.62	4
16347.502	5713.913	4
16347.7412	5418.001	4
16347.8516	5767.92725	4
16347.959	5692.0957	4
16347.9893	5721.564	4
16348.0029	5708.826	4
16348.1	5830.115	4
16348.2559	5867.1665	4
16348.416	5649.53467	4
16348.585	5993.75146	4
16348.874	5963.545	4
16348.8984	5787.741	4
16349.124	5771.599	4
16349.5127	5685.052	4
16349.6455	5811.264	4
16349.8633	5598.35156	4
16350.2783	5668.13672	4
16350.3936	5775.192	4
16350.3994	5892.8374	4
16350.4961	5539.924	4
16350.6045	5926.17139	4
16350.8867	5336.53662	4
16351.2441	5785.291	4
16351.4453	5831.687	4
16351.5254	5869.61572	4
16351.665	5506.322	4
16351.707	5644.496	4
16351.87	5928.842	4
16352.16	5861.297	4
16352.3262	5693.245	4
16352.8594	5900.74561	4
16353.1221	5865.21	4
16353.3584	5972.546	4
16353.5039	5704.976	4
16353.6475	5625.727	4
16353.7344	6014.85938	4
16354	5592.72461	4
16354.0039	5729.52344	4
16354.0635	5844.245	4
16354.6172	5851.62158	4
16354.7646	5723.752	4
16354.9414	5604.6	4
16355	5861.655	4
16355.0439	5829.17871	4
16355.13	6012.192	4
16355.21	5894.31348	4
16355.6436	5477.334	4
16355.6885	5765.83252	4
16355.877	5606.156	4
16355.8789	5829.552	4
16355.8848	5630.436	4
16355.9971	5985.58057	4
16356.1709	5917.00537	4
16356.3232	5793.874	4
16356.4541	5718.302	4
16356.4756	5839.32275	4
16356.6309	5851.605	4
16356.8682	5953.682	4
16356.9258	5764.885	4
16357.2979	5533.5293	4
16357.3066	5791.0874	4
16357.3516	5938.7627	4
16357.4063	6041.65234	4
16357.52	5636.51563	4
16357.7471	5820.22559	4
16357.7744	5590.303	4
16357.9287	5713.35449	4
16358.2666	5617.55762	4
16358.5127	5864.07129	4
16358.792	5781.81641	4
16358.8	5791.84131	4
16359.1074	6035.59375	4
16359.2676	5899.84326	4
16359.374	5917.37646	4
16359.4678	5303.229	4
16359.55	5692.717	4
16359.5977	6021.19531	4
16359.626	5715.54443	4
16360.165	5981.36328	4
16360.6357	5778.438	4
16361.0127	5787.709	4
16361.293	5950.24268	4
16361.3408	6099.6377	4
16361.4082	5867.11133	4
16361.4385	5709.978	4
16361.4492	5811.34326	4
16361.66	5714.52051	4
16361.9063	5946.452	4
16362.07	5991.793	4
16362.1787	5896.37256	4
16362.4053	5660.703	4
16362.4326	6034.655	4
16362.502	5424.421	4
16362.6572	5809.8623	4
16362.6582	5672.395	4
16362.709	5730.814	4
16362.7373	5742.897	4
16362.9346	5644.83545	4
16363.0088	5898.754	4
16363.3047	5930.3457	4
16363.3613	5853.85	4
16363.542	5880.011	4
16363.6475	5820.69336	4
16364.0313	5788.184	4
16364.3291	5653.459	4
16364.6875	5821.151	4
16364.7754	6064.3374	4
16364.8574	6149.44238	4
16365.1035	5755.83154	4
16365.2471	5820.40332	4
16365.7178	5839.24072	4
16365.8525	5863.40869	4
16365.8789	5836.00635	4
16365.9043	5759.85742	4
16366.08	5667.01367	4
16366.21	5667.443	4
16366.2832	5860.57959	4
16366.3105	5517.647	4
16366.5674	5859.008	4
16366.6777	5700.79248	4
16366.8936	5680.571	4
16367.0811	5904.95752	4
16367.5732	5699.365	4
16367.6641	6099.108	4
16367.6875	5808.765	4
16367.8008	5709.02051	4
16367.9619	5546.243	4
16368.0674	5647.322	4
16368.1045	5739.543	4
16368.1289	5922.95654	4
16368.2764	5826.20459	4
16368.3037	5755.31445	4
16368.5156	5896.054	4
16368.5635	5843.372	4
16368.6152	5804.95264	4
16368.7656	5800.38135	4
16368.7832	5752.43066	4
16369.793	5765.363	4
16370.0938	5664.455	4
16370.249	5521.82227	4
16370.3262	5961.21729	4
16370.583	5731.10449	4
16370.834	5659.113	4
16370.9014	5955.3833	4
16371.2539	5824.44336	4
16371.2637	5556.73633	4
16371.2754	6022.53662	4
16372.08	5722.146	4
16372.2637	5825.886	4
16372.3945	5825.72656	4
16372.5176	5688.565	4
16372.5283	5978.73633	4
16372.5938	5745.338	4
16373.0029	6053.41357	4
16373.1123	5856.00537	4
16373.1895	5758.45557	4
16373.3525	5875.9375	4
16373.4551	5960.57227	4
16373.4785	5830.74756	4
16373.8184	5639.82227	4
16373.97	5508.005	4
16374.0557	5598.827	4
16374.124	5645.228	4
16374.5371	5843.877	4
16375.0029	5694.96826	4
16375.1572	5668.11768	4
16375.4551	6049.555	4
16375.4951	5756.0835	4
16375.498	5906.24658	4
16375.6826	6255.58	4
16376.0518	5833.243	4
16376.3145	5788.07861	4
16376.4629	5702.596	4
16376.6572	5824.563	4
16376.9209	5840.63525	4
16376.9248	5985.428	4
16376.9326	5992.313	4
16377.1416	5824.40137	4
16377.3291	5776.84863	4
16377.4219	5822.48438	4
16377.4707	5723.446	4
16377.56	5752.59326	4
16377.6406	5840.025	4
16377.918	5644.82764	4
16378.0439	5935.277	4
16378.4922	5856.635	4
16378.6631	5877.49072	4
16378.93	6001.418	4
16378.9639	5680.72852	4
16379.0059	5400.27637	4
16379.7461	6159.36963	4
16379.7969	5780.203	4
16380.0137	5663.76025	4
16380.1729	5868.225	4
16380.2217	5633.66	4
16380.3535	6044.92236	4
16380.3975	5822.45752	4
16380.5986	5788.77148	4
16381.043	5862.541	4
16381.3916	5802.165	4
16381.4014	6061.701	4
16381.55	5919.315	4
16382.0439	5803.473	4
16382.0488	5618.282	4
16382.083	5707.52832	4
16382.4	5762.51172	4
16382.4219	5706.377	4
16382.5908	5902.276	4
16382.6123	5810.537	4
16382.6943	5404.09473	4
16382.8486	5845.896	4
16383.1543	5804.24268	4
16383.3525	6009.309	4
16383.3867	5580.935	4
16383.4629	5961.07227	4
16384.0176	5788.62256	4
16384.1016	5701.448	4
16384.2988	5993.93848	4
16385.0547	5636.683	4
16385.1	5731.43066	4
16385.2969	5732.464	4
16385.3789	5792.65332	4
16385.4355	5441.943	4
16385.4746	5852.152	4
16385.6055	5847.37354	4
16385.71	5825.28271	4
16385.9727	6111.656	4
16386	5698.671	4
16386.209	5681.26953	4
16386.2461	5751.584	4
16386.4375	5652.38525	4
16386.5586	5805.718	4
16386.5664	6102.60645	4
16386.7363	5709.43164	4
16386.8223	5964.01025	4
16386.9258	5980.775	4
16386.96	5657.81152	4
16386.9922	5598.03955	4
16387.0176	5802.429	4
16387.1289	5489.81152	4
16387.166	5772.809	4
16387.3184	5601.641	4
16387.3184	5837.0083	4
16387.3379	5942.7373	4
16387.37	5724.84131	4
16387.9863	6087.862	4
16388.002	5919.42969	4
16388.293	5755.919	4
16388.3926	5985.3	4
16388.4023	5854.44629	4
16388.5566	6066.723	4
16388.7988	5758.07	4
16388.98	5847.13525	4
16389.07	5809.7876	4
16389.1328	5534.76	4
16389.2012	5987.6333	4
16389.5059	5735.996	4
16389.5664	5870.22852	4
16389.6387	5835.35156	4
16389.7148	5611.44629	4
16389.9316	5712.235	4
16390.17	5848.90625	4
16390.2949	5992.059	4
16390.8789	5786.982	4
16391.0664	5607.54932	4
16391.2188	5728.09668	4
16391.4219	5546.511	4
16391.56	5790.35547	4
16391.7344	5767.638	4
16392.02	6103.24951	4
16392.2188	5990.119	4
16392.3652	5847.6167	4
16392.5488	6095.561	4
16392.6621	5667.527	4
16392.9668	5771.537	4
16393.1758	5842.947	4
16393.2168	5870.41162	4
16393.22	5971.365	4
16393.6738	5966.80469	4
16393.78	5389.72656	4
16393.8848	5734.1377	4
16393.957	5740.684	4
16394.1367	5946.56348	4
16394.1719	5632.08	4
16394.5879	5842.99268	4
16394.8848	5836.90674	4
16394.9023	5827.951	4
16395.0254	5817.45361	4
16395.0879	5823.34863	4
16395.2227	5691.12061	4
16395.4453	5931.96826	4
16395.6641	5738.33252	4
16395.7383	5692.67236	4
16395.8	5639.37158	4
16396.5176	5811.949	4
16396.7188	5535.203	4
16396.8066	5883.37256	4
16397.1113	5661.349	4
16397.1973	5509.492	4
16397.2773	5617.77148	4
16397.4648	5563.95557	4
16397.67	5637.957	4
16397.8652	5746.464	4
16397.9727	5673.90674	4
16398.0137	5602.58057	4
16398.0762	5950.98926	4
16398.084	5983.613	4
16398.1152	5892.498	4
16398.2461	5966.20068	4
16398.2734	5922.453	4
16398.502	5642.611	4
16398.7461	5787.89648	4
16398.8184	5922.868	4
16398.8867	5888.047	4
16398.9414	5777.26953	4
16398.9766	5826.916	4
16399.2168	5705.047	4
16399.4414	5720.7	4
16399.7871	5651.626	4
16399.791	5872.139	4
16399.8457	5900.031	4
16399.9453	6047.5415	4
16400.0977	5947.22266	4
16400.3887	5746.06543	4
16400.46	5742.42236	4
16400.6367	5654.145	4
16400.8887	5836.73975	4
16400.93	5840.62646	4
16401.0762	5942.006	4
16401.11	5996.53564	4
16401.3145	5857.156	4
16401.3242	5695.855	4
16401.4063	5805.383	4
16401.45	5713.49951	4
16401.4531	5587.32227	4
16401.6367	5745.21533	4
16401.8418	5805.294	4
16401.9063	5803.15234	4
16401.9473	5659.382	4
16402.13	5828.295	4
16402.4629	5912.63525	4
16402.7031	5576.28467	4
16402.9473	5850.00732	4
16403.248	5658.767	4
16403.4	5710.062	4
16403.416	5756.26367	4
16403.62	5602.22168	4
16404.1	5938.783	4
16404.1777	5732.736	4
16404.2188	5668.0127	4
16404.2539	5833.525	4
16404.4355	5593.895	4
16404.8242	5897.54346	4
16404.84	5776.97168	4
16404.8477	5881.24	4
16405.0586	5810.045	4
16405.2715	5694.03369	4
16405.3086	5762.56641	4
16405.3926	6222.111	4
16405.623	6060.25439	4
16405.72	5589.51367	4
16405.72	5819.82129	4
16405.918	5844.53467	4
16406.0371	5604.53662	4
16407.0645	5942.948	4
16407.3184	5851.85547	4
16407.373	5758.74756	4
16407.4648	5902.79	4
16407.7637	5859.1875	4
16408.13	5963.54053	4
16408.2832	5765.99072	4
16408.5879	5815.09229	4
16408.8477	5668.29248	4
16408.9043	5741.234	4
16408.9375	5899.486	4
16409.002	5862.54639	4
16409.1016	5775.50342	4
16409.2227	5893.377	4
16409.2988	5932.28662	4
16409.3184	5815.50342	4
16409.37	5704.23438	4
16409.4551	5958.97754	4
16409.46	5925.0874	4
16409.6055	5799.78467	4
16409.6621	5705.606	4
16409.67	5731.857	4
16409.73	5862.654	4
16409.7363	5805.211	4
16409.79	5997.76855	4
16409.7969	5620.416	4
16409.8418	5654.96875	4
16409.9063	5733.6416	4
16409.9648	5882.593	4
16410.0527	5619.534	4
16410.06	5807.66748	4
16410.1973	5740.02734	4
16410.4629	5920.87646	4
16410.51	5628.78662	4
16410.7031	5965.90771	4
16410.7168	5739.21973	4
16410.8652	5905.05469	4
16410.95	5640.29736	4
16411.0313	5535.38672	4
16411.1387	5492.593	4
16411.2441	5713.82	4
16411.3086	5568.622	4
16411.32	5706.39844	4
16411.4668	5744.61768	4
16411.52	5835.549	4
16411.7637	5749.2627	4
16411.8145	5873.30029	4
16411.832	5927.55127	4
16411.91	5995.84863	4
16411.94	5772.22	4
16412.2246	5727.471	4
16412.2813	5709.026	4
16412.3125	5934.16064	4
16412.834	5995.227	4
16412.916	5669.07568	4
16413.1211	5782.888	4
16413.26	5685.92969	4
16413.3047	5852.09229	4
16413.332	5589.834	4
16413.4277	5930.349	4
16413.5039	5695.169	4
16413.6973	5779.19971	4
16413.7246	5975.53027	4
16413.8164	6002.805	4
16413.9219	5589.37	4
16414.2813	5813.99	4
16414.3359	5617.579	4
16414.3926	5984.67334	4
16414.4277	5910.953	4
16414.5664	5963.93555	4
16414.7734	5824.02148	4
16415.1738	5937.99658	4
16415.22	5832.422	4
16415.2344	5644.48145	4
16415.457	5715.81934	4
[truncated: 15,924 more rows]
