# Supplementary material for: A droplet digital PCR (ddPCR) assay to detect Helicoverpa armigera (Lepidoptera: Noctuidae) in bulk trap samples
Source: PLoS One. 2017 May 31;12(5):e0178704. doi: 10.1371/journal.pone.0178704 (PMC5451079; doi:10.1371/journal.pone.0178704)
Supplement: S2 Table — (ZIP) [file pone.0178704.s002.zip › 121a_1-0z.csv]

Ch1 Amplitude	Ch2 Amplitude	Cluster
15093.74	5255.68262	4
15248.1982	5283.98633	4
15631.3555	5533.42334	4
15650.127	5460.669	4
15767.3584	5300.29639	4
15881.5322	5760.03662	4
15933.5264	5626.73047	4
15981.9033	5375.95264	4
16002.2822	5440.098	4
16006.8193	5831.37256	4
16015.8164	5574.726	4
16031.666	5693.706	4
16038.2588	5752.8457	4
16059.66	5559.754	4
16060.3857	5544.7583	4
16064.4287	5778.178	4
16111.4658	5684.52	4
16115.7979	5533.60059	4
16117.9961	5497.28369	4
16122.5625	5538.959	4
16130.8613	5466.522	4
16132.0088	5661.586	4
16134.9766	5627.308	4
16145.8691	5585.03125	4
16151.7656	5601.591	4
16154.8184	5617.149	4
16157.1387	5748.718	4
16160.8213	5632.54541	4
16162.3486	5470.666	4
16164.5889	5812.63232	4
16165.2852	5451.835	4
16167.5762	5613.791	4
16172.4209	5558.31836	4
16177.2021	5530.8335	4
16177.8281	5696.74756	4
16178.1875	5538.6123	4
16186.2158	5603.96	4
16189.8242	5519.60156	4
16195.9834	5701.618	4
16199.35	5577.763	4
16200.7314	5636.7207	4
16206.9336	5442.56738	4
16208.9746	5782.813	4
16209.6455	5801.81641	4
16211.3613	5702.19873	4
16222.627	5552.777	4
16226.4971	5281.17334	4
16228.0625	5769.949	4
16242.6758	5496.669	4
16244.3477	5520.8877	4
16249.9268	5674.96045	4
16256.8115	5595.962	4
16257.1318	5413.918	4
16262.3838	5502.944	4
16267.9668	5648.365	4
16268.4424	5650.86133	4
16272.2988	5667.064	4
16274.3311	5560.19727	4
16274.9775	5792.795	4
16276.2529	5778.6626	4
16276.9951	5579.65	4
16277.0547	5663.142	4
16281.7363	5626.23145	4
16282.8555	5454.524	4
16284.1416	5738.79541	4
16284.7754	5713.19629	4
16287.002	5835.18164	4
16287.28	5787.34326	4
16289.6582	5594.20557	4
16290.41	5565.58	4
16290.5938	5597.1626	4
16294.1211	5578.505	4
16295.72	5681.99072	4
16301.1133	5486.699	4
16301.1748	5806.239	4
16302.3633	5518.13525	4
16313.2793	5484.472	4
16313.8906	5425.855	4
16317.4824	5729.05225	4
16318.3555	5409.37939	4
16319.09	5623.596	4
16322.3291	5667.85254	4
16323.625	5631.651	4
16326.0322	5649.216	4
16327.5332	5516.835	4
16328.9854	5596.58643	4
16336.2412	5716.371	4
16338.1543	5702.462	4
16341.625	5703.33252	4
16343.3867	5635.154	4
16345.9209	5534.21729	4
16346.7266	5882.579	4
16348.0088	5560.69727	4
16348.4092	5566.995	4
16348.7539	5685.98	4
16350.3564	5806.427	4
16351.4189	5617.07861	4
16352.0762	5663.479	4
16353.5635	5646.56445	4
16356.874	5563.53369	4
16359.585	5646.37549	4
16363.2275	5510.08545	4
16364.5723	5642.64844	4
16366.1855	5532.068	4
16367.49	5729.72656	4
16369.5146	5700.119	4
16370.3047	5868.66	4
16370.4678	5554.75635	4
16370.6328	5298.915	4
16372.2881	5688.881	4
16374.8408	5825.719	4
16379.5088	5655.494	4
16380.79	6037.081	4
16381.91	5611.671	4
16384.25	5479.05029	4
16393.4473	5614.984	4
16394.0723	5448.26074	4
16394.8438	5549.269	4
16396.0938	5546.29	4
16396.7734	5719.61572	4
16398.2988	5566.064	4
16399.3574	5657.119	4
16401.2129	5728.80957	4
16401.4043	5618.80762	4
16402.0977	5514.552	4
16406.2246	5668.97754	4
16407.5684	5786.266	4
16408.1328	5489.188	4
16410.54	5821.847	4
16412.3418	5540.561	4
16414.5684	5528.06836	4
16414.7988	5589.72656	4
16415.08	5855.7334	4
16415.1523	5601.728	4
16417.1738	5771.82568	4
16418.21	5643.24561	4
16418.4746	5894.716	4
16419.4141	5318.918	4
16419.53	5694.6416	4
16419.791	5777.7793	4
16419.9883	5680.60254	4
16420.1738	5797.908	4
16421.2051	5901.235	4
16422.2051	5647.41064	4
16426.8984	5676.01758	4
16427.3984	5439.094	4
16428.2422	6056.15869	4
16428.3184	5693.703	4
16428.7715	5911.379	4
16428.9863	5691.03857	4
16431.04	5571.1416	4
16431.7129	5680.53467	4
16433.7363	5632.73145	4
16433.8223	5806.014	4
16435.1367	5806.81	4
16435.1777	5576.545	4
16435.6055	5409.29541	4
16437.4766	5625.12256	4
16440.2266	5746.26367	4
16442.2383	5478.646	4
16443.2578	5594.89844	4
16443.9531	5586.783	4
16448.7324	5470.40039	4
16450.334	5551.178	4
16451.6211	5737.833	4
16451.7559	5451.102	4
16452.29	5856.028	4
16456.0254	5639.97852	4
16456.15	5714.015	4
16457.64	5719.75	4
16458.0586	5590.49463	4
16460.0957	5884.01465	4
16460.7539	5592.473	4
16461.1484	5309.61475	4
16462.373	5743.79639	4
16464.2773	5785.902	4
16464.8047	5792.568	4
16465.76	5482.538	4
16467.0918	5647.404	4
16467.9648	5610.37061	4
16468.49	5616.494	4
16469.3	5653.718	4
16469.3477	5642.085	4
16470.5352	5619.739	4
16473.7832	5896.689	4
16473.8125	5563.53174	4
16474.2441	5507.243	4
16475.02	5834.015	4
16475.2246	5699.39063	4
16475.9219	5891.415	4
16478.1934	6030.88867	4
16478.59	5586.80664	4
16478.6055	5631.97	4
16478.77	5547.20654	4
16479.1328	5696.71338	4
16479.3125	5888.22559	4
16480.4258	5716.23145	4
16480.918	5649.31152	4
16481.084	5596.142	4
16481.1816	5815.474	4
16482.49	5582.068	4
16484.502	5998.15234	4
16484.8438	5558.042	4
16485.6348	5622.747	4
16485.6777	5801.52734	4
16485.9648	5764.671	4
16487.1914	5594.076	4
16489.5859	5751.39746	4
16490.1484	5720.61035	4
16491.3359	5603.449	4
16492.7617	5535.53027	4
16494.8086	5593.805	4
16495.0762	5903.696	4
16495.8652	5613.08936	4
16496.291	5736.3833	4
16496.7559	5451.144	4
16498.0547	5616.26758	4
16498.6563	5852.44629	4
16499.1914	5607.64648	4
16501.0137	5778.971	4
16502.8867	5384.1626	4
16503.6387	5934.50439	4
16504.3379	5373.37158	4
16504.582	5805.75146	4
16504.7344	5719.7207	4
16505.0449	5841.63135	4
16507.72	5845.3	4
16508.7617	5745.13867	4
16509.2188	5769.219	4
16509.2813	6050.74365	4
16510.2	5684.984	4
16510.7188	5769.26367	4
16511.2285	5461.506	4
16511.3945	5874.489	4
16511.9414	5558.5625	4
16513.9336	5462.95264	4
16514.1211	5555.76465	4
16514.7051	5647.24658	4
16517.9941	5591.02051	4
16518.252	5455.371	4
16518.7969	5847.31055	4
16519.873	5448.4585	4
16521.43	5486.85547	4
16521.875	5652.759	4
16522.88	5837.23145	4
16523.8574	5843.606	4
16524.86	5778.086	4
16525.3359	5756.09229	4
16527.918	5715.85254	4
16529.5918	5833.11768	4
16529.9863	5585.31	4
16530.4219	5733.691	4
16530.5527	5579.612	4
16530.7988	5732.704	4
16532.125	5562.12549	4
16533.2227	5664.642	4
16533.79	5582.534	4
16534.3535	5598.789	4
16534.41	5564.665	4
16537.248	5691.216	4
16537.5313	5675.80762	4
16537.6836	5542.23	4
16539.0137	5713.26074	4
16539.7871	5653.79736	4
16540.375	5809.41943	4
16540.4316	5755.75049	4
16540.6543	5552.011	4
16541.3	5793.18945	4
16542.9238	5884.237	4
16542.9961	5632.833	4
16544.168	5774.07568	4
16545.1133	5732.88574	4
16545.1484	5734.47656	4
16545.6152	5602.502	4
16546.03	5648.448	4
16546.2656	5430.69727	4
16547.02	5679.231	4
16547.3086	5462.337	4
16549.8	5687.69336	4
16549.8828	5870.09473	4
16550	5606.191	4
16550.2148	5692.72363	4
16550.3945	5720.998	4
16550.4238	6074.68945	4
16551.3574	5734.78467	4
16551.5859	5542.23535	4
16552.39	5649.972	4
16552.8984	5731.532	4
16553.0371	5821.738	4
16553.69	5918.75146	4
16554.0566	5633.43848	4
16554.96	5732.061	4
16555.38	5236.37158	4
16555.6172	5552.036	4
16555.6777	5754.986	4
16558.28	5885.851	4
16559.6641	5683.93164	4
16559.9863	5919.58936	4
16560.42	5537.207	4
16560.6465	5585.219	4
16561.082	5807.261	4
16562.877	5542.20947	4
16564.043	5714.226	4
16565.0742	5499.538	4
16565.5352	5583.30469	4
16565.9512	5671.47	4
16565.9863	5736.88525	4
16566.31	5588.569	4
16569.0254	5667.03174	4
16570.082	5866.936	4
16570.2168	5719.26172	4
16572.582	5518.30859	4
16574.0156	5487.271	4
16574.19	5647.32666	4
16575.0977	5500.78369	4
16576.5449	5694.64844	4
16577.6328	5858.18066	4
16577.666	5902.812	4
16578.623	5753.58154	4
16579.2773	5621.70459	4
16580.3457	5520.14551	4
16580.7344	5496.449	4
16584.04	5597.11133	4
16585.09	5559.10059	4
16585.4277	5763.17871	4
16585.54	5928.907	4
16586.1387	5842.656	4
16587.0566	5751.835	4
16587.625	5595.072	4
16588.3613	5777.72852	4
16589.55	5766.581	4
16589.791	5623.27539	4
16591.877	5955.49365	4
16591.9531	5585.612	4
16593.4414	5854.821	4
16593.5234	5872.21631	4
16595.1133	5802.715	4
16595.3848	5729.832	4
16595.4277	5917.99365	4
16596.57	5734.881	4
16596.7188	5480.264	4
16598.416	5843.172	4
16598.9238	5624.455	4
16599.3633	5646.29736	4
16599.5625	5700.00244	4
16600.34	5708.29443	4
16600.8262	5551.846	4
16602.5918	5701.185	4
16602.6973	5629.037	4
16602.81	5729.991	4
16603.5547	5474.637	4
16603.7852	5638.11768	4
16604.543	6035.09473	4
16605.1113	5597.148	4
16605.4766	5914.372	4
16605.709	5629.28857	4
16606.0547	5419.78027	4
16606.17	5470.812	4
16606.498	5524.68652	4
16606.7129	5867.905	4
16606.9727	5962.3623	4
16606.9883	5654.712	4
16607.14	5730.01172	4
16608.1914	5859.909	4
16611.8555	5580.91553	4
16611.916	5983.76855	4
16613.5879	5587.25342	4
16615.75	5899.161	4
16616.8086	5726.88428	4
16617.2832	5807.83838	4
16617.8887	5567.25439	4
16618.3047	5558.68262	4
16619.1953	5715.724	4
16619.748	5575.883	4
16620.1777	5728.35156	4
16620.4121	5691.41357	4
16621.3965	5891.263	4
16622.041	5748.801	4
16622.1875	5806.19775	4
16622.2949	5819.35547	4
16623.5469	5696.444	4
16623.7246	5820.853	4
16624.2441	5651.80957	4
16624.498	5756.52832	4
16625.4727	5664.934	4
16625.5039	5873.78564	4
16625.8867	5548.795	4
16626.2344	5697.30859	4
16626.7832	5578.418	4
16628.5938	5935.069	4
16629.0039	5818.25342	4
16629.1484	5745.71973	4
16629.666	5814.642	4
16630.2383	5837.162	4
16630.7734	5832.218	4
16631.4941	5697.63574	4
16632.0215	5929.80371	4
16632.6719	5854.503	4
16633.2617	5598.30859	4
16633.7051	5639.01172	4
16633.8027	5648.519	4
16634.791	5640.888	4
16636.3965	5538.80859	4
16637.2559	5516.32568	4
16637.8848	5579.523	4
16638.6328	5958.352	4
16642.4238	6047.39844	4
16643.0137	5563.876	4
16643.1211	5781.75635	4
16643.334	5848.79346	4
16643.6836	5995.43164	4
16643.8027	5878.173	4
16644.6816	5516.76465	4
16644.7441	5968.50244	4
16647.11	5754.72	4
16647.6777	6018.95947	4
16648.51	5618.68359	4
16648.6113	6069.502	4
16648.9023	5718.971	4
16649.1875	5883.85059	4
16650.08	5843.45459	4
16650.3887	5784.2417	4
16650.9688	5879.86133	4
16651.668	5412.692	4
16652.1	5819.81445	4
16653.64	5653.62842	4
16653.86	5867.0957	4
16656.1855	5677.97363	4
16657.3281	6132.376	4
16657.7949	5753.661	4
16657.8438	5693.98633	4
16657.8535	5767.0874	4
16658.373	5898.557	4
16658.7754	5818.46729	4
16658.7871	5682.207	4
16659.3789	5643.96826	4
16660.1855	5767.35059	4
16660.248	5489.67627	4
16660.7969	5842.52	4
16662.6387	5774.546	4
16664.0742	5720.285	4
16664.7676	5657.18848	4
16664.7676	5740.55566	4
16665.0918	5795.952	4
16665.7168	5758.164	4
16665.7246	5915.45654	4
16666.752	5636.39453	4
16666.8926	5821.93164	4
16667.8262	5876.91064	4
16667.9941	5718.04053	4
16668.7676	5674.177	4
16669.4219	5630.245	4
16669.8887	5559.795	4
16669.89	5867.12646	4
16670.6543	6045.52637	4
16670.834	5506.13525	4
16670.9824	5610.10254	4
16671.11	5884.465	4
16671.3457	5874.241	4
16672.6738	5954.359	4
16673.0117	5538.85254	4
16673.7285	5598.32031	4
16674.3613	5517.063	4
16674.41	5608.82959	4
16674.67	5851.037	4
16675.332	5796.17139	4
16675.7715	5532.09863	4
16675.9121	5568.743	4
16676.43	6024.97	4
16676.4688	6063.107	4
16677.4688	5890.3374	4
16677.5977	5662.48	4
16678.1348	5736.847	4
16678.2559	5890.682	4
16678.5449	5957.099	4
16679.0859	5881.92773	4
16679.2051	5842.928	4
16679.7617	5824.252	4
16680.2637	6131.883	4
16681.7031	5878.21436	4
16681.8418	5301.102	4
16682.4	5577.35547	4
16682.7617	5896.791	4
16683.0156	5734.77	4
16683.0957	5584.78027	4
16684.5664	5569.53369	4
16684.78	6129.61768	4
16686.8379	5898.74463	4
16688.46	5754.62451	4
16689.4551	5536.64844	4
16691.9648	5749.316	4
16692.2949	5974.08643	4
16693.21	5739.86133	4
16693.2617	6024.64063	4
16694.5273	5656.16	4
16695.15	5325.731	4
16695.86	6065.39453	4
16696.6816	5728.21875	4
16697.707	5493.64258	4
16697.9941	5777.98535	4
16698.0488	5778.14	4
16700.2656	5743.51	4
16700.47	6099.03369	4
16700.8184	5639.13574	4
16701.0781	5809.85547	4
16701.4766	5936.1167	4
16701.623	5610.752	4
16703.2324	5750.71875	4
16703.3652	5667.99951	4
16703.4355	5717.981	4
16703.9941	6039.487	4
16704.5645	5636.453	4
16706.11	5894.64063	4
16706.4766	5695.667	4
16708.1133	5527.8623	4
16708.1758	5638.951	4
16708.6152	5741.93555	4
16708.7988	5743.10547	4
16709.1934	5970.78467	4
16709.293	5616.20361	4
16709.4629	5852.68652	4
16711.31	5809.143	4
16712.2285	5554.573	4
16712.293	5576.864	4
16712.7285	5736.9917	4
16712.86	5838.83	4
16714.3281	5757.09	4
16714.4785	5977.55469	4
16714.8555	5755.867	4
16715.2012	5714.49365	4
16715.44	5826.603	4
16715.5059	5650.56445	4
16715.7539	5648.55	4
16715.92	5557.16943	4
16716.1523	5720.941	4
16717.6465	5671.45654	4
16718.2148	5741.61963	4
16720.21	5940.83545	4
16720.3184	5918.52832	4
16721.0234	5897.76172	4
16722.2129	5342.636	4
16722.2949	5962.3374	4
16723.3711	5475.36572	4
16724.4355	6101.5957	4
16724.4512	5895.72266	4
16724.707	5799.03955	4
16725.07	5712.09668	4
16726.1152	5801.17529	4
16727.4375	5564.0127	4
16728.53	5767.288	4
16728.832	5902.46143	4
16729.29	5782.692	4
16730.05	5870.497	4
16732.6973	5803.9707	4
16732.8223	5807.92334	4
16733.9473	5816.4834	4
16734.332	5772.225	4
16734.7949	5857.19434	4
16734.85	5717.293	4
16735.0938	5778.7627	4
16735.2852	5963.714	4
16736.1074	5925.756	4
16736.2559	5793.52441	4
16736.9727	5862.897	4
16737.1289	5993.583	4
16737.1816	5546.78174	4
16737.4668	5839.618	4
16739.07	5959.93848	4
16739.6133	5755.03662	4
16739.7051	5817.671	4
16739.96	5645.94775	4
16741.3027	5869.13525	4
16741.752	5776.816	4
16742.2578	5519.364	4
16742.459	5677.71729	4
16742.6816	5934.48975	4
16744.1855	5758.4873	4
16745.1211	5981.12	4
16745.7324	5836.231	4
16745.7617	5624.157	4
16745.7988	5846.40527	4
16746.7148	5631.32227	4
16746.7832	5870.30762	4
16746.9551	5446.644	4
16747.8516	6043.13232	4
16747.9824	5618.425	4
16748.3652	5784.58936	4
16748.4785	5894.66846	4
16748.64	6081.13867	4
16749.0352	5747.00732	4
16750.125	5839.826	4
16750.2637	5832.81445	4
16750.291	5858.434	4
16750.4961	5568.72754	4
16750.5625	5593.51	4
16751.082	5976.2334	4
16751.1543	5652.47949	4
16751.2871	5672.07861	4
16751.48	5779.012	4
16751.6758	5853.73633	4
16751.7734	5974.49	4
16751.8984	5825.957	4
16753.28	5694.41455	4
16753.3984	5808.169	4
16754.3848	5795.31934	4
16756.3848	5888.288	4
16756.3887	5812.53467	4
16756.7148	5666.321	4
16757.39	5690.7085	4
16758.32	5572.42773	4
16759.5566	5843.184	4
16759.9219	5664.692	4
16760.5625	5640.98828	4
16761.91	5940.461	4
16762.5488	6129.83545	4
16762.59	5813.662	4
16762.7637	5499.205	4
16763.543	6009.603	4
16763.7422	5918.20947	4
16764.0313	5893.64453	4
16764.34	5893.154	4
16765.2031	5535.8	4
16765.59	5736.43164	4
16766.1211	5969.66455	4
16766.4375	5689.94336	4
16766.7188	5697.27051	4
16767.209	5710.78027	4
16768.05	5812.70654	4
16768.18	5536.01025	4
16769.59	5715.686	4
16770.1074	5986.985	4
16770.41	5536.89453	4
16771.3867	5704.97949	4
16772.2715	5549.09863	4
16773.1328	5728.831	4
16774.2246	5688.476	4
16774.543	5798.246	4
16774.8926	5651.128	4
16775.873	5706.28955	4
16775.9453	5820.01758	4
16776.5137	5734.19141	4
16777.1289	5824.796	4
16777.4063	5844.385	4
16778.3613	5840.28564	4
16778.4434	5966.347	4
16780.2539	5922.1167	4
16781.32	5551.272	4
16781.9277	5761.30127	4
16782.4082	6005.736	4
16783.0566	6442.04932	4
16783.418	5814.399	4
16784.002	6060.91	4
16784.0723	5779.86328	4
16784.9844	5910.6665	4
16785.2188	5889.87549	4
16785.5781	5878.202	4
16785.62	5709.56348	4
16785.6973	6006.344	4
16785.7266	5719.079	4
16786.0215	5986.998	4
16787.85	6051.45557	4
16788.1777	5903.77832	4
16788.1836	6000.8833	4
16788.4629	5724.22949	4
16789.0664	5945.34668	4
16789.2285	5716.933	4
16789.2676	5561.289	4
16789.6758	5871.67334	4
16789.8379	5778.27441	4
16790.52	5658.95752	4
16790.5723	5968.19	4
16791.1465	5955.2583	4
16793.334	5967.041	4
16793.4746	5942.98145	4
16793.9023	5580.428	4
16794.0039	6104.076	4
16794.0371	5643.426	4
16794.1836	5684.524	4
16796.36	5872.54932	4
16796.375	5726.682	4
16796.582	5831.94727	4
16797.4648	6038.6626	4
16797.9648	5592.06445	4
16798.3184	6029.615	4
16798.3613	5615.306	4
16798.3926	5918.56	4
16798.4883	5760.61865	4
16798.8828	6218.05273	4
16799.0762	6013.325	4
16799.2734	5700.05859	4
16799.97	5941.887	4
16800.0938	5814.98633	4
16800.375	6000.54346	4
16801.45	5741.577	4
16801.5	6015.84961	4
16801.6445	5968.664	4
16802.24	5677.39844	4
16802.252	6117.139	4
16802.5566	5663.276	4
16802.5664	5709.088	4
16805.6211	5748.655	4
16806.4453	5905.80957	4
16807.1113	6070.38672	4
16807.26	5908.155	4
16808.8066	5758.945	4
16809.3145	6101.19727	4
16809.707	5716.43164	4
16810.5215	5953.246	4
16810.5684	6010.79053	4
16811.1719	5946.922	4
16811.6621	5540.085	4
16811.9844	5763.73242	4
16812.2168	6126.01074	4
16812.2949	6054.32959	4
16812.6367	6075.92969	4
16813.2715	6084.147	4
16814.11	5917.783	4
16814.5215	5902.502	4
16814.8086	6339.396	4
16815.61	5745.92969	4
16815.9961	5569.08252	4
16816.9531	5804.569	4
16816.9746	5788.636	4
16817.7344	5807.63135	4
16818.03	6007.27539	4
16818.0762	5762.027	4
16818.3984	5993.472	4
16818.4063	5881.7334	4
16818.8848	5969.68555	4
16819.21	5628.097	4
16819.916	5642.76074	4
16820.8379	5921.303	4
16823.0449	5668.472	4
16823.3047	5904.63574	4
16823.63	5799.602	4
16824.6777	6097.962	4
16824.7656	5545.407	4
16824.93	5853.494	4
16825.2852	5781.89648	4
16825.8984	5694.13574	4
16826.05	5663.478	4
16826.1348	6029.9	4
16826.2285	5810.746	4
16826.47	5776.17432	4
16826.5586	5546.31641	4
16826.6875	5870.72363	4
16826.9746	5827.305	4
16827.23	5807.07129	4
16827.8574	5883.96143	4
16828.0664	6045.713	4
16829.21	5859.11	4
16829.2715	5902.54736	4
16829.625	6092.035	4
16829.63	6148.21143	4
16830.1836	5764.74756	4
16830.21	5807.01465	4
16830.293	5894.139	4
16830.377	5958.09	4
16831.166	6037.253	4
16831.63	5666.946	4
16831.877	5761.72	4
16833.0371	5965.53125	4
16833.2148	5739.58	4
16833.4844	5841.367	4
16833.9688	5827.82861	4
16833.9961	5743.944	4
16834.2246	5733.41162	4
16834.293	5991.40625	4
16834.8262	5498.6543	4
16835.0176	6064.54834	4
16835.832	5692.205	4
16835.9961	6026.87256	4
16836.293	5901.461	4
16837.8945	5800.302	4
16838.2656	5688.45752	4
16838.377	5663.29053	4
16838.4063	5781.861	4
16838.9961	5796.247	4
16840.0332	5764.84961	4
16840.39	5751.875	4
16840.5762	5658.506	4
16840.832	5833.25146	4
16841.1738	5861.969	4
16842.459	5912.85059	4
16842.4844	5850.1665	4
16842.8848	5749.12939	4
16843.6172	5776.825	4
16843.6816	5707.75732	4
16844.1211	6017.30859	4
16844.31	5485.842	4
16844.63	5986.076	4
16844.8418	5834.087	4
16845.0879	5934.82666	4
16845.38	6008.429	4
16845.74	5934.605	4
16845.8418	5761.35938	4
16846	5868.565	4
16846.79	5975.011	4
16846.9785	5765.03	4
16847.6016	5814.527	4
16847.9453	5975.939	4
16848.373	5913.953	4
16848.584	5827.08643	4
16848.6836	5647.138	4
16848.8	5951.73242	4
16851.67	5828.994	4
16852.24	6062.43652	4
16852.5859	5826.626	4
16853.02	5746.901	4
16853.26	6247.24	4
16854.8281	5735.045	4
16855.47	5583.68555	4
16855.5918	5716.06543	4
16856.16	5552.55029	4
16856.23	5924.29736	4
16856.2441	5826.04	4
16856.3574	5647.34766	4
16856.3613	5910.93164	4
16857.4238	5953.09863	4
16858.0176	5868.33252	4
16858.4023	5928.85254	4
16859.0449	5733.30566	4
16859.19	5916.371	4
16859.2344	5790.051	4
16860.0137	5712.7085	4
16860.1445	5949.645	4
16860.4219	5879	4
16860.791	6000.60254	4
16861.252	6041.38	4
16861.2871	5998.053	4
16861.2949	5891.355	4
16861.9141	5837.545	4
16862.0156	5968.016	4
16862.24	5983.38672	4
16862.4629	5969.02344	4
16862.793	6223.668	4
16862.793	5897.77246	4
16863.1621	6083.91064	4
16863.7383	6021.18555	4
16863.87	5911.657	4
16863.9219	5460.339	4
16864.0254	5633.01172	4
16864.209	5932.20947	4
16864.625	5609.88965	4
16864.6523	5814.7085	4
16864.7969	5877.204	4
16864.916	5975.55469	4
16865.17	5747.419	4
16865.2852	5658.44141	4
16865.3652	5725.36	4
16865.4277	6027.122	4
16865.5664	5773.873	4
16865.7285	5653.284	4
16866.0352	6171.95361	4
16866.5449	5768.727	4
16867.0586	6085.49072	4
16867.0918	5966.50439	4
16867.3926	5921.5415	4
16867.3984	5857.682	4
16867.4141	5846.583	4
16869.9355	5782.609	4
16870.3652	5668.524	4
16870.627	5795.01953	4
16870.8145	5767.613	4
16870.9043	5700.172	4
16871.0234	5854.1377	4
16871.25	5784.79541	4
16872.2773	5590.763	4
16872.2813	5661.26172	4
16872.7324	5849.325	4
16873.1426	5727.979	4
16873.1523	6079.729	4
16873.2168	5751.95752	4
16874.5781	5838.15869	4
16874.87	5823.30225	4
16874.9082	5743.115	4
16874.9688	6034.21338	4
16875.1855	5778.7876	4
16876.1758	5910.61	4
16876.41	5870.22	4
16876.6973	5715.96533	4
16878.06	5663.28857	4
16878.18	5736.91064	4
16878.2129	5669.21143	4
16878.43	5909.37158	4
16878.9824	6063.936	4
16879.0371	5880.15137	4
16879.6816	5614.234	4
16880.2168	5496.59766	4
16880.5625	5740.44775	4
16880.94	5730.203	4
16880.9785	5932.99463	4
16881.1426	5910.706	4
16881.4219	5534.194	4
16881.9961	5779.70068	4
16882.04	5941.879	4
16882.1152	5830.443	4
16882.4629	5995.362	4
16882.5859	6109.527	4
16882.65	5821.582	4
16883.666	5682.76465	4
16883.9844	5830.974	4
16884.6289	5949.664	4
16884.8164	6055.55127	4
16885.2324	6050.90967	4
16885.3457	5804.28271	4
16885.39	5730.23975	4
16885.4043	5835.64063	4
16886.0742	5911.102	4
16886.3848	5796.055	4
16886.5332	5786.08545	4
16887.0547	5687.57373	4
16887.1035	5721.95459	4
16887.7734	5879.57666	4
16888.7461	5999.29736	4
16888.8379	5850.27344	4
16889.4277	6044.593	4
16889.4746	5948.72363	4
16889.752	5731.469	4
16891.459	5730.52148	4
16891.6738	5794.115	4
16893.2168	5906.967	4
16893.83	5516.211	4
16893.9688	5735.368	4
16894.02	5781.267	4
16895.2734	5643.974	4
16895.5938	5804.18457	4
16896.0781	5946.11572	4
16896.2832	5776.698	4
16896.4141	5905.02	4
16896.4746	5686.84131	4
16897.4082	5737.093	4
16898.1055	5783.923	4
16898.6152	5977.82031	4
16898.6914	5924.283	4
16899.1172	6013.21631	4
16899.2129	6054.871	4
16899.4668	6013.9624	4
16900.0781	6280.073	4
16900.4785	6036.8374	4
16900.69	5701.08252	4
16900.793	5754.99463	4
16901.2852	5846.012	4
16901.4238	5787.62061	4
16901.5625	5872.8916	4
16902.793	6237.4707	4
16902.8887	5750.356	4
16903.2832	5828.70557	4
16904.0879	5985.36572	4
16904.4512	5494.6626	4
16904.4727	5986.25537	4
16904.4863	5768.25635	4
16904.9	5811.275	4
16906.0449	5870.58	4
16906.3242	5878.494	4
16906.3984	5752.343	4
16906.78	5864.12	4
16907.77	5612.25439	4
16907.77	5732.55566	4
16907.918	5810.83154	4
16908.19	6002.662	4
16908.7754	5992.028	4
16908.8	6096.534	4
16908.8262	5818.609	4
16909.27	5932.006	4
16909.2813	5852.19434	4
16909.46	5982.216	4
16909.6543	6052.493	4
16909.89	5903.61475	4
16910.05	5920.062	4
16910.2012	5743.04932	4
16910.37	5997.5957	4
16910.9277	5572.664	4
16911.3164	5800.3623	4
16911.8633	6003.31445	4
16912.2031	6029.277	4
16912.334	6029.953	4
16912.4355	6286.91846	4
16912.5469	5963.275	4
16912.64	5716.22754	4
16912.77	6016.794	4
16913.01	5695.861	4
16913.49	6120.007	4
16913.7637	6011.26563	4
16914.123	5847.19434	4
16914.209	5732.33447	4
16914.2441	5776.221	4
16914.6172	5591.798	4
16914.6387	5850.63574	4
16914.6953	6163.43652	4
16915.4668	5693.87256	4
16915.498	5986.414	4
16915.8457	5990.28125	4
16916.1055	5850.41846	4
16916.3711	5861.21436	4
16916.4023	6223.62158	4
16916.5625	6053.815	4
16916.8555	6335.06445	4
16917.1523	6091.625	4
16917.26	5804.53857	4
16917.3574	5843.44238	4
16917.3652	5655.77246	4
16917.4512	5994.98047	4
16917.4512	6120.751	4
16917.5762	6034.4834	4
16918.45	5821.42236	4
16918.4727	5862.67334	4
16918.6445	5875.53467	4
16918.6582	5889.52	4
16919.0645	6071.415	4
16919.0938	5931.89453	4
16919.6367	5954.37061	4
16920.8438	5722.17529	4
16921.09	6110.04248	4
16921.3145	5874.736	4
16921.3164	5925.787	4
16921.498	5893.21729	4
16921.6348	6098.561	4
16921.6426	6014.76953	4
16921.7949	5637.42236	4
16921.88	6159.80273	4
16922.0059	5849.89258	4
16922.3242	5526.075	4
16922.3242	5618.57568	4
16922.377	5875.634	4
16922.5313	5963.39355	4
16923.0938	5814.42139	4
16923.1055	6041.54053	4
16923.293	6007.296	4
16923.3125	5750.52	4
16923.5469	5895.32568	4
16923.748	5351.70752	4
16923.9316	5988.99463	4
16924.28	5592.295	4
16924.5371	5933.372	4
16924.8223	6016.701	4
16925.6211	5748.32666	4
16925.8555	5824.0293	4
16926.0176	5834.411	4
16926.15	5887.588	4
16926.28	6147.962	4
16926.3125	6120.889	4
16926.4961	5904.627	4
16927.168	5902.66748	4
16927.3281	6166.18457	4
16927.502	5880.10156	4
16927.8652	5979.926	4
16927.877	5701.89844	4
16928.6387	5980.21533	4
16928.79	6053.27	4
16929.0547	5894.532	4
16929.07	6103.393	4
16929.22	6047.40869	4
16929.32	5781.87939	4
16930.1582	5900.65869	4
16930.6484	5882.84961	4
16930.7441	5757.712	4
16930.7617	5936.652	4
16931.1934	6040.84863	4
16931.2441	5576.18359	4
16931.5918	6061.255	4
16931.5977	5978.462	4
16931.6387	6026.90967	4
16931.75	6008.46	4
16931.873	5875.318	4
16932.22	5985.954	4
16932.24	5970.22852	4
16932.38	5931.51367	4
16933.123	5832.51465	4
16933.123	5890.24365	4
16933.1348	5434.787	4
16933.2	5906.592	4
16933.3027	5827.3916	4
16933.5313	5934.76465	4
16934.0273	5698.56543	4
16934.4727	6234.455	4
16934.584	5830.333	4
16935.26	6048.70654	4
16935.7051	5807.87451	4
16935.8516	6146.8335	4
16936.03	5714.381	4
16936.1621	5630.64941	4
16936.3887	6032.038	4
16936.58	6009.162	4
16937.35	6163.69238	4
16937.4238	5906.0957	4
16937.5527	5300.70947	4
16938.41	5716.31934	4
16938.9629	5849.795	4
16939.0527	6055.48145	4
16939.07	5849.647	4
16939.127	5625.69238	4
16939.1758	5949.97461	4
16939.1758	5624.559	4
16939.2813	5895.25244	4
16940.4453	6032.75928	4
16940.7148	6157.204	4
16940.76	5883.9917	4
16940.9453	6012.817	4
16941.4	5976.02246	4
16941.9824	5703.099	4
16942.0156	5978.48975	4
16942.0254	5983.425	4
16942.12	5898.97754	4
16943.1172	5907.13672	4
16943.53	6044.39063	4
16944.5176	6061.756	4
16945.3047	5773.382	4
16945.3223	5714.67139	4
16945.4668	6154.5625	4
16945.5762	5826.59131	4
16946.1953	5971.434	4
16947.2656	5904.966	4
16947.3242	5920.496	4
16947.4063	5826.5376	4
16947.5156	5854.27	4
16947.54	5871.744	4
16947.5527	5851.993	4
16947.59	5894.953	4
16947.709	6142.092	4
16947.92	5877.14258	4
16948.5664	6168.822	4
16948.8047	5797.263	4
16948.9883	5756.96436	4
16950.1328	6090.283	4
16950.1328	6039.744	4
16950.4121	5923.86	4
16950.6172	5895.75342	4
16951.002	5653.04834	4
16951.1641	5939.64746	4
16951.4023	6037.52441	4
16951.625	5966.30664	4
16951.9316	6130.86963	4
16952.2852	6126.601	4
16952.3066	5946.76172	4
16952.4453	5817.447	4
16952.4473	5724.75049	4
16952.71	5723.496	4
16953.4375	5954.842	4
16953.5488	5739.956	4
16953.7617	5681.598	4
16953.8262	6056.841	4
16953.9824	6123.39	4
16954.4238	5945.824	4
16954.5918	5912.411	4
16954.7422	5805.94	4
16954.9434	5667.8457	4
16955.0254	5795.33154	4
16955.1816	5800.147	4
16955.1836	5700.143	4
16955.6738	5920.66	4
16955.8789	5871.35742	4
16956.24	5844.017	4
16956.3164	5795.4873	4
16956.4824	5591.112	4
16957.1152	5890.00244	4
16957.1328	5861.10645	4
16957.3652	5896.069	4
16957.4375	5766.64	4
16957.498	6040.65869	4
16957.56	6107.52734	4
16957.73	5937.1665	4
16957.8457	5923.031	4
16958.0664	5884.70264	4
16958.07	5688.69775	4
16958.1133	6045.53467	4
16958.5918	5998.22461	4
16958.84	6277.631	4
16958.9766	6052.683	4
16959.2969	5806.096	4
16959.4961	5537.24561	4
16959.5332	5748.958	4
16959.8359	5524.70361	4
16959.99	5677.079	4
16960.24	5956.0293	4
16960.4316	6121.649	4
16960.873	5564.655	4
16961.36	5884.03662	4
16961.63	6248.10449	4
16961.8613	5781.82373	4
16962	5788.15869	4
16962.1465	5969.42432	4
16962.1953	5880.91748	4
16962.6758	6162.23438	4
16962.9648	5721.09229	4
16963.62	5748.72	4
16963.7578	5742.28857	4
16963.8125	5714.66553	4
16963.8184	6281.463	4
16964.0371	5706.81543	4
16964.4766	6055.85547	4
16964.7988	6118.69629	4
16964.9883	5750.40674	4
16965.4629	5907.884	4
16965.5039	5691.872	4
16965.55	5976.79	4
16965.7441	5991.615	4
16965.9316	6098.74072	4
16966.46	5793.129	4
16966.68	5728.69727	4
16968.1621	5739.09131	4
16968.5938	5929.834	4
16969.0137	5999.022	4
16969.1621	6024.858	4
16969.5176	5832.646	4
16969.66	5751.32666	4
16970.34	5988.8335	4
16970.4414	5795.919	4
16970.5488	5893.92236	4
16970.58	6102.718	4
16971.16	5813.97656	4
16971.82	5679.909	4
16971.8711	5906.28369	4
16972.3711	5894.638	4
16972.3926	6052.612	4
16972.457	5966.16943	4
16972.4648	5924.842	4
16973.0156	6064.38428	4
16973.39	5914.15137	4
16973.3926	5972.48633	4
16973.6074	5969.175	4
16973.9219	5847.21143	4
16974.4082	6127.52734	4
16974.55	5938.7876	4
16974.9824	5970.817	4
16975.8965	6018.42041	4
16975.9668	5993.16064	4
16976.498	5710.63428	4
16976.748	6042.885	4
16976.9063	6062.31348	4
16977.043	6025.678	4
16977.1152	5767.26563	4
16977.5332	5919.20654	4
16977.541	5781.2627	4
16977.623	5736.64746	4
16977.7461	5768.07959	4
16977.9141	5925.44775	4
16978.2285	5596.113	4
16978.3828	5966.64844	4
16978.6113	6281.94043	4
16978.6348	5600.67236	4
16979.6113	5808.706	4
16979.8242	5847.11035	4
16979.8242	6195.69336	4
16980.51	5828.562	4
16980.6016	5674.207	4
16980.6582	5710.8833	4
16982.0586	5667.69434	4
16982.2637	5863.898	4
16982.28	5835.46045	4
16982.2969	5790.675	4
16982.3574	5755.479	4
16983.1543	6070.87549	4
16983.2031	5907.76855	4
16983.209	5690.38867	4
16983.5	5819.45068	4
16983.58	5975.304	4
16984.0117	5791.91455	4
16984.6816	5735.648	4
16984.8613	5793.642	4
16985.543	5696.37256	4
16985.7656	5961.72168	4
16985.79	5948.528	4
16986.03	5822.35	4
16986.6172	5836.90137	4
16986.8652	5857.28955	4
16987.1543	5683.81836	4
16987.377	5933.9	4
16987.418	5524.32666	4
16987.459	5575.33838	4
16987.875	5928.632	4
16988.0234	5977.376	4
16988.0371	5984.47559	4
16988.6016	6218.179	4
16989.0781	5988.442	4
16989.1348	5846.25928	4
16989.6074	5703.20459	4
16989.8223	6129.59766	4
16989.9629	5873.801	4
16990.375	5747.03174	4
16990.8223	5652.07129	4
16990.9238	5857.15234	4
16991.5586	5859.08838	4
16992.4238	6066.39746	4
16992.53	5664.893	4
16992.8164	5920.89453	4
16992.8262	6121.11963	4
16992.83	5866.927	4
16992.9629	5722.80469	4
16993.3965	5745.845	4
16993.61	5836.25635	4
16994.3574	5814.77344	4
16994.4121	5925.53369	4
16994.88	5972.529	4
16995.0879	6006.512	4
16995.3516	5628.84375	4
16995.3535	5896.52344	4
16995.9375	5908.62451	4
16995.9746	5929.41943	4
16996.0215	6458.303	4
16996.29	5860.84375	4
16996.6836	5796.304	4
16996.6973	5891.067	4
16996.8535	5995.561	4
16996.9355	6008.626	4
16997.4727	6003.7793	4
16997.5352	6053.252	4
16997.8477	5814.74268	4
16997.9219	5700.711	4
16997.9258	5770.667	4
16998.01	5831.156	4
16998.2715	5861.43945	4
16998.707	5856.39746	4
16998.7637	5946.84375	4
16999.2656	5776.901	4
16999.291	5917.32764	4
16999.3047	5907.936	4
16999.707	5880.823	4
17000.0176	6187.29541	4
17000.0957	6114.674	4
17000.3711	6020.94336	4
17000.4551	5905.62354	4
17000.4727	5694.90527	4
17000.69	6099.9585	4
17000.7363	5970.91943	4
17000.957	5699.591	4
17001.3242	5781.61	4
17001.3477	5879.313	4
17001.41	5867.879	4
17001.7832	6135.7085	4
17002.5879	6073.64648	4
17003.28	5819.28564	4
17003.31	5775.544	4
17003.3125	5635.66553	4
17003.62	5743.436	4
17003.9043	5809.62549	4
17003.9063	5979.85449	4
17004.5762	6034.857	4
17005.4922	5925.22754	4
17005.5723	5814.171	4
17005.6543	6025.24463	4
17005.7852	5867.86475	4
17005.8457	5950.95068	4
17006.3965	5873.59961	4
17006.74	6040.41	4
17006.9844	5829.53125	4
17007.127	6023.87549	4
17007.3027	5865.674	4
17008.2383	5850.02832	4
17008.57	5895.22949	4
17008.9355	5819.00244	4
17008.9375	6155.934	4
17009.3242	5771.57471	4
17009.5313	5764.2876	4
17009.6328	5741.3667	4
17009.8047	6103.8335	4
17009.8125	5890.509	4
17009.8535	6078.95752	4
17009.9121	6087.784	4
17010.7676	5935.39	4
17010.8789	5836.304	4
17011.1	5670.226	4
17011.332	5864.53662	4
17011.8262	5823.05029	4
17011.89	6295.639	4
17011.959	5772.82031	4
17013	5986.0874	4
17013.38	5917.76563	4
17013.4668	5948.36133	4
17013.4668	5675.489	4
17013.5059	5698.36865	4
17014.1016	5958.92725	4
17014.3652	5834.028	4
17014.4277	5892.35645	4
17014.4727	6050.795	4
17014.4961	5879.63135	4
17014.9883	6073.38574	4
17015.502	5894.724	4
17015.7363	6022.275	4
17016.0664	5918.69238	4
17016.2832	6018.37842	4
17016.3359	5930.80127	4
17016.707	6195.88867	4
17016.7637	5979.13	4
17016.7949	5850.14355	4
17016.918	5999.416	4
17017.0762	5803.153	4
17017.5664	5913.156	4
17017.625	5792.26074	4
17017.6836	6043.346	4
17018.1133	6250.63672	4
17018.123	5719.77344	4
17018.3477	5842.168	4
17019.0762	5966.797	4
17019.1543	6032.89453	4
17019.5859	6035.005	4
17019.5879	5932.38965	4
17019.918	5716.20557	4
17019.9375	5928.606	4
17020.0352	5868.97461	4
17020.3555	5934.77246	4
17020.5977	5743.5293	4
17020.8184	6038.30469	4
17021.4473	5889.235	4
17021.5547	5954.15	4
17022.0938	5901.428	4
17022.2383	5853.15	4
17022.5879	6010.499	4
17022.85	6044.48145	4
17023.0879	5983.13135	4
17023.4863	5996.767	4
17023.6621	5933.054	4
17023.9883	5981.424	4
17024.2285	5882.23926	4
17024.5449	6026.70557	4
17025.3086	6131.044	4
17025.3984	6083.83447	4
17025.5313	5908.01172	4
17026.1152	5936.37451	4
17026.293	5979.467	4
17026.5371	5706.841	4
17026.5488	5627.74756	4
17026.7559	5927.82861	4
17026.959	5807.86865	4
17027.28	5949.525	4
17027.373	5764.03564	4
17027.4141	6043.716	4
17027.543	5572.35352	4
17028.1387	5806.95361	4
17028.5254	5859.29932	4
17028.5684	6114.38867	4
17028.59	5884.905	4
17029.0469	5779.704	4
17029.17	5985.79736	4
17029.3027	5839.97559	4
17029.416	5890.694	4
17029.4922	5803.79834	4
17029.9961	5987.37	4
17030.1563	6013.20166	4
17030.3262	6000.098	4
17030.4238	6041.42773	4
17030.4277	5787.90771	4
17030.5645	5956.72	4
17031.22	5983.13232	4
17031.7852	5975.56836	4
17031.84	6002.87549	4
17032.543	5701.526	4
17032.6445	5911.4707	4
17032.7715	5834.35449	4
17032.8789	5677.07227	4
17032.9121	5955.579	4
17034.1621	6203.61865	4
17034.4551	5777.575	4
17034.8027	5775.688	4
17035.0449	5786.424	4
17035.4941	6145.579	4
17035.7031	6098.68066	4
17035.83	6022.43066	4
17036.2773	5980.906	4
17036.6953	6041.40234	4
17036.9512	5667.74463	4
17037.3984	5918.278	4
17037.9727	6044.222	4
17038.6289	5828.699	4
17038.748	6083.44775	4
17039.0352	6021.8667	4
17039.8	5894.77734	4
17040.4063	5893.416	4
17040.416	5744.36963	4
17040.4746	6052.56641	4
17040.6953	6267.813	4
17040.72	5875.864	4
17040.99	6043.18555	4
17041.57	5900.61768	4
17041.7617	5725.248	4
17041.8555	6080.55225	4
17041.9336	5717.236	4
17041.998	6305.106	4
17042.31	5780.908	4
17042.6777	5968.721	4
17042.6855	6083.23926	4
17043.1328	5989.322	4
17043.25	5858.891	4
17043.582	5923.55127	4
17043.6582	5880.99854	4
17043.9785	5887.98145	4
17044.3281	5926.763	4
17044.6055	5997.6626	4
17045.252	5598.19727	4
17045.4648	6062.036	4
17045.8789	5950.02637	4
17046.2617	5777.75244	4
17046.3555	6018.53027	4
17046.4336	5810.987	4
17046.5078	5939.96436	4
17046.8	5922.34668	4
17047.23	5534.73047	4
17047.25	5842.01465	4
17047.3066	6169.23047	4
17047.3164	5602.124	4
17047.4551	5824.64941	4
17047.6934	5823.98	4
17047.9023	5922.95361	4
17047.9668	5878.433	4
17048.0313	5876.44043	4
17048.0488	5729.992	4
17048.6387	6054.592	4
17048.68	5635.295	4
17048.7637	5919.17627	4
17049.0039	5925.93457	4
17050.0527	5889.91	4
17050.082	6047.95654	4
17050.1641	5902.985	4
17050.5117	6033.686	4
17050.7852	5923.51758	4
17050.9121	5975.20752	4
17051.084	6140.89	4
17051.1367	5991.574	4
17051.5664	5914.732	4
17051.57	5841.98145	4
17051.6133	5921.57129	4
17052.0879	6070.20166	4
17052.3926	6276.154	4
17052.4668	5976.382	4
17052.5469	5938.68359	4
17052.8027	5980.01855	4
17053.2656	6167.979	4
17053.5215	5707.81	4
17053.5664	5773.534	4
17053.6387	6043.767	4
17053.6426	5818.35352	4
17053.7168	5932.06543	4
17053.8789	5800.11328	4
17053.93	5821.873	4
17054.29	5664.581	4
17054.7715	5973.802	4
17055.2734	6096.75342	4
17055.416	6212.42773	4
17055.4668	6076.79443	4
17055.5371	5931.968	4
17055.543	5948.249	4
17055.76	6008.68	4
17055.7617	5936.92627	4
17056.0273	5714.60547	4
17056.2148	6007.602	4
17056.3281	5772.129	4
17056.377	5987.814	4
17056.4727	6002.805	4
17057.0977	5668.61	4
17057.27	5948.706	4
17057.3535	5996.743	4
17057.5059	5947.42969	4
17057.5879	5832.124	4
17058.1953	5847.551	4
17058.293	6120.27637	4
17058.5371	6129.854	4
17059.5859	5996.82471	4
17059.625	5786.94727	4
17060.125	5898.56445	4
17060.1836	5739.47	4
17060.1914	5854.86133	4
17060.47	6169.337	4
17060.6387	5972.55469	4
17060.7617	5987.738	4
17060.8262	5923.51953	4
17060.918	6041.52344	4
17061.3047	5787.041	4
17061.6289	5828.93457	4
17062.3672	6009.21875	4
17062.5117	5937.66455	4
17062.709	5647.752	4
17063.3418	5861.974	4
17063.96	5580.53271	4
17063.9668	6093.07471	4
17064.32	5909.44629	4
17064.5547	6036.00146	4
17064.66	5713.481	4
17064.94	5788.20361	4
17064.9727	5750.205	4
17065.4766	6124.96436	4
17065.5117	5918.4165	4
17065.6152	6008.395	4
17065.85	6044.645	4
17066.0879	5755.92529	4
17066.4355	5895.427	4
17066.4551	5679.256	4
17066.51	6018.65625	4
17066.7	5795.18164	4
17066.9727	5984.403	4
17067.252	6004.89258	4
17067.541	6038.11963	4
17067.5879	6078.25732	4
17067.6133	5578.77734	4
17067.6172	5876.49	4
17068.0176	5732.994	4
17068.1074	6101.843	4
17068.252	6109.09326	4
17068.4	6061.41064	4
17068.4961	5805.10938	4
17068.6836	6031.03125	4
17068.7949	6160.271	4
17069.1328	6096.60352	4
17069.1484	5875.82031	4
17069.3379	5962.858	4
17069.3789	6182.285	4
17069.5918	6109.16748	4
17070.0059	5846.17334	4
17070.043	5705.96826	4
17070.0859	6067.39453	4
17070.0879	5931.451	4
17070.2129	6130.92432	4
17070.27	6016.539	4
17070.3281	5715.495	4
17070.4355	5823.10742	4
17070.502	5896.492	4
17070.53	5701.92725	4
17070.666	5967.73145	4
17070.7148	6059.24268	4
17070.7383	5925.172	4
17070.8125	5755.174	4
17071.8789	6159.48145	4
17072.3535	5994.51	4
17072.3984	5898.873	4
17072.4629	5947.07275	4
17072.68	6186.44629	4
17072.8066	5941.854	4
17072.9824	5612.214	4
17073.1836	6130.58	4
17073.1934	5892.497	4
17073.3652	5856.59961	4
17073.3828	5829.82568	4
17073.42	6098.97266	4
17073.4453	5857.28125	4
17073.5684	5629.79932	4
17073.8848	6051.04834	4
17074.2012	5586.01465	4
17074.5918	6078.66357	4
17075.3164	6223.71533	4
17075.9746	5990.697	4
17076.0547	5734.016	4
17076.1582	6240.32471	4
17076.2285	5886.61	4
17076.8066	6044.49072	4
17076.8477	5783.522	4
17077.0039	5847.181	4
17077.2324	6170.997	4
17077.418	6179.091	4
17077.5273	5958.97266	4
17077.6113	6125.87451	4
17077.7324	5862.95752	4
17078.0547	6073.57861	4
17078.1563	6046.37646	4
17078.19	6023.00146	4
17078.5137	6202.68359	4
17078.5762	5905.93066	4
17078.6973	5806.60059	4
17079.0742	5954.74951	4
17079.2852	6045.95361	4
17079.37	6138.763	4
17079.4375	6076.7876	4
17079.6738	5858.38867	4
17079.78	5700.787	4
17079.8848	6059.38135	4
17080	6001.99268	4
17080.3848	5959.09229	4
17080.4668	5841.10449	4
17081.22	6085.284	4
17081.28	6149.18848	4
17081.4043	6010.725	4
17081.45	5886.914	4
17082.0859	6018.00537	4
17082.12	5819	4
17082.3262	5857.04932	4
17082.4219	5953.883	4
17082.6934	5949.36768	4
17082.7754	5855.92139	4
17082.9	5763.39648	4
17083.9023	5848.66943	4
17083.959	5920.032	4
17083.96	5709.22168	4
17084.1836	5995.91064	4
17084.3184	5979.96338	4
17084.3672	5888.99365	4
17084.5566	5715.00342	4
17084.6016	5869.142	4
17084.7656	5561.611	4
17084.82	5752.304	4
17084.877	5968.82568	4
17085.002	5869.53662	4
17085.207	5928.02539	4
17085.7363	6133.687	4
17085.8438	5850.875	4
17085.89	5783.61475	4
17085.9883	5868.88135	4
17086.0117	5895.38867	4
17086.0547	6092.17432	4
17086.5352	5974.001	4
17086.5469	5985.407	4
17086.6211	5747.11475	4
17086.65	5923.13574	4
17086.7773	5741.46973	4
17086.79	6142.805	4
17087.0156	5924.03467	4
17087.29	6021.67871	4
17088.08	6067.76	4
17088.5117	5583.585	4
17088.6563	5956.916	4
17088.6934	5718.29639	4
17088.7	5944.47754	4
17089.0273	5600.16455	4
17089.39	6007.115	4
17089.4141	6023.04	4
17089.4863	5780.341	4
17089.5176	5815.283	4
17089.6133	6075.39	4
17089.6523	6124.017	4
17090.4277	5651.53027	4
17090.4766	6042.975	4
17090.49	5769.53	4
17090.6016	6139.271	4
17090.66	6008.776	4
17090.79	6070.0293	4
17090.9336	5720.43848	4
17091.207	6005.526	4
17091.5742	5769.016	4
17091.8184	6005.44727	4
17091.9668	5875.13037	4
17092.5137	5865.36475	4
17092.6563	6093.59033	4
17092.6777	5948.65332	4
17092.6953	6080.63037	4
17092.9551	5899.69	4
17092.9922	5825.2417	4
17093.0137	5676.349	4
17093.06	6074.835	4
17093.1172	5993.36572	4
17093.2148	5803.28174	4
17093.23	5931.742	4
17093.3945	6034.77832	4
17093.4414	5888.988	4
17093.48	5864.2583	4
17093.625	5616.402	4
17093.6445	5762.94629	4
17093.8242	5785.439	4
17094.0137	5909.578	4
17094.0742	6038.415	4
17094.7188	6115.17871	4
17095.3	6024.253	4
17095.375	5530.0874	4
17095.4238	5898.789	4
17095.623	6152.19	4
17096.1	5842.64648	4
17096.2813	6089.547	4
17096.3027	6027.3335	4
17096.3574	5957.1377	4
17096.7422	6131.65674	4
17096.7637	5790.40625	4
17096.81	6185.017	4
17097.0586	5974.403	4
17097.2012	5998.61768	4
17097.418	5985.77051	4
17097.7441	5776.24854	4
17098.2969	5710.402	4
17098.7188	6060.01953	4
17098.832	5886.50732	4
17098.8535	5674.081	4
17099.0059	5893.63574	4
17099.3848	5916.45459	4
17099.6289	5858.10254	4
17099.6367	6026.256	4
17099.6445	5659.024	4
17099.7422	6104.55957	4
17099.793	6039.83447	4
17099.9434	5868.68359	4
17099.9961	5754.12549	4
17100.0781	5830.068	4
17100.1133	6217.34033	4
17100.3047	6062.626	4
17100.3242	6081.461	4
17100.332	6272.71729	4
17100.6914	6119.26758	4
17100.73	6065.8335	4
17100.791	5787.51758	4
17101.3828	5642.131	4
17101.5137	6108.876	4
17101.6934	5916.56934	4
17101.7129	6039.452	4
17101.7832	5790.863	4
17101.8	5882.42725	4
17102.2168	5837.37061	4
17102.2715	5955.82031	4
17102.2949	5922.79053	4
17102.96	5735.844	4
17103.043	5929.469	4
17103.0859	6065.11475	4
17103.5645	6087.93164	4
17104.3887	5991.47363	4
17104.41	5896.283	4
17104.93	5946.47852	4
17105	5948.93652	4
17105.4766	6281.50049	4
17105.6211	5766.73145	4
17105.7188	5944.465	4
17105.9453	5574.071	4
17105.9766	5779.38	4
17106.3	5773.635	4
17106.38	6006.14063	4
17106.7676	5790.10254	4
17107.47	5945.16064	4
17107.541	5913.21875	4
17107.5938	5875.4043	4
17107.5938	6182.6333	4
17107.6719	5942.722	4
17107.7656	5846.33057	4
17108.01	5897.07227	4
17108.082	5924.03125	4
17108.332	6207.993	4
17108.5547	6184.52344	4
17108.5625	6000.44873	4
17108.79	6295.67139	4
17108.793	6319.49268	4
17108.832	5847.095	4
17108.8418	5963.20947	4
17108.8477	5929.2793	4
17108.877	5804.843	4
17108.9629	5948.11768	4
17109.1738	6039.701	4
17109.2285	5852.47266	4
17109.2949	5876.15	4
17109.4688	6055.40234	4
17109.543	6145.50439	4
17109.7754	5549.05566	4
17109.9316	5751.53467	4
17110.26	5946.40332	4
17110.27	6034.992	4
17111.2637	5722.1084	4
17111.3418	6107.9	4
17111.6152	5865.53955	4
17111.9277	5823.482	4
17112.1	5975.552	4
17112.1484	5944.92139	4
17112.3047	5969.694	4
17112.4766	5848.0127	4
17112.63	5636.968	4
17112.6582	5988.30859	4
17112.7422	6133.50928	4
17112.8945	6241.91846	4
17112.9629	5923.344	4
17113.1289	6223.5083	4
17113.17	5726.03	4
17113.2266	6141.101	4
17113.2871	5948.35254	4
17113.5918	5900.7	4
17113.95	5979.298	4
17114.4648	6095.539	4
17114.53	5776.206	4
17114.7715	6104.647	4
17114.9824	6091.795	4
17115.0957	6106.6543	4
17115.2578	5910.357	4
17115.2656	5967.55371	4
17115.5723	5908.775	4
17115.92	5853.03369	4
17116.0215	6048.332	4
17116.0918	5831.11475	4
17116.3223	6099.50049	4
17116.418	5792.031	4
17117.0449	5762.30371	4
17117.2383	6076.399	4
17117.3027	6084.09473	4
17117.3477	6143.38672	4
17117.6016	6086.81641	4
17117.7539	6052.035	4
17117.8418	6249.90527	4
17117.875	6318.8125	4
17118.0215	6091.059	4
17118.1719	5769.94775	4
17118.3516	5931.268	4
17118.39	6033.39063	4
17118.4941	5893.66748	4
17118.69	5867.37549	4
17118.707	5860.33154	4
17118.875	5813.84766	4
17119.19	6000.5	4
17119.4414	6013.36426	4
17119.4863	6055.60449	4
17119.4961	5679.14453	4
17119.7051	5930.591	4
17119.87	6150.15137	4
17119.9727	6206.96533	4
17120.0313	5959.94971	4
17120.18	6058.049	4
17120.39	6089.36865	4
17120.6113	6173.491	4
17120.63	6026.625	4
17120.6523	6096.43066	4
17121.0957	5877.38574	4
17121.1582	6212.836	4
17121.1719	5686.299	4
17121.2637	6049.88574	4
17121.4043	5969.521	4
17121.4824	5745.11133	4
17121.5469	5844.37256	4
17121.5469	5987.801	4
17121.5742	5986.02246	4
17121.7539	6104.149	4
17122.32	5852.19775	4
17122.543	5673.065	4
17122.543	5596.227	4
17122.582	5923.218	4
17122.7129	6180.35059	4
17122.8965	6083.217	4
17123.7422	6029.58447	4
17123.875	6344.25928	4
17123.8828	5941.67432	4
17124.0078	5860.468	4
17124.6445	6264.5415	4
17124.87	5713.195	4
17125.0625	6137.63574	4
17125.4434	5902.98926	4
17125.5059	6019.60254	4
17125.5313	6154.661	4
17125.5469	5960.491	4
17125.7754	5888.185	4
17125.9629	5878.0835	4
17125.97	6041.67725	4
17126.1367	6073.379	4
17126.291	6003.684	4
17126.8086	5931.776	4
17126.84	6168.375	4
17126.9785	5976.438	4
17127.0977	6141.34473	4
17127.21	5954.24072	4
17127.5449	6280.01758	4
17127.7852	6043.55664	4
17127.9375	5935.658	4
17128.1289	5850.418	4
17128.16	5984.88232	4
17128.3457	5771.737	4
17128.4844	5857.39453	4
17128.56	5932.27246	4
17128.73	6040.456	4
17128.8125	6243.72	4
17128.9746	5392.51465	4
17129.0352	5819.82	4
17129.04	6072.4375	4
17129.1621	5756.022	4
17129.4648	5776.51025	4
17129.5352	5868.178	4
17129.6934	6092.76074	4
17129.875	5748.134	4
17131.09	6007.654	4
17131.127	5895.904	4
17131.2559	6088.07031	4
17131.7	5846.423	4
17131.707	6013.92725	4
17131.87	6090.446	4
17131.9043	5778.864	4
17132.0723	5753.625	4
17132.1348	6277.978	4
17132.16	5861.201	4
17132.4043	5913.338	4
17132.418	5847.992	4
17132.5215	5817.17969	4
17132.6035	5849.83057	4
17133.2051	5522.5127	4
17133.377	6209.39648	4
17133.4961	6017.446	4
17133.5254	6048.2876	4
17133.9141	5907.872	4
17133.93	5639.04834	4
17134.0059	5831.16943	4
17134.0234	6056.68164	4
17134.1055	6218.42139	4
17134.21	5829.30762	4
17134.334	6149.644	4
17134.3516	6047.679	4
17134.4316	5681.09961	4
17134.4473	6007.5874	4
17134.45	5952.74561	4
17134.5156	5910.792	4
17134.6641	6019.91455	4
17134.7	5987.263	4
17134.9473	6056.846	4
17135.28	5824.86426	4
17135.28	5799.11133	4
17135.2852	5616.50439	4
17135.4551	5880.489	4
17135.6367	5923.88232	4
17135.79	6116.799	4
17135.83	6092.143	4
17135.834	5816.61133	4
17135.8926	6017.85254	4
17136.0332	6088.60156	4
17136.3164	6049.851	4
17136.375	6221.97	4
17136.748	6016.411	4
17136.8281	6014.40771	4
17136.8867	5877.00244	4
[truncated: 11,671 more rows]
