# Supplementary material for: A droplet digital PCR (ddPCR) assay to detect Helicoverpa armigera (Lepidoptera: Noctuidae) in bulk trap samples
Source: PLoS One. 2017 May 31;12(5):e0178704. doi: 10.1371/journal.pone.0178704 (PMC5451079; doi:10.1371/journal.pone.0178704)
Supplement: S2 Table — (ZIP) [file pone.0178704.s002.zip › 121a_1-161z_1.csv]

Ch1 Amplitude	Ch2 Amplitude	Cluster
14843.4219	5193.89844	4
15023.4844	5476.73975	4
15037.6875	5192.882	4
15786.3691	5465.329	4
15878.9346	5490.69775	4
15900.4375	5470.9043	4
15916.791	5424.031	4
15950.6514	5398.797	4
16085.335	5674.39648	4
16102.0234	5565.78467	4
16104.6387	5743.69629	4
16107.7793	5501.501	4
16110.7451	5714.07129	4
16121.28	5555.30225	4
16127.61	5428.932	4
16129.0391	5544.90869	4
16135.4951	5465.959	4
16151.0225	5556.956	4
16151.541	5486.93457	4
16156.1631	5377.99	4
16161.833	5608.28955	4
16164.957	5518.37061	4
16166.6982	5557.241	4
16171.5215	5703.24658	4
16175.7969	5504.52734	4
16176.44	5562.559	4
16191.6133	5597.24463	4
16193.3271	5856.0625	4
16193.4873	5486.25146	4
16195.3984	5643.352	4
16198.5605	5670.826	4
16203.3633	5631.39355	4
16203.5322	5582.29	4
16216.2314	5464.529	4
16219.2637	5705.849	4
16221.6572	5852.647	4
16222.1592	5820.54834	4
16223.6885	5664.228	4
16230.2578	5511.11035	4
16230.45	5564.69238	4
16236.7529	5518.66846	4
16239.8535	5625.89844	4
16240.7549	5791.43945	4
16247.0723	5799.91357	4
16256.0342	5588.706	4
16256.6172	5566.392	4
16259.625	5695.05762	4
16260.6963	5593.026	4
16264.8555	5699.846	4
16266.4229	5556.481	4
16266.8027	5427.721	4
16272.6465	5343.902	4
16273.2139	5526.037	4
16277.8516	5658.90771	4
16278.3184	5573.187	4
16281.3623	5716.49072	4
16283.8389	5794.629	4
16290.3926	5750.656	4
16292.34	5800.24561	4
16292.39	5396.04541	4
16292.4	5640.468	4
16295.1113	5514.15039	4
16305.9268	5655.31641	4
16306.1924	5776.462	4
16306.5352	5624.34033	4
16306.8994	5453.86035	4
16307.8428	5621.28564	4
16314.0732	5693.339	4
16314.8574	5612.4043	4
16320.249	5608.73535	4
16320.8457	5457.2334	4
16322.8057	5842.75049	4
16332.4814	5419.77148	4
16334.0693	5937.828	4
16334.4639	5594.568	4
16334.7793	5780.149	4
16335.0615	5785.902	4
16336.7969	5789.13	4
16337.3262	5544.30664	4
16339.249	5721.20166	4
16339.6943	5569.082	4
16340.6689	5686.89258	4
16346.2588	5561.499	4
16347.6914	5664.5415	4
16351.457	5626.57373	4
16353.0039	5784.919	4
16353.3994	5686.516	4
16354.5469	5499.7207	4
16359.15	5501.87451	4
16359.8311	5881.436	4
16360.6455	5825.48633	4
16361.8438	5770.15039	4
16363.9668	5987.90039	4
16364.6016	5532.971	4
16365.7373	5438.11	4
16366.8691	5635.68262	4
16368.0645	5684.4707	4
16368.6426	5806.40771	4
16373.5674	5973.265	4
16375.4824	5670.949	4
16376.6338	5798.049	4
16383.0752	5739.01563	4
16384.94	5763.68652	4
16386.1836	5746.201	4
16386.4258	5739.21826	4
16389.1484	5236.32227	4
16390.0684	5643.325	4
16390.15	5586.64941	4
16390.4922	5637.03857	4
16392.6875	5759.454	4
16393.1484	5622.87842	4
16395.1055	5817.806	4
16395.91	5922.1333	4
16397.5977	5679.065	4
16397.6465	5626.19336	4
16397.6563	5739.128	4
16397.8223	5806.706	4
16398.0586	6005.34863	4
16398.4785	5530.077	4
16399.5137	5594.74951	4
16399.6055	5701.84863	4
16403.8652	5636.52539	4
16405.7969	5512.03564	4
16406.8945	5906.582	4
16407.7813	5578.683	4
16407.7988	5438.90039	4
16408.0156	5463.84863	4
16408.84	5438.699	4
16409.4121	5699.03271	4
16410.2559	5611.487	4
16414.166	5541.39941	4
16415.0723	5778.96973	4
16415.9141	5502.55469	4
16416.375	5602.13525	4
16416.91	5732.698	4
16417.5469	5783.80029	4
16424.44	5630.92725	4
16427.7129	5579.90869	4
16428.9141	5805.073	4
16429.74	5434.00732	4
16429.9766	5730.963	4
16430.9	5489.513	4
16432.41	5801.17041	4
16433.7734	5713.18457	4
16434.7461	5280.35156	4
16434.8	5762.043	4
16435.1	5480.11768	4
16436.11	5359.078	4
16437.8	5580.15234	4
16437.8438	5788.92529	4
16438.4414	5528.144	4
16441.7168	5858.885	4
16444.7988	5570.65771	4
16444.9648	5884.27	4
16445.42	5793.7334	4
16447.6113	5329.762	4
16448.1563	5607.22363	4
16449.4531	5969.506	4
16452.15	5679.56152	4
16452.3633	5582.93945	4
16454.1836	5266.34863	4
16454.6875	5672.55225	4
16455.2	5607.785	4
16456.2	5424.36768	4
16456.5215	5842.21	4
16456.5547	5676.238	4
16456.7617	5703.786	4
16459.9121	5915.41846	4
16465.04	5506.5083	4
16466.7	5476.599	4
16467.75	5654.496	4
16469.34	5741.617	4
16471.3125	5556.218	4
16472.42	5526.814	4
16472.8711	5772.898	4
16476.7227	5519.668	4
16477.6348	5854.332	4
16479.2012	5683.281	4
16480.67	5737.766	4
16480.72	5665.33057	4
16482.2383	5517.201	4
16484.0723	5847.11475	4
16484.666	5362.661	4
16487.48	5684.789	4
16488.498	5698.90967	4
16490.082	5618.97363	4
16491.17	5675.024	4
16492.3145	5463.42334	4
16495.15	5725.24658	4
16495.2246	5575.60254	4
16496.6016	5621.811	4
16497.2383	5758.06	4
16497.95	5657.814	4
16498.07	5541.37939	4
16498.21	5869.312	4
16499.7656	5818.998	4
16500.0137	5901.064	4
16502.5078	5541.392	4
16503.4063	5736.30566	4
16506.4551	5577.642	4
16507.168	5895.36768	4
16509.3379	5336.67969	4
16509.79	5748.409	4
16509.83	5672.029	4
16509.85	5653.996	4
16509.93	5626.6416	4
16510.8945	5718.97266	4
16511.1523	5822.886	4
16514.89	5735.232	4
16515.2148	5449.57373	4
16515.9512	5750.2124	4
16518.06	5692.80029	4
16518.3418	5813.964	4
16521.0078	5847.112	4
16521.123	5962.56641	4
16521.1855	6010.88	4
16522.29	5685.812	4
16522.334	5778.71533	4
16522.4824	5485.43848	4
16522.91	6151.869	4
16523.127	5809.09668	4
16524.416	5887.05	4
16524.6035	5526.29541	4
16524.73	5429.987	4
16526.0156	5752.685	4
16528.1777	5691.56543	4
16529.9043	5674.975	4
16530.5859	5498.026	4
16530.6543	5631.67529	4
16531.8535	5693.0293	4
16532.49	5434.37842	4
16532.6465	5477.943	4
16535.2168	5547.728	4
16536.09	5607.367	4
16536.4	5714.55371	4
16537.4258	5794.89746	4
16537.5117	5789.97754	4
16537.873	5410.55029	4
16541.6621	5634.73535	4
16541.9434	5843.94336	4
16545.08	5726.34766	4
16545.2148	5737.52832	4
16545.4648	5608.75537	4
16546.2012	5837.141	4
16547.1113	5589.95	4
16548.1836	5799.69336	4
16548.91	5916.489	4
16550.7031	5816.212	4
16552.2949	5803.84668	4
16554.0742	5820.149	4
16554.6465	5714.884	4
16555.03	5787.805	4
16555.3574	5801.975	4
16555.7988	5715.199	4
16558.53	5840.29834	4
16558.8789	5507.047	4
16559.65	5795.849	4
16562.377	5683.946	4
16564.5352	5513.58	4
16565.875	5932.55225	4
16567.4023	5681.27832	4
16567.5879	5613.85938	4
16570.1484	5644.31152	4
16570.3086	5788.92432	4
16571.3086	5688.57959	4
16571.793	5792.12744	4
16571.9648	5917.182	4
16572.3828	5782.00537	4
16574.7246	5908.20361	4
16576.5547	5657.46826	4
16576.99	5557.60742	4
16579.6328	5616.81934	4
16582.7031	5579.772	4
16583.83	5931.703	4
16585.3984	5781.83545	4
16586.25	5654.57	4
16586.5352	5790.89648	4
16587.2773	5446.43848	4
16588.2676	5589.61328	4
16588.4043	5770.089	4
16588.6426	5993.68164	4
16589.4258	5756.373	4
16589.8223	5666.21533	4
16590.0547	5520.102	4
16592.3711	5646.12646	4
16593.3828	5843.38965	4
16593.9121	5695.62646	4
16594.33	5745.51367	4
16595.2578	6017.73975	4
16595.875	5606.703	4
16598.2539	6067.14648	4
16598.6523	5794.19775	4
16598.67	5617.368	4
16599.1855	5896.718	4
16599.9473	5702.90332	4
16600.1543	5584.428	4
16600.6953	5457.87061	4
16604.9141	5837.704	4
16606.7969	5455.69727	4
16607.2734	5523.304	4
16607.3789	5694.093	4
16607.6777	5753.952	4
16608.6563	5879.876	4
16608.6758	6056.43555	4
16609.9512	5956.739	4
16610.5527	5943.59961	4
16611.74	5574.758	4
16612.4219	5670.06934	4
16612.78	5922.7915	4
16614.4961	5575.67432	4
16614.6172	5680.42334	4
16616.07	5654.11572	4
16619.6	5976.794	4
16619.7832	5883.98975	4
16621.2	5934.135	4
16621.5273	5827.59229	4
16621.5664	5790.20752	4
16623.7813	5667.42041	4
16623.8281	5591.781	4
16625.0586	5921.3374	4
16625.48	5530.25537	4
16626.7031	5650.63672	4
16626.97	5516.92041	4
16628.2852	5760.615	4
16628.9336	5788.86768	4
16633.627	5967.608	4
16637.41	5614.45557	4
16637.59	5941.8833	4
16637.7148	5805.618	4
16638.27	5850.973	4
16638.3	5686.95	4
16638.7559	5672.542	4
16640.85	5760.637	4
16643.4785	5545.29346	4
16644.2871	5759.292	4
16645.4648	5552.793	4
16646.3223	6089.30225	4
16649.7188	5559.61133	4
16649.88	5731.86426	4
16651.1758	5935.90527	4
16651.1973	5867.11768	4
16651.85	5796.52734	4
16652.88	5960.013	4
16653.49	5555.10352	4
16653.6621	6042.535	4
16654.3828	5842.25537	4
16655.918	5698.17871	4
16656.957	5910.805	4
16657.15	5437.33252	4
16657.94	5655.34	4
16658.1543	5853.02441	4
16659.9355	5787.25537	4
16660.28	6221.37354	4
16660.91	5806.975	4
16662.33	5740.939	4
16662.56	5497.77	4
16663.25	5898.918	4
16664.72	5780.08154	4
16665.2188	5595.34863	4
16665.4063	5641.755	4
16666.37	5635.456	4
16666.7383	5732.42139	4
16667.2734	5962.51563	4
16669.7344	5819.627	4
16669.9629	5474.73633	4
16671.72	5914.023	4
16671.7578	6033.58252	4
16671.9473	5495.25928	4
16671.9766	5692.60938	4
16672.3047	5523.953	4
16672.81	6021.52441	4
16672.9785	5902.923	4
16673.23	5682.55225	4
16673.6953	6004.23242	4
16675.9219	5846.497	4
16676.1016	5851.36	4
16676.9238	5636.21533	4
16676.959	5934.28027	4
16677.2168	5520.982	4
16677.8535	5841.78125	4
16678.334	5387.90674	4
16679.1914	5648.79541	4
16679.5566	5832.70947	4
16680.5664	5802.202	4
16681.627	5865.57959	4
16685.1719	5463.80566	4
16685.2754	5686.218	4
16685.5859	5728.848	4
16687.6758	5692.91064	4
16688.19	5326.135	4
16690.3926	5842.031	4
16690.6641	5811.013	4
16691.0039	5823.453	4
16691.4727	5877.78125	4
16691.8867	5816.073	4
16694.375	5677.347	4
16694.93	6042.70557	4
16695.1777	5725.41553	4
16695.18	5817.71631	4
16695.4883	5905.09961	4
16696.2031	5835.14453	4
16697.5527	5871.195	4
16697.8418	5654.7085	4
16698.58	5679.02637	4
16698.59	5803.61963	4
16698.92	5984.667	4
16699.5977	5937.3623	4
16701.1934	5862.749	4
16701.58	5727.7793	4
16702.3945	6091.56543	4
16702.53	5777.494	4
16703.2031	5728.093	4
16703.5684	5636.82861	4
16703.5859	5812.748	4
16703.668	5824.66943	4
16703.89	5743.613	4
16703.9863	5889.96533	4
16704.7441	5806.68945	4
16705.8574	5547.34131	4
16707.0176	5660.205	4
16707.4824	5748.247	4
16708.0273	5903.37549	4
16709.1387	5947.741	4
16710.0078	6084.238	4
16711.2578	5694.196	4
16711.8242	5968.428	4
16712.8789	5847.367	4
16713.75	5672.883	4
16715.7031	5777.93457	4
16716.22	5902.9165	4
16717.09	5550.39258	4
16717.1465	6041.11475	4
16719.1426	5724.1377	4
16720.1523	5804.773	4
16720.3164	5884.44727	4
16720.6152	5729.17969	4
16721.0723	6027.099	4
16721.8828	5786.61963	4
16722.04	6004.52832	4
16722.0449	5630.235	4
16722.4766	5759.849	4
16722.9043	5945.87939	4
16724.9063	5572.50537	4
16725.3652	5969.8457	4
16727.2539	5762.52051	4
16728.8848	5671.45166	4
16730.5723	5729.415	4
16734.72	5603.913	4
16734.9375	5987.33252	4
16735.1016	5847.51953	4
16735.26	5733.24365	4
16737.6855	6078.144	4
16737.77	5904.646	4
16737.94	6195.087	4
16740.8047	5520.79834	4
16742.002	5853.79541	4
16742.4785	6049.884	4
16742.5273	5725.83	4
16743.3359	5795.647	4
16744.0879	6051.90967	4
16744.8477	5850.234	4
16744.9512	5584.02	4
16745.1582	5867.06641	4
16745.29	5878.41553	4
16746.8145	5829.817	4
16747.99	5760.614	4
16748.04	5767.593	4
16748.0859	5798.476	4
16748.42	5898.716	4
16748.71	5563.146	4
16749.2129	5822.723	4
16749.4277	5735.48047	4
16749.8516	5609.90674	4
16750.418	5833.78662	4
16750.7637	5420.333	4
16753.6816	5927.98535	4
16753.7539	5641.0376	4
16754.03	5591.12939	4
16754.5527	5951.21143	4
16756.51	5553.026	4
16756.91	5857.791	4
16757.0313	5617.97754	4
16757.8945	5875.85938	4
16758.125	5857.59326	4
16758.28	5645.69238	4
16758.7324	5800.02832	4
16758.8848	5661.41748	4
16759.84	5643.454	4
16759.9648	5511.71338	4
16760.3887	5972.997	4
16760.3965	5910.02637	4
16761.89	5457.5127	4
16762.2344	5874.45557	4
16762.2969	5783.21436	4
16763.1289	5771.28174	4
16765.5469	5551.85938	4
16765.8945	5706.04736	4
16766.7266	5767.254	4
16767.4629	5943.1875	4
16768.91	5567.7793	4
16769.627	5629.53027	4
16770.4121	5909.022	4
16771.1836	5869.076	4
16771.39	5803.32666	4
16771.4883	5757.37354	4
16771.4883	6009.381	4
16771.5234	5879.37061	4
16771.6621	5892.3457	4
16772.15	5528.307	4
16772.1543	5598.175	4
16772.3535	5775.73145	4
16772.4922	5613.404	4
16772.5059	5631.529	4
16773.1914	5644.959	4
16773.5313	5797.79639	4
16773.6445	5825.494	4
16773.91	5738.745	4
16775.2832	5870.194	4
16775.5	5765.484	4
16775.668	5957.96826	4
16776.3672	5601.10547	4
16776.3828	5636.223	4
16777.6387	5665.22461	4
16778.6152	5791.82861	4
16778.8867	5852.323	4
16778.9688	5984.976	4
16779.1328	5829.489	4
16779.1328	5895.08545	4
16779.27	5968.83154	4
16779.6055	5905.82666	4
16780.1387	5660.25439	4
16780.166	5861.28857	4
16780.3418	5878.474	4
16781.3789	5823.17432	4
16781.418	5861.211	4
16781.8047	5794.725	4
16783.3145	5669.803	4
16784.0645	5769.73535	4
16784.6016	5943.81543	4
16784.6055	5840.279	4
16784.6152	6142.92725	4
16785.8945	5586.388	4
16785.9063	5943.048	4
16786.0273	5789.364	4
16786.1973	5687.16553	4
16786.457	6345.21631	4
16786.4668	5853.983	4
16787.26	5708.8584	4
16787.44	5989.507	4
16787.6738	5757.307	4
16787.9336	5955.76953	4
16788.8281	6170.62451	4
16788.85	5723.842	4
16788.9121	5759.96143	4
16789.2188	5513.38037	4
16789.375	5910.045	4
16789.3848	5572.76025	4
16789.4883	5866.22	4
16789.7539	5761.80371	4
16790.0449	5637.67627	4
16790.4414	5870.121	4
16790.9668	5971.81641	4
16791.752	5984.405	4
16792.002	5938.61133	4
16792.43	6221.77734	4
16792.7129	5482.933	4
16793.0684	5778.05469	4
16793.75	5807.5376	4
16793.8125	5946.357	4
16794.5684	5566.69141	4
16795.0547	5928.5127	4
16795.6328	5700.092	4
16795.88	5846.502	4
16796.1465	5818.51855	4
16796.248	6064.38428	4
16796.5234	5841.13574	4
16796.74	5878.36572	4
16796.9355	5696.063	4
16797.0664	5825.91846	4
16798.86	5646.58545	4
16799.1523	5836.5	4
16799.543	5603.67334	4
16800.1758	5766.969	4
16800.4043	5652.46143	4
16801.6875	6081.87158	4
16802.38	5881.21973	4
16802.7	5857.682	4
16803.4375	5810.74	4
16803.89	5667.53955	4
16803.9922	6206.07275	4
16804.2656	5947.7876	4
16804.3438	5922.92773	4
16804.793	5880.413	4
16805.3984	5823.726	4
16806.9941	5749.71436	4
16807.03	5757.198	4
16808.832	5690.1377	4
16808.873	5865.791	4
16809.17	5771.324	4
16810.6289	5869.44	4
16810.79	5531.70361	4
16811.0938	6002.28174	4
16812.0215	5563.175	4
16812.1	5886.66064	4
16812.2988	5879.309	4
16812.4414	6044.50342	4
16812.9063	5466.076	4
16813.35	6053.315	4
16813.3926	5684.846	4
16813.6465	5168.20459	4
16816.375	5392.975	4
16817.21	5746.115	4
16817.8887	6112.67236	4
16818.4121	5851.741	4
16818.4883	6035.65039	4
16818.69	5744.795	4
16819.0313	5871.001	4
16819.31	5549.542	4
16819.3711	6219.252	4
16819.4668	5869.721	4
16820.1934	5644.71729	4
16820.6172	6028.03857	4
16820.66	5761.40771	4
16820.9082	5957.90967	4
16821.9316	6004.161	4
16822.2285	5661.776	4
16822.2871	5801.86768	4
16822.6953	5744.05371	4
16822.7656	5748.694	4
16822.78	5917.64551	4
16823.5723	5720.127	4
16823.9648	6004.732	4
16824.6133	5786.865	4
16826.0762	5931.79346	4
16826.64	5919.61328	4
16827.3633	5845.42432	4
16827.5254	5735.24	4
16828.2773	5937.54639	4
16828.2949	5776.473	4
16829.5762	5842.685	4
16829.582	5702.581	4
16830.0762	5729.139	4
16830.82	5834.387	4
16831.5625	5577.65771	4
16833.3379	5911.72266	4
16834.3965	5869.739	4
16835.0547	5845.586	4
16835.8066	6016.44141	4
16835.9727	5890.218	4
16836.0527	5922.61328	4
16836.252	5905.02441	4
16836.4121	5765.29248	4
16836.9688	5696.774	4
16837.9434	5787.111	4
16838.31	5989.89844	4
16838.4355	5849.92773	4
16838.7715	5663.92236	4
16838.9648	5716.2627	4
16839.7637	5377.76025	4
16840.7363	5963.208	4
16842.01	5883.258	4
16842.0176	5744.497	4
16842.4824	5789.54932	4
16842.81	5877.16748	4
16843.0586	6060.94727	4
16843.0977	5885.24561	4
16843.2461	5655.65527	4
16844.3945	5809.52	4
16844.9063	5672.485	4
16845.52	5931.444	4
16845.96	5742.705	4
16846.3672	5758.65234	4
16846.5977	5887.19727	4
16846.83	5800.81445	4
16847.7578	5525.9917	4
16848.0137	5835.07568	4
16848.1387	5584.662	4
16848.17	6119.077	4
16848.3223	5605.29053	4
16848.4219	5815.708	4
16848.8223	5577.524	4
16849.41	5885.70459	4
16849.4883	5909.31934	4
16849.8047	6027.709	4
16849.916	6060.50146	4
16849.9473	5541.3667	4
16850.51	5702.47266	4
16852.1875	6134.936	4
16852.29	6118.58936	4
16852.4727	5806.14063	4
16852.48	5702.55371	4
16852.8867	5420.447	4
16852.9	5791.96631	4
16852.9512	5985.95361	4
16854.0586	5703.82129	4
16854.5371	5703.793	4
16854.7324	5957.657	4
16854.7656	5863.968	4
16854.8242	6003.57373	4
16855.12	5962.18555	4
16855.166	6080.39063	4
16855.1758	6061.222	4
16857.5938	5775.713	4
16857.6641	5911.962	4
16857.91	5879.387	4
16858.79	5719.30762	4
16858.8086	5767.3457	4
16859.1348	5947.6	4
16860.15	5621.66748	4
16860.3125	5830.42627	4
16860.6035	5835.829	4
16860.666	5834.477	4
16861.5332	5847.656	4
16861.5527	5752.10547	4
16861.8223	5927.03027	4
16862.2949	5924.83838	4
16862.5117	5722.248	4
16862.5137	6013.32373	4
16862.6465	5694.226	4
16862.7676	5691.696	4
16863.5176	5464.10938	4
16863.56	5857.048	4
16865.9	5786.73	4
16866.0234	5880.00635	4
16866.5879	5607.40771	4
16866.707	5876.64355	4
16867.1543	5872.49951	4
16867.1934	5865.031	4
16867.5254	5809.49854	4
16867.8164	5670.415	4
16867.8223	5966.909	4
16869.3281	5796.029	4
16869.37	5757.66748	4
16869.7148	5883.517	4
16870.0059	5884.992	4
16870.2188	5728.42236	4
16870.627	6061.99951	4
16870.7559	5678.092	4
16870.9531	5938.173	4
16871.1172	5922.667	4
16871.9219	5757.31152	4
16873.4668	6116.62354	4
16873.94	5999.11963	4
16874.8145	5964.43359	4
16874.916	6118.77148	4
16876.2617	5782.00439	4
16876.3242	5731.575	4
16876.6973	5964.971	4
16877.03	6072.4043	4
16877.1484	5956.9624	4
16877.7129	5923.269	4
16877.7578	5807.66	4
16878.4688	5536.516	4
16879.0723	5975.64746	4
16879.2617	5988.034	4
16879.2754	5994.80029	4
16879.3379	5705.66553	4
16879.61	5896.99951	4
16879.6426	6144.45	4
16879.8652	5700.03467	4
16880.11	5809.96533	4
16880.1426	6130.942	4
16880.8223	5617.509	4
16882.293	5771.37744	4
16882.4	5925.784	4
16882.4961	5606.768	4
16883.0781	6019.74365	4
16883.9023	6034.122	4
16884.0117	5920.97266	4
16884.2852	5744.091	4
16884.4141	5936.686	4
16884.4727	5404.879	4
16885.0781	5603.51	4
16885.1777	6009.697	4
16885.57	5939.46045	4
16886.8574	5545.203	4
16887.123	5863.8125	4
16887.1875	5892.4585	4
16887.2188	5782.243	4
16887.27	6218.69971	4
16887.32	5892.74268	4
16888.04	6184.65869	4
16888.33	6094.97656	4
16888.4219	5731.29736	4
16888.77	5916.396	4
16888.9922	5766.53125	4
16889.1875	5856.46826	4
16889.5781	6270.14258	4
16889.6523	5846.755	4
16890.2637	5707.782	4
16890.8359	6057.56055	4
16891.09	6238.23926	4
16891.1738	5904.01	4
16891.3086	5844.98242	4
16892.68	5686.32959	4
16893.59	5760.959	4
16894.1738	5823.65234	4
16894.252	6071.988	4
16894.2754	5734.182	4
16894.5039	5760.029	4
16895.877	5769.74854	4
16895.8965	5772.892	4
16896.25	5958.441	4
16896.4375	5874.905	4
16897.2637	5856.57031	4
16897.4512	5654.537	4
16898.24	5978.64648	4
16898.377	5897.051	4
16898.416	5763.00146	4
16898.6211	5819.735	4
16898.7969	6045.55957	4
16898.998	5870.07227	4
16899.1	5857.273	4
16899.1133	5977.999	4
16900.8535	5930.648	4
16901.08	5724.1084	4
16901.3516	6002.631	4
16902.1426	5888.55469	4
16902.42	5917.79736	4
16903.1934	5770.54346	4
16903.29	5916.02344	4
16903.332	6077.01953	4
16903.5449	6040.743	4
16903.63	5903.03662	4
16904.0938	5761.44	4
16904.1465	5942.632	4
16904.1563	5710.399	4
16904.5684	5800.077	4
16904.8516	5873.07959	4
16905.1328	5878.35156	4
16905.42	5870.255	4
16905.82	6001.87549	4
16905.84	5754.36475	4
16906.58	5947.214	4
16906.623	5938.388	4
16906.9531	6166.33	4
16907.2559	5833.47266	4
16907.6211	5697.543	4
16908.125	5684.64063	4
16908.418	5816.099	4
16908.4453	5842.266	4
16908.5488	5751.005	4
16908.5781	6100.988	4
16908.8223	5771.538	4
16909.252	5813.64063	4
16909.2871	5836.743	4
16909.4316	5757.38135	4
16909.5449	6099.42969	4
16909.5938	5863.84766	4
16910.07	5642.333	4
16910.25	5763.2373	4
16910.31	5738.98145	4
16910.43	5784.267	4
16911.4961	5959.175	4
16911.5742	5717.682	4
16912.2637	6035.0415	4
16912.32	6156.5127	4
16912.3711	6158.8457	4
16912.8223	5540.42236	4
16912.8516	6005.134	4
16913.54	5630.78369	4
16913.9336	6237.61963	4
16914.6719	6018.059	4
16915.44	5699.42871	4
16915.5762	6166.0874	4
16916.1563	5753.702	4
16916.16	5935.765	4
16916.7129	5848.63672	4
16917.24	5844.00537	4
16917.48	5852.18164	4
16917.7539	5657.506	4
16917.77	5991.50146	4
16918.1133	5676.36035	4
16918.5059	5923.05273	4
16919.0742	6000.094	4
16919.1816	6001.27637	4
16920.1055	5707.408	4
16920.207	5806.79736	4
16921.1543	5741.13135	4
16921.16	5879.373	4
16921.625	5698.52051	4
16922.207	6041.69971	4
16922.252	5762.1333	4
16922.5742	6124.499	4
16922.6113	6052.528	4
16922.7871	5947.83936	4
16922.9316	5885.331	4
16924.082	5880.92725	4
16924.12	5959.01758	4
16924.252	6180.12451	4
16924.87	6170.352	4
16925.26	6113.252	4
16925.6172	5886.039	4
16925.7969	5826.922	4
16926.3477	5615.483	4
16927.3926	5762.626	4
16927.5176	5820.09033	4
16927.8359	5869.81445	4
16927.8867	5906.52344	4
16928.1523	6014.25146	4
16928.1855	5992.38672	4
16928.2656	5828.4873	4
16928.6211	5954.79834	4
16928.75	5753.705	4
16929.1563	5537.8877	4
16929.4883	6085.47	4
16929.7285	6078.225	4
16929.7715	6230.098	4
16929.8516	5750.459	4
16930.09	5501.2124	4
16930.2129	5916.68164	4
16930.6367	5885.59033	4
16930.668	5714.268	4
16930.7188	6345.425	4
16931.2363	5799.373	4
16931.8379	5727.40674	4
16932.043	5849.53	4
16932.0762	5976.763	4
16932.2617	5835.259	4
16932.5215	5669.855	4
16932.9961	6038.296	4
16933.209	5797.82471	4
16933.3965	5841.61963	4
16933.4746	5819.597	4
16933.53	5688.826	4
16933.793	5872.869	4
16933.9688	5912.88525	4
16934.041	5454.05957	4
16934.1289	5862.787	4
16934.3086	6047.90967	4
16934.748	6358.699	4
16934.7734	5938.046	4
16935.4258	5915.857	4
16935.44	6149.19141	4
16935.8359	5740.33252	4
16936.2	6019.39453	4
16936.6035	5824.00244	4
16936.97	5778.819	4
16937.4258	5864.6	4
16937.4844	5766.169	4
16937.5332	5804.39648	4
16937.6055	6098.76025	4
16937.6367	5973.81152	4
16938.041	5908.267	4
16938.1426	6010.50928	4
16938.2168	5807.08838	4
16938.2422	5569.8457	4
16938.4141	6060.80566	4
16938.83	5654.4043	4
16938.875	6144.16943	4
16939.25	5954.69727	4
16940.44	6007.946	4
16940.5371	5905.25049	4
16940.9434	5959.568	4
16941.79	5683.0166	4
16942.1152	5854.1377	4
16942.2188	5692.82471	4
16942.8477	5939.982	4
16942.9688	6038.61133	4
16944.0762	5994.97	4
16944.0879	6102.75732	4
16945.1328	5939.632	4
16945.1543	5924.007	4
16945.4238	5927.742	4
16945.49	6111.4873	4
16945.6074	5926.58545	4
16945.9082	5881.36865	4
16946.0879	5967.82764	4
16946.1113	5930.33057	4
16946.47	6073.54248	4
16946.91	5960.44043	4
16947.4336	5814.3584	4
16947.5449	5743.086	4
16947.7852	5861.69434	4
16948.6289	5829.29834	4
16948.7871	5921.306	4
16948.8828	6017.55566	4
16948.9922	5946.092	4
16949.08	5952.648	4
16949.1738	5748.479	4
16949.6543	5873.0625	4
16950.3516	5490.74268	4
16950.541	5732.127	4
16950.7246	6192.01	4
16950.7715	6000.289	4
16950.81	5397.679	4
16951.1875	6186.739	4
16951.3633	5833.37549	4
16951.7051	5862.683	4
16951.72	6163.455	4
16951.7559	5916.075	4
16951.8	5900.487	4
16952.0527	5869.599	4
16952.12	6045.1167	4
16952.13	6078.63	4
16952.1934	5793.163	4
16952.2188	5942.068	4
16952.3438	5822.32568	4
16952.377	5955.009	4
16952.416	6087.44873	4
16953.42	5670.56	4
16953.5918	5868.253	4
16953.65	5892.62939	4
16953.9824	5997.90332	4
16954.19	6181.231	4
16954.8652	5970.408	4
16954.9512	5871.547	4
16954.9785	5948.06152	4
16956.2676	5900.207	4
16956.623	5912.03564	4
16956.74	6010.189	4
16956.8	5874.47363	4
16957.1484	6008.61133	4
16957.1875	5888.60449	4
16957.3926	5765.198	4
16958.2344	5730.97461	4
16958.3965	5884.2085	4
16958.5547	6003.0293	4
16958.6445	5718.3125	4
16958.6855	6265.98975	4
16959.4883	5831.432	4
16959.5723	6034.088	4
16959.8262	5798.506	4
16960.4727	6128.092	4
16961.0352	5651.27	4
16961.4414	6034.94873	4
16961.86	5887.46045	4
16962.1777	5810.983	4
16962.25	5821.51367	4
16962.4922	5969.773	4
16962.8145	5925.804	4
16962.9082	6075.5376	4
16962.9824	6005.34131	4
16963.0371	5939.29834	4
16963.1934	6327.26855	4
16963.4258	5880.73535	4
16963.5273	5660.18	4
16963.5625	5930.432	4
16963.7168	5799.82471	4
16963.8984	5882.04834	4
16964.2148	5704.218	4
16964.6289	5615.5376	4
16965.502	5961.362	4
16965.5527	5903.59375	4
16965.582	5905.48	4
16965.97	5851.699	4
16966.0566	6011.244	4
16966.18	6096.77148	4
16966.252	5683.501	4
16966.3438	6132.5127	4
16966.3633	5957.98242	4
16966.959	5768.383	4
16967.1426	5850.699	4
16967.2813	5882.60938	4
16967.5332	5917.05029	4
16967.9238	5789.287	4
16968.0313	5822.8	4
16968.2168	5925.814	4
16968.2461	5962.49072	4
16968.541	5868.998	4
16968.7324	6020.73633	4
16969.5586	5928.46143	4
16969.7656	5990.99658	4
16970.52	5873.7207	4
16970.5645	5982.90332	4
16971.4785	5921.69727	4
16971.56	5841.92627	4
16971.6465	5998.59	4
16971.959	6046.44141	4
16972.02	5961.129	4
16972.12	5887.38	4
16972.5273	5582.61035	4
16972.6211	6005.15967	4
16972.752	5784.61426	4
16973.082	5850.956	4
16973.3125	5695.617	4
16973.4375	6037.56836	4
16973.7422	6218.298	4
16973.8	6085.74951	4
16973.8652	5845.294	4
16973.916	5931.303	4
16974.1172	5947.569	4
16974.5918	5955.735	4
16974.6914	5974.227	4
16974.6914	5947.66357	4
16975.002	5773.7	4
16975.1777	5802.65	4
16975.18	6058.65674	4
16975.5859	5904.8833	4
16975.6328	5853.85938	4
16976.418	6034.593	4
16976.5156	5738.444	4
16976.56	5960.07568	4
16976.7148	5790.317	4
16976.7734	5964.07129	4
16976.959	5971.34863	4
16977.2637	5857.9165	4
16977.3145	5684.97	4
16977.3613	6194.051	4
16977.7168	5986.807	4
16977.791	6132.32861	4
16977.8613	5801.381	4
16978.88	5888.84326	4
16979.209	5959.26	4
16979.2422	5549.21436	4
16979.4023	6308.838	4
16979.5742	5908.40332	4
16979.6563	6083.843	4
16979.7578	5988.81055	4
16979.88	6123.14551	4
16980.0469	5687.92041	4
16980.3242	5789.46143	4
16980.4668	5707.15234	4
16980.4941	5636.58545	4
16980.5313	5733.897	4
16980.875	5942.18457	4
16981.0332	5744.40039	4
16981.3984	5917.18262	4
16981.4043	5787.59	4
16981.4238	5776.53125	4
16981.4844	5770.36475	4
16981.7168	5777.00732	4
16981.7422	6119.81152	4
16981.9043	6019.57471	4
16981.9941	6100.61426	4
16982.68	5794.989	4
16983.0039	5962.434	4
16983.7227	5765.178	4
16983.9648	5993.05273	4
16983.9922	5815.47461	4
16984.4	6019.299	4
16984.4336	5813.769	4
16984.4961	5928.593	4
16984.9531	5855.68164	4
16985.34	5790.901	4
16985.3535	5987.024	4
16986.3672	5876.09668	4
16986.5684	5715.728	4
16986.6074	5826.626	4
16986.7441	5852.899	4
16986.8027	6066.49951	4
16986.8223	5895.293	4
16986.89	6033.75146	4
16986.97	6193.345	4
16987.541	6099.054	4
16987.6914	5958.98	4
16987.834	6176.177	4
16987.9883	5867.577	4
16988.0566	6027.91846	4
16988.418	5756.9624	4
16988.9121	5836.48145	4
16989.42	6207.159	4
16989.4688	5835.084	4
16989.709	5956.71436	4
16990.082	6119.176	4
16990.2148	5827.43555	4
16990.832	5653.065	4
16990.9922	5681.36426	4
16991.31	5908.623	4
16991.9688	6016.33838	4
16992.5859	5809.073	4
16992.8184	5840.75732	4
16992.8242	6128.37354	4
16992.9277	5798.87256	4
16992.9414	5867.993	4
16993.84	5706.788	4
16993.95	6002.174	4
16993.99	5752.42529	4
16994.35	5725.656	4
16994.92	6072.301	4
16995.09	5744.302	4
16995.1348	5927.183	4
16995.457	5840.92871	4
16995.4785	5960.465	4
16995.6367	5888.249	4
16995.6563	5952.05859	4
16995.9	5651.3623	4
16996.4375	5937.178	4
16996.541	5880.4624	4
16996.9941	5444.093	4
16997.5313	6053.57373	4
16998.0234	6051.613	4
16998.252	5766.452	4
16998.502	6092.51	4
16998.7	5913.78027	4
16998.8887	5825.104	4
16999.37	6304.872	4
16999.48	5669.606	4
16999.7637	6178.63	4
16999.8086	5802.558	4
17000.2988	6043.039	4
17000.4082	5917.29	4
17000.7715	5697.372	4
17000.7988	5659.87646	4
17001.0977	5690.591	4
17001.1484	5853.778	4
17001.2461	5840.22266	4
17001.6445	5930.76953	4
17001.8438	6087.30762	4
17002.0469	5802.41357	4
17002.1816	5734.515	4
17002.1973	5603.139	4
17002.5762	6151.829	4
17002.7539	5864.46631	4
17003.0449	5853.21	4
17003.2129	5965.35645	4
17003.2637	5761.53467	4
17003.3477	5907.845	4
17003.3828	5822.02637	4
17003.6738	5992.80029	4
17003.7539	5888.8374	4
17003.8262	6169.316	4
17003.87	6006.322	4
17004.29	5985.707	4
17004.582	5665.57568	4
17004.59	6138.81348	4
17004.6113	5948.522	4
17004.6523	6063.40527	4
17005.0137	5859.992	4
17005.127	6149.05469	4
17005.7559	5772.66357	4
17006.2168	6221.536	4
17006.26	5929.94971	4
17006.3	5726.092	4
17006.3047	5620.66846	4
17006.8828	5852.1626	4
17006.93	5835.097	4
17007.2715	5897.99756	4
17007.6445	5965.063	4
17007.7051	6202.524	4
17008.0137	6106.79932	4
17008.418	5789.7085	4
17008.916	5763.53174	4
17008.96	5894.46826	4
17009.09	6153.09375	4
17009.1445	5891.582	4
17009.41	6103.16943	4
17009.4727	6015.532	4
17009.5254	6095.70459	4
17010.207	6041.269	4
17010.6543	5983.889	4
17010.7246	5887.273	4
17010.8672	5989.94629	4
17011.0176	5705.148	4
17011.4355	5728.40137	4
17011.5449	6083.05	4
17011.8242	5956.91455	4
17012.3	5882.995	4
17012.377	6049.0127	4
17012.42	5758.94531	4
17012.5176	5818.459	4
17012.5449	6013.109	4
17012.7266	6040.23438	4
17012.86	6041.47461	4
17012.875	5838.48828	4
17013.3359	5767.15625	4
17013.7637	5856.80957	4
17013.8711	5926.384	4
17013.93	5676.087	4
17014.3379	5740.60547	4
17014.3711	5909.366	4
17014.4141	6169.92627	4
17014.54	5548.19873	4
17014.7871	5873.53027	4
17014.8281	5683.549	4
17014.8555	5757.68262	4
17014.957	5704.271	4
17014.957	5721.49268	4
17015.1	6012.7	4
17015.627	5945.98	4
17015.7461	6039.667	4
17016.19	5880.52148	4
17016.4766	5991.748	4
17016.5039	5487.40527	4
17016.5254	5871.97266	4
17016.67	5846.254	4
17016.709	5970.685	4
17017.041	5830.723	4
17017.1563	5518.738	4
17017.24	5904.668	4
17017.2969	5933.84473	4
17017.4824	6129.548	4
17017.66	5993.979	4
17017.78	5812.361	4
17017.9063	6168.433	4
17018.0469	5931.764	4
17018.166	5862.84766	4
17018.6426	5869.72559	4
17018.8125	5474.45752	4
17020.1484	6180.81348	4
17020.166	5889.5957	4
17020.46	5822.39844	4
17020.5762	5598.439	4
17021.0684	5965.992	4
17021.0762	5959.948	4
17021.1563	5881.996	4
17022.1641	5937.717	4
17022.6875	5828.621	4
17022.8652	5969.107	4
17023.0469	5977.64551	4
17023.18	5978.78271	4
17023.2461	6127.1626	4
17023.3613	5936.955	4
17023.53	5743.057	4
17023.707	5834.40674	4
17023.8457	6177.91064	4
17023.98	5680.97559	4
17024.041	5707.405	4
17024.0723	5780.95459	4
17024.0918	5839.87354	4
17024.15	5823.357	4
17024.2676	5770.01953	4
17024.33	6104.039	4
17024.3379	5814.75	4
17024.7676	6062.985	4
17024.8184	5897.108	4
17024.86	5844.24658	4
17024.8652	5977.33838	4
17024.8672	5921.11475	4
17024.957	5770.422	4
17025.9121	5914.318	4
17025.95	5853.555	4
17026.0547	6122.813	4
17026.207	5864.27148	4
17026.959	5851.867	4
17027.0938	5908.592	4
17027.41	5970.834	4
17027.5586	5925.761	4
17027.95	6075.83447	4
17028.1	5768.08154	4
17028.1641	5918.07861	4
17028.291	6091.697	4
17028.3887	5756.69238	4
17028.6289	5783.41553	4
17028.6563	5852.92236	4
17028.6738	5841.484	4
17028.8457	6147.233	4
17029.17	5834.932	4
17029.4648	5972.25928	4
17029.4883	5940.21826	4
17029.76	5829.68848	4
17029.9434	6044.849	4
17030.08	5962.53174	4
17030.3965	5949.73	4
17030.9434	5924.117	4
17031.1	6098.815	4
17031.709	5890.5415	4
17031.7617	6048.60449	4
17031.77	5730.91162	4
17031.8438	6351.99561	4
17032.0547	5789.49463	4
17032.1367	5831.52539	4
17032.3262	5942.573	4
17032.3789	5811.92529	4
17032.39	5998.24	4
17032.43	5941.59473	4
17033.2285	5825.58643	4
17033.2734	6284.724	4
17033.3652	5918.978	4
17033.53	5735.575	4
17033.7246	6107.26855	4
17034.123	5947.97	4
17034.2656	5889.226	4
17034.5215	5861.581	4
17034.6426	6122.577	4
17034.832	5915.542	4
17034.8828	5705.15625	4
17035.0352	6013.615	4
17035.1152	5890.947	4
17035.4746	5854.95	4
17035.8867	5636.4624	4
17035.9043	5959.02637	4
17035.9355	5978.86035	4
17036.06	5991.12354	4
17036.2246	6021.612	4
17037.207	6233.05469	4
17037.3457	6013.202	4
17037.459	6051.94141	4
17037.5645	6027.258	4
17037.76	6082.171	4
17037.8926	5893.464	4
17037.9277	5970.245	4
17037.9668	6090.337	4
17038.0664	5894.12158	4
17038.3535	6242.784	4
17038.4512	5626.309	4
17038.5762	6066.451	4
17038.707	5924.1	4
17038.7852	5634.358	4
17038.9941	6045.211	4
17039.26	5886.44238	4
17039.39	5811.04639	4
17039.65	6121.611	4
17039.7129	6122.94727	4
17039.8477	6032.57861	4
17039.91	5909.709	4
17040.1582	5961.65771	4
17040.34	5725.63965	4
17040.5332	5833.77637	4
17040.998	6102.89648	4
17041.4551	6096.96	4
17041.5762	5786.324	4
17041.709	5811.318	4
17041.74	6106.3	4
17041.791	5652.71533	4
17041.8945	6130.06543	4
17042.1914	6057.55859	4
17042.4668	5762.112	4
17042.4727	6121.278	4
17042.59	6010.605	4
17042.9727	5769.104	4
17043.2012	5707.48926	4
17043.2461	5943.616	4
17043.3086	6070.28857	4
17043.31	5708.1875	4
17043.4863	6085.35352	4
17043.6484	5921.57764	4
17043.707	5926.942	4
17043.7363	6058.85645	4
17044.1426	5811.716	4
17044.27	6040.64063	4
17044.29	6083.497	4
17044.5488	5988.45557	4
17044.6563	5856.27734	4
17045.2	6139.73975	4
17045.2871	5937.287	4
17045.37	6286.91553	4
17046.3418	6176.622	4
17046.47	5514.441	4
17046.5547	5766.36865	4
17046.6953	5855.11572	4
17046.793	5934.20459	4
17046.9414	5910.70068	4
17047.01	5933.96533	4
17047.2266	5930.44238	4
17047.3887	5868.70947	4
17047.45	5635.732	4
17047.502	5951.399	4
17047.7773	6205.44971	4
17048.01	6002.085	4
17048.21	6201.264	4
17048.41	5960.57	4
17048.4219	6020.038	4
17048.6914	6081.91943	4
17048.7988	5831.577	4
17048.8066	6021.397	4
17048.89	5913.88	4
17049.0332	6074.61768	4
17049.12	6007.32275	4
17049.25	5973.254	4
17049.3359	5857.32227	4
17049.7031	6035.528	4
17049.7363	5535.27	4
17049.86	5672.67236	4
17049.9434	6151.42969	4
17050.6738	6092.14746	4
17050.748	5836.019	4
17050.7539	5827.189	4
17050.8184	6128.24756	4
17050.8359	5996.597	4
17051.043	5829.154	4
17051.377	6352.033	4
17051.43	5984.0293	4
17051.5273	5728.0127	4
17051.623	5922.5835	4
17052.07	6010.07373	4
17052.2031	5794.50537	4
17052.6758	5859.93945	4
17052.8164	5956.09863	4
17052.9	6159.779	4
17053.125	6154.825	4
17053.3555	5995.847	4
17053.42	5760.67773	4
17053.5879	6038.1167	4
17053.7832	6098.72266	4
17053.8027	5809.638	4
17053.8125	6086.20459	4
17053.8652	5859.149	4
17053.88	5809.052	4
17053.8984	6243.30566	4
17053.9043	6073.69238	4
17054.3711	5681.81641	4
17054.4023	6064.34	4
17054.4258	5776.85059	4
17054.4629	6034.34033	4
17054.584	5715.678	4
17054.6816	5829.41064	4
17054.7246	5644.17725	4
17054.7754	5887.602	4
17054.875	5758.95947	4
17055.2988	6015.75635	4
17055.3418	5702.22852	4
17055.5586	5742.56	4
17055.93	6128.519	4
17056.1563	6033.03564	4
17056.1973	5890.773	4
17056.35	5764.21631	4
17056.4941	6129.55664	4
17056.584	6123.668	4
17056.67	5796.39355	4
17056.8711	6084.937	4
17057.53	5848.485	4
17057.9258	6233.06543	4
17058.2051	6021.683	4
17058.3281	5739.054	4
17058.6172	5786.42139	4
17058.8125	5879.34131	4
17058.8418	6087.44434	4
17059.05	5794.856	4
17059.0625	5780.60938	4
17059.1973	5998.44531	4
17059.3418	5651.05957	4
17059.75	5910.007	4
17061.2383	5836.57031	4
17061.3066	5985.23438	4
17061.5879	5873.46436	4
17061.6914	5979.89355	4
17061.86	6267.99658	4
17061.8965	5812.86768	4
17061.9277	5918.055	4
17061.9355	6115.589	4
17061.957	5843.92773	4
17062.5645	5835.74756	4
17062.8379	5879.45654	4
17062.8418	5925.29736	4
17063.1465	5989.698	4
17063.332	6006.055	4
17063.4688	5919.131	4
17063.707	5835.65625	4
17063.8027	5959.587	4
17063.82	5930.12939	4
17063.98	6245.29	4
17064.0762	6118.12842	4
17064.1563	5632.38965	4
17064.1738	5912.041	4
17064.2383	6013.764	4
17064.3125	6053.431	4
17064.4785	6023.165	4
17064.6055	6144.992	4
17064.7324	5767.909	4
17064.77	5844.57471	4
17064.96	5800.967	4
17065.16	6401.92041	4
17065.1855	5934.093	4
17065.2031	6144.122	4
17065.2051	6003.165	4
17065.2773	5562.754	4
17065.3867	5918.489	4
17065.7441	5579.825	4
17066.0332	5947.73633	4
17066.1816	5956.61865	4
17066.2578	5858.49951	4
17066.26	5693.892	4
17066.6484	6077.739	4
17067.375	6046.717	4
17067.6289	5952.22656	4
17067.8125	5951.9873	4
17067.8613	6027.089	4
17067.9238	6058.94434	4
17068	6055.65527	4
17068.2129	5886.5127	4
17068.27	5766.22363	4
17068.627	5716.13867	4
17068.6484	6099.46	4
17068.6484	5933.45947	4
17068.8379	5695.584	4
17069.15	5880.431	4
17069.4551	5604.149	4
17069.4629	5976.77344	4
17069.4844	6166.00439	4
17069.87	5991.893	4
17070.3047	5788.22754	4
17070.625	6055.273	4
17070.8027	5891.7627	4
17070.9512	5927.197	4
17070.96	5759.254	4
17071.2324	6084.02051	4
17071.2773	5920.094	4
17071.5664	5971.30859	4
17071.7285	6096.581	4
17072.082	5867.273	4
17072.1074	5841.29053	4
17072.125	5776.731	4
17072.1719	5809.3877	4
17072.2715	6394.17236	4
17072.4746	5799.26172	4
17072.5313	5802.25928	4
17073.2031	5874.48438	4
17073.3184	5989.63574	4
17073.625	6131.771	4
17073.875	5831.46973	4
17073.9316	5954.83545	4
17074.0352	6185.21875	4
17074.0859	5955.309	4
17074.21	5913.10254	4
17074.2754	6027.526	4
17074.3379	5946.65527	4
17074.38	5880.34033	4
17074.4	5786.52	4
17074.4766	5921.004	4
17074.5527	5769.524	4
17074.6426	6041.28	4
17074.748	5855.22949	4
17074.82	5945.69727	4
17074.9	6056.62061	4
17075.043	6020.481	4
17075.1738	5725.35938	4
17075.375	6094.78	4
17075.4414	5613.277	4
17075.6426	5754.51758	4
17075.79	5913.26	4
17075.9023	5766.42334	4
17076.0273	6039.8335	4
17076.2949	5805.5127	4
17076.4023	6063.529	4
17076.4688	5944.309	4
17076.5488	5774.03125	4
17076.7871	6171.613	4
17076.85	6302.048	4
17076.97	6113.896	4
17077.3242	5916.00244	4
17077.5117	6102.371	4
17077.5918	6003.47168	4
17077.6738	5812.36768	4
17078.1563	5964.002	4
17078.3027	5599.22754	4
17078.3281	6178.22852	4
17078.6914	6207.18945	4
17078.7871	5925.06152	4
17078.9766	5921.175	4
17079.5566	5638.11865	4
17079.793	5904.323	4
17079.8047	5925.78174	4
17079.8633	5802.097	4
17079.9551	5836.821	4
17080.0215	5599.81055	4
17080.291	5963.53174	4
17080.2969	6027.1	4
17080.47	6097.42334	4
17080.543	5747.5127	4
17080.7227	5716.17627	4
17081.0313	6186.75049	4
17081.11	5738.13965	4
17081.1348	6019.313	4
17081.3438	5839.67139	4
17081.377	5936.7334	4
17081.541	5901.32129	4
17081.6777	6125.648	4
17081.7129	6125.824	4
17082.08	6340.59375	4
17082.49	5992.064	4
17082.627	6003.2	4
17083.002	5956.195	4
17083.4336	6135.763	4
17083.4688	6021.613	4
17083.4961	6005.1416	4
17083.582	5936.49463	4
17083.8965	6129.157	4
17084.2383	5971.87158	4
17084.2441	6003.71436	4
17084.291	5990.804	4
17084.4727	5886.49268	4
17084.55	5748.548	4
17084.5547	5913.25732	4
17084.6172	5823.587	4
17084.91	5725.521	4
17085.1016	5886.72656	4
17085.2051	6046.439	4
17085.4043	5930.90869	4
17085.4785	5841.46045	4
17085.6738	5976.6333	4
17085.9414	5937.467	4
17086.209	6063.21973	4
17086.459	5950.35059	4
17086.4883	5716.35	4
17086.5215	5936.44873	4
17086.7266	5984.947	4
17086.7988	5939.28	4
17086.9629	5862.38428	4
17087.2051	5980.59033	4
17087.2266	6075.911	4
17087.2461	6055.641	4
17087.291	5596.88525	4
17087.332	5800.75146	4
17087.6074	5849.422	4
17087.8945	6002.07275	4
17087.9844	5962.864	4
17088.0938	6094.13525	4
17088.1816	5987.099	4
17088.3477	5770.722	4
17088.375	5783.81445	4
17088.46	5940.243	4
17088.5938	5914.64941	4
17088.67	5681.56	4
17088.8828	6135.14355	4
17089.2715	6233.5415	4
17089.33	5789.47949	4
17089.44	5691.553	4
17089.5273	5920.01367	4
17089.623	5678.57129	4
17089.7617	5685.45166	4
17090.2559	6055.898	4
17090.6641	6026.55127	4
17090.7266	6160.1333	4
17090.9629	5872.825	4
17091.0684	5919.48242	4
17091.5078	6160.49268	4
17091.5117	6036.32	4
17091.7422	5823.37061	4
17091.8867	5760.03125	4
17092.0488	6023.133	4
17092.4512	5937.118	4
17092.4746	5877.054	4
17092.57	5941.86865	4
17092.88	6053.4375	4
17092.98	6136.324	4
17093.1074	5798.398	4
17093.5078	5845.64063	4
17093.5352	5987.39648	4
17093.89	5706.24	4
17093.9082	5601.112	4
17093.9316	6000.6543	4
17094.082	5950.1665	4
17094.1016	5992.332	4
17094.1289	6127.161	4
17094.3145	5990.75928	4
17094.3848	5656.43945	4
17095.09	5800.761	4
17095.4023	6024.50928	4
17095.45	5997.7085	4
17095.46	6307.24365	4
17095.58	5708.37842	4
17095.8027	6098.39551	4
17095.918	6325.965	4
17096.1758	6111.29443	4
17096.7188	6331.17236	4
17096.7637	5866.96631	4
17096.7656	5993.509	4
17097	5940.53174	4
17097.1055	5845.23	4
17097.15	6023.6	4
17097.2656	6180.145	4
17097.332	6033.32373	4
17097.7969	6124.81641	4
17097.834	5941.823	4
17097.95	5815.626	4
17098.1152	6001.594	4
17098.1172	5690.412	4
17098.2539	5517.14941	4
17098.3457	6028.257	4
17098.6367	5902.83057	4
17098.7188	6017.668	4
17098.8242	5827.3667	4
17099.19	6110.026	4
17099.2266	6101.39063	4
17099.27	5663.251	4
17099.5723	5867.081	4
17099.6934	6010.51074	4
17099.72	5784.174	4
17100.6523	6126.21436	4
17100.6758	5833.03467	4
17100.6875	6027.35938	4
17100.7676	6062.74854	4
17100.791	6249.78	4
17100.957	6030.14258	4
17100.9648	5839.20264	4
17100.9883	6003.758	4
17101.05	6068.90869	4
17101.16	5651.36963	4
17101.3242	6092.57031	4
17101.42	5919.04053	4
17101.4258	5754.5957	4
17101.45	6095.651	4
17101.5742	5653.429	4
17101.7246	6018.04834	4
17101.9531	5701.427	4
17102.8379	5966.82227	4
17103.0918	6107.53564	4
17103.14	6001.36035	4
17103.293	5814.045	4
17103.39	6344.436	4
17103.5156	5805.965	4
17103.5273	5994.7334	4
17103.77	5779.328	4
17103.7813	5960.522	4
17104.0059	6030.789	4
17104.1152	6114.115	4
17104.3457	5902.83838	4
17104.9121	5858.32373	4
17104.9863	5945.153	4
17105.11	5733.947	4
17105.125	5920.98535	4
17105.3359	6025.62744	4
17105.4844	5919.02441	4
17105.5449	5887.862	4
17105.6855	6094.08252	4
17105.9668	6217.26074	4
17106.4668	5911.954	4
17106.7871	5863.60742	4
17106.957	5730.64844	4
17107.1289	6184.156	4
17107.3633	5809.95654	4
17107.5742	5960.65869	4
17107.59	5767.67627	4
17107.7637	5990.535	4
17108.2344	5833.68652	4
17108.37	5623.6333	4
17108.37	5926.07764	4
17108.43	5977.25537	4
17108.5	6044.24854	4
17108.5176	5708.54541	4
17108.6426	5952.071	4
17109.2148	5733.458	4
17109.6426	5915.55762	4
17109.7188	5975.68945	4
17109.8066	5918.8667	4
17110.15	5930.837	4
17110.2578	6164.58057	4
17110.35	5727.7085	4
17110.6367	6267.679	4
17111.0918	5846.881	4
17111.1855	5796.75244	4
17111.3184	6031.32568	4
17111.6113	5837.06836	4
17111.8652	5766.508	4
17111.9746	5941.306	4
17112.041	5802.54541	4
17112.0547	5994.032	4
17112.0742	5836.424	4
17112.2246	5894.736	4
17112.2637	5966.31738	4
17112.334	5742.547	4
17112.91	5988.13135	4
17112.9258	6059.26563	4
17112.9531	5976.841	4
17112.98	6106.24365	4
17113.123	5965.44727	4
17113.1328	5952.49756	4
17113.248	6022.42432	4
17113.8086	6025.24268	4
17113.8535	5852.61963	4
17113.8926	5987.048	4
17113.8984	6236.05664	4
17113.9629	6257.933	4
17114.002	5966.97852	4
17114.21	5895.958	4
17114.25	6138.22	4
17114.332	5739.585	4
17114.3516	6130.326	4
17114.3535	5935.94336	4
17114.52	5891.44434	4
17115.0566	6112.567	4
17115.17	5996.28564	4
17115.2246	5848.95947	4
17115.4316	5917.057	4
17115.6426	5912.79639	4
17116.0371	5911.765	4
17116.125	5884.06	4
17116.5645	6038.514	4
17116.627	5997.848	4
17116.6855	5751.611	4
17116.7246	6041.547	4
17117.0117	6105.977	4
17117.0977	5838.69238	4
17117.27	5985.686	4
17117.4	6159.728	4
17117.4941	5737.245	4
17117.6055	5751.04541	4
17117.6953	5939.742	4
17117.8613	6024.25635	4
17117.877	5734.834	4
17118.1816	5936.349	4
17118.2461	5753.442	4
17118.29	6360.15674	4
17118.293	5968.48047	4
17118.3145	5945.07	4
17118.3848	5866.22266	4
17118.54	6122.50732	4
17118.6563	5896.01758	4
17118.6914	5774.582	4
17118.7773	5917.835	4
17118.7988	5942.231	4
17119.0254	5920.9375	4
17119.4688	5763.7627	4
17119.6035	5745.448	4
17119.67	5822.96	4
17119.8652	5632.56543	4
17119.9414	6164.50928	4
17120.21	6082.059	4
17120.2676	6384.899	4
17120.334	6046.08447	4
17120.3633	5945.717	4
17120.752	5891.735	4
17120.832	6017.33447	4
17121.0078	5937.85449	4
17121.1855	6071.68262	4
17121.2051	6409.8335	4
17121.3242	6214.695	4
17121.6777	6217.78027	4
17121.8281	5943.08936	4
17122.0566	6073.77246	4
17122.3027	5768.78662	4
17122.3633	5999.499	4
17122.68	6133.215	4
17122.81	6066.69727	4
17122.8789	5612.391	4
17122.9648	5655.661	4
17122.9883	5893.46631	4
17123.1621	6010.526	4
17123.21	6161.10449	4
17123.2754	6089.59473	4
17123.52	6177.55762	4
17123.5586	5873.727	4
17123.7656	5941.79541	4
17123.7734	6014.29639	4
17124.0664	5730.14258	4
17124.1543	6116.9375	4
17124.22	5877.23535	4
17124.3711	6236.1416	4
17124.8887	5924.58545	4
17125.1055	5898.66553	4
17125.3066	5921.027	4
17125.3828	5787.85938	4
17125.4688	5863.09668	4
17125.5664	5924.115	4
17125.72	6224.12744	4
17126.2285	6075.56152	4
17126.34	5910.416	4
17126.5117	5663.41357	4
17126.5332	5954.28027	4
17126.8984	6154.291	4
17126.9121	5804.62451	4
17126.9512	5839.2207	4
17127.2148	5885.803	4
17127.2754	6122.068	4
17127.3945	5679.307	4
17127.7813	5984.15527	4
17128.084	5567.01367	4
17128.2422	5940.54541	4
17128.5684	5825.79639	4
17129.2246	5868.259	4
17129.29	5827.65234	4
17129.71	5920.278	4
17129.7461	5975.478	4
17129.7754	6061.019	4
17129.8926	5922.55469	4
17129.9668	5805.63037	4
17129.9863	5758.07373	4
17130.041	5798.744	4
17130.2051	5803.405	4
17130.209	5822.915	4
17130.5039	5556.673	4
17130.7988	6126.99365	4
17130.8	6019.514	4
17130.8945	5658.608	4
17130.9688	6000.64648	4
17131.0527	5483.386	4
17131.0664	5998.407	4
17131.2422	6093.98438	4
17131.7422	5987.098	4
17131.8574	5824.66	4
17131.9883	5998.087	4
17132.0742	5967.81445	4
17132.24	6160.31738	4
17132.625	5913.60156	4
17132.6563	5978.98242	4
17132.6914	5819.953	4
17132.7461	5648.6875	4
17132.77	5609.1377	4
17132.8633	5743.83	4
17133.0313	5929.853	4
17133.25	5990.0625	4
17133.4336	5697.989	4
17133.6387	6197.375	4
17133.7832	5804.52637	4
17133.8418	6060.69238	4
17133.8828	5840.88672	4
17133.9043	5730.2666	4
17134.252	5785.73047	4
17134.2832	5860.78564	4
17134.6172	5881.978	4
17134.86	5993.666	4
17135.0039	6111.21	4
17135.0527	6263.683	4
17135.2	5727.34326	4
17135.6211	5832.842	4
17135.6914	5946.14	4
17135.7422	6016.103	4
17135.7754	5828.11768	4
17136.0469	6108.858	4
17136.13	5891.12256	4
17136.23	6108.618	4
17136.3027	5705.74365	4
17136.38	5909.737	4
17136.4141	5784.92	4
17136.418	5952.151	4
17136.42	5958.62939	4
17136.5176	5999.70752	4
17136.6387	5898.27051	4
[truncated: 14,342 more rows]
