# Supplementary material for: A droplet digital PCR (ddPCR) assay to detect Helicoverpa armigera (Lepidoptera: Noctuidae) in bulk trap samples
Source: PLoS One. 2017 May 31;12(5):e0178704. doi: 10.1371/journal.pone.0178704 (PMC5451079; doi:10.1371/journal.pone.0178704)
Supplement: S3 Table — (ZIP) [file pone.0178704.s003.zip › 1a-24z.csv]

Ch1 Amplitude	Ch2 Amplitude	Cluster
4956.45166		4
5007.02539		4
5014.91162		4
5028.01025		4
5047.34		4
5060.82		4
5065.8374		4
5071.02539		4
5072.394		4
5074.95557		4
5075.118		4
5077.184		4
5081.61133		4
5091.595		4
5092.75244		4
5100.49951		4
5105.476		4
5105.544		4
5107.43945		4
5107.614		4
5107.779		4
5111.45361		4
5113.023		4
5114.153		4
5117.11		4
5117.66846		4
5117.672		4
5122.15527		4
5125.528		4
5129.38574		4
5132.902		4
5134.148		4
5136.36865		4
5136.64648		4
5137.35938		4
5139.279		4
5140.082		4
5140.214		4
5141.902		4
5145.893		4
5146.93848		4
5148.653		4
5149.75928		4
5151.22754		4
5152.153		4
5155.64258		4
5156.12842		4
5156.14746		4
5156.16		4
5157.13037		4
5158.788		4
5159.21436		4
5162.698		4
5165.032		4
5165.16846		4
5166.13574		4
5167.68848		4
5168.346		4
5169.60254		4
5172.962		4
5173.43066		4
5173.6416		4
5174.233		4
5174.49854		4
5174.559		4
5174.84229		4
5176.225		4
5176.294		4
5177.436		4
5177.75244		4
5180.83838		4
5183.80859		4
5183.80957		4
5184.56738		4
5184.996		4
5185.26025		4
5186.19		4
5187.10156		4
5187.27441		4
5188.21		4
5188.44		4
5189.073		4
5191.878		4
5192.071		4
5192.869		4
5194.308		4
5194.335		4
5195.49854		4
5195.66943		4
5195.865		4
5197.074		4
5197.23145		4
5197.78		4
5198.02		4
5200.15332		4
5200.999		4
5201.115		4
5201.62939		4
5201.7334		4
5202.18		4
5203.62549		4
5204.734		4
5204.75635		4
5206.59033		4
5206.65527		4
5206.8623		4
5206.937		4
5207.1084		4
5207.46533		4
5207.645		4
5208.36768		4
5209.62842		4
5210.02		4
5211.736		4
5211.95166		4
5213.8916		4
5214.183		4
5214.285		4
5215.405		4
5215.45654		4
5216.9917		4
5218.20068		4
5218.227		4
5218.588		4
5221.35352		4
5221.853		4
5222.68164		4
5223.239		4
5223.62451		4
5224.186		4
5224.333		4
5224.598		4
5225.008		4
5225.115		4
5225.12744		4
5225.284		4
5225.966		4
5226.17969		4
5227.135		4
5228.4		4
5228.465		4
5228.96436		4
5229.42773		4
5229.61035		4
5230.72559		4
5230.94531		4
5231.204		4
5231.542		4
5231.78125		4
5232.09863		4
5232.37158		4
5233.24463		4
5233.94531		4
5234.2417		4
5234.34863		4
5235.007		4
5235.04639		4
5236.093		4
5236.54736		4
5236.912		4
5237.242		4
5237.87549		4
5238.229		4
5238.265		4
5238.713		4
5238.78955		4
5239.79346		4
5241.09863		4
5241.236		4
5241.626		4
5241.658		4
5241.89355		4
5242.88965		4
5243.562		4
5243.782		4
5244.44531		4
5244.49072		4
5244.519		4
5245.23047		4
5246.49072		4
5246.57861		4
5247.55469		4
5248.249		4
5248.52344		4
5248.81445		4
5250.34229		4
5250.794		4
5251.26074		4
5251.30371		4
5251.42432		4
5251.453		4
5251.77344		4
5251.80664		4
5253.032		4
5253.935		4
5254.285		4
5254.46875		4
5255.25146		4
5255.659		4
5256.10352		4
5256.39453		4
5256.65674		4
5257.3335		4
5257.342		4
5257.72656		4
5259.347		4
5260.52539		4
5260.74561		4
5260.756		4
5261.109		4
5261.76465		4
5261.807		4
5261.839		4
5262.321		4
5262.684		4
5262.695		4
5263.24854		4
5263.282		4
5263.45654		4
5263.73975		4
5264.293		4
5264.457		4
5264.87744		4
5265.095		4
5265.42334		4
5265.53		4
5266.056		4
5266.243		4
5266.498		4
5266.55762		4
5266.717		4
5267.745		4
5267.75049		4
5267.76367		4
5268.2334		4
5268.239		4
5268.31934		4
5269.06641		4
5269.3335		4
5269.4043		4
5269.89648		4
5270.06836		4
5270.68		4
5270.84033		4
5270.98		4
5271.096		4
5271.359		4
5271.57031		4
5272.36035		4
5272.71143		4
5272.9375		4
5273.116		4
5273.3667		4
5273.597		4
5274.12549		4
5274.377		4
5274.462		4
5275.40869		4
5275.47		4
5275.7876		4
5275.92432		4
5275.94141		4
5275.96826		4
5276.236		4
5277.07764		4
5277.609		4
5278.079		4
5278.395		4
5278.58252		4
5278.618		4
5279.32471		4
5279.44238		4
5279.556		4
5279.789		4
5279.92139		4
5280.119		4
5280.43555		4
5280.60938		4
5280.65234		4
5280.689		4
5280.74756		4
5281.41846		4
5281.76367		4
5282.165		4
5282.249		4
5282.268		4
5282.731		4
5282.83643		4
5283.335		4
5283.40137		4
5283.88574		4
5284.048		4
5284.339		4
5284.547		4
5284.86035		4
5284.875		4
5285.05127		4
5285.18164		4
5285.32666		4
5285.41357		4
5285.604		4
5285.79541		4
5286.33643		4
5286.484		4
5286.50635		4
5286.62646		4
5287.44141		4
5287.515		4
5287.87256		4
5287.98535		4
5288.066		4
5288.28271		4
5288.67529		4
5288.96973		4
5289.003		4
5289.41162		4
5289.63525		4
5289.96436		4
5291.381		4
5291.45947		4
5291.83057		4
5291.894		4
5292.094		4
5292.09473		4
5292.13574		4
5292.29639		4
5292.30664		4
5292.79053		4
5293.06934		4
5293.09326		4
5293.12549		4
5293.426		4
5293.53369		4
5294.03125		4
5294.101		4
5294.3335		4
5294.482		4
5294.61475		4
5294.89258		4
5294.925		4
5295.27344		4
5295.59668		4
5295.60547		4
5295.93164		4
5296.129		4
5296.28564		4
5296.43		4
5296.915		4
5296.933		4
5297.027		4
5297.05957		4
5297.104		4
5297.149		4
5297.40234		4
5297.667		4
5297.67334		4
5297.87354		4
5297.97656		4
5298.262		4
5298.386		4
5298.708		4
5298.955		4
5299.00928		4
5299.48975		4
5299.78027		4
5299.854		4
5299.99268		4
5300.17627		4
5300.367		4
5301.68359		4
5301.72754		4
5301.81348		4
5301.847		4
5302.012		4
5302.08838		4
5302.146		4
5302.192		4
5302.20068		4
5302.212		4
5302.42529		4
5302.59668		4
5302.65527		4
5302.78955		4
5303.265		4
5303.309		4
5303.32568		4
5303.79639		4
5303.93848		4
5304.061		4
5304.15039		4
5304.203		4
5304.6333		4
5304.944		4
5305.18164		4
5305.233		4
5305.58252		4
5306.18066		4
5306.58838		4
5306.805		4
5306.90234		4
5306.90674		4
5306.94629		4
5307.232		4
5307.31934		4
5307.543		4
5307.599		4
5307.68		4
5307.89		4
5307.898		4
5308.19971		4
5308.31641		4
5308.39		4
5308.452		4
5308.53		4
5308.66357		4
5308.714		4
5308.72949		4
5309.22754		4
5309.53955		4
5309.56348		4
5309.792		4
5309.862		4
5310.025		4
5310.036		4
5310.28955		4
5311.04346		4
5311.261		4
5311.408		4
5311.528		4
5311.68652		4
5311.77734		4
5311.937		4
5311.956		4
5312.374		4
5312.429		4
5312.7334		4
5312.93652		4
5312.94		4
5313.098		4
5313.315		4
5313.633		4
5313.8916		4
5314.02051		4
5314.049		4
5314.05371		4
5314.098		4
5314.227		4
5314.344		4
5314.506		4
5314.562		4
5315.203		4
5315.469		4
5315.60352		4
5315.9126		4
5316.24365		4
5316.823		4
5316.84961		4
5317.0376		4
5317.63		4
5317.8833		4
5318.1084		4
5318.381		4
5318.919		4
5318.957		4
5319.20654		4
5319.41357		4
5319.46		4
5319.55566		4
5319.69043		4
5319.929		4
5319.94		4
5319.95068		4
5320.092		4
5320.12256		4
5320.169		4
5320.433		4
5320.4707		4
5321.128		4
5321.25244		4
5321.32275		4
5321.35254		4
5321.765		4
5321.797		4
5321.8584		4
5322.53271		4
5322.57		4
5322.645		4
5323.134		4
5323.266		4
5323.31		4
5323.375		4
5323.682		4
5323.738		4
5324.14648		4
5324.15		4
5324.298		4
5324.40332		4
5325.00732		4
5325.0083		4
5325.14941		4
5325.174		4
5325.26465		4
5325.454		4
5325.87744		4
5326.023		4
5326.05664		4
5326.07031		4
5326.177		4
5326.21729		4
5326.259		4
5326.33838		4
5326.42334		4
5326.95264		4
5327.04639		4
5327.247		4
5327.552		4
5327.58447		4
5327.63525		4
5327.76855		4
5327.803		4
5327.81641		4
5327.86328		4
5327.967		4
5328.03027		4
5328.09766		4
5328.09863		4
5328.357		4
5328.381		4
5328.457		4
5328.62061		4
5328.636		4
5328.70068		4
5328.87451		4
5328.997		4
5329.01465		4
5329.01953		4
5329.03369		4
5329.22852		4
5329.25146		4
5329.529		4
5329.5293		4
5329.55371		4
5329.72754		4
5329.729		4
5330.24		4
5330.326		4
5330.671		4
5330.75928		4
5330.764		4
5330.77051		4
5330.80957		4
5330.82		4
5330.946		4
5331.05		4
5331.51758		4
5331.70947		4
5331.888		4
5332.08545		4
5332.09863		4
5332.16846		4
5332.185		4
5332.29541		4
5332.34326		4
5332.56543		4
5332.64551		4
5332.65674		4
5333.18066		4
5333.53564		4
5333.677		4
5333.743		4
5334.03369		4
5334.16162		4
5334.432		4
5334.848		4
5335.26758		4
5335.329		4
5335.611		4
5335.664		4
5335.81		4
5335.928		4
5336.09033		4
5336.25244		4
5336.3667		4
5336.413		4
5336.70752		4
5336.87256		4
5336.89453		4
5337.00146		4
5337.146		4
5337.206		4
5337.295		4
5337.503		4
5337.607		4
5337.62158		4
5337.88965		4
5338.042		4
5338.19141		4
5338.28564		4
5338.356		4
5338.38965		4
5338.664		4
5338.891		4
5338.93262		4
5338.97754		4
5339.087		4
5339.17773		4
5339.35645		4
5339.40137		4
5339.428		4
5339.48		4
5339.55		4
5339.658		4
5339.787		4
5340.137		4
5340.28125		4
5340.297		4
5340.457		4
5340.70752		4
5340.843		4
5340.88037		4
5340.89746		4
5341.2334		4
5341.41455		4
5341.603		4
5341.803		4
5341.814		4
5341.83252		4
5341.84229		4
5341.974		4
5342.01758		4
5342.02441		4
5342.189		4
5342.309		4
5342.36572		4
5342.41943		4
5342.442		4
5342.74463		4
5342.8335		4
5342.843		4
5343.252		4
5343.4043		4
5343.40674		4
5343.44336		4
5343.606		4
5343.622		4
5343.751		4
5343.809		4
5343.89844		4
5343.89941		4
5343.97		4
5344.35352		4
5344.632		4
5344.63232		4
5344.66357		4
5344.797		4
5344.893		4
5344.963		4
5345.06152		4
5345.08252		4
5345.111		4
5345.157		4
5345.308		4
5345.318		4
5345.59375		4
5345.82373		4
5346.12451		4
5346.30566		4
5346.81		4
5347.061		4
5347.19		4
5347.19775		4
5347.3125		4
5347.36426		4
5347.40625		4
5347.598		4
5347.672		4
5347.75244		4
5348.012		4
5348.15771		4
5348.19		4
5348.242		4
5348.363		4
5348.446		4
5348.4585		4
5348.476		4
5348.54		4
5348.666		4
5349.1626		4
5349.441		4
5349.494		4
5349.513		4
5349.63867		4
5349.75146		4
5349.86328		4
5349.97168		4
5350.107		4
5350.31641		4
5350.38428		4
5350.547		4
5350.55029		4
5350.68		4
5351.077		4
5351.42334		4
5351.52637		4
5351.67627		4
5351.81		4
5351.87549		4
5351.88		4
5351.926		4
5352.15137		4
5352.175		4
5352.1875		4
5352.22461		4
5352.26855		4
5352.416		4
5352.472		4
5352.5415		4
5352.603		4
5352.64648		4
5352.908		4
5353.02734		4
5353.14844		4
5353.17041		4
5353.178		4
5353.186		4
5353.229		4
5353.261		4
5353.329		4
5353.387		4
5353.537		4
5353.54053		4
5353.861		4
5354.10938		4
5354.339		4
5354.492		4
5354.675		4
5354.87842		4
5354.92041		4
5354.975		4
5354.98242		4
5355.07471		4
5355.13867		4
5355.139		4
5355.344		4
5355.472		4
5355.57129		4
5355.6		4
5355.786		4
5355.87		4
5355.99658		4
5356.00732		4
5356.028		4
5356.04		4
5356.156		4
5356.375		4
5356.4165		4
5356.51025		4
5356.57764		4
5356.72656		4
5356.77637		4
5356.788		4
5356.87744		4
5356.878		4
5356.924		4
5356.93457		4
5356.959		4
5357.00049		4
5357.151		4
5357.505		4
5357.99463		4
5358.027		4
5358.05029		4
5358.153		4
5358.375		4
5358.54346		4
5358.57764		4
5358.70557		4
5358.933		4
5359.11572		4
5359.248		4
5359.46973		4
5359.70361		4
5359.80664		4
5359.80859		4
5359.999		4
5360.068		4
5360.212		4
5360.333		4
5360.464		4
5360.499		4
5360.612		4
5360.723		4
5360.751		4
5360.78125		4
5360.965		4
5361.003		4
5361.02832		4
5361.128		4
5361.132		4
5361.194		4
5361.454		4
5361.48047		4
5361.48535		4
5361.571		4
5361.866		4
5362.19043		4
5362.3125		4
5362.604		4
5362.717		4
5362.89355		4
5362.94141		4
5362.94434		4
5362.947		4
5362.94727		4
5363.011		4
5363.119		4
5363.17773		4
5363.28369		4
5363.295		4
5363.38525		4
5363.498		4
5363.51953		4
5363.59131		4
5363.638		4
5363.793		4
5363.84863		4
5363.89551		4
5364.398		4
5364.478		4
5364.63867		4
5364.87158		4
5364.88672		4
5364.90869		4
5364.922		4
5364.93		4
5365.031		4
5365.16455		4
5365.22656		4
5365.26758		4
5365.52832		4
5365.58643		4
5365.82568		4
5365.835		4
5365.96875		4
5366.213		4
5366.296		4
5366.659		4
5366.70752		4
5366.84375		4
5367.003		4
5367.00635		4
5367.11328		4
5367.165		4
5367.22266		4
5367.226		4
5367.282		4
5367.42139		4
5367.43164		4
5367.482		4
5367.50049		4
5367.52637		4
5367.59326		4
5367.608		4
5367.6626		4
5367.6626		4
5367.757		4
5367.88232		4
5368.07471		4
5368.117		4
5368.168		4
5368.197		4
5368.316		4
5368.47949		4
5368.4873		4
5368.70264		4
5368.70557		4
5368.829		4
5368.87451		4
5368.902		4
5368.97852		4
5369.25244		4
5369.351		4
5369.35352		4
5369.64453		4
5369.93945		4
5370.09961		4
5370.2417		4
5370.27734		4
5370.381		4
5370.386		4
5370.51367		4
5370.706		4
5370.79639		4
5370.98633		4
5371.0166		4
5371.02051		4
5371.073		4
5371.19		4
5371.315		4
5371.32471		4
5371.381		4
5371.39648		4
5371.53467		4
5371.551		4
5371.55225		4
5371.884		4
5371.895		4
5371.971		4
5372.10742		4
5372.124		4
5372.291		4
5372.39258		4
5372.42041		4
5372.518		4
5372.58447		4
5372.58545		4
5372.87744		4
5372.921		4
5373.00928		4
5373.01367		4
5373.16553		4
5373.19629		4
5373.216		4
5373.26563		4
5373.724		4
5373.73535		4
5373.826		4
5373.85059		4
5373.947		4
5373.969		4
5374.24463		4
5374.47461		4
5374.64551		4
5374.771		4
5374.79834		4
5374.90234		4
5374.911		4
5374.97949		4
5375.03027		4
5375.04248		4
5375.116		4
5375.155		4
5375.59033		4
5375.71875		4
5375.7373		4
5375.782		4
5375.81738		4
5376.132		4
5376.15967		4
5376.17432		4
5376.182		4
5376.234		4
5376.23926		4
5376.2666		4
5376.32959		4
5376.35645		4
5376.373		4
5376.428		4
5376.553		4
5376.558		4
5376.687		4
5376.70361		4
5376.74268		4
5376.757		4
5376.84766		4
5376.93164		4
5376.966		4
5377.01563		4
5377.11865		4
5377.19238		4
5377.293		4
5377.366		4
5377.59033		4
5377.65771		4
5377.80029		4
5377.8667		4
5378.03369		4
5378.07471		4
5378.181		4
5378.3335		4
5378.376		4
5378.493		4
5378.511		4
5378.63037		4
5378.66162		4
5378.679		4
5378.69727		4
5378.69775		4
5378.862		4
5378.911		4
5378.96436		4
5378.99		4
5378.993		4
5379.05469		4
5379.088		4
5379.18359		4
5379.22168		4
5379.311		4
5379.49561		4
5379.63525		4
5379.94775		4
5380.10547		4
5380.1665		4
5380.19531		4
5380.83252		4
5380.888		4
5380.91162		4
5380.96875		4
5380.992		4
5381.06		4
5381.37354		4
5381.639		4
5381.917		4
5382.118		4
5382.153		4
5382.15869		4
5382.189		4
5382.19434		4
5382.454		4
5382.46143		4
5382.49365		4
5382.50342		4
5382.59326		4
5382.65674		4
5382.68164		4
5382.69141		4
5382.761		4
5382.76367		4
5383.045		4
5383.045		4
5383.10742		4
5383.15625		4
5383.189		4
5383.21143		4
5383.28027		4
5383.312		4
5383.334		4
5383.525		4
5383.531		4
5383.56641		4
5383.60742		4
5383.823		4
5383.86328		4
5383.929		4
5384.20557		4
5384.25635		4
5384.29736		4
5384.30957		4
5384.432		4
5384.53027		4
5384.62646		4
5384.73633		4
5384.826		4
5384.98047		4
5385.01953		4
5385.04541		4
5385.07471		4
5385.144		4
5385.189		4
5385.25		4
5385.37939		4
5385.444		4
5385.4585		4
5385.5		4
5385.56152		4
5385.622		4
5385.865		4
5385.97461		4
5386.08		4
5386.15039		4
5386.2		4
5386.37549		4
5386.41		4
5386.64551		4
5386.69873		4
5386.725		4
5386.859		4
5387.0293		4
5387.105		4
5387.30859		4
5387.34131		4
5387.51		4
5387.51		4
5387.553		4
5387.684		4
5387.71143		4
5387.90137		4
5387.906		4
5387.953		4
5388.07031		4
5388.154		4
5388.23828		4
5388.32129		4
5388.78271		4
5388.828		4
5388.849		4
5388.93555		4
5389.043		4
5389.099		4
5389.24		4
5389.255		4
5389.47656		4
5389.498		4
5389.55664		4
5389.59033		4
5389.59766		4
5389.93652		4
5389.938		4
5389.95557		4
5390.05469		4
5390.153		4
5390.19775		4
5390.24561		4
5390.27441		4
5390.309		4
5390.40137		4
5390.411		4
5390.42871		4
5390.469		4
5390.55		4
5390.598		4
5390.7207		4
5390.73975		4
5390.774		4
5390.78955		4
5390.794		4
5390.996		4
5391.184		4
5391.515		4
5391.60449		4
5391.628		4
5391.78467		4
5391.81		4
5391.964		4
5392.01172		4
5392.11865		4
5392.16		4
5392.185		4
5392.193		4
5392.28271		4
5392.327		4
5392.496		4
5392.832		4
5392.851		4
5392.8833		4
5392.91		4
5392.941		4
5393.039		4
5393.12		4
5393.146		4
5393.212		4
5393.31641		4
5393.32959		4
5393.838		4
5393.90137		4
5393.911		4
5393.97949		4
5393.987		4
5394.05225		4
5394.101		4
5394.272		4
5394.298		4
5394.30371		4
5394.342		4
5394.529		4
5394.54248		4
5394.589		4
5394.658		4
5394.696		4
5394.7085		4
5394.819		4
5394.931		4
5395.022		4
5395.05762		4
5395.07129		4
5395.07275		4
5395.075		4
5395.081		4
5395.08252		4
5395.19141		4
5395.22461		4
5395.262		4
5395.26855		4
5395.43457		4
5395.47754		4
5395.518		4
5395.5415		4
5395.577		4
5395.679		4
5395.7417		4
5395.766		4
5395.7915		4
5395.925		4
5396.004		4
5396.16357		4
5396.25732		4
5396.33252		4
5396.371		4
5396.418		4
5396.46631		4
5396.6333		4
5397.13428		4
5397.141		4
5397.15527		4
5397.171		4
5397.199		4
5397.3584		4
5397.413		4
5397.46436		4
5397.53369		4
5397.753		4
5397.768		4
5397.771		4
5397.77148		4
5397.78271		4
5397.851		4
5397.90234		4
5397.903		4
5397.939		4
5397.96631		4
5398.036		4
5398.103		4
5398.169		4
5398.18066		4
5398.275		4
5398.41943		4
5398.49072		4
5398.73633		4
5398.786		4
5398.819		4
5398.965		4
5399.0293		4
5399.15625		4
5399.27148		4
5399.362		4
5399.45947		4
5399.46		4
5399.513		4
5399.6167		4
5399.62646		4
5399.703		4
5399.85		4
5400.024		4
5400.047		4
5400.05469		4
5400.089		4
5400.22461		4
5400.27832		4
5400.30957		4
5400.39		4
5400.483		4
5400.529		4
5400.641		4
5400.69434		4
5400.79053		4
5400.8584		4
5400.876		4
5400.95557		4
5400.977		4
5400.993		4
5401.05566		4
5401.173		4
5401.207		4
5401.25244		4
5401.29443		4
5401.45068		4
5401.462		4
5401.534		4
5401.655		4
5401.688		4
5401.89		4
5401.904		4
5401.95264		4
5401.95654		4
5402.227		4
5402.24756		4
5402.34		4
5402.34		4
5402.5083		4
5402.52246		4
5402.52539		4
5402.576		4
5402.69629		4
5402.787		4
5402.80469		4
5402.82227		4
5402.84326		4
5402.94		4
5402.956		4
5403.034		4
5403.172		4
5403.18652		4
5403.259		4
5403.283		4
5403.293		4
5403.557		4
5403.6333		4
5403.69238		4
5403.70557		4
5403.74365		4
5403.773		4
5403.80029		4
5403.825		4
5404.00244		4
5404.1543		4
5404.19727		4
5404.24		4
5404.24756		4
5404.27734		4
5404.285		4
5404.33545		4
5404.36865		4
5404.50342		4
5404.70459		4
5404.71338		4
5404.766		4
5404.78125		4
5404.892		4
5404.929		4
5404.934		4
5404.936		4
5405.085		4
5405.157		4
5405.19531		4
5405.3623		4
5405.36963		4
5405.405		4
5405.40869		4
5405.468		4
5405.47949		4
5405.55273		4
5405.58643		4
5405.60449		4
5405.723		4
5405.982		4
5406.034		4
5406.038		4
5406.113		4
5406.142		4
5406.18555		4
5406.189		4
5406.30371		4
5406.49854		4
5406.50342		4
5406.574		4
5406.582		4
5406.61426		4
5406.626		4
5406.77539		4
5406.829		4
5406.90137		4
5406.90674		4
5406.90771		4
5406.91455		4
5407.049		4
5407.065		4
5407.12549		4
5407.14355		4
5407.172		4
5407.23828		4
5407.2793		4
5407.32764		4
5407.486		4
5407.61		4
5407.61133		4
5407.68164		4
5407.75342		4
5407.80371		4
5407.816		4
5407.881		4
5407.88525		4
5407.911		4
5407.94238		4
5407.97		4
5408.02539		4
5408.04932		4
5408.103		4
5408.11426		4
5408.15527		4
5408.18164		4
5408.35254		4
5408.43164		4
5408.548		4
5408.605		4
5408.66553		4
5408.824		4
5408.827		4
5408.908		4
5408.917		4
5409.01563		4
5409.164		4
5409.209		4
5409.21533		4
5409.22559		4
5409.22754		4
5409.29443		4
5409.308		4
5409.3623		4
5409.45752		4
5409.4834		4
5409.53		4
5409.538		4
5409.656		4
5409.785		4
5409.91455		4
5409.919		4
5409.93262		4
5409.99072		4
5409.993		4
5410.06641		4
5410.07764		4
5410.123		4
5410.202		4
5410.30029		4
5410.307		4
5410.37158		4
5410.44775		4
5410.6543		4
5410.67773		4
5410.87744		4
5410.8916		4
5410.938		4
5411.14		4
5411.157		4
5411.23926		4
5411.24756		4
5411.301		4
5411.39746		4
5411.418		4
5411.451		4
5411.455		4
5411.4624		4
5411.4707		4
5411.488		4
5411.509		4
5411.54346		4
5411.576		4
5411.59766		4
5411.61768		4
5411.651		4
5411.77832		4
5411.788		4
5411.987		4
5412.022		4
5412.06348		4
5412.06836		4
5412.09766		4
5412.10742		4
5412.14746		4
5412.251		4
5412.259		4
5412.274		4
5412.333		4
5412.447		4
5412.504		4
5412.576		4
5412.62744		4
5412.64844		4
5412.70166		4
5412.73535		4
5412.8125		4
5412.864		4
5412.864		4
5412.89551		4
5413.005		4
5413.08838		4
5413.10254		4
5413.19043		4
5413.22168		4
5413.22852		4
5413.247		4
5413.32031		4
5413.36572		4
5413.46436		4
5413.487		4
5413.535		4
5413.545		4
5413.5625		4
5413.60254		4
5413.6123		4
5413.68		4
5413.74658		4
5413.80957		4
5413.86768		4
5414.16064		4
5414.16943		4
5414.31055		4
5414.38		4
5414.38525		4
5414.395		4
5414.43262		4
5414.47656		4
5414.49268		4
5414.50049		4
5414.56055		4
5414.56836		4
5414.738		4
5414.793		4
5414.819		4
5414.843		4
5414.86328		4
5414.89258		4
5414.998		4
5415.107		4
5415.114		4
5415.121		4
5415.157		4
5415.201		4
5415.23926		4
5415.26953		4
5415.275		4
5415.318		4
5415.3374		4
5415.363		4
5415.376		4
5415.379		4
5415.441		4
5415.4917		4
5415.49756		4
5415.53564		4
5415.632		4
5415.69141		4
5415.921		4
5416.087		4
5416.1167		4
5416.159		4
5416.168		4
5416.195		4
5416.2		4
5416.243		4
5416.325		4
5416.46436		4
5416.508		4
5416.579		4
5416.59131		4
5416.61475		4
5416.68945		4
5416.752		4
5416.82373		4
5416.84131		4
5416.889		4
5417.128		4
5417.16748		4
5417.17871		4
5417.206		4
5417.31055		4
5417.4		4
5417.406		4
5417.51025		4
5417.55762		4
5417.602		4
5417.63037		4
5417.716		4
5417.77637		4
5417.786		4
5417.7876		4
5417.83545		4
5417.909		4
5418.166		4
5418.213		4
5418.26025		4
5418.267		4
5418.28		4
5418.335		4
5418.40527		4
5418.413		4
5418.482		4
5418.60352		4
5418.687		4
5418.725		4
5418.72656		4
5418.73975		4
5418.7417		4
5418.75244		4
5418.905		4
5418.906		4
5418.98242		4
5418.99072		4
5419.21533		4
5419.25439		4
5419.38		4
5419.47461		4
5419.5127		4
5419.61		4
5419.61426		4
5419.65771		4
5419.703		4
5419.856		4
5419.924		4
5419.968		4
5419.98926		4
5420.001		4
5420.05		4
5420.08936		4
5420.09033		4
5420.1416		4
5420.322		4
5420.393		4
5420.472		4
5420.48047		4
5420.617		4
5420.64258		4
5420.69141		4
5420.827		4
5420.82764		4
5420.86572		4
5420.91064		4
5420.912		4
5420.928		4
5420.95947		4
5420.9707		4
5420.99268		4
5421.11475		4
5421.12646		4
5421.17969		4
5421.189		4
5421.21729		4
5421.235		4
5421.286		4
5421.52539		4
5421.56934		4
5421.573		4
5421.62646		4
5421.65		4
5421.72656		4
5421.747		4
5421.778		4
5421.88867		4
5421.9043		4
5422.10645		4
5422.12354		4
5422.189		4
5422.209		4
5422.2417		4
5422.3833		4
5422.39746		4
5422.456		4
5422.461		4
5422.48145		4
5422.54834		4
5422.809		4
5422.916		4
5422.91846		4
5422.956		4
5423.04932		4
5423.05469		4
5423.05664		4
5423.07373		4
5423.27441		4
5423.33057		4
5423.342		4
5423.34863		4
5423.357		4
5423.39258		4
5423.508		4
5423.513		4
5423.835		4
5423.86572		4
5424.1		4
5424.10254		4
5424.15967		4
5424.16		4
5424.22461		4
5424.305		4
5424.312		4
5424.359		4
5424.366		4
5424.53564		4
5424.54834		4
5424.55225		4
5424.59668		4
5424.6		4
5424.62451		4
5424.64941		4
5424.66943		4
5424.868		4
5424.90674		4
5424.943		4
5424.946		4
5425.05762		4
5425.16748		4
5425.27051		4
5425.314		4
5425.364		4
5425.36475		4
5425.40137		4
5425.42334		4
5425.462		4
5425.46875		4
5425.49072		4
5425.5625		4
5425.563		4
5425.60254		4
5425.61865		4
5425.623		4
5425.845		4
5425.87158		4
5426.00439		4
5426.008		4
5426.06445		4
5426.09131		4
5426.22461		4
5426.24463		4
5426.277		4
5426.34		4
5426.606		4
5426.62256		4
5426.643		4
5426.74		4
5426.78857		4
5426.80225		4
5426.818		4
5426.84473		4
5426.8916		4
5427.03174		4
5427.078		4
5427.15771		4
5427.227		4
5427.26074		4
5427.314		4
5427.42432		4
5427.44434		4
5427.45654		4
5427.49072		4
5427.647		4
5427.708		4
5427.71338		4
5427.731		4
5427.799		4
5427.865		4
5428.045		4
5428.26367		4
5428.57959		4
5428.667		4
5428.69141		4
5428.69336		4
5428.738		4
5428.82227		4
5428.86572		4
5428.894		4
5429.005		4
5429.037		4
5429.04736		4
5429.125		4
5429.14258		4
5429.256		4
5429.31836		4
5429.32		4
5429.32568		4
5429.454		4
5429.45752		4
5429.46436		4
5429.50146		4
5429.592		4
5429.62158		4
5429.69		4
5429.742		4
5429.75244		4
5429.787		4
5429.84375		4
5429.88		4
5429.929		4
5429.998		4
5430.00244		4
5430.02344		4
5430.05		4
5430.1333		4
5430.159		4
5430.21533		4
5430.36133		4
5430.37549		4
5430.47		4
5430.494		4
5430.55127		4
5430.565		4
5430.60352		4
5430.62354		4
5430.667		4
5430.69		4
5430.729		4
5430.77051		4
5430.99561		4
5431.00049		4
5431.003		4
5431.055		4
5431.085		4
5431.128		4
5431.1626		4
5431.2207		4
5431.294		4
5431.295		4
5431.33057		4
5431.517		4
5431.61475		4
5431.62		4
5431.653		4
5431.709		4
5431.77832		4
5431.89453		4
5431.938		4
5432.014		4
5432.02051		4
5432.07471		4
5432.11328		4
5432.143		4
5432.147		4
5432.23145		4
5432.24072		4
5432.26758		4
5432.271		4
5432.301		4
5432.31152		4
5432.371		4
5432.42236		4
5432.42627		4
5432.43262		4
5432.452		4
5432.482		4
5432.53857		4
5432.57471		4
5432.632		4
5432.74		4
5432.75342		4
5433.01465		4
5433.076		4
5433.094		4
5433.1416		4
5433.14844		4
5433.23		4
5433.298		4
5433.31152		4
5433.519		4
5433.587		4
5433.60449		4
5433.68		4
5433.706		4
5433.80469		4
5433.996		4
5434.20361		4
5434.2627		4
5434.286		4
5434.369		4
5434.384		4
5434.46729		4
5434.483		4
5434.788		4
5434.794		4
5434.81152		4
5434.841		4
5434.854		4
5434.86035		4
5434.897		4
5434.90674		4
5434.91064		4
5434.944		4
5434.94629		4
5435.06055		4
5435.16846		4
5435.374		4
5435.3916		4
5435.514		4
5435.52832		4
5435.551		4
5435.58545		4
5435.5957		4
5435.63232		4
5435.654		4
5435.723		4
5435.72559		4
5435.734		4
5435.73828		4
5435.79		4
5435.85645		4
5435.864		4
5436.126		4
5436.206		4
5436.254		4
5436.272		4
5436.27637		4
5436.307		4
5436.391		4
5436.485		4
5436.50049		4
5436.663		4
5436.711		4
5436.86328		4
5436.90527		4
5436.91357		4
5437.08838		4
5437.15625		4
5437.158		4
5437.262		4
5437.316		4
5437.439		4
5437.508		4
5437.55		4
5437.702		4
5437.75928		4
5437.78271		4
5437.86475		4
5437.876		4
5438.069		4
5438.19727		4
5438.22656		4
5438.246		4
5438.26074		4
5438.275		4
5438.278		4
5438.3833		4
5438.40234		4
5438.404		4
5438.45752		4
5438.476		4
5438.48828		4
5438.503		4
5438.61035		4
5438.659		4
5438.73926		4
5438.80859		4
5438.823		4
5438.8335		4
5438.884		4
5439.00439		4
5439.106		4
5439.125		4
5439.13525		4
5439.251		4
5439.29932		4
5439.454		4
5439.539		4
5439.56445		4
5439.636		4
5439.65		4
5439.73975		4
5439.77539		4
5439.987		4
5439.99365		4
5440.00928		4
5440.02344		4
5440.068		4
5440.085		4
5440.139		4
5440.27051		4
5440.311		4
5440.383		4
5440.427		4
5440.4624		4
5440.469		4
5440.508		4
5440.566		4
5440.576		4
5440.66748		4
5440.68262		4
5440.71338		4
5440.73242		4
5440.753		4
5440.85		4
5440.90527		4
5440.95654		4
5440.99658		4
5441.04736		4
5441.078		4
5441.098		4
5441.101		4
5441.156		4
5441.29932		4
5441.366		4
5441.3833		4
5441.416		4
5441.483		4
5441.486		4
5441.55762		4
5441.59131		4
5441.59326		4
5441.747		4
5441.78174		4
5441.85938		4
5441.9585		4
5442.03564		4
5442.04248		4
5442.08447		4
5442.086		4
5442.10742		4
5442.181		4
5442.2124		4
5442.21436		4
5442.28369		4
5442.28662		4
5442.299		4
5442.42529		4
5442.43164		4
5442.43457		4
5442.54834		4
5442.60938		4
5442.6123		4
5442.67236		4
5442.754		4
5442.797		4
5442.87939		4
[truncated: 15,836 more rows]
