# Supplementary material for: A droplet digital PCR (ddPCR) assay to detect Helicoverpa armigera (Lepidoptera: Noctuidae) in bulk trap samples
Source: PLoS One. 2017 May 31;12(5):e0178704. doi: 10.1371/journal.pone.0178704 (PMC5451079; doi:10.1371/journal.pone.0178704)
Supplement: S3 Table — (ZIP) [file pone.0178704.s003.zip › 1a-49z.csv]

Ch1 Amplitude	Ch2 Amplitude	Cluster
4647.511		4
5078.23633		4
5115.97949		4
5118.11133		4
5131.92334		4
5138.588		4
5147.665		4
5164.629		4
5165.76367		4
5173.64		4
5184.30371		4
5185.986		4
5190.44		4
5199.587		4
5200.438		4
5200.92627		4
5201.858		4
5204.30029		4
5206.3		4
5207.47656		4
5208.622		4
5209.40771		4
5216.059		4
5222.322		4
5230.03369		4
5232.755		4
5236.501		4
5237.98975		4
5238.88428		4
5243.128		4
5244.659		4
5245.757		4
5246.06348		4
5248.91553		4
5251.09229		4
5251.727		4
5253.161		4
5254.623		4
5256.04639		4
5256.07		4
5256.99561		4
5261.463		4
5262.343		4
5263.20068		4
5264.769		4
5267.22559		4
5267.30957		4
5267.36865		4
5268.75		4
5272.533		4
5273.92334		4
5274.176		4
5274.223		4
5276.426		4
5276.893		4
5277.428		4
5278.005		4
5278.19873		4
5278.24072		4
5278.812		4
5279.2207		4
5280.43652		4
5281.02734		4
5282.71		4
5282.904		4
5285.462		4
5285.804		4
5287.419		4
5287.764		4
5288.34766		4
5288.63		4
5288.974		4
5290.992		4
5291.545		4
5292.26074		4
5293.80859		4
5294.89844		4
5297.12939		4
5297.891		4
5298.203		4
5299.505		4
5299.939		4
5300.09375		4
5300.454		4
5300.922		4
5303.03		4
5303.393		4
5303.79053		4
5303.848		4
5305.15674		4
5305.30225		4
5305.50244		4
5305.82275		4
5306.004		4
5307.136		4
5308.38037		4
5309.39746		4
5309.796		4
5310.887		4
5312.051		4
5312.32373		4
5312.52734		4
5313.57129		4
5313.758		4
5313.78027		4
5314.40625		4
5315.481		4
5315.86963		4
5315.90967		4
5316.253		4
5316.47656		4
5316.49		4
5316.64648		4
5317.427		4
5317.908		4
5318.31543		4
5318.317		4
5319.46973		4
5319.55225		4
5320.634		4
5321.147		4
5321.16846		4
5321.52148		4
5321.722		4
5322.39551		4
5322.554		4
5323.647		4
5324.112		4
5324.884		4
5325.818		4
5326.75732		4
5327.87158		4
5328.38428		4
5329.266		4
5329.282		4
5330.31348		4
5330.47266		4
5331.04639		4
5331.139		4
5331.3584		4
5331.761		4
5334.08545		4
5335.539		4
5335.71338		4
5336.417		4
5338.353		4
5339.44238		4
5339.806		4
5339.97363		4
5340.356		4
5340.61426		4
5341.567		4
5341.69141		4
5341.82764		4
5342.036		4
5342.23535		4
5342.79639		4
5343.087		4
5343.649		4
5343.7627		4
5344.379		4
5344.90039		4
5345.566		4
5345.84		4
5346.62451		4
5347.24561		4
5348.304		4
5348.8584		4
5349.96973		4
5351.37354		4
5351.99072		4
5353.12549		4
5353.399		4
5353.50244		4
5354.43066		4
5354.90039		4
5355.29834		4
5355.44434		4
5355.631		4
5355.86		4
5356.325		4
5356.531		4
5356.8667		4
5357.432		4
5357.758		4
5358.023		4
5358.38135		4
5358.61963		4
5359.393		4
5359.736		4
5359.78369		4
5359.953		4
5360.486		4
5360.49951		4
5360.72656		4
5360.847		4
5361.809		4
5362.39258		4
5362.88037		4
5363.20557		4
5363.3457		4
5363.744		4
5363.764		4
5363.903		4
5364.274		4
5365.29248		4
5365.85156		4
5366.166		4
5366.656		4
5367.30469		4
5367.426		4
5367.628		4
5369.41553		4
5369.52832		4
5369.53369		4
5369.594		4
5370.06738		4
5370.582		4
5370.693		4
5370.932		4
5371.067		4
5371.182		4
5372.11328		4
5372.16943		4
5374.20557		4
5374.41943		4
5374.45		4
5375.002		4
5375.428		4
5375.664		4
5376.087		4
5376.777		4
5376.90137		4
5377.21973		4
5377.40869		4
5378.72559		4
5378.89941		4
5378.983		4
5379.04346		4
5379.47949		4
5379.98975		4
5380.04		4
5380.065		4
5380.3833		4
5381.014		4
5381.984		4
5382.754		4
5383.65039		4
5383.797		4
5383.97168		4
5384.028		4
5384.15332		4
5384.85352		4
5385.15234		4
5386.36328		4
5386.70166		4
5387.03857		4
5387.682		4
5388.26563		4
5388.834		4
5388.91943		4
5389.148		4
5389.4375		4
5389.652		4
5390.272		4
5390.3374		4
5390.65332		4
5390.889		4
5391.92871		4
5392.099		4
5392.12061		4
5392.2793		4
5393.07129		4
5393.456		4
5394.26172		4
5394.395		4
5394.535		4
5395.66064		4
5396.04541		4
5396.097		4
5396.2085		4
5396.256		4
5396.56641		4
5396.67		4
5396.775		4
5396.792		4
5397.358		4
5397.477		4
5397.49756		4
5397.61		4
5398.14648		4
5398.30957		4
5398.36426		4
5398.37939		4
5398.40625		4
5398.4165		4
5398.481		4
5399.895		4
5399.946		4
5400.22754		4
5400.238		4
5400.42139		4
5400.94043		4
5400.998		4
5401.26953		4
5402.32373		4
5402.49658		4
5402.64746		4
5402.97168		4
5402.985		4
5403.22		4
5403.22168		4
5403.73633		4
5403.771		4
5404.3125		4
5404.662		4
5404.90039		4
5405.35		4
5405.82129		4
5406.09229		4
5406.33838		4
5406.62451		4
5406.64648		4
5406.79248		4
5407.50439		4
5407.547		4
5407.98633		4
5409.00439		4
5409.067		4
5409.131		4
5409.213		4
5409.23975		4
5409.5835		4
5409.742		4
5409.775		4
5409.905		4
5409.95361		4
5410.149		4
5410.39844		4
5410.518		4
5410.534		4
5411.05762		4
5411.0625		4
5411.413		4
5411.44141		4
5411.63037		4
5411.71436		4
5411.86328		4
5412.05371		4
5412.07959		4
5412.0874		4
5412.09863		4
5412.12646		4
5412.15137		4
5412.448		4
5412.637		4
5412.978		4
5413.037		4
5413.332		4
5413.344		4
5413.47461		4
5413.702		4
5413.94971		4
5414.17773		4
5414.345		4
5414.42139		4
5414.667		4
5414.68164		4
5414.746		4
5414.87646		4
5415.599		4
5416.38525		4
5416.42725		4
5416.633		4
5416.73975		4
5416.75		4
5416.83838		4
5417.17334		4
5417.30664		4
5417.44		4
5418.27344		4
5418.42334		4
5418.43457		4
5418.44434		4
5418.499		4
5418.60352		4
5418.79346		4
5419.077		4
5419.20264		4
5419.21338		4
5419.33		4
5419.407		4
5419.532		4
5419.99268		4
5420.102		4
5420.14453		4
5420.16		4
5420.48828		4
5420.6084		4
5421.428		4
5421.985		4
5422.2793		4
5422.57471		4
5422.603		4
5422.78467		4
5423.06		4
5423.19727		4
5423.21338		4
5423.4		4
5423.498		4
5423.829		4
5423.915		4
5424.278		4
5424.29		4
5424.40674		4
5424.72363		4
5425.07		4
5425.09131		4
5425.24658		4
5425.53564		4
5425.866		4
5426.136		4
5426.66162		4
5426.731		4
5426.764		4
5427.196		4
5427.22266		4
5427.444		4
5427.49854		4
5427.514		4
5427.63		4
5427.89063		4
5427.91064		4
5428.03662		4
5428.36		4
5428.594		4
5428.70264		4
5428.774		4
5429.037		4
5429.13965		4
5429.332		4
5429.362		4
5429.39		4
5429.59766		4
5430.29248		4
5430.308		4
5430.35449		4
5430.437		4
5430.564		4
5430.57666		4
5430.57764		4
5430.733		4
5430.93		4
5430.96631		4
5431.07666		4
5431.27539		4
5431.312		4
5431.3374		4
5431.436		4
5431.46		4
5431.61426		4
5431.6333		4
5432.04248		4
5432.22363		4
5432.32861		4
5432.36963		4
5432.41357		4
5432.54932		4
5432.63428		4
5432.64		4
5432.738		4
5432.90625		4
5432.983		4
5433.169		4
5433.292		4
5433.299		4
5433.39		4
5433.52832		4
5433.62061		4
5433.647		4
5433.66943		4
5433.699		4
5433.8667		4
5433.94		4
5434.02246		4
5434.10449		4
5434.202		4
5434.47168		4
5434.5		4
5434.589		4
5434.60156		4
5434.792		4
5434.958		4
5435.03027		4
5435.5874		4
5435.592		4
5435.7666		4
5435.96729		4
5436.07275		4
5436.28955		4
5436.334		4
5436.631		4
5436.746		4
5436.796		4
5436.835		4
5436.84033		4
5437.25928		4
5437.328		4
5437.35254		4
5437.56152		4
5437.584		4
5437.62939		4
5437.76563		4
5437.833		4
5437.83545		4
5437.87256		4
5437.90967		4
5438.12646		4
5438.17432		4
5438.25		4
5438.361		4
5438.58		4
5438.93262		4
5439.295		4
5439.58252		4
5439.58838		4
5439.84326		4
5439.949		4
5440.105		4
5440.334		4
5440.42529		4
5440.70068		4
5440.93652		4
5441.12		4
5441.3584		4
5441.443		4
5442.01		4
5442.142		4
5442.33057		4
5442.389		4
5442.48535		4
5442.515		4
5442.72949		4
5442.792		4
5442.92969		4
5442.97363		4
5443.34863		4
5443.355		4
5443.51025		4
5443.55664		4
5443.56445		4
5443.66553		4
5443.69043		4
5443.754		4
5443.81		4
5443.837		4
5444.052		4
5444.169		4
5444.66064		4
5445.006		4
5445.03857		4
5445.39258		4
5445.55762		4
5445.6084		4
5445.73047		4
5445.8125		4
5445.904		4
5445.99756		4
5446.064		4
5446.113		4
5446.21533		4
5446.27832		4
5446.33936		4
5446.47754		4
5446.55957		4
5446.80127		4
5446.90869		4
5447.032		4
5447.272		4
5447.27246		4
5447.347		4
5447.398		4
5447.705		4
5447.80664		4
5447.90234		4
5448.267		4
5448.431		4
5448.45264		4
5448.69629		4
5448.70166		4
5448.886		4
5448.92627		4
5449.133		4
5449.20459		4
5449.68		4
5449.849		4
5450.074		4
5450.14258		4
5450.22		4
5450.24951		4
5450.31738		4
5450.325		4
5450.46		4
5450.51563		4
5450.68652		4
5450.742		4
5450.887		4
5451.238		4
5451.261		4
5451.301		4
5451.449		4
5451.65967		4
5451.867		4
5451.896		4
5451.94141		4
5451.97		4
5452.09766		4
5452.10938		4
5452.24		4
5452.403		4
5452.55127		4
5452.937		4
5452.98047		4
5452.9873		4
5453.07129		4
5453.223		4
5453.267		4
5453.35938		4
5453.571		4
5453.612		4
5453.635		4
5453.712		4
5453.783		4
5453.894		4
5454.124		4
5454.26172		4
5454.482		4
5454.4834		4
5454.51563		4
5454.74		4
5454.878		4
5454.9917		4
5455.022		4
5455.04346		4
5455.097		4
5455.159		4
5455.309		4
5455.486		4
5455.577		4
5456.02832		4
5456.051		4
5456.52441		4
5456.681		4
5456.922		4
5456.99756		4
5457.01953		4
5457.187		4
5457.199		4
5457.23047		4
5457.36328		4
5457.567		4
5457.7334		4
5457.945		4
5458.31445		4
5458.385		4
5458.61475		4
5459.03564		4
5459.20557		4
5459.214		4
5459.61426		4
5459.7583		4
5459.863		4
5459.962		4
5459.99854		4
5460.01		4
5460.01465		4
5460.02637		4
5460.17773		4
5460.30273		4
5460.43848		4
5460.53271		4
5460.644		4
5460.757		4
5461.032		4
5461.128		4
5461.281		4
5461.582		4
5461.709		4
5461.775		4
5461.831		4
5462.128		4
5462.271		4
5462.30127		4
5462.431		4
5462.46729		4
5462.479		4
5462.566		4
5462.58252		4
5462.715		4
5462.884		4
5463.02		4
5463.053		4
5463.325		4
5463.699		4
5463.98		4
5464.08057		4
5464.15039		4
5464.16064		4
5464.27441		4
5464.613		4
5464.77637		4
5464.81641		4
5464.842		4
5464.89063		4
5464.905		4
5465.1123		4
5465.14258		4
5465.345		4
5465.36133		4
5465.44		4
5465.50732		4
5465.55273		4
5465.561		4
5465.673		4
5465.724		4
5465.763		4
5465.858		4
5465.92432		4
5466.0166		4
5466.089		4
5466.149		4
5466.16846		4
5466.2334		4
5466.287		4
5466.28857		4
5466.43		4
5466.435		4
5466.531		4
5466.58		4
5466.604		4
5466.794		4
5466.87939		4
5466.98145		4
5466.99756		4
5467.375		4
5467.4		4
5467.52441		4
5467.962		4
5468.04639		4
5468.26855		4
5468.31641		4
5468.41		4
5468.651		4
5468.85449		4
5468.962		4
5469.01172		4
5469.0835		4
5469.23438		4
5469.237		4
5469.24658		4
5469.43652		4
5469.68945		4
5469.69238		4
5469.72754		4
5469.73145		4
5469.734		4
5469.806		4
5469.89355		4
5469.9043		4
5470.05225		4
5470.091		4
5470.101		4
5470.203		4
5470.21631		4
5470.396		4
5470.467		4
5470.485		4
5470.55273		4
5470.62451		4
5470.7373		4
5470.795		4
5470.912		4
5470.92334		4
5470.943		4
5470.97363		4
5471.015		4
5471.05273		4
5471.12646		4
5471.35254		4
5471.4917		4
5471.63574		4
5471.75732		4
5471.85		4
5471.89746		4
5471.964		4
5472.28662		4
5472.3374		4
5472.339		4
5472.59326		4
5472.663		4
5472.893		4
5473.11035		4
5473.118		4
5473.22		4
5473.227		4
5473.515		4
5473.518		4
5473.538		4
5473.57129		4
5473.689		4
5473.72461		4
5473.89648		4
5474.14453		4
5474.19141		4
5474.31738		4
5474.319		4
5474.36963		4
5474.44		4
5474.44531		4
5474.69727		4
5474.725		4
5474.83643		4
5474.915		4
5474.93945		4
5475.015		4
5475.04541		4
5475.05664		4
5475.22168		4
5475.26074		4
5475.325		4
5475.408		4
5475.43		4
5475.50049		4
5475.527		4
5475.656		4
5475.70654		4
5475.7583		4
5476.02637		4
5476.13		4
5476.162		4
5476.2085		4
5476.46826		4
5476.47363		4
5476.52832		4
5476.5957		4
5476.625		4
5476.855		4
5476.86963		4
5476.915		4
5476.95752		4
5477.18848		4
5477.19238		4
5477.23828		4
5477.53564		4
5477.59668		4
5477.91		4
5477.96436		4
5478.006		4
5478.09		4
5478.2334		4
5478.25732		4
5478.29639		4
5478.786		4
5479.01855		4
5479.175		4
5479.21143		4
5479.27148		4
5479.27832		4
5479.579		4
5480.00049		4
5480.206		4
5480.29834		4
5480.355		4
5480.388		4
5480.421		4
5480.531		4
5480.556		4
5480.568		4
5480.643		4
5480.647		4
5480.838		4
5480.878		4
5481.079		4
5481.094		4
5481.16		4
5481.24756		4
5481.26758		4
5481.473		4
5481.647		4
5481.752		4
5481.83643		4
5481.87646		4
5481.93164		4
5482.03564		4
5482.13232		4
5482.2		4
5482.20947		4
5482.248		4
5482.253		4
5482.50537		4
5482.53		4
5482.66		4
5482.712		4
5482.733		4
5482.796		4
5483.00439		4
5483.06055		4
5483.062		4
5483.15332		4
5483.20459		4
5483.209		4
5483.256		4
5483.32471		4
5483.328		4
5483.34766		4
5483.474		4
5483.553		4
5483.62158		4
5483.63867		4
5483.66553		4
5483.855		4
5483.911		4
5483.942		4
5484.411		4
5484.41943		4
5484.42236		4
5484.42432		4
5484.44043		4
5484.768		4
5485.004		4
5485.07129		4
5485.12256		4
5485.157		4
5485.197		4
5485.228		4
5485.47656		4
5485.543		4
5485.922		4
5486.07129		4
5486.12646		4
5486.14258		4
5486.162		4
5486.17041		4
5486.35742		4
5486.607		4
5486.752		4
5486.77539		4
5486.81641		4
5486.84375		4
5486.84668		4
5486.88232		4
5486.909		4
5486.94336		4
5487.05		4
5487.091		4
5487.184		4
5487.213		4
5487.344		4
5487.3877		4
5487.40967		4
5487.56934		4
5487.723		4
5487.755		4
5487.7583		4
5487.85938		4
5487.961		4
5487.97168		4
5488.06543		4
5488.077		4
5488.15869		4
5488.19336		4
5488.273		4
5488.318		4
5488.34		4
5488.34473		4
5488.40967		4
5488.41357		4
5488.47754		4
5488.548		4
5488.66553		4
5488.685		4
5488.712		4
5488.73633		4
5488.752		4
5488.755		4
5488.78027		4
5488.781		4
5488.816		4
5488.95947		4
5488.99658		4
5489.019		4
5489.09766		4
5489.13574		4
5489.183		4
5489.184		4
5489.288		4
5489.372		4
5489.411		4
5489.52441		4
5489.58		4
5489.67432		4
5489.68359		4
5489.8916		4
5490.07861		4
5490.08643		4
5490.184		4
5490.222		4
5490.321		4
5490.34375		4
5490.44873		4
5490.46973		4
5490.52344		4
5490.6167		4
5490.751		4
5490.77148		4
5490.87744		4
5490.998		4
5491.025		4
5491.132		4
5491.153		4
5491.18066		4
5491.246		4
5491.30957		4
5491.316		4
5491.429		4
5491.44971		4
5491.49756		4
5491.56543		4
5491.70459		4
5491.73975		4
5491.7583		4
5491.99365		4
5492.13525		4
5492.14		4
5492.27344		4
5492.304		4
5492.486		4
5492.49561		4
5492.695		4
5492.78125		4
5492.902		4
5493.05664		4
5493.084		4
5493.09326		4
5493.224		4
5493.4165		4
5493.551		4
5493.673		4
5493.76367		4
5494.134		4
5494.286		4
5494.407		4
5494.453		4
5494.46729		4
5494.473		4
5494.59033		4
5494.59961		4
5494.848		4
5494.935		4
5495.003		4
5495.11133		4
5495.11572		4
5495.15		4
5495.18066		4
5495.21973		4
5495.27344		4
5495.488		4
5495.55371		4
5495.623		4
5495.735		4
5495.75928		4
5495.81348		4
5495.84863		4
5495.933		4
5495.982		4
5496.07568		4
5496.102		4
5496.18652		4
5496.233		4
5496.31152		4
5496.31836		4
5496.31934		4
5496.36865		4
5496.51465		4
5496.58447		4
5496.5957		4
5496.69727		4
5496.79		4
5496.83643		4
5496.93457		4
5496.971		4
5497.178		4
5497.25732		4
5497.352		4
5497.52344		4
5497.55957		4
5497.59766		4
5497.63037		4
5497.752		4
5497.85059		4
5497.8877		4
5497.971		4
5498.32373		4
5498.35254		4
5498.36572		4
5498.44727		4
5498.54248		4
5498.575		4
5498.59		4
5498.68457		4
5498.768		4
5498.80566		4
5498.833		4
5498.83643		4
5498.889		4
5498.99951		4
5499.004		4
5499.23145		4
5499.262		4
5499.362		4
5499.36865		4
5499.3916		4
5499.46045		4
5499.52051		4
5499.62158		4
5499.66		4
5499.706		4
5499.799		4
5499.841		4
5499.84863		4
5499.87		4
5499.94141		4
5500.38232		4
5500.457		4
5500.54053		4
5500.639		4
5500.64		4
5501.008		4
5501.138		4
5501.15332		4
5501.178		4
5501.17969		4
5501.309		4
5501.314		4
5501.38574		4
5501.4624		4
5501.49756		4
5501.66357		4
5501.727		4
5501.7373		4
5501.75928		4
5501.97461		4
5501.989		4
5502.0415		4
5502.098		4
5502.10156		4
5502.14258		4
5502.17627		4
5502.24951		4
5502.29639		4
5502.349		4
5502.451		4
5502.47656		4
5502.51758		4
5502.533		4
5502.60938		4
5502.664		4
5502.678		4
5502.69873		4
5502.81152		4
5502.94043		4
5503.194		4
5503.212		4
5503.29932		4
5503.46		4
5503.46045		4
5503.621		4
5503.70166		4
5503.81738		4
5503.839		4
5503.84326		4
5503.963		4
5504.027		4
5504.34668		4
5504.37158		4
5504.50049		4
5504.642		4
5504.702		4
5504.765		4
5504.81348		4
5504.849		4
5504.869		4
5504.92773		4
5504.928		4
5504.97656		4
5504.992		4
5505.10254		4
5505.173		4
5505.25342		4
5505.25537		4
5505.342		4
5505.35645		4
5505.434		4
5505.526		4
5505.669		4
5505.699		4
5505.762		4
5505.87		4
5506.02344		4
5506.02734		4
5506.08838		4
5506.233		4
5506.2666		4
5506.26758		4
5506.391		4
5506.413		4
5506.45264		4
5506.47266		4
5506.55859		4
5506.64063		4
5506.70557		4
5506.74561		4
5506.804		4
5506.833		4
5506.85059		4
5506.88		4
5506.98438		4
5507.19775		4
5507.222		4
5507.25146		4
5507.30127		4
5507.35352		4
5507.44531		4
5507.542		4
5507.62256		4
5507.67334		4
5507.763		4
5507.873		4
5507.92871		4
5507.999		4
5508.00049		4
5508.025		4
5508.029		4
5508.30029		4
5508.429		4
5508.45459		4
5508.59131		4
5508.60547		4
5508.64648		4
5508.67773		4
5508.76465		4
5508.87256		4
5508.90137		4
5508.97363		4
5509.06152		4
5509.08		4
5509.1626		4
5509.17041		4
5509.21826		4
5509.3		4
5509.43262		4
5509.455		4
5509.56055		4
5509.58057		4
5509.60059		4
5509.887		4
5509.94629		4
5509.974		4
5510.154		4
5510.267		4
5510.34375		4
5510.346		4
5510.39355		4
5510.456		4
5510.53125		4
5510.669		4
5510.71045		4
5510.773		4
5510.79932		4
5510.8457		4
5510.911		4
5511.06445		4
5511.07		4
5511.091		4
5511.115		4
5511.191		4
5511.301		4
5511.40967		4
5511.49072		4
5511.56543		4
5511.59473		4
5511.67627		4
5511.783		4
5511.89258		4
5511.901		4
5511.99365		4
5512.05664		4
5512.05859		4
5512.27		4
5512.549		4
5512.56055		4
5512.57275		4
5512.576		4
5512.62744		4
5512.63135		4
5512.63672		4
5512.67871		4
5512.7373		4
5512.7373		4
5512.823		4
5512.846		4
5512.89453		4
5512.94971		4
5512.95752		4
5512.99951		4
5513.02539		4
5513.09863		4
5513.25732		4
5513.295		4
5513.456		4
5513.461		4
5513.537		4
5513.63232		4
5513.6333		4
5513.664		4
5513.6875		4
5513.69141		4
5513.78027		4
5513.843		4
5513.8833		4
5513.941		4
5514.074		4
5514.146		4
5514.261		4
5514.315		4
5514.3667		4
5514.37256		4
5514.396		4
5514.40527		4
5514.42041		4
5514.457		4
5514.494		4
5514.59668		4
5514.617		4
5514.641		4
5514.83252		4
5514.85645		4
5514.875		4
5514.90234		4
5514.939		4
5514.94336		4
5515.01025		4
5515.11328		4
5515.15771		4
5515.227		4
5515.229		4
5515.38965		4
5515.518		4
5515.544		4
5515.62549		4
5515.641		4
5515.683		4
5515.796		4
5515.818		4
5515.83643		4
5515.9043		4
5515.90771		4
5516.009		4
5516.02734		4
5516.059		4
5516.0874		4
5516.42		4
5516.45166		4
5516.47461		4
5516.47559		4
5516.525		4
5516.53174		4
5516.56738		4
5516.61768		4
5516.661		4
5516.679		4
5516.68555		4
5517.044		4
5517.07568		4
5517.154		4
5517.179		4
5517.225		4
5517.277		4
5517.29639		4
5517.35352		4
5517.372		4
5517.41		4
5517.499		4
5517.56934		4
5517.58838		4
5517.65771		4
5517.74365		4
5517.79443		4
5517.995		4
5518.17773		4
5518.189		4
5518.19629		4
5518.20947		4
5518.283		4
5518.362		4
5518.41943		4
5518.464		4
5518.612		4
5518.732		4
5518.74463		4
5518.75439		4
5518.8		4
5518.9		4
5518.96338		4
5519.00928		4
5519.26563		4
5519.268		4
5519.275		4
5519.31641		4
5519.36963		4
5519.378		4
5519.395		4
5519.583		4
5519.588		4
5519.6416		4
5519.711		4
5519.787		4
5519.843		4
5520.034		4
5520.09766		4
5520.14648		4
5520.25244		4
5520.268		4
5520.53467		4
5520.537		4
5520.593		4
5520.64453		4
5520.654		4
5520.688		4
5520.79443		4
5520.82959		4
5520.82959		4
5520.95361		4
5521.142		4
5521.16455		4
5521.206		4
5521.27637		4
5521.327		4
5521.33057		4
5521.36		4
5521.39		4
5521.4043		4
5521.537		4
5521.544		4
5521.54443		4
5521.598		4
5521.78271		4
5521.818		4
5521.84863		4
5521.87		4
5521.92139		4
5521.959		4
5522.05225		4
5522.1875		4
5522.208		4
5522.228		4
5522.29834		4
5522.375		4
5522.446		4
5522.471		4
5522.51465		4
5522.535		4
5522.555		4
5522.61035		4
5522.6665		4
5522.678		4
5522.834		4
5522.866		4
5522.869		4
5523.08643		4
5523.12061		4
5523.239		4
5523.28369		4
5523.392		4
5523.5127		4
5523.638		4
5523.648		4
5523.672		4
5523.71533		4
5523.737		4
5523.7793		4
5523.84326		4
5523.86426		4
5524.081		4
5524.1333		4
5524.13867		4
5524.19238		4
5524.25635		4
5524.30957		4
5524.456		4
5524.583		4
5524.59473		4
5524.68457		4
5524.69531		4
5524.72754		4
5524.76074		4
5524.804		4
5524.831		4
5524.90234		4
5524.929		4
5524.97363		4
5525.07031		4
5525.078		4
5525.142		4
5525.1626		4
5525.182		4
5525.18359		4
5525.392		4
5525.40137		4
5525.466		4
5525.47754		4
5525.56738		4
5525.59033		4
5525.62061		4
5525.666		4
5525.73926		4
5525.73975		4
5525.823		4
5525.83154		4
5525.9917		4
5526.13525		4
5526.33		4
5526.336		4
5526.38965		4
5526.54834		4
5526.573		4
5526.573		4
5526.64453		4
5526.658		4
5526.676		4
5526.678		4
5526.718		4
5526.76025		4
5526.81348		4
5526.861		4
5526.864		4
5526.929		4
5526.992		4
5527.30859		4
5527.32471		4
5527.357		4
5527.38867		4
5527.44629		4
5527.477		4
5527.51855		4
5527.5957		4
5527.59863		4
5527.721		4
5527.724		4
5527.726		4
5527.7417		4
5527.78174		4
5527.82666		4
5527.837		4
5527.895		4
5527.99658		4
5528.04		4
5528.16		4
5528.18457		4
5528.257		4
5528.328		4
5528.36426		4
5528.3916		4
5528.43555		4
5528.55957		4
5528.59229		4
5528.702		4
5528.769		4
5528.773		4
5528.822		4
5528.845		4
5528.86475		4
5528.913		4
5528.92236		4
5528.98828		4
5529.004		4
5529.22949		4
5529.371		4
5529.435		4
5529.458		4
5529.56641		4
5529.57666		4
5529.578		4
5529.669		4
5529.67041		4
5529.77246		4
5529.794		4
5529.81836		4
5529.884		4
5529.919		4
5529.92334		4
5529.955		4
5529.96143		4
5530.02148		4
5530.045		4
5530.055		4
5530.063		4
5530.155		4
5530.22266		4
5530.432		4
5530.46533		4
5530.54932		4
5530.633		4
5530.747		4
5530.865		4
5530.8916		4
5530.941		4
5530.978		4
5531.097		4
5531.12061		4
5531.15674		4
5531.18945		4
5531.202		4
5531.41943		4
5531.52539		4
5531.57568		4
5531.599		4
5531.61426		4
5531.62256		4
5531.64063		4
5531.6416		4
5531.68555		4
5531.743		4
5531.861		4
5531.939		4
5531.944		4
5531.973		4
5532.114		4
5532.12061		4
5532.17236		4
5532.2583		4
5532.25928		4
5532.28174		4
5532.311		4
5532.36768		4
5532.396		4
5532.45		4
5532.462		4
5532.46533		4
5532.477		4
5532.541		4
5532.566		4
5532.643		4
5532.65625		4
5532.67432		4
5532.70947		4
5532.82		4
5532.93164		4
5533.077		4
5533.07959		4
5533.22559		4
5533.26074		4
5533.34033		4
5533.413		4
5533.483		4
5533.502		4
5533.604		4
5533.64258		4
5533.651		4
5533.704		4
5533.75439		4
5533.78271		4
5533.855		4
5533.864		4
5533.86475		4
5533.95654		4
5534.00049		4
5534.01465		4
5534.036		4
5534.045		4
5534.04639		4
5534.063		4
5534.117		4
5534.218		4
5534.32959		4
5534.347		4
5534.415		4
5534.45752		4
5534.46143		4
5534.5293		4
5534.55225		4
5534.57861		4
5534.5957		4
5534.64551		4
5534.653		4
5534.68945		4
5534.70166		4
5534.831		4
5534.90234		4
5534.95361		4
5535.06		4
5535.092		4
5535.10156		4
5535.114		4
5535.1333		4
5535.14551		4
5535.15		4
5535.176		4
5535.30957		4
5535.34961		4
5535.38232		4
5535.40674		4
5535.58		4
5535.67725		4
5535.7417		4
5535.927		4
5536.00049		4
5536.05957		4
5536.117		4
5536.138		4
5536.23047		4
5536.34375		4
5536.358		4
5536.462		4
5536.53467		4
5536.61865		4
5536.642		4
5536.65332		4
5536.68848		4
5536.823		4
5536.886		4
5536.91357		4
5536.9917		4
5536.992		4
5536.99658		4
5537.03857		4
5537.08252		4
5537.1		4
5537.1377		4
5537.176		4
5537.20557		4
5537.271		4
5537.326		4
5537.36865		4
5537.407		4
5537.44043		4
5537.527		4
5537.613		4
5537.65332		4
5537.65625		4
5537.752		4
5537.756		4
5537.78955		4
5537.843		4
5537.887		4
5537.893		4
5537.93652		4
5537.98926		4
5538.014		4
5538.02148		4
5538.067		4
5538.244		4
5538.24951		4
5538.264		4
5538.36328		4
5538.371		4
5538.43652		4
5538.44141		4
5538.46		4
5538.47852		4
5538.522		4
5538.53955		4
5538.55127		4
5538.58838		4
5538.64551		4
5538.96631		4
5539.00439		4
5539.09375		4
5539.16		4
5539.265		4
5539.298		4
5539.469		4
5539.519		4
5539.66748		4
5539.671		4
5539.764		4
5539.8667		4
5539.88232		4
5539.926		4
5539.94		4
5540.102		4
5540.1875		4
5540.213		4
5540.2793		4
5540.30029		4
5540.45361		4
5540.503		4
5540.6		4
5540.626		4
5540.69727		4
5540.7373		4
5540.808		4
5540.883		4
5540.923		4
5541.02246		4
5541.06738		4
5541.115		4
5541.127		4
5541.22656		4
5541.30566		4
5541.313		4
5541.322		4
5541.33		4
5541.33154		4
5541.50732		4
5541.531		4
5541.623		4
5541.64844		4
5541.65625		4
5541.678		4
5541.692		4
5541.70459		4
5541.721		4
5541.77344		4
5541.77539		4
5541.82129		4
5541.83545		4
5541.845		4
5541.86133		4
5541.92871		4
5542.01367		4
5542.041		4
5542.06348		4
5542.067		4
5542.06836		4
5542.07861		4
5542.13428		4
5542.2666		4
5542.267		4
5542.3125		4
5542.35352		4
5542.38		4
5542.42871		4
5542.459		4
5542.522		4
5542.53027		4
5542.61133		4
5542.627		4
5542.65625		4
5542.6626		4
5542.716		4
5542.7373		4
5542.795		4
5542.823		4
5542.837		4
5542.88037		4
5542.887		4
5542.99561		4
5543.032		4
5543.107		4
5543.119		4
5543.178		4
5543.54248		4
5543.59863		4
5543.7334		4
5543.816		4
5544.058		4
5544.1		4
5544.207		4
5544.231		4
5544.23242		4
5544.23926		4
5544.321		4
5544.375		4
5544.442		4
5544.58057		4
5544.607		4
5544.698		4
5544.74463		4
5544.905		4
5544.974		4
5544.991		4
5545.067		4
5545.25244		4
5545.336		4
5545.42871		4
5545.461		4
5545.51172		4
5545.6084		4
5545.61475		4
5545.619		4
5545.67236		4
5545.70752		4
5545.759		4
5545.787		4
5545.908		4
5545.922		4
5545.94043		4
5545.97168		4
5546.08252		4
5546.193		4
5546.225		4
5546.33447		4
5546.471		4
5546.73535		4
5546.74463		4
5546.747		4
5546.755		4
5546.812		4
5546.82471		4
5546.8623		4
5546.885		4
5546.915		4
5546.94141		4
5546.94336		4
5546.94629		4
5547.01465		4
5547.04932		4
5547.05664		4
5547.13428		4
5547.135		4
5547.179		4
5547.234		4
5547.24463		4
5547.257		4
5547.31445		4
5547.365		4
5547.391		4
5547.42627		4
5547.44727		4
5547.52246		4
5547.71436		4
5547.75928		4
5547.76172		4
5547.8667		4
5547.88135		4
5547.98242		4
5547.9834		4
5548.12061		4
5548.12256		4
5548.1377		4
5548.164		4
5548.188		4
5548.19		4
5548.20654		4
5548.2085		4
5548.22559		4
5548.25635		4
5548.373		4
5548.41748		4
5548.50342		4
5548.567		4
5548.627		4
5548.70166		4
5548.822		4
5548.844		4
5548.88135		4
5548.961		4
5548.965		4
5548.977		4
5549.006		4
5549.026		4
5549.12549		4
5549.14551		4
5549.146		4
5549.20068		4
5549.30371		4
5549.37451		4
5549.37842		4
5549.39746		4
5549.41846		4
5549.43359		4
5549.438		4
5549.511		4
5549.53955		4
5549.58643		4
5549.638		4
5549.708		4
5549.72168		4
5549.722		4
5549.90869		4
5549.96729		4
5550.037		4
5550.17334		4
5550.23145		4
5550.382		4
5550.441		4
5550.522		4
5550.54443		4
5550.545		4
5550.547		4
5550.574		4
5550.636		4
5550.70166		4
5550.705		4
5550.83447		4
5550.935		4
5550.985		4
5551.00146		4
[truncated: 16,756 more rows]
