# Supplementary material for: A droplet digital PCR (ddPCR) assay to detect Helicoverpa armigera (Lepidoptera: Noctuidae) in bulk trap samples
Source: PLoS One. 2017 May 31;12(5):e0178704. doi: 10.1371/journal.pone.0178704 (PMC5451079; doi:10.1371/journal.pone.0178704)
Supplement: S3 Table — (ZIP) [file pone.0178704.s003.zip › 1a-99z.csv]

Ch1 Amplitude	Ch2 Amplitude	Cluster
4630.536		4
4684.197		4
4728.62		4
4740.78174		4
4752.82471		4
4761.65869		4
4770.696		4
4780.908		4
4781.51172		4
4781.85059		4
4783.51563		4
4788.79932		4
4790.325		4
4792.67041		4
4798.67725		4
4799.695		4
4799.836		4
4800.63037		4
4809.02441		4
4812.17529		4
4812.52		4
4818.33545		4
4818.828		4
4820.74072		4
4821.15234		4
4823.249		4
4832.28662		4
4835.59131		4
4836.704		4
4837.32764		4
4837.99268		4
4839.71338		4
4840.358		4
4844.15625		4
4844.27832		4
4844.412		4
4847.39941		4
4848.39355		4
4849.261		4
4851.00732		4
4852.188		4
4852.94434		4
4854.066		4
4855.133		4
4855.24072		4
4861.655		4
4861.80029		4
4864.414		4
4865.09033		4
4865.94238		4
4866.191		4
4868.719		4
4876.746		4
4877.19043		4
4878.10645		4
4882.268		4
4883.21875		4
4885.04834		4
4885.46875		4
4885.71338		4
4885.80859		4
4885.95557		4
4886.61475		4
4887.30957		4
4889.517		4
4892.87939		4
4893.17041		4
4893.901		4
4895.003		4
4896.09		4
4896.87842		4
4898.136		4
4899.14746		4
4899.307		4
4899.612		4
4899.82373		4
4899.96631		4
4900.27051		4
4900.30225		4
4901.79834		4
4902.50146		4
4906.348		4
4906.51563		4
4908.34961		4
4908.558		4
4911.654		4
4912.7915		4
4914.88574		4
4915.181		4
4916.12939		4
4916.92529		4
4920.29639		4
4921.94727		4
4922.59473		4
4923.166		4
4923.61963		4
4925.591		4
4926.667		4
4928.044		4
4928.16357		4
4928.247		4
4928.89941		4
4929.05029		4
4929.19971		4
4929.32129		4
4929.45264		4
4929.89453		4
4929.973		4
4930.10156		4
4932.04639		4
4932.467		4
4932.63867		4
4932.75244		4
4932.772		4
4933.263		4
4933.62354		4
4934.994		4
4935.878		4
4935.8877		4
4936.093		4
4936.964		4
4938.031		4
4938.694		4
4939.037		4
4939.1875		4
4939.899		4
4940.9834		4
4941.51563		4
4942.23828		4
4942.42773		4
4942.733		4
4943.22363		4
4944.17139		4
4944.49463		4
4944.982		4
4946.22852		4
4947.0083		4
4950.72949		4
4951.14453		4
4953.00342		4
4955.044		4
4955.3833		4
4955.80957		4
4956.71973		4
4957.34229		4
4958.04346		4
4959.001		4
4959.5874		4
4959.87158		4
4961.47266		4
4962.24951		4
4962.81		4
4962.969		4
4963.342		4
4963.6167		4
4963.70068		4
4964.066		4
4964.49		4
4964.892		4
4965.24		4
4965.267		4
4965.77734		4
4965.92432		4
4966.3623		4
4966.71729		4
4966.897		4
4967.72656		4
4967.855		4
4968.061		4
4968.08252		4
4968.30762		4
4970.46		4
4970.794		4
4970.95752		4
4971.726		4
4971.92334		4
4972.062		4
4972.258		4
4972.48535		4
4974.1543		4
4974.656		4
4974.876		4
4975.98145		4
4976.144		4
4976.57666		4
4976.66748		4
4977.28027		4
4977.984		4
4978.115		4
4978.606		4
4978.98		4
4978.98975		4
4979.273		4
4979.468		4
4980.213		4
4980.8877		4
4981.044		4
4982.04932		4
4982.085		4
4982.47656		4
4982.523		4
4982.75732		4
4983.03955		4
4983.401		4
4983.605		4
4983.76465		4
4983.766		4
4984.402		4
4985.11475		4
4985.141		4
4985.37256		4
4985.483		4
4985.668		4
4985.79053		4
4985.94		4
4986.26172		4
4986.80225		4
4986.93164		4
4987.084		4
4987.506		4
4987.744		4
4987.84473		4
4987.893		4
4988.493		4
4988.8584		4
4988.993		4
4989.09229		4
4989.80957		4
4990.021		4
4990.229		4
4990.47656		4
4990.684		4
4990.73633		4
4990.973		4
4991.07861		4
4991.238		4
4991.30127		4
4991.4834		4
4991.761		4
4991.77637		4
4992.94629		4
4994.2583		4
4994.541		4
4994.91943		4
4995.242		4
4995.61963		4
4995.63525		4
4995.97461		4
4996.27344		4
4996.449		4
4996.59375		4
4996.74		4
4996.8335		4
4996.998		4
4997.339		4
4997.856		4
4997.953		4
4998.01172		4
4999.303		4
4999.432		4
4999.51758		4
4999.5415		4
5000.232		4
5000.30859		4
5000.38232		4
5000.635		4
5001.52246		4
5001.908		4
5002.047		4
5002.55469		4
5002.77		4
5002.837		4
5003.019		4
5003.081		4
5003.38232		4
5003.493		4
5003.556		4
5004.08643		4
5004.117		4
5004.695		4
5004.82373		4
5005.01563		4
5005.339		4
5005.65234		4
5005.967		4
5006.1		4
5006.23		4
5007.189		4
5007.6123		4
5007.73438		4
5007.748		4
5007.787		4
5008.0293		4
5008.523		4
5008.592		4
5008.593		4
5009.286		4
5009.291		4
5009.351		4
5009.54932		4
5010.00537		4
5010.07471		4
5010.188		4
5010.46973		4
5010.89453		4
5011.06445		4
5011.13965		4
5011.513		4
5011.73145		4
5011.83057		4
5012.991		4
5013.158		4
5013.227		4
5013.28857		4
5013.667		4
5013.836		4
5013.935		4
5013.986		4
5014.209		4
5014.23242		4
5014.294		4
5014.414		4
5014.698		4
5014.954		4
5015.24756		4
5015.256		4
5015.437		4
5015.577		4
5015.75537		4
5015.834		4
5016.834		4
5017.49072		4
5017.596		4
5018.286		4
5018.368		4
5018.55029		4
5019.0127		4
5019.04346		4
5019.55273		4
5019.78		4
5020.106		4
5020.552		4
5020.558		4
5020.888		4
5021.30273		4
5021.94971		4
5022.49756		4
5022.559		4
5022.82		4
5022.85547		4
5023.63672		4
5024.506		4
5024.63867		4
5024.647		4
5024.651		4
5025.50244		4
5025.634		4
5025.797		4
5025.83838		4
5026.565		4
5026.71338		4
5026.85742		4
5026.949		4
5027.12354		4
5027.751		4
5027.80566		4
5028.47168		4
5028.60254		4
5028.868		4
5028.98242		4
5029.14844		4
5029.246		4
5029.64453		4
5029.66		4
5029.81934		4
5030.1123		4
5030.282		4
5030.41846		4
5030.6333		4
5030.65771		4
5030.68945		4
5031.01563		4
5031.527		4
5031.528		4
5031.578		4
5031.784		4
5031.884		4
5031.944		4
5032.05127		4
5032.65967		4
5032.732		4
5032.86768		4
5032.89258		4
5033.019		4
5033.32129		4
5034.00928		4
5034.259		4
5035.143		4
5035.15234		4
5035.15527		4
5035.49365		4
5036.257		4
5036.53369		4
5036.575		4
5036.806		4
5037.30566		4
5037.433		4
5037.747		4
5038.35645		4
5038.552		4
5038.662		4
5038.666		4
5038.758		4
5039.10059		4
5039.19141		4
5039.65039		4
5040.2876		4
5040.479		4
5040.67871		4
5040.98633		4
5041.082		4
5041.17773		4
5041.25342		4
5041.47		4
5041.79		4
5041.842		4
5042.51074		4
5042.57		4
5042.76563		4
5042.90137		4
5043.10156		4
5043.31348		4
5043.49365		4
5043.528		4
5044.27344		4
5044.30273		4
5044.438		4
5044.505		4
5044.588		4
5044.89648		4
5045.30127		4
5045.50049		4
5045.509		4
5045.61475		4
5045.65234		4
5045.98828		4
5046.164		4
5046.229		4
5046.761		4
5047.384		4
5047.47168		4
5048.12		4
5048.29639		4
5048.51367		4
5048.654		4
5048.69		4
5048.793		4
5048.92773		4
5049.012		4
5049.09473		4
5049.44		4
5049.447		4
5049.87256		4
5049.912		4
5049.924		4
5050.122		4
5050.244		4
5050.299		4
5050.53662		4
5050.54932		4
5050.662		4
5050.75		4
5050.76855		4
5051.19775		4
5051.282		4
5051.51		4
5051.58838		4
5051.927		4
5052.0874		4
5052.378		4
5052.64258		4
5052.98828		4
5053.19434		4
5053.76172		4
5054.41162		4
5054.867		4
5054.954		4
5054.974		4
5054.97656		4
5055.14844		4
5055.19971		4
5055.206		4
5055.497		4
5055.515		4
5055.737		4
5055.767		4
5055.83545		4
5056.62		4
5056.753		4
5056.84863		4
5056.854		4
5057.20654		4
5057.29932		4
5057.95		4
5058.05371		4
5058.10742		4
5058.2876		4
5058.36572		4
5058.43164		4
5058.43262		4
5058.484		4
5058.65137		4
5058.78174		4
5058.89844		4
5058.995		4
5059.02051		4
5059.049		4
5059.14746		4
5059.811		4
5059.821		4
5059.857		4
5059.97656		4
5060.26025		4
5060.318		4
5060.605		4
5060.99854		4
5061.021		4
5061.16943		4
5061.48438		4
5061.59961		4
5061.84668		4
5062.03174		4
5062.128		4
5062.486		4
5062.75732		4
5062.813		4
5063.141		4
5063.153		4
5063.3		4
5063.30566		4
5064.32		4
5064.3877		4
5064.45459		4
5064.58936		4
5064.679		4
5064.76855		4
5064.79834		4
5064.80127		4
5065.01465		4
5065.20459		4
5065.28027		4
5065.33154		4
5065.35547		4
5065.41553		4
5065.786		4
5065.83643		4
5065.868		4
5066.07764		4
5066.12451		4
5066.17139		4
5066.55859		4
5066.64258		4
5066.738		4
5066.92		4
5067.23145		4
5067.30957		4
5067.576		4
5067.61475		4
5067.801		4
5068.03467		4
5068.067		4
5068.11963		4
5068.141		4
5068.17432		4
5068.269		4
5068.34961		4
5068.44775		4
5068.565		4
5068.76367		4
5069.076		4
5069.13672		4
5069.29639		4
5069.551		4
5069.569		4
5069.682		4
5069.823		4
5069.89551		4
5070.092		4
5070.17139		4
5070.46		4
5070.46826		4
5070.713		4
5070.88037		4
5070.96729		4
5071.034		4
5071.248		4
5071.24854		4
5071.263		4
5071.65771		4
5071.828		4
5071.849		4
5072.0957		4
5072.227		4
5072.589		4
5072.89		4
5072.955		4
5073.04346		4
5073.073		4
5073.146		4
5073.18848		4
5073.198		4
5073.29834		4
5073.3584		4
5073.454		4
5073.629		4
5073.872		4
5074.229		4
5074.4707		4
5074.57471		4
5074.5835		4
5074.6416		4
5075.12549		4
5075.16162		4
5075.31543		4
5075.379		4
5075.40625		4
5075.42432		4
5075.51		4
5075.747		4
5075.78467		4
5075.817		4
5075.85449		4
5076.134		4
5076.5874		4
5076.96045		4
5076.99072		4
5077.04443		4
5077.18457		4
5077.304		4
5077.63428		4
5077.862		4
5078.50732		4
5078.598		4
5078.6543		4
5078.787		4
5078.91455		4
5079.51465		4
5079.593		4
5079.78027		4
5079.809		4
5079.825		4
5080.04736		4
5080.067		4
5080.155		4
5080.219		4
5080.469		4
5080.56055		4
5080.58447		4
5080.722		4
5080.88867		4
5081.241		4
5081.285		4
5081.29834		4
5081.528		4
5081.683		4
5081.71631		4
5081.75049		4
5081.77246		4
5081.9165		4
5082.20947		4
5082.24561		4
5082.26025		4
5082.301		4
5082.302		4
5082.37		4
5082.58447		4
5082.70166		4
5082.971		4
5083.06152		4
5083.118		4
5083.12256		4
5083.18359		4
5083.18848		4
5083.31641		4
5083.32471		4
5083.36475		4
5083.647		4
5083.88965		4
5084.123		4
5084.159		4
5084.218		4
5084.385		4
5084.412		4
5084.46045		4
5084.46875		4
5084.47363		4
5084.832		4
5084.833		4
5084.852		4
5084.853		4
5084.9834		4
5085.11475		4
5085.16		4
5085.16		4
5085.25537		4
5085.90674		4
5086.173		4
5086.295		4
5086.318		4
5086.42041		4
5086.51025		4
5086.54053		4
5086.87158		4
5086.955		4
5087.066		4
5087.09473		4
5087.25		4
5087.38037		4
5087.634		4
5087.69873		4
5087.848		4
5087.94238		4
5088.084		4
5088.65967		4
5088.915		4
5088.93164		4
5089.033		4
5089.11133		4
5089.1333		4
5089.17432		4
5089.341		4
5089.421		4
5089.574		4
5089.65039		4
5089.91455		4
5089.994		4
5090.025		4
5090.06		4
5090.248		4
5090.261		4
5090.33154		4
5090.34668		4
5090.41162		4
5090.579		4
5090.57959		4
5090.58		4
5091.13672		4
5091.591		4
5091.82275		4
5091.874		4
5091.91162		4
5092.24951		4
5092.87842		4
5092.968		4
5093.01563		4
5093.04541		4
5093.2085		4
5093.213		4
5093.273		4
5093.30029		4
5093.351		4
5093.41		4
5093.502		4
5093.94043		4
5094.02051		4
5094.321		4
5094.36328		4
5094.63867		4
5094.763		4
5094.82959		4
5095.195		4
5095.22559		4
5095.27832		4
5095.49561		4
5095.60742		4
5095.69629		4
5095.81152		4
5095.927		4
5095.95264		4
5095.97949		4
5096.04639		4
5096.13		4
5096.17		4
5096.27148		4
5096.27441		4
5096.36426		4
5096.414		4
5096.545		4
5096.59766		4
5096.732		4
5096.754		4
5096.81348		4
5097.003		4
5097.49951		4
5097.53125		4
5097.683		4
5097.695		4
5097.82471		4
5097.84229		4
5097.8584		4
5097.94043		4
5098.094		4
5098.58154		4
5098.68457		4
5098.71875		4
5098.818		4
5098.87451		4
5099.074		4
5099.101		4
5099.227		4
5099.454		4
5099.473		4
5099.57031		4
5099.716		4
5099.873		4
5099.896		4
5099.915		4
5100.094		4
5100.155		4
5100.568		4
5100.83		4
5101.004		4
5101.004		4
5101.01025		4
5101.08643		4
5101.296		4
5101.476		4
5101.51855		4
5101.53857		4
5101.58545		4
5101.78174		4
5101.891		4
5101.952		4
5101.97		4
5102.024		4
5102.029		4
5102.18945		4
5102.39		4
5102.54053		4
5102.95166		4
5103.0166		4
5103.03369		4
5103.15625		4
5103.184		4
5103.203		4
5103.338		4
5103.66455		4
5103.784		4
5103.92871		4
5104.179		4
5104.244		4
5104.271		4
5104.34473		4
5104.5083		4
5104.61		4
5104.64355		4
5104.92139		4
5105.07129		4
5105.17334		4
5105.27539		4
5105.333		4
5105.5625		4
5105.59766		4
5105.69873		4
5105.734		4
5105.74072		4
5105.98438		4
5106.10449		4
5106.414		4
5106.465		4
5106.52148		4
5106.62256		4
5106.75537		4
5106.88135		4
5107.067		4
5107.06934		4
5107.08252		4
5107.123		4
5107.153		4
5107.19775		4
5107.473		4
5107.565		4
5107.566		4
5107.64		4
5107.74756		4
5107.79443		4
5107.849		4
5107.975		4
5107.991		4
5107.997		4
5108.0293		4
5108.09473		4
5108.227		4
5108.61963		4
5108.68262		4
5108.8374		4
5108.99463		4
5109.02832		4
5109.078		4
5109.0957		4
5109.182		4
5109.23975		4
5109.288		4
5109.44043		4
5109.47852		4
5109.504		4
5109.518		4
5109.783		4
5109.801		4
5109.813		4
5109.90967		4
5109.9585		4
5109.99854		4
5110.341		4
5110.405		4
5110.455		4
5110.4624		4
5110.47949		4
5110.51		4
5110.65332		4
5110.775		4
5110.788		4
5110.88232		4
5111.18262		4
5111.381		4
5111.664		4
5111.691		4
5111.797		4
5111.9375		4
5112.163		4
5112.21045		4
5112.25537		4
5112.35742		4
5112.3584		4
5112.43066		4
5112.48828		4
5112.555		4
5112.555		4
5112.598		4
5112.6084		4
5112.67432		4
5112.78662		4
5112.81934		4
5112.90771		4
5112.96		4
5113.17529		4
5113.23926		4
5113.305		4
5113.404		4
5113.515		4
5113.55762		4
5113.573		4
5113.64355		4
5113.72852		4
5114.26855		4
5114.35449		4
5114.355		4
5114.377		4
5114.68		4
5114.682		4
5114.773		4
5114.77832		4
5114.79639		4
5114.90137		4
5114.92041		4
5115.03125		4
5115.08643		4
5115.109		4
5115.358		4
5115.414		4
5115.47461		4
5115.5127		4
5115.559		4
5115.6		4
5115.628		4
5115.684		4
5115.71729		4
5115.745		4
5115.76563		4
5115.803		4
5115.809		4
5115.928		4
5116.15771		4
5116.209		4
5116.44873		4
5116.465		4
5116.60742		4
5116.84033		4
5116.89063		4
5116.983		4
5117.07764		4
5117.11133		4
5117.133		4
5117.17725		4
5117.243		4
5117.48047		4
5117.492		4
5117.601		4
5117.852		4
5117.857		4
5117.928		4
5117.95459		4
5117.979		4
5118.11328		4
5118.151		4
5118.21045		4
5118.338		4
5118.589		4
5118.601		4
5118.602		4
5118.69873		4
5118.73242		4
5118.9707		4
5119.176		4
5119.246		4
5119.33838		4
5119.42		4
5119.428		4
5119.46		4
5119.503		4
5119.55225		4
5119.59766		4
5119.682		4
5119.756		4
5119.787		4
5119.93457		4
5120.13867		4
5120.17236		4
5120.2085		4
5120.2373		4
5120.27051		4
5120.525		4
5120.531		4
5120.55		4
5120.555		4
5120.97852		4
5121.02246		4
5121.11		4
5121.355		4
5121.67041		4
5121.873		4
5122.1		4
5122.11865		4
5122.17		4
5122.29248		4
5122.405		4
5122.623		4
5122.63574		4
5122.686		4
5122.77051		4
5122.865		4
5122.90771		4
5123.004		4
5123.066		4
5123.152		4
5123.228		4
5123.27344		4
5123.28027		4
5123.28174		4
5123.32227		4
5123.542		4
5123.60547		4
5123.699		4
5123.7124		4
5123.991		4
5124.014		4
5124.13428		4
5124.179		4
5124.2124		4
5124.3916		4
5124.46		4
5124.46045		4
5124.55		4
5124.6167		4
5124.638		4
5124.67773		4
5124.69629		4
5124.81445		4
5124.85059		4
5124.895		4
5124.95752		4
5124.99268		4
5125.074		4
5125.11475		4
5125.32227		4
5125.39648		4
5125.41162		4
5125.452		4
5125.59033		4
5125.65332		4
5125.91		4
5126.098		4
5126.158		4
5126.244		4
5126.26563		4
5126.422		4
5126.459		4
5126.508		4
5126.51025		4
5126.623		4
5127.026		4
5127.056		4
5127.235		4
5127.258		4
5127.26758		4
5127.28174		4
5127.387		4
5127.513		4
5127.548		4
5127.605		4
5127.622		4
5127.62646		4
5127.69141		4
5127.757		4
5127.77539		4
5127.82568		4
5127.85547		4
5127.88574		4
5127.89355		4
5128.068		4
5128.172		4
5128.2915		4
5128.2915		4
5128.312		4
5128.39258		4
5128.448		4
5128.462		4
5128.67773		4
5128.77637		4
5128.79346		4
5128.81836		4
5128.824		4
5128.888		4
5129.039		4
5129.071		4
5129.135		4
5129.44434		4
5129.44629		4
5129.478		4
5129.498		4
5129.511		4
5129.627		4
5129.64551		4
5129.664		4
5129.68066		4
5129.761		4
5129.91064		4
5129.98926		4
5130.08545		4
5130.25439		4
5130.285		4
5130.37842		4
5130.4873		4
5130.55664		4
5130.618		4
5130.62		4
5130.66064		4
5130.88135		4
5131.02539		4
5131.0293		4
5131.144		4
5131.1543		4
5131.17871		4
5131.46436		4
5131.86963		4
5131.882		4
5131.95068		4
5131.98047		4
5132.013		4
5132.015		4
5132.066		4
5132.108		4
5132.18262		4
5132.21631		4
5132.251		4
5132.31348		4
5132.388		4
5132.413		4
5132.53		4
5132.72363		4
5132.75342		4
5132.81934		4
5132.84326		4
5132.86328		4
5132.997		4
5133.0415		4
5133.06934		4
5133.08643		4
5133.16064		4
5133.187		4
5133.36475		4
5133.38135		4
5133.382		4
5133.422		4
5133.593		4
5133.62256		4
5133.77051		4
5133.80957		4
5133.82031		4
5133.82129		4
5133.85059		4
5134.03		4
5134.07275		4
5134.16		4
5134.2876		4
5134.398		4
5134.489		4
5134.768		4
5134.914		4
5134.9375		4
5135.03857		4
5135.17041		4
5135.19873		4
5135.21875		4
5135.23047		4
5135.27637		4
5135.324		4
5135.52734		4
5135.579		4
5135.609		4
5135.676		4
5135.718		4
5135.7876		4
5135.79736		4
5135.89648		4
5135.963		4
5135.9707		4
5136.03857		4
5136.092		4
5136.14844		4
5136.23438		4
5136.27637		4
5136.356		4
5136.57		4
5136.57568		4
5136.81445		4
5136.901		4
5136.9165		4
5137.08643		4
5137.356		4
5137.599		4
5137.64258		4
5137.65039		4
5137.68359		4
5137.703		4
5137.77051		4
5137.788		4
5137.905		4
5137.92432		4
5138.13037		4
5138.28369		4
5138.344		4
5138.521		4
5138.55371		4
5138.66455		4
5138.67432		4
5138.7373		4
5138.84473		4
5138.84863		4
5138.85449		4
5139.03467		4
5139.138		4
5139.188		4
5139.19971		4
5139.207		4
5139.403		4
5139.44971		4
5139.47		4
5139.475		4
5139.54		4
5139.581		4
5139.64648		4
5139.73242		4
5139.793		4
5139.80371		4
5139.88867		4
5140.04346		4
5140.068		4
5140.11963		4
5140.153		4
5140.16553		4
5140.262		4
5140.348		4
5140.36328		4
5140.367		4
5140.426		4
5140.429		4
5140.514		4
5140.55225		4
5140.57568		4
5140.60156		4
5140.78955		4
5140.81641		4
5140.881		4
5140.92969		4
5141.10645		4
5141.12256		4
5141.158		4
5141.172		4
5141.27148		4
5141.42627		4
5141.552		4
5141.564		4
5141.748		4
5141.82227		4
5141.96338		4
5141.97949		4
5142.002		4
5142.041		4
5142.153		4
5142.207		4
5142.23828		4
5142.34961		4
5142.376		4
5142.531		4
5142.553		4
5142.57666		4
5142.64		4
5142.66553		4
5142.837		4
5142.85547		4
5143.029		4
5143.215		4
5143.228		4
5143.235		4
5143.312		4
5143.326		4
5143.485		4
5143.62744		4
5143.67529		4
5143.686		4
5143.843		4
5143.946		4
5144.04248		4
5144.151		4
5144.18848		4
5144.29053		4
5144.313		4
5144.347		4
5144.38428		4
5144.39551		4
5144.403		4
5144.43555		4
5144.6416		4
5144.673		4
5144.675		4
5144.916		4
5144.92871		4
5145.057		4
5145.094		4
5145.12646		4
5145.281		4
5145.3374		4
5145.428		4
5145.46		4
5145.48145		4
5145.49365		4
5145.565		4
5145.647		4
5145.68652		4
5145.89355		4
5145.927		4
5145.94336		4
5146.02441		4
5146.097		4
5146.155		4
5146.23242		4
5146.252		4
5146.29248		4
5146.31		4
5146.51172		4
5146.59668		4
5146.6167		4
5146.673		4
5146.702		4
5146.82		4
5147.00439		4
5147.02539		4
5147.056		4
5147.06738		4
5147.161		4
5147.196		4
5147.21		4
5147.235		4
5147.27		4
5147.385		4
5147.45654		4
5147.521		4
5147.616		4
5147.73926		4
5147.74561		4
5147.76758		4
5147.76855		4
5147.85449		4
5147.884		4
5147.99072		4
5148.19336		4
5148.268		4
5148.28467		4
5148.31934		4
5148.35		4
5148.39648		4
5148.411		4
5148.43262		4
5148.492		4
5148.53		4
5148.58936		4
5148.59326		4
5148.59766		4
5148.61328		4
5148.66162		4
5148.68945		4
5148.716		4
5148.81836		4
5148.83838		4
5148.87744		4
5148.907		4
5148.922		4
5149.23145		4
5149.34375		4
5149.36133		4
5149.473		4
5149.476		4
5149.48		4
5149.48438		4
5149.517		4
5149.52441		4
5149.53174		4
5149.575		4
5149.5835		4
5149.589		4
5149.761		4
5149.917		4
5149.951		4
5149.95264		4
5149.967		4
5150.005		4
5150.013		4
5150.05566		4
5150.06836		4
5150.09668		4
5150.224		4
5150.228		4
5150.277		4
5150.28027		4
5150.375		4
5150.441		4
5150.59668		4
5150.664		4
5150.689		4
5150.69971		4
5150.776		4
5150.787		4
5150.84766		4
5151.064		4
5151.06836		4
5151.077		4
5151.0874		4
5151.09375		4
5151.155		4
5151.235		4
5151.283		4
5151.32227		4
5151.41064		4
5151.50146		4
5151.563		4
5151.567		4
5151.59229		4
5151.60547		4
5151.61328		4
5151.65332		4
5151.7417		4
5151.76		4
5151.7666		4
5151.864		4
5151.94238		4
5151.94629		4
5152.05762		4
5152.188		4
5152.19873		4
5152.24658		4
5152.313		4
5152.35547		4
5152.35645		4
5152.42725		4
5152.483		4
5152.491		4
5152.529		4
5152.551		4
5152.558		4
5152.855		4
5152.94141		4
5152.95459		4
5153.036		4
5153.09131		4
5153.17627		4
5153.18652		4
5153.212		4
5153.221		4
5153.296		4
5153.38965		4
5153.42041		4
5153.56836		4
5153.593		4
5153.671		4
5153.67969		4
5153.739		4
5153.775		4
5153.828		4
5153.86865		4
5154.05762		4
5154.076		4
5154.0957		4
5154.10449		4
5154.1333		4
5154.15137		4
5154.45068		4
5154.45264		4
5154.47363		4
5154.616		4
5154.79		4
5154.85938		4
5154.867		4
5154.91		4
5154.929		4
5154.93848		4
5154.987		4
5155.00244		4
5155.043		4
5155.2334		4
5155.269		4
5155.298		4
5155.35156		4
5155.468		4
5155.517		4
5155.56055		4
5155.68		4
5155.785		4
5155.805		4
5155.815		4
5155.85742		4
5155.91748		4
5155.96875		4
5155.974		4
5156.02734		4
5156.03564		4
5156.11426		4
5156.17529		4
5156.231		4
5156.249		4
5156.26172		4
5156.282		4
5156.283		4
5156.34668		4
5156.39844		4
5156.432		4
5156.49658		4
5156.5293		4
5156.535		4
5156.549		4
5156.553		4
5156.57471		4
5156.71826		4
5156.834		4
5156.927		4
5157.07227		4
5157.11865		4
5157.125		4
5157.145		4
5157.31055		4
5157.345		4
5157.365		4
5157.398		4
5157.40527		4
5157.517		4
5157.55957		4
5157.701		4
5157.80029		4
5157.80029		4
5157.8125		4
5157.864		4
5157.929		4
5157.97		4
5157.99463		4
5158.001		4
5158.021		4
5158.0874		4
5158.162		4
5158.248		4
5158.26465		4
5158.34326		4
5158.397		4
5158.4375		4
5158.49561		4
5158.586		4
5158.64355		4
5158.743		4
5158.76465		4
5158.8335		4
5158.94238		4
5158.96045		4
5159.10938		4
5159.11133		4
5159.12842		4
5159.209		4
5159.26		4
5159.27832		4
5159.35547		4
5159.47461		4
5159.48926		4
5159.507		4
5159.532		4
5159.566		4
5159.585		4
5159.62158		4
5159.62842		4
5159.63037		4
5159.649		4
5159.66064		4
5159.66064		4
5159.67		4
5159.68066		4
5159.742		4
5159.75244		4
5159.82227		4
5160		4
5160.03857		4
5160.093		4
5160.101		4
5160.134		4
5160.185		4
5160.26758		4
5160.26758		4
5160.29834		4
5160.35059		4
5160.41553		4
5160.473		4
5160.47656		4
5160.507		4
5160.51172		4
5160.54736		4
5160.755		4
5160.783		4
5160.854		4
5161.03125		4
5161.03564		4
5161.081		4
5161.09375		4
5161.24951		4
5161.273		4
5161.38867		4
5161.414		4
5161.479		4
5161.63672		4
5161.65674		4
5161.80859		4
5161.82764		4
5161.88428		4
5161.929		4
5161.95		4
5162.011		4
5162.07227		4
5162.08936		4
5162.13		4
5162.26172		4
5162.2627		4
5162.3877		4
5162.4917		4
5162.494		4
5162.51953		4
5162.543		4
5162.644		4
5162.65674		4
5162.68		4
5162.78125		4
5162.78955		4
5162.903		4
5162.90967		4
5162.995		4
5163.027		4
5163.109		4
5163.129		4
5163.14258		4
5163.23975		4
5163.24854		4
5163.254		4
5163.44727		4
5163.44971		4
5163.52441		4
5163.5625		4
5163.571		4
5163.608		4
5163.63		4
5163.68457		4
5163.751		4
5163.778		4
5163.78467		4
5163.809		4
5164.04932		4
5164.081		4
5164.573		4
5164.6084		4
5164.709		4
5164.717		4
5164.726		4
5164.75049		4
5164.857		4
5164.904		4
5164.926		4
5164.989		4
5164.994		4
5165.166		4
5165.198		4
5165.253		4
5165.33252		4
5165.37158		4
5165.4917		4
5165.51172		4
5165.616		4
5165.713		4
5165.717		4
5165.718		4
5165.781		4
5165.88672		4
5165.93555		4
5165.951		4
5165.9707		4
5165.97168		4
5165.989		4
5166.04053		4
5166.103		4
5166.137		4
5166.16357		4
5166.166		4
5166.18652		4
5166.299		4
5166.32		4
5166.324		4
5166.36426		4
5166.405		4
5166.43		4
5166.475		4
5166.50342		4
5166.506		4
5166.703		4
5166.76855		4
5166.80225		4
5166.82959		4
5166.92041		4
5166.96533		4
5166.977		4
5167.099		4
5167.16357		4
5167.192		4
5167.24854		4
5167.265		4
5167.303		4
5167.331		4
5167.34033		4
5167.343		4
5167.397		4
5167.58057		4
5167.63525		4
5167.667		4
5167.725		4
5167.728		4
5167.766		4
5167.80127		4
5167.82959		4
5167.862		4
5167.8667		4
5167.893		4
5167.935		4
5167.997		4
5168.01172		4
5168.06348		4
5168.072		4
5168.08545		4
5168.20947		4
5168.233		4
5168.318		4
5168.354		4
5168.35742		4
5168.403		4
5168.43555		4
5168.618		4
5168.6543		4
5168.67773		4
5168.67773		4
5168.70264		4
5168.7583		4
5168.769		4
5168.799		4
5168.802		4
5168.83936		4
5168.84326		4
5168.893		4
5168.916		4
5168.923		4
5168.95557		4
5169.07373		4
5169.095		4
5169.115		4
5169.143		4
5169.162		4
5169.217		4
5169.23535		4
5169.244		4
5169.25635		4
5169.367		4
5169.43262		4
5169.43555		4
5169.44434		4
5169.4873		4
5169.584		4
5169.639		4
5169.662		4
5169.669		4
5169.678		4
5169.77734		4
5169.889		4
5169.922		4
5170.025		4
5170.05566		4
5170.06445		4
5170.162		4
5170.18359		4
5170.20068		4
5170.205		4
5170.39355		4
5170.42969		4
5170.45752		4
5170.47		4
5170.474		4
5170.52051		4
5170.5376		4
5170.605		4
5170.654		4
5170.659		4
5170.69971		4
5170.7		4
5170.767		4
5170.76758		4
5170.927		4
5171.032		4
5171.11475		4
5171.17627		4
5171.245		4
5171.25		4
5171.29736		4
5171.306		4
5171.34863		4
5171.37		4
5171.43		4
5171.479		4
5171.5293		4
5171.543		4
5171.544		4
5171.55469		4
5171.57764		4
5171.579		4
5171.58		4
5171.597		4
5171.68		4
5171.699		4
5171.746		4
5171.77832		4
5171.81738		4
5171.824		4
5171.885		4
5171.976		4
5171.98633		4
5172.164		4
5172.312		4
5172.359		4
5172.565		4
5172.70264		4
5172.71875		4
5172.722		4
5173.0376		4
5173.05566		4
5173.13		4
5173.133		4
5173.344		4
5173.37354		4
5173.413		4
5173.521		4
5173.694		4
5173.821		4
5173.83154		4
5173.91553		4
5173.92334		4
5173.95557		4
5173.987		4
5174.00049		4
5174.016		4
5174.11		4
5174.13		4
5174.13672		4
5174.14648		4
5174.25		4
5174.353		4
5174.39		4
5174.40137		4
5174.43652		4
5174.462		4
5174.562		4
5174.569		4
5174.6123		4
5174.638		4
5174.749		4
5174.751		4
5174.78564		4
5174.78564		4
5174.797		4
5174.85938		4
5174.868		4
5174.892		4
5174.9126		4
5174.954		4
5174.986		4
5175.012		4
5175.19043		4
5175.213		4
5175.237		4
5175.273		4
5175.2793		4
5175.29932		4
5175.308		4
5175.355		4
5175.375		4
5175.38574		4
5175.449		4
5175.47559		4
5175.488		4
5175.53564		4
5175.546		4
5175.55957		4
5175.562		4
5175.631		4
5175.68		4
5175.70166		4
5175.765		4
5175.771		4
5175.80225		4
5175.837		4
5175.84473		4
5175.928		4
5176.081		4
5176.177		4
5176.18555		4
5176.226		4
5176.23145		4
5176.23535		4
5176.269		4
5176.3877		4
5176.40137		4
5176.57031		4
5176.638		4
5176.64844		4
5176.757		4
5176.75928		4
5176.78564		4
5176.81836		4
5176.898		4
5177.06445		4
5177.105		4
5177.13574		4
5177.145		4
5177.248		4
5177.28857		4
5177.30762		4
5177.313		4
5177.34229		4
5177.49072		4
5177.53662		4
5177.576		4
5177.72		4
5177.74756		4
5177.751		4
5177.76172		4
5177.787		4
5177.78857		4
5177.79736		4
5177.97461		4
5177.997		4
5178.05469		4
5178.06836		4
5178.07275		4
5178.09766		4
5178.25		4
5178.279		4
5178.364		4
5178.43		4
5178.46		4
5178.50537		4
5178.514		4
5178.554		4
5178.63672		4
[truncated: 16,817 more rows]
