# Supplementary material for: A droplet digital PCR (ddPCR) assay to detect Helicoverpa armigera (Lepidoptera: Noctuidae) in bulk trap samples
Source: PLoS One. 2017 May 31;12(5):e0178704. doi: 10.1371/journal.pone.0178704 (PMC5451079; doi:10.1371/journal.pone.0178704)
Supplement: S3 Table — (ZIP) [file pone.0178704.s003.zip › 1a-199z.csv]

Ch1 Amplitude	Ch2 Amplitude	Cluster
3399.33472		4
3661.92944		4
4505.826		4
4540.911		4
4582.36133		4
4585.83447		4
4586.89746		4
4604.931		4
4609.546		4
4610.238		4
4617.23633		4
4623.451		4
4624.05273		4
4625.47949		4
4627.246		4
4628.304		4
4630.146		4
4631.486		4
4636.28174		4
4639.12646		4
4643.656		4
4645.287		4
4645.701		4
4647.134		4
4648.64453		4
4649.72		4
4650.16943		4
4652.764		4
4656.0957		4
4656.26465		4
4656.52		4
4660.638		4
4660.665		4
4662.391		4
4665.365		4
4666.537		4
4667.65869		4
4668.14746		4
4670.479		4
4670.48047		4
4670.95459		4
4671.768		4
4673.592		4
4675.477		4
4676.245		4
4681.556		4
4687.03		4
4687.261		4
4689.3877		4
4689.77051		4
4689.78125		4
4690.27539		4
4690.829		4
4690.846		4
4692.841		4
4693.17725		4
4693.926		4
4694.445		4
4694.50146		4
4695.92236		4
4696.081		4
4697.92969		4
4698.01172		4
4698.119		4
4701.65039		4
4701.65137		4
4701.93945		4
4704.2876		4
4705.85449		4
4707.448		4
4709.293		4
4712.083		4
4712.75635		4
4713.13		4
4715.55566		4
4718.207		4
4719.147		4
4719.982		4
4721.27148		4
4722.736		4
4723.58643		4
4725.01		4
4725.60547		4
4726.087		4
4728.53		4
4728.7334		4
4728.75732		4
4728.97461		4
4730.509		4
4731.07959		4
4731.168		4
4731.26855		4
4731.319		4
4733.473		4
4733.836		4
4733.84229		4
4734.29346		4
4734.9		4
4735.849		4
4736.41455		4
4736.682		4
4737.77832		4
4737.94873		4
4738.565		4
4739.24463		4
4739.64648		4
4741.771		4
4741.85254		4
4742.034		4
4743.80127		4
4743.89453		4
4744.377		4
4745.75146		4
4745.823		4
4748.171		4
4748.20166		4
4749.76855		4
4750.184		4
4751.065		4
4751.19531		4
4751.33936		4
4751.879		4
4753.041		4
4755.419		4
4755.76		4
4756.896		4
4757.7373		4
4758.51855		4
4758.585		4
4758.69336		4
4759.864		4
4760.2124		4
4760.71973		4
4761.03564		4
4761.10742		4
4761.56641		4
4762.37646		4
4763.82129		4
4764.187		4
4764.507		4
4764.596		4
4764.93262		4
4765.21533		4
4765.316		4
4765.413		4
4766.134		4
4766.546		4
4766.96533		4
4767.061		4
4767.368		4
4767.61		4
4768.192		4
4768.63232		4
4770.09473		4
4770.35059		4
4771.44		4
4771.66943		4
4772.60645		4
4772.79932		4
4773.11572		4
4773.203		4
4773.38574		4
4773.49072		4
4773.649		4
4773.74365		4
4773.912		4
4773.927		4
4774.11035		4
4774.28467		4
4774.85		4
4774.921		4
4774.93359		4
4775.36		4
4775.52637		4
4777.84326		4
4778.23535		4
4778.3877		4
4778.6084		4
4778.98828		4
4779.38135		4
4779.382		4
4779.65625		4
4780.332		4
4780.373		4
4780.487		4
4780.85254		4
4780.86768		4
4780.996		4
4781.998		4
4782.94434		4
4783.35		4
4783.5376		4
4784.169		4
4784.31152		4
4784.314		4
4784.413		4
4784.427		4
4784.65527		4
4784.87158		4
4785.34375		4
4785.401		4
4785.778		4
4785.807		4
4785.96045		4
4786.07		4
4786.409		4
4786.426		4
4786.434		4
4787.22656		4
4787.283		4
4788.238		4
4788.34229		4
4788.839		4
4788.87354		4
4789.722		4
4789.91455		4
4790.3623		4
4790.62061		4
4791.529		4
4791.75049		4
4791.99854		4
4792.71875		4
4793.10059		4
4793.43652		4
4793.78857		4
4793.919		4
4794.343		4
4794.7417		4
4795.3916		4
4795.57861		4
4795.87354		4
4796.251		4
4796.40332		4
4796.926		4
4797.38037		4
4797.55127		4
4797.868		4
4797.868		4
4798.009		4
4798.04248		4
4798.92773		4
4799.037		4
4799.376		4
4799.72559		4
4799.953		4
4799.96729		4
4800.26855		4
4800.339		4
4800.436		4
4801.43		4
4801.9375		4
4802.555		4
4802.868		4
4802.941		4
4803.38525		4
4803.49854		4
4803.579		4
4803.99		4
4804.155		4
4804.34961		4
4804.41943		4
4804.454		4
4804.50635		4
4804.81348		4
4805.072		4
4805.15625		4
4805.229		4
4805.304		4
4805.53027		4
4805.56		4
4805.66		4
4806.12451		4
4806.668		4
4806.84863		4
4807.21436		4
4807.82031		4
4808.06934		4
4808.11035		4
4808.23828		4
4808.257		4
4808.301		4
4808.92041		4
4808.976		4
4809.0083		4
4809.03027		4
4810.139		4
4810.175		4
4810.20459		4
4810.392		4
4810.631		4
4810.67725		4
4811.18457		4
4811.277		4
4811.62256		4
4811.694		4
4811.947		4
4812.396		4
4812.71533		4
4812.772		4
4813.1084		4
4813.215		4
4813.436		4
4813.695		4
4814.041		4
4814.27637		4
4814.377		4
4814.61865		4
4814.654		4
4814.81152		4
4814.947		4
4815.222		4
4815.6167		4
4815.75635		4
4816.155		4
4816.236		4
4816.24463		4
4816.392		4
4816.47559		4
4816.49854		4
4817.22559		4
4817.239		4
4817.253		4
4817.69873		4
4817.96631		4
4818.047		4
4818.86133		4
4819.01367		4
4819.834		4
4819.982		4
4820.28125		4
4820.42236		4
4820.42236		4
4820.517		4
4820.704		4
4820.85254		4
4821.16943		4
4821.287		4
4821.298		4
4821.87158		4
4822.11865		4
4822.31934		4
4822.81055		4
4823.23242		4
4823.505		4
4823.57129		4
4823.985		4
4824.15234		4
4824.19		4
4824.36		4
4824.68848		4
4825.057		4
4825.39551		4
4825.584		4
4825.76		4
4825.839		4
4825.935		4
4826.259		4
4826.333		4
4826.522		4
4826.696		4
4827.11328		4
4827.198		4
4827.19873		4
4827.34326		4
4827.344		4
4827.45654		4
4827.52148		4
4827.80225		4
4827.851		4
4828.312		4
4828.595		4
4828.633		4
4829.40039		4
4829.62451		4
4829.80273		4
4829.833		4
4830.019		4
4830.07666		4
4830.10645		4
4830.348		4
4830.89648		4
4831.174		4
4831.192		4
4831.54		4
4831.545		4
4831.547		4
4831.61963		4
4831.71631		4
4831.83252		4
4831.92432		4
4831.93555		4
4832.002		4
4832.00537		4
4832.34961		4
4832.42725		4
4833.928		4
4834.179		4
4834.36426		4
4834.641		4
4834.668		4
4834.79346		4
4835.157		4
4835.67139		4
4835.89258		4
4836.744		4
4836.782		4
4837.0835		4
4837.351		4
4837.666		4
4837.78027		4
4838.10352		4
4838.207		4
4838.40234		4
4838.427		4
4838.59131		4
4838.65332		4
4838.856		4
4838.9834		4
4839.287		4
4839.512		4
4839.67871		4
4839.7124		4
4839.86768		4
4840.21		4
4841.06152		4
4841.094		4
4841.11572		4
4841.238		4
4841.26563		4
4841.30371		4
4841.327		4
4841.387		4
4841.43555		4
4841.956		4
4842.23633		4
4842.66748		4
4842.80029		4
4842.923		4
4843.162		4
4844.12744		4
4844.163		4
4844.366		4
4844.58643		4
4844.662		4
4844.69531		4
4844.826		4
4845.45947		4
4845.52246		4
4845.54736		4
4845.555		4
4846.507		4
4846.57		4
4846.7124		4
4846.83643		4
4846.97559		4
4847.11963		4
4847.25732		4
4847.89063		4
4848.437		4
4848.73		4
4849.019		4
4849.09131		4
4849.161		4
4849.71826		4
4849.815		4
4849.85		4
4849.98047		4
4850.042		4
4850.41357		4
4850.544		4
4850.59		4
4851.154		4
4851.3335		4
4851.3584		4
4851.50635		4
4852.24561		4
4852.246		4
4852.64		4
4852.65967		4
4852.712		4
4852.94434		4
4853.09863		4
4853.7915		4
4853.96533		4
4854.343		4
4854.402		4
4855.20459		4
4855.51758		4
4855.55371		4
4856.218		4
4856.628		4
4856.639		4
4856.969		4
4856.981		4
4857.397		4
4857.998		4
4858.04736		4
4858.091		4
4858.21973		4
4858.41064		4
4858.61963		4
4858.63867		4
4858.76367		4
4858.823		4
4859.394		4
4859.74951		4
4859.80664		4
4859.94238		4
4860.15625		4
4860.418		4
4860.604		4
4860.66064		4
4860.95166		4
4860.97363		4
4861.061		4
4861.09766		4
4861.21631		4
4861.388		4
4861.668		4
4861.687		4
4862.17		4
4862.232		4
4862.294		4
4862.389		4
4862.507		4
4862.62158		4
4862.62549		4
4863.11963		4
4863.3833		4
4863.7666		4
4864.184		4
4864.53955		4
4864.67627		4
4864.8125		4
4864.93652		4
4865.036		4
4865.336		4
4865.47559		4
4865.65674		4
4865.69873		4
4865.71143		4
4865.73828		4
4865.76855		4
4865.95361		4
4866.237		4
4866.35742		4
4867.19336		4
4867.23926		4
4867.516		4
4867.523		4
4867.671		4
4867.81543		4
4867.83154		4
4867.931		4
4868.058		4
4868.29053		4
4868.33545		4
4868.624		4
4868.779		4
4868.79932		4
4868.865		4
4869.1543		4
4869.33154		4
4869.45264		4
4869.49854		4
4869.596		4
4869.645		4
4869.653		4
4869.73242		4
4869.82		4
4870.08252		4
4870.21		4
4870.40869		4
4870.44		4
4870.58545		4
4870.603		4
4871.02734		4
4871.06543		4
4871.2417		4
4871.404		4
4871.465		4
4871.878		4
4872.302		4
4872.869		4
4872.94873		4
4873.077		4
4873.486		4
4873.74072		4
4874.1626		4
4874.19629		4
4874.3916		4
4874.48047		4
4874.48145		4
4874.49		4
4874.52051		4
4874.61426		4
4875.126		4
4875.346		4
4875.57959		4
4875.671		4
4876.09766		4
4876.33643		4
4876.38867		4
4876.4834		4
4876.52148		4
4876.56		4
4876.723		4
4876.84473		4
4877.02246		4
4877.12061		4
4877.17041		4
4877.18457		4
4877.32861		4
4877.44043		4
4877.44336		4
4877.772		4
4878.152		4
4878.309		4
4878.61		4
4878.617		4
4878.79248		4
4878.803		4
4879.067		4
4879.702		4
4879.735		4
4879.869		4
4879.90771		4
4880.02148		4
4880.42432		4
4880.599		4
4880.627		4
4880.88525		4
4881.63965		4
4881.88428		4
4881.987		4
4882.138		4
4882.2085		4
4882.21045		4
4882.51563		4
4882.5625		4
4882.585		4
4882.774		4
4882.816		4
4882.89844		4
4882.96729		4
4882.96973		4
4883.128		4
4883.143		4
4883.188		4
4883.21729		4
4883.431		4
4883.657		4
4883.98535		4
4884.337		4
4884.40527		4
4884.48438		4
4884.91748		4
4884.93262		4
4885.12451		4
4885.249		4
4885.31543		4
4885.63428		4
4885.659		4
4885.68848		4
4885.731		4
4885.7334		4
4885.822		4
4885.86572		4
4886.23438		4
4886.68066		4
4886.843		4
4886.89258		4
4886.916		4
4887.31152		4
4887.41553		4
4887.507		4
4887.681		4
4887.688		4
4887.73535		4
4887.79		4
4888.02		4
4888.078		4
4888.123		4
4888.571		4
4888.5874		4
4888.68359		4
4888.7915		4
4888.798		4
4888.88135		4
4889.09766		4
4889.554		4
4889.66553		4
4889.71875		4
4889.82666		4
4890.169		4
4890.267		4
4890.46338		4
4890.64551		4
4890.72		4
4890.89746		4
4890.92139		4
4891.027		4
4891.495		4
4891.503		4
4891.51953		4
4891.542		4
4891.87744		4
4891.94727		4
4892.51465		4
4892.59961		4
4892.609		4
4892.631		4
4892.705		4
4892.875		4
4892.99463		4
4893.20459		4
4893.285		4
4893.3125		4
4893.3833		4
4893.688		4
4893.68945		4
4893.806		4
4894.051		4
4894.08545		4
4894.263		4
4894.35156		4
4894.362		4
4894.39063		4
4894.63037		4
4894.87451		4
4895.27		4
4895.37451		4
4895.378		4
4895.43359		4
4895.505		4
4895.591		4
4895.82959		4
4895.88574		4
4896.212		4
4896.42969		4
4896.796		4
4896.79932		4
4896.85		4
4896.92		4
4897.20361		4
4897.20752		4
4897.296		4
4897.34		4
4897.37939		4
4897.399		4
4897.40039		4
4897.448		4
4897.471		4
4897.643		4
4897.69873		4
4897.71045		4
4897.89		4
4898.01563		4
4898.155		4
4898.26074		4
4898.358		4
4898.438		4
4898.50049		4
4898.65		4
4899.07666		4
4899.09326		4
4899.304		4
4899.462		4
4899.53955		4
4899.548		4
4899.65625		4
4899.80957		4
4899.844		4
4899.897		4
4899.93457		4
4900.146		4
4900.17969		4
4900.325		4
4900.38965		4
4900.537		4
4900.641		4
4900.67529		4
4900.76953		4
4900.84473		4
4900.886		4
4901.026		4
4901.61475		4
4901.78		4
4902.392		4
4902.481		4
4902.51		4
4902.527		4
4902.66943		4
4902.74854		4
4902.98975		4
4903.003		4
4903.015		4
4903.061		4
4903.109		4
4903.2627		4
4903.2627		4
4903.31836		4
4903.35156		4
4903.391		4
4903.408		4
4903.53467		4
4903.758		4
4903.94873		4
4903.987		4
4904.235		4
4904.805		4
4904.902		4
4904.932		4
4905.055		4
4905.116		4
4905.26172		4
4905.27734		4
4905.308		4
4905.636		4
4905.64844		4
4905.778		4
4905.959		4
4906.162		4
4906.37256		4
4906.52637		4
4906.632		4
4906.74463		4
4906.79834		4
4907.04639		4
4907.36768		4
4907.45557		4
4907.51758		4
4907.54053		4
4907.733		4
4907.74		4
4907.77344		4
4907.891		4
4907.94238		4
4908.091		4
4908.1167		4
4908.312		4
4908.4		4
4908.55664		4
4908.71973		4
4908.762		4
4908.83057		4
4909.08057		4
4909.19336		4
4909.288		4
4909.606		4
4909.67		4
4909.86768		4
4909.952		4
4909.99072		4
4910.121		4
4910.28027		4
4910.32		4
4910.36133		4
4910.656		4
4910.793		4
4910.809		4
4910.839		4
4910.843		4
4910.85059		4
4911.28271		4
4911.47363		4
4911.497		4
4911.591		4
4911.797		4
4911.813		4
4911.96338		4
4912.051		4
4912.117		4
4912.331		4
4912.54932		4
4912.567		4
4912.597		4
4912.738		4
4912.86865		4
4913.0083		4
4913.12		4
4913.23242		4
4913.60059		4
4913.68848		4
4913.7583		4
4913.80957		4
4913.9043		4
4913.96143		4
4913.97949		4
4914.0166		4
4914.119		4
4914.142		4
4914.34326		4
4914.501		4
4914.5415		4
4914.66064		4
4915.02344		4
4915.02441		4
4915.031		4
4915.068		4
4915.151		4
4915.23535		4
4915.253		4
4915.751		4
4915.793		4
4915.89551		4
4915.92529		4
4915.995		4
4916.116		4
4916.153		4
4916.197		4
4916.2207		4
4916.30273		4
4916.30859		4
4916.559		4
4916.615		4
4916.669		4
4916.90869		4
4916.9585		4
4916.984		4
4917.07666		4
4917.111		4
4917.508		4
4917.54248		4
4917.78662		4
4917.85059		4
4917.8877		4
4917.907		4
4917.90967		4
4917.96875		4
4918.07031		4
4918.393		4
4918.45264		4
4918.47363		4
4918.486		4
4918.50732		4
4918.61768		4
4918.63574		4
4918.782		4
4919.057		4
4919.173		4
4919.41064		4
4919.615		4
4919.61865		4
4919.763		4
4919.886		4
4919.975		4
4920.03955		4
4920.05859		4
4920.183		4
4920.37256		4
4920.704		4
4920.73535		4
4920.78174		4
4920.969		4
4920.99463		4
4921.22266		4
4921.56934		4
4921.62451		4
4921.721		4
4921.835		4
4922.04		4
4922.13428		4
4922.26025		4
4922.268		4
4922.29736		4
4922.366		4
4922.72266		4
4922.743		4
4922.85547		4
4922.90039		4
4922.989		4
4923.004		4
4923.11768		4
4923.2207		4
4923.23975		4
4923.28027		4
4923.336		4
4923.41455		4
4923.50635		4
4923.541		4
4923.55225		4
4923.818		4
4923.841		4
4923.881		4
4923.88672		4
4923.953		4
4924.05029		4
4924.09863		4
4924.179		4
4924.36572		4
4924.44971		4
4924.53369		4
4924.78174		4
4924.848		4
4924.853		4
4925.05469		4
4925.09229		4
4925.28857		4
4925.3916		4
4925.551		4
4925.90039		4
4925.94629		4
4926.02344		4
4926.07031		4
4926.162		4
4926.2		4
4926.311		4
4926.57471		4
4926.63		4
4926.759		4
4926.795		4
4926.807		4
4926.989		4
4927.12256		4
4927.382		4
4927.63672		4
4927.692		4
4927.7627		4
4927.931		4
4927.933		4
4927.938		4
4927.987		4
4928.011		4
4928.106		4
4928.224		4
4928.628		4
4928.628		4
4929.37256		4
4929.3833		4
4929.46973		4
4929.66		4
4930.098		4
4930.16943		4
4930.292		4
4930.47363		4
4930.52246		4
4930.529		4
4930.551		4
4930.58447		4
4930.605		4
4930.646		4
4930.783		4
4930.95264		4
4930.954		4
4931.029		4
4931.103		4
4931.16357		4
4931.20459		4
4931.258		4
4931.285		4
4931.407		4
4931.645		4
4931.68		4
4931.90234		4
4931.90527		4
4931.96533		4
4932.01855		4
4932.215		4
4932.65869		4
4932.74365		4
4932.79834		4
4932.802		4
4932.813		4
4932.834		4
4933.093		4
4933.10938		4
4933.22754		4
4933.274		4
4933.31		4
4933.398		4
4933.611		4
4933.71338		4
4933.82		4
4933.82471		4
4933.84033		4
4933.849		4
4933.91748		4
4933.97461		4
4934.01758		4
4934.037		4
4934.087		4
4934.452		4
4934.863		4
4934.92		4
4935.23242		4
4935.273		4
4935.2876		4
4935.34		4
4935.40771		4
4935.49		4
4935.577		4
4935.62354		4
4935.648		4
4935.66846		4
4935.75928		4
4935.93		4
4936.061		4
4936.12939		4
4936.198		4
4936.36133		4
4936.469		4
4936.482		4
4936.65		4
4936.65039		4
4936.69141		4
4936.747		4
4936.74854		4
4936.80225		4
4936.81055		4
4937.039		4
4937.143		4
4937.188		4
4937.25928		4
4937.366		4
4937.37158		4
4937.55273		4
4937.57		4
4937.583		4
4937.75244		4
4937.757		4
4937.759		4
4937.867		4
4937.879		4
4937.907		4
4938.04932		4
4938.124		4
4938.142		4
4938.17529		4
4938.28662		4
4938.34033		4
4938.37939		4
4938.44531		4
4938.524		4
4938.585		4
4938.587		4
4938.5874		4
4938.63672		4
4938.85156		4
4938.94141		4
4939.067		4
4939.17041		4
4939.33447		4
4939.45459		4
4939.521		4
4939.594		4
4939.66455		4
4939.70752		4
4939.71436		4
4939.79932		4
4939.888		4
4940.12354		4
4940.21143		4
4940.3623		4
4940.376		4
4940.423		4
4940.496		4
4940.61475		4
4940.82373		4
4940.85059		4
4940.89648		4
4940.904		4
4940.948		4
4940.985		4
4941.11572		4
4941.16064		4
4941.28125		4
4941.44629		4
4941.473		4
4941.52051		4
4941.575		4
4941.62842		4
4941.636		4
4941.72559		4
4941.775		4
4941.89355		4
4941.91357		4
4941.96338		4
4942.054		4
4942.082		4
4942.094		4
4942.09766		4
4942.09961		4
4942.20264		4
4942.326		4
4942.32861		4
4942.37842		4
4942.449		4
4942.457		4
4942.47559		4
4942.55469		4
4942.623		4
4942.64453		4
4942.697		4
4942.87158		4
4942.87842		4
4942.93066		4
4942.94775		4
4943.20947		4
4943.25928		4
4943.32275		4
4943.35156		4
4943.67773		4
4943.691		4
4943.7085		4
4943.738		4
4943.78955		4
4943.81055		4
4943.90332		4
4944.1875		4
4944.245		4
4944.376		4
4944.39		4
4944.67773		4
4944.711		4
4944.835		4
4944.913		4
4944.961		4
4945.167		4
4945.32129		4
4945.33154		4
4945.762		4
4945.786		4
4945.98242		4
4946.00732		4
4946.11035		4
4946.22		4
4946.241		4
4946.298		4
4946.51074		4
4946.54346		4
4946.5625		4
4946.61768		4
4946.805		4
4946.8374		4
4946.924		4
4946.98438		4
4947.015		4
4947.03467		4
4947.079		4
4947.44238		4
4947.59863		4
4947.599		4
4947.65674		4
4947.785		4
4947.84668		4
4947.90039		4
4947.97266		4
4948.006		4
4948.0376		4
4948.084		4
4948.202		4
4948.26758		4
4948.291		4
4948.3335		4
4948.43848		4
4948.45166		4
4948.48		4
4948.487		4
4948.52637		4
4948.551		4
4948.572		4
4948.61963		4
4948.62158		4
4948.67		4
4948.7334		4
4948.941		4
4949.00146		4
4949.31641		4
4949.4834		4
4949.538		4
4949.62451		4
4949.657		4
4949.67627		4
4949.731		4
4949.782		4
4949.912		4
4950.268		4
4950.334		4
4950.38232		4
4950.447		4
4950.4834		4
4950.68652		4
4950.781		4
4950.78467		4
4950.912		4
4950.931		4
4950.97461		4
4951.074		4
4951.167		4
4951.39551		4
4951.421		4
4951.469		4
4951.56445		4
4951.744		4
4951.878		4
4951.895		4
4951.942		4
4952.21826		4
4952.27832		4
4952.40527		4
4952.433		4
4952.43652		4
4952.59668		4
4952.70654		4
4952.827		4
4952.883		4
4952.89551		4
4952.899		4
4953.05762		4
4953.25537		4
4953.29		4
4953.38965		4
4953.46631		4
4953.532		4
4953.665		4
4953.79736		4
4953.957		4
4953.99756		4
4954.01758		4
4954.36035		4
4954.39746		4
4954.41846		4
4954.47559		4
4954.518		4
4954.551		4
4954.661		4
4954.671		4
4954.70947		4
4954.713		4
4954.74658		4
4954.856		4
4954.94043		4
4955.066		4
4955.126		4
4955.358		4
4955.409		4
4955.558		4
4955.62256		4
4955.64453		4
4955.685		4
4955.748		4
4955.80127		4
4955.806		4
4955.869		4
4955.892		4
4955.98975		4
4956.08936		4
4956.117		4
4956.215		4
4956.242		4
4956.295		4
4956.30664		4
4956.42969		4
4956.498		4
4956.596		4
4956.604		4
4956.743		4
4956.75635		4
4956.78564		4
4956.983		4
4957.049		4
4957.178		4
4957.208		4
4957.401		4
4957.624		4
4957.768		4
4957.7876		4
4957.78955		4
4957.86475		4
4958.133		4
4958.206		4
4958.284		4
4958.42236		4
4958.475		4
4958.533		4
4958.648		4
4958.71		4
4958.81		4
4958.90332		4
4959.034		4
4959.11328		4
4959.22461		4
4959.22852		4
4959.316		4
4959.5293		4
4959.61963		4
4959.75439		4
4959.761		4
4959.775		4
4959.98535		4
4960.055		4
4960.10352		4
4960.151		4
4960.20361		4
4960.25342		4
4960.433		4
4960.4585		4
4960.51855		4
4960.51953		4
4960.527		4
4960.582		4
4960.67236		4
4960.687		4
4960.76758		4
4960.773		4
4960.95068		4
4960.98535		4
4961.07666		4
4961.22461		4
4961.30127		4
4961.33643		4
4961.44434		4
4961.51563		4
4961.835		4
4961.895		4
4961.926		4
4962.008		4
4962.04346		4
4962.238		4
4962.325		4
4962.336		4
4962.37842		4
4962.415		4
4962.43066		4
4962.579		4
4962.61475		4
4962.623		4
4962.72754		4
4962.73975		4
4962.802		4
4962.897		4
4962.96875		4
4962.98828		4
4963.04248		4
4963.17432		4
4963.19336		4
4963.261		4
4963.455		4
4963.48633		4
4963.62842		4
4963.64		4
4963.657		4
4963.678		4
4963.91455		4
4963.931		4
4964.00244		4
4964.16162		4
4964.24463		4
4964.24854		4
4964.396		4
4964.40137		4
4964.61572		4
4964.63037		4
4964.631		4
4964.74072		4
4964.748		4
4964.91357		4
4964.962		4
4965.03564		4
4965.036		4
4965.067		4
4965.369		4
4965.42139		4
4965.428		4
4965.43848		4
4965.491		4
4965.544		4
4965.6167		4
4965.64		4
4965.68555		4
4965.71826		4
4965.746		4
4965.783		4
4965.866		4
4965.90771		4
4965.936		4
4965.975		4
4966.008		4
4966.024		4
4966.04053		4
4966.095		4
4966.127		4
4966.212		4
4966.226		4
4966.232		4
4966.25439		4
4966.31		4
4966.641		4
4966.72754		4
4966.76367		4
4966.918		4
4966.91846		4
4966.93262		4
4966.95068		4
4967.006		4
4967.07031		4
4967.071		4
4967.081		4
4967.45752		4
4967.612		4
4967.624		4
4967.635		4
4967.6543		4
4967.71143		4
4967.88		4
4967.892		4
4967.905		4
4967.923		4
4968.02637		4
4968.06641		4
4968.18		4
4968.21338		4
4968.253		4
4968.26855		4
4968.42773		4
4968.474		4
4968.637		4
4968.7417		4
4968.756		4
4968.76025		4
4968.8335		4
4968.841		4
4968.925		4
4969.056		4
4969.07861		4
4969.12256		4
4969.428		4
4969.42969		4
4969.476		4
4969.50732		4
4969.539		4
4969.54		4
4969.694		4
4969.739		4
4969.765		4
4969.867		4
4969.91455		4
4969.938		4
4969.94141		4
4970.11572		4
4970.18066		4
4970.19434		4
4970.32031		4
4970.368		4
4970.381		4
4970.492		4
4970.49463		4
4970.58154		4
4970.59		4
4970.648		4
4970.76		4
4970.779		4
4970.82471		4
4970.82959		4
4970.83		4
4970.84375		4
4970.872		4
4970.899		4
4970.92236		4
4970.924		4
4970.947		4
4971.174		4
4971.194		4
4971.237		4
4971.339		4
4971.38428		4
4971.39453		4
4971.40869		4
4971.57		4
4971.62842		4
4971.774		4
4971.78467		4
4971.88428		4
4971.964		4
4971.99658		4
4972.1543		4
4972.38135		4
4972.60352		4
4972.69238		4
4972.755		4
4972.75928		4
4973.023		4
4973.11572		4
4973.214		4
4973.25244		4
4973.285		4
4973.326		4
4973.386		4
4973.41162		4
4973.522		4
4973.636		4
4973.649		4
4973.70459		4
4973.771		4
4973.78955		4
4973.798		4
4973.875		4
4974.14453		4
4974.174		4
4974.2207		4
4974.406		4
4974.4165		4
4974.493		4
4974.544		4
4974.61768		4
4974.74		4
4974.74854		4
4974.778		4
4974.821		4
4974.846		4
4974.94238		4
4974.973		4
4974.97949		4
4974.998		4
4975.0625		4
4975.06445		4
4975.10254		4
4975.10449		4
4975.19336		4
4975.37354		4
4975.38232		4
4975.513		4
4975.549		4
4975.552		4
4975.556		4
4975.64258		4
4975.756		4
4975.819		4
4975.826		4
4975.85254		4
4975.92139		4
4975.96		4
4976.058		4
4976.216		4
4976.22363		4
4976.236		4
4976.2417		4
4976.317		4
4976.32129		4
4976.35938		4
4976.481		4
4976.57129		4
4976.663		4
4976.745		4
4976.81543		4
4976.836		4
4976.996		4
4977.06348		4
4977.14648		4
4977.154		4
4977.206		4
4977.35059		4
4977.361		4
4977.45068		4
4977.59473		4
4977.618		4
4977.703		4
4977.772		4
4977.8374		4
4977.93652		4
4977.98242		4
4977.98926		4
4978.11475		4
4978.1416		4
4978.20557		4
4978.316		4
4978.36963		4
4978.37646		4
4978.39453		4
4978.41162		4
4978.45557		4
4978.45752		4
4978.463		4
4978.48		4
4978.51367		4
4978.601		4
4978.617		4
4978.639		4
4978.71045		4
4978.7666		4
4978.80371		4
4978.85449		4
4978.901		4
4979.051		4
4979.05859		4
4979.08936		4
4979.2207		4
4979.23975		4
4979.26758		4
4979.39258		4
4979.39453		4
4979.46973		4
4979.50049		4
4979.529		4
4979.54736		4
4979.549		4
4979.58447		4
4979.623		4
4979.67432		4
4979.677		4
4979.70947		4
4979.74365		4
4979.76025		4
4979.85352		4
4979.871		4
4979.93066		4
4979.95264		4
4980.06348		4
4980.065		4
4980.188		4
4980.22168		4
4980.496		4
4980.51465		4
4980.6123		4
4980.759		4
4980.80273		4
4980.85		4
4980.88574		4
4980.912		4
4980.91553		4
4980.918		4
4980.932		4
4980.94873		4
4980.98		4
4981.05762		4
4981.187		4
4981.381		4
4981.41		4
4981.54834		4
4981.55859		4
4981.562		4
4981.634		4
4981.64355		4
4981.79639		4
4981.80957		4
4981.837		4
4981.862		4
4981.90332		4
4981.928		4
4981.939		4
4981.96875		4
4982.10938		4
4982.159		4
4982.178		4
4982.182		4
4982.22754		4
4982.24854		4
4982.249		4
4982.272		4
4982.311		4
4982.34		4
4982.34		4
4982.43359		4
4982.535		4
4982.72		4
4982.818		4
4983.048		4
4983.063		4
4983.156		4
4983.178		4
4983.228		4
4983.24561		4
4983.30127		4
4983.43457		4
4983.567		4
4983.57959		4
4983.581		4
4983.654		4
4983.71729		4
4983.723		4
4983.729		4
4983.747		4
4983.74756		4
4983.816		4
4983.90771		4
4983.988		4
4983.99365		4
4984.046		4
4984.128		4
4984.24072		4
4984.284		4
4984.356		4
4984.42529		4
4984.458		4
4984.533		4
4984.574		4
4984.61768		4
4984.63574		4
4984.71973		4
4984.78125		4
4984.79834		4
4984.808		4
4984.914		4
4984.993		4
4985.036		4
4985.07666		4
4985.078		4
4985.251		4
4985.50635		4
4985.528		4
4985.62939		4
4985.705		4
4985.711		4
4985.7124		4
4985.72559		4
4985.733		4
4985.76074		4
4985.801		4
4985.846		4
4985.86035		4
4985.893		4
4985.90234		4
4985.91455		4
4985.95264		4
4985.96533		4
4986.03125		4
4986.16		4
4986.18359		4
4986.236		4
4986.388		4
4986.40869		4
4986.462		4
4986.522		4
4986.637		4
4986.724		4
4986.754		4
4986.76855		4
4986.857		4
4986.954		4
4987.14746		4
4987.17969		4
4987.234		4
4987.32		4
4987.36133		4
4987.4834		4
4987.523		4
4987.65674		4
4987.67529		4
4987.71143		4
4987.728		4
4987.759		4
4987.777		4
4987.86475		4
4987.872		4
4987.93262		4
4988.006		4
4988.0127		4
4988.11768		4
4988.16		4
4988.20654		4
4988.25146		4
4988.2666		4
4988.2793		4
4988.352		4
4988.374		4
4988.38		4
4988.40625		4
4988.429		4
4988.433		4
4988.44775		4
4988.47559		4
4988.493		4
4988.53564		4
4988.54834		4
4988.59033		4
4988.71533		4
4988.7207		4
4988.73047		4
4988.799		4
4988.836		4
4988.87451		4
4988.87939		4
4988.96631		4
4989.053		4
4989.11035		4
4989.164		4
4989.199		4
4989.258		4
4989.26025		4
4989.285		4
4989.39258		4
4989.44629		4
4989.4834		4
4989.511		4
4989.512		4
4989.523		4
4989.576		4
4989.728		4
4989.867		4
4989.872		4
4989.874		4
4989.89941		4
4989.90527		4
4990.02148		4
4990.02734		4
4990.084		4
4990.09375		4
4990.15527		4
4990.26953		4
4990.3374		4
4990.426		4
4990.444		4
4990.558		4
4990.573		4
4990.59229		4
4990.64551		4
4990.688		4
4990.8335		4
4990.919		4
4991.01953		4
4991.045		4
4991.12939		4
4991.13037		4
4991.134		4
4991.17529		4
4991.176		4
4991.20654		4
4991.35645		4
4991.407		4
4991.41162		4
4991.4585		4
4991.51953		4
4991.53564		4
4991.547		4
4991.562		4
4991.6875		4
4991.712		4
4991.724		4
4991.73145		4
4991.78564		4
4991.79639		4
4991.85645		4
4991.98		4
4992.0293		4
4992.05469		4
4992.06		4
4992.07031		4
4992.10547		4
4992.12646		4
4992.175		4
4992.17773		4
4992.19043		4
4992.29053		4
4992.29346		4
4992.42236		4
4992.47266		4
4992.61572		4
4992.698		4
4992.73145		4
4992.76563		4
4992.80957		4
4992.81641		4
4992.82568		4
4992.855		4
4992.8833		4
4993.01074		4
4993.0376		4
4993.06		4
4993.196		4
4993.24463		4
4993.32861		4
4993.34326		4
4993.649		4
4993.695		4
4993.705		4
4993.8457		4
4993.87256		4
4993.879		4
4993.89258		4
4993.92041		4
4993.96045		4
4993.985		4
4993.995		4
4994.007		4
4994.029		4
4994.08936		4
4994.10059		4
4994.14355		4
4994.17725		4
4994.21436		4
4994.341		4
4994.39941		4
4994.414		4
4994.451		4
4994.513		4
4994.56152		4
4994.61963		4
4994.767		4
4994.7915		4
4994.996		4
4995.191		4
4995.211		4
4995.466		4
4995.54639		4
4995.585		4
4995.626		4
4995.71875		4
4995.753		4
[truncated: 17,083 more rows]
