# Supplementary material for: A droplet digital PCR (ddPCR) assay to detect Helicoverpa armigera (Lepidoptera: Noctuidae) in bulk trap samples
Source: PLoS One. 2017 May 31;12(5):e0178704. doi: 10.1371/journal.pone.0178704 (PMC5451079; doi:10.1371/journal.pone.0178704)
Supplement: S3 Table — (ZIP) [file pone.0178704.s003.zip › 1a-499z.csv]

Ch1 Amplitude	Ch2 Amplitude	Cluster
4351.432		4
4421.05029		4
4427.778		4
4526.2124		4
4562.99658		4
4597.52051		4
4714.25		4
4722.074		4
4750.78174		4
4756.088		4
4775.149		4
4781.1875		4
4789.07129		4
4791.48242		4
4800.32959		4
4804.6167		4
4805.419		4
4805.71973		4
4806.48828		4
4809.17139		4
4813.936		4
4820.163		4
4820.78955		4
4820.9917		4
4822.62158		4
4825.695		4
4832.44336		4
4832.64844		4
4833.82471		4
4834.42529		4
4838.39063		4
4843.204		4
4845.10254		4
4847.63		4
4850.041		4
4851.192		4
4853.344		4
4853.46338		4
4854.15869		4
4859.304		4
4861.82959		4
4862.739		4
4865.984		4
4866.982		4
4867.72		4
4869.62744		4
4870.508		4
4871.16357		4
4874.82275		4
4876.948		4
4877.10449		4
4877.33545		4
4880.29932		4
4880.458		4
4882.797		4
4883.12744		4
4883.68555		4
4884.423		4
4884.46631		4
4885.105		4
4886.08447		4
4890.04639		4
4892.96338		4
4894.353		4
4894.69873		4
4896.14258		4
4897.57568		4
4904.725		4
4905.418		4
4906.70654		4
4907.386		4
4908.31		4
4908.815		4
4912.7085		4
4912.849		4
4913.845		4
4914.03857		4
4914.101		4
4914.701		4
4916.281		4
4918.345		4
4919.00049		4
4923.62354		4
4924.851		4
4925.37842		4
4926.473		4
4928.48926		4
4928.952		4
4931.458		4
4931.56641		4
4931.93457		4
4932.39		4
4932.629		4
4933.6875		4
4935.735		4
4935.871		4
4936.36475		4
4936.586		4
4938.446		4
4938.92725		4
4939.73926		4
4940.86		4
4941.281		4
4942.345		4
4942.909		4
4943.99854		4
4944.24463		4
4944.394		4
4944.698		4
4944.9873		4
4945.294		4
4945.40234		4
4946.24658		4
4946.537		4
4947.33057		4
4947.56836		4
4947.767		4
4947.80371		4
4948.124		4
4948.5376		4
4948.921		4
4948.93262		4
4950.24951		4
4950.67041		4
4950.768		4
4951.427		4
4953.3457		4
4955.814		4
4955.865		4
4956.44336		4
4956.54346		4
4957.266		4
4957.52148		4
4957.698		4
4957.90039		4
4958.671		4
4959.4043		4
4960.414		4
4960.646		4
4960.99072		4
4961.55469		4
4961.94971		4
4962.0293		4
4963.54346		4
4964.02734		4
4964.064		4
4964.44873		4
4966.36426		4
4966.448		4
4967.68652		4
4967.897		4
4968.984		4
4969.003		4
4969.69238		4
4970.618		4
4970.83057		4
4974.71436		4
4974.838		4
4976.079		4
4978.03955		4
4978.58447		4
4980.78955		4
4980.85352		4
4981.97363		4
4982.06738		4
4982.28		4
4982.55469		4
4983.64844		4
4983.76563		4
4984.895		4
4985.0957		4
4985.29		4
4985.4585		4
4985.636		4
4985.85156		4
4986.61865		4
4986.688		4
4987.064		4
4987.47		4
4988.0957		4
4991.234		4
4991.72559		4
4993.045		4
4995.12549		4
4995.62061		4
4995.78125		4
4995.91846		4
4996.13867		4
4996.17627		4
4996.24658		4
4996.59		4
4997.442		4
4997.546		4
4998.23047		4
4998.32		4
4998.379		4
4999.272		4
4999.43457		4
5000.17627		4
5000.33		4
5000.385		4
5000.732		4
5000.76074		4
5000.818		4
5001.16943		4
5001.17725		4
5002.75049		4
5003.034		4
5003.44775		4
5003.747		4
5003.77539		4
5004.08838		4
5005.402		4
5005.859		4
5005.894		4
5006.387		4
5006.96143		4
5008.75439		4
5009.274		4
5009.81543		4
5009.872		4
5011.211		4
5011.379		4
5011.972		4
5012.004		4
5012.246		4
5012.32227		4
5012.44434		4
5012.693		4
5012.946		4
5013.064		4
5013.091		4
5013.091		4
5013.258		4
5013.889		4
5014.438		4
5014.452		4
5014.889		4
5015.15039		4
5015.525		4
5015.74268		4
5016.43262		4
5016.61768		4
5017.357		4
5017.64551		4
5018.228		4
5018.25		4
5018.83154		4
5018.96045		4
5019.47461		4
5019.635		4
5020.011		4
5020.35547		4
5020.40674		4
5020.983		4
5021.109		4
5021.181		4
5021.65332		4
5021.82031		4
5022.59		4
5022.65674		4
5022.97266		4
5023.11035		4
5023.113		4
5023.19971		4
5023.224		4
5023.747		4
5023.93359		4
5024.153		4
5024.69238		4
5025.66162		4
5025.69336		4
5026.47852		4
5026.72656		4
5026.88672		4
5027.11426		4
5027.44434		4
5027.5127		4
5027.732		4
5028.656		4
5028.843		4
5029.194		4
5029.67236		4
5029.719		4
5029.80859		4
5029.937		4
5030.358		4
5030.404		4
5030.534		4
5030.802		4
5030.86328		4
5030.88232		4
5032.11		4
5032.272		4
5032.315		4
5032.50635		4
5032.55273		4
5032.60645		4
5033.34863		4
5033.795		4
5033.885		4
5034.37939		4
5034.43164		4
5034.702		4
5034.71338		4
5035.194		4
5035.30469		4
5035.402		4
5035.563		4
5035.834		4
5035.97363		4
5036.167		4
5036.41		4
5036.43945		4
5036.59326		4
5036.62158		4
5036.69434		4
5037.1123		4
5037.417		4
5037.51465		4
5037.57861		4
5037.648		4
5038.312		4
5038.786		4
5038.846		4
5039.07373		4
5039.11572		4
5039.82129		4
5039.89453		4
5040.90137		4
5041.535		4
5041.67236		4
5042.13672		4
5042.152		4
5042.388		4
5042.396		4
5042.673		4
5042.7334		4
5042.82031		4
5042.86035		4
5042.98633		4
5043.147		4
5043.171		4
5043.315		4
5043.65674		4
5043.67773		4
5044.469		4
5044.797		4
5045.03857		4
5045.209		4
5045.28271		4
5045.416		4
5045.5957		4
5045.763		4
5046.089		4
5046.65332		4
5046.69727		4
5046.851		4
5046.882		4
5046.948		4
5047.14453		4
5047.61		4
5047.8916		4
5048.033		4
5048.39063		4
5049.32275		4
5049.403		4
5049.59473		4
5050.03955		4
5050.37744		4
5050.667		4
5050.716		4
5050.93457		4
5051.086		4
5051.129		4
5051.296		4
5051.45361		4
5051.46875		4
5052.64453		4
5052.727		4
5052.73926		4
5052.76172		4
5052.863		4
5053.174		4
5053.298		4
5053.97949		4
5053.988		4
5054.76367		4
5054.88965		4
5054.968		4
5055.13135		4
5055.21533		4
5055.314		4
5055.50146		4
5056.1084		4
5056.15039		4
5056.2627		4
5056.293		4
5056.29443		4
5056.407		4
5056.51953		4
5056.675		4
5057.14648		4
5057.37939		4
5057.529		4
5057.62939		4
5057.72		4
5057.775		4
5057.81934		4
5057.995		4
5058.032		4
5058.15039		4
5058.284		4
5058.385		4
5058.96		4
5059.054		4
5059.297		4
5059.38		4
5059.66846		4
5059.7085		4
5059.716		4
5059.958		4
5060.122		4
5060.279		4
5060.347		4
5061.4126		4
5061.511		4
5061.593		4
5061.62939		4
5061.692		4
5061.73535		4
5062.086		4
5062.52539		4
5062.63574		4
5062.73633		4
5062.8374		4
5062.96045		4
5063.312		4
5063.40137		4
5063.9917		4
5064.075		4
5064.3833		4
5064.5083		4
5064.624		4
5064.89		4
5064.947		4
5065.064		4
5065.09375		4
5065.19043		4
5065.225		4
5065.242		4
5065.855		4
5065.972		4
5066.763		4
5067.002		4
5067.022		4
5067.15771		4
5067.39746		4
5067.912		4
5067.9126		4
5068.337		4
5068.40137		4
5068.7334		4
5068.741		4
5068.829		4
5068.869		4
5068.90137		4
5069.02637		4
5069.20264		4
5069.265		4
5069.71533		4
5069.81348		4
5070.27148		4
5070.61328		4
5070.871		4
5070.985		4
5071.30127		4
5071.52148		4
5071.683		4
5071.77734		4
5071.95361		4
5071.978		4
5072.098		4
5072.17529		4
5072.53		4
5072.789		4
5072.91943		4
5073.37646		4
5073.40771		4
5073.4834		4
5073.574		4
5073.9165		4
5074.0166		4
5074.02148		4
5074.50049		4
5074.71045		4
5074.94727		4
5075.178		4
5075.195		4
5075.214		4
5075.264		4
5075.68		4
5075.68262		4
5075.842		4
5076.247		4
5076.53174		4
5076.861		4
5077.029		4
5077.68848		4
5077.75732		4
5077.94971		4
5078.12646		4
5078.144		4
5078.18555		4
5078.19873		4
5078.296		4
5078.52051		4
5079.0083		4
5079.562		4
5079.63037		4
5079.71143		4
5079.81934		4
5079.888		4
5079.99658		4
5080.00537		4
5080.293		4
5080.35		4
5080.556		4
5080.69141		4
5080.723		4
5080.864		4
5081.374		4
5081.437		4
5081.441		4
5081.46		4
5081.72168		4
5082.072		4
5082.15137		4
5082.24658		4
5082.414		4
5082.55762		4
5082.80762		4
5083.199		4
5083.343		4
5083.655		4
5083.70068		4
5083.708		4
5083.81152		4
5083.814		4
5084.218		4
5084.221		4
5084.353		4
5084.39941		4
5084.67432		4
5084.961		4
5085.424		4
5085.5166		4
5085.556		4
5085.61572		4
5085.854		4
5085.96143		4
5086.115		4
5086.31543		4
5086.358		4
5086.45557		4
5086.95166		4
5087.045		4
5087.20361		4
5087.23		4
5087.322		4
5087.673		4
5087.70264		4
5087.806		4
5087.82031		4
5088.016		4
5088.183		4
5088.484		4
5088.656		4
5088.80762		4
5088.88672		4
5088.96045		4
5089.313		4
5089.37		4
5089.423		4
5089.47168		4
5089.54346		4
5089.6333		4
5089.78467		4
5089.798		4
5089.804		4
5089.905		4
5090.27246		4
5090.27246		4
5090.715		4
5090.80127		4
5090.826		4
5091.2876		4
5091.33154		4
5091.349		4
5091.685		4
5091.738		4
5091.76		4
5091.911		4
5092.069		4
5092.15332		4
5092.2417		4
5092.24268		4
5092.383		4
5092.771		4
5093.028		4
5093.53		4
5093.538		4
5093.607		4
5093.67627		4
5093.73828		4
5093.885		4
5094.36426		4
5094.37061		4
5094.57959		4
5094.893		4
5095.377		4
5095.50049		4
5095.728		4
5095.93066		4
5096.089		4
5096.38		4
5096.638		4
5096.91455		4
5097.005		4
5097.13574		4
5097.188		4
5097.20459		4
5097.278		4
5097.686		4
5097.91846		4
5097.93359		4
5097.94043		4
5097.992		4
5098.03174		4
5098.03174		4
5098.081		4
5098.333		4
5098.593		4
5098.684		4
5098.70947		4
5098.808		4
5099.03271		4
5099.051		4
5099.098		4
5099.15967		4
5099.235		4
5099.55762		4
5100.11426		4
5100.20654		4
5100.22168		4
5100.245		4
5100.36963		4
5100.43652		4
5100.94531		4
5101.045		4
5101.11475		4
5101.231		4
5101.24		4
5101.388		4
5101.541		4
5101.62256		4
5101.729		4
5101.977		4
5102.10254		4
5102.37744		4
5102.5874		4
5102.94043		4
5103.24365		4
5103.35352		4
5103.453		4
5103.583		4
5103.61572		4
5103.808		4
5104.06641		4
5104.126		4
5104.201		4
5104.41162		4
5104.57666		4
5104.671		4
5104.84131		4
5105.02344		4
5105.1626		4
5105.48975		4
5105.531		4
5105.775		4
5106.1123		4
5106.22461		4
5106.429		4
5106.809		4
5107.06445		4
5107.07959		4
5107.1333		4
5107.19775		4
5107.326		4
5107.35938		4
5107.431		4
5107.596		4
5107.603		4
5107.647		4
5107.82129		4
5108.115		4
5108.36572		4
5108.395		4
5108.433		4
5108.65		4
5108.674		4
5108.73828		4
5108.85645		4
5108.89453		4
5108.90625		4
5109.06738		4
5109.11328		4
5109.143		4
5109.19727		4
5109.227		4
5109.34473		4
5109.4043		4
5109.638		4
5109.65234		4
5109.72461		4
5110.063		4
5110.164		4
5110.287		4
5110.31543		4
5110.457		4
5110.577		4
5110.719		4
5110.732		4
5111.09131		4
5111.1167		4
5111.365		4
5111.40332		4
5111.405		4
5111.533		4
5111.69775		4
5111.75635		4
5111.946		4
5112.09766		4
5112.549		4
5112.82		4
5113.20947		4
5113.27539		4
5113.289		4
5113.405		4
5113.50439		4
5113.54736		4
5113.56348		4
5113.5957		4
5113.77051		4
5113.87158		4
5113.904		4
5113.909		4
5114.024		4
5114.10059		4
5114.1665		4
5114.235		4
5114.25146		4
5114.30859		4
5114.42871		4
5114.445		4
5114.49463		4
5114.57		4
5114.76953		4
5114.883		4
5114.95654		4
5115.003		4
5115.085		4
5115.433		4
5115.491		4
5115.49463		4
5115.633		4
5115.84033		4
5115.894		4
5115.92432		4
5115.966		4
5115.9873		4
5116.165		4
5116.16943		4
5116.185		4
5116.224		4
5116.23535		4
5116.29248		4
5116.33936		4
5116.48535		4
5116.54		4
5116.80127		4
5116.916		4
5117.003		4
5117.011		4
5117.107		4
5117.4165		4
5117.59033		4
5117.622		4
5117.63525		4
5117.663		4
5117.784		4
5117.79736		4
5117.812		4
5117.903		4
5117.973		4
5118.086		4
5118.16357		4
5118.172		4
5118.248		4
5118.31543		4
5118.376		4
5118.604		4
5118.704		4
5118.91553		4
5119.02637		4
5119.15674		4
5119.164		4
5119.19141		4
5119.19434		4
5119.47		4
5119.49756		4
5119.63135		4
5119.72266		4
5119.791		4
5119.882		4
5120.04541		4
5120.282		4
5120.2915		4
5120.45557		4
5120.49072		4
5120.50049		4
5120.59668		4
5120.59863		4
5121.091		4
5121.401		4
5121.42871		4
5121.444		4
5121.58643		4
5121.612		4
5121.6123		4
5121.86328		4
5122.07		4
5122.15332		4
5122.17871		4
5122.251		4
5122.40869		4
5122.53955		4
5122.715		4
5122.95752		4
5123.15039		4
5123.218		4
5123.35645		4
5123.414		4
5123.44434		4
5123.64063		4
5123.67529		4
5123.75		4
5123.777		4
5123.801		4
5123.972		4
5123.97754		4
5124.07275		4
5124.2		4
5124.235		4
5124.317		4
5124.522		4
5124.62451		4
5124.631		4
5124.68848		4
5125.01025		4
5125.43652		4
5125.487		4
5125.50439		4
5125.62549		4
5125.90625		4
5125.94531		4
5126.23828		4
5126.273		4
5126.27441		4
5126.333		4
5126.476		4
5126.50049		4
5126.626		4
5126.69531		4
5126.83545		4
5126.84668		4
5126.981		4
5126.99756		4
5127.045		4
5127.05		4
5127.144		4
5127.297		4
5127.33		4
5127.539		4
5127.56641		4
5127.63232		4
5127.66064		4
5127.74268		4
5127.7793		4
5128.00537		4
5128.101		4
5128.207		4
5128.23438		4
5128.3		4
5128.3457		4
5128.467		4
5128.768		4
5128.81836		4
5128.85547		4
5128.91455		4
5129.167		4
5129.34766		4
5129.62451		4
5129.73633		4
5129.823		4
5129.963		4
5129.97266		4
5130.08252		4
5130.09229		4
5130.35254		4
5130.43457		4
5130.575		4
5130.83545		4
5130.86865		4
5131.078		4
5131.09		4
5131.137		4
5131.276		4
5131.291		4
5131.407		4
5131.462		4
5131.489		4
5131.569		4
5131.653		4
5131.705		4
5131.96875		4
5132.06738		4
5132.127		4
5132.30127		4
5132.386		4
5132.439		4
5132.518		4
5132.55469		4
5132.61328		4
5132.66553		4
5132.696		4
5132.76953		4
5132.7876		4
5132.811		4
5132.832		4
5132.83838		4
5132.87256		4
5132.921		4
5133.11035		4
5133.132		4
5133.422		4
5133.502		4
5133.592		4
5133.61328		4
5133.88		4
5134.03662		4
5134.098		4
5134.198		4
5134.222		4
5134.33936		4
5134.48535		4
5134.591		4
5134.59229		4
5134.762		4
5134.78174		4
5134.956		4
5135.102		4
5135.194		4
5135.26953		4
5135.366		4
5135.477		4
5135.528		4
5135.585		4
5135.64258		4
5135.78369		4
5135.877		4
5135.92041		4
5136.09326		4
5136.112		4
5136.12646		4
5136.24463		4
5136.329		4
5136.471		4
5136.50635		4
5136.579		4
5136.584		4
5136.64453		4
5136.65869		4
5136.69775		4
5136.74072		4
5136.75439		4
5136.866		4
5136.883		4
5137.06934		4
5137.07275		4
5137.09033		4
5137.207		4
5137.22363		4
5137.24268		4
5137.25928		4
5137.3335		4
5137.38525		4
5137.517		4
5137.51953		4
5137.522		4
5137.647		4
5137.69238		4
5137.76367		4
5137.891		4
5137.948		4
5137.963		4
5137.988		4
5138.055		4
5138.104		4
5138.13		4
5138.28662		4
5138.446		4
5138.469		4
5138.947		4
5138.98633		4
5139.16748		4
5139.244		4
5139.33838		4
5139.387		4
5139.398		4
5139.44043		4
5139.5		4
5139.539		4
5139.638		4
5139.64453		4
5139.74951		4
5140.02441		4
5140.0835		4
5140.272		4
5140.39844		4
5140.50537		4
5140.71		4
5140.72461		4
5140.752		4
5140.816		4
5140.82		4
5140.82568		4
5140.86328		4
5140.90332		4
5140.90674		4
5140.94434		4
5141.072		4
5141.07666		4
5141.236		4
5141.35449		4
5141.523		4
5141.54834		4
5141.5957		4
5141.76367		4
5141.95		4
5142.25635		4
5142.281		4
5142.362		4
5142.43555		4
5142.46		4
5142.46729		4
5142.499		4
5142.81055		4
5142.88672		4
5143.0127		4
5143.03271		4
5143.216		4
5143.27344		4
5143.289		4
5143.344		4
5143.51953		4
5143.53857		4
5143.564		4
5143.643		4
5143.6665		4
5143.74658		4
5143.861		4
5143.898		4
5144.074		4
5144.31934		4
5144.38867		4
5144.625		4
5144.763		4
5145.02051		4
5145.037		4
5145.04443		4
5145.089		4
5145.15625		4
5145.18457		4
5145.195		4
5145.792		4
5145.878		4
5146.03027		4
5146.051		4
5146.055		4
5146.12646		4
5146.23438		4
5146.296		4
5146.405		4
5146.43		4
5146.616		4
5146.617		4
5146.756		4
5146.79443		4
5146.80127		4
5146.82959		4
5146.839		4
5146.921		4
5147.08838		4
5147.119		4
5147.14063		4
5147.28027		4
5147.285		4
5147.35352		4
5147.3584		4
5147.46729		4
5147.528		4
5147.568		4
5147.67773		4
5147.78857		4
5147.92334		4
5147.929		4
5147.97656		4
5148.03662		4
5148.22461		4
5148.269		4
5148.3		4
5148.45654		4
5148.506		4
5148.51953		4
5148.775		4
5148.802		4
5148.8667		4
5148.937		4
5148.94775		4
5149.013		4
5149.239		4
5149.25537		4
5149.56348		4
5149.658		4
5149.717		4
5149.857		4
5149.916		4
5150.127		4
5150.183		4
5150.22852		4
5150.24365		4
5150.28662		4
5150.301		4
5150.40625		4
5150.50928		4
5150.559		4
5150.67139		4
5150.752		4
5150.798		4
5150.94727		4
5150.95947		4
5151.059		4
5151.07		4
5151.18457		4
5151.19043		4
5151.27		4
5151.292		4
5151.356		4
5151.36963		4
5151.658		4
5151.672		4
5151.716		4
5151.94238		4
5152.021		4
5152.264		4
5152.27734		4
5152.30859		4
5152.405		4
5152.47461		4
5152.58936		4
5152.695		4
5152.729		4
5152.94775		4
5152.99365		4
5153.06152		4
5153.24951		4
5153.254		4
5153.323		4
5153.618		4
5153.625		4
5153.6416		4
5153.645		4
5153.69141		4
5153.74268		4
5153.835		4
5153.971		4
5154.0127		4
5154.115		4
5154.119		4
5154.12549		4
5154.20361		4
5154.26025		4
5154.27344		4
5154.33545		4
5154.38867		4
5154.455		4
5154.46338		4
5154.48633		4
5154.49072		4
5154.51025		4
5154.531		4
5154.537		4
5154.55371		4
5154.651		4
5154.94141		4
5154.94775		4
5154.96875		4
5155.03467		4
5155.15527		4
5155.184		4
5155.20557		4
5155.21		4
5155.22266		4
5155.289		4
5155.40869		4
5155.41553		4
5155.548		4
5155.572		4
5155.642		4
5155.67725		4
5155.689		4
5155.707		4
5155.75244		4
5155.93		4
5156.13965		4
5156.184		4
5156.30029		4
5156.41553		4
5156.47461		4
5156.577		4
5156.67041		4
5156.84131		4
5156.85254		4
5156.863		4
5156.917		4
5156.922		4
5156.95459		4
5156.95752		4
5156.985		4
5157.09473		4
5157.1626		4
5157.249		4
5157.501		4
5157.54932		4
5157.61		4
5157.64941		4
5157.769		4
5157.792		4
5157.863		4
5157.86426		4
5157.984		4
5158.04932		4
5158.12939		4
5158.15625		4
5158.304		4
5158.35352		4
5158.46875		4
5158.649		4
5158.65674		4
5158.69971		4
5159.02051		4
5159.113		4
5159.1665		4
5159.293		4
5159.328		4
5159.38867		4
5159.391		4
5159.51		4
5159.52441		4
5159.588		4
5159.60547		4
5159.62158		4
5159.627		4
5159.67627		4
5159.731		4
5159.926		4
5159.987		4
5160.12842		4
5160.13		4
5160.16162		4
5160.19434		4
5160.21533		4
5160.328		4
5160.32959		4
5160.44971		4
5160.45068		4
5160.554		4
5160.57031		4
5160.572		4
5160.58		4
5160.59131		4
5160.601		4
5160.62646		4
5160.65869		4
5160.681		4
5160.74854		4
5160.75146		4
5160.83936		4
5160.994		4
5160.996		4
5161.03125		4
5161.098		4
5161.11572		4
5161.12451		4
5161.144		4
5161.226		4
5161.28271		4
5161.31641		4
5161.31738		4
5161.357		4
5161.54		4
5161.601		4
5161.708		4
5161.76		4
5161.833		4
5161.85059		4
5161.902		4
5161.93457		4
5161.96631		4
5161.967		4
5162.029		4
5162.034		4
5162.20166		4
5162.237		4
5162.349		4
5162.408		4
5162.51367		4
5162.56445		4
5162.594		4
5162.59473		4
5162.66553		4
5162.683		4
5162.706		4
5162.752		4
5162.85156		4
5162.86		4
5162.867		4
5162.86865		4
5163.30371		4
5163.362		4
5163.369		4
5163.473		4
5163.501		4
5163.564		4
5163.57		4
5163.667		4
5163.84668		4
5163.892		4
5163.912		4
5164.06543		4
5164.165		4
5164.225		4
5164.26172		4
5164.285		4
5164.408		4
5164.5166		4
5164.52		4
5164.52344		4
5164.71826		4
5164.808		4
5164.821		4
5164.879		4
5164.888		4
5164.889		4
5164.913		4
5165.16553		4
5165.176		4
5165.24951		4
5165.293		4
5165.378		4
5165.411		4
5165.42334		4
5165.513		4
5165.675		4
5165.76172		4
5165.807		4
5165.875		4
5165.876		4
5165.90039		4
5165.93652		4
5166.095		4
5166.20557		4
5166.26025		4
5166.295		4
5166.30029		4
5166.356		4
5166.5127		4
5166.53027		4
5166.56836		4
5166.59668		4
5166.62744		4
5166.69238		4
5166.73242		4
5166.857		4
5166.96		4
5167.07		4
5167.112		4
5167.16357		4
5167.20264		4
5167.23633		4
5167.325		4
5167.32861		4
5167.331		4
5167.3833		4
5167.43555		4
5167.566		4
5167.637		4
5167.656		4
5167.6665		4
5167.782		4
5167.82568		4
5167.94775		4
5167.99463		4
5168.00146		4
5168.028		4
5168.03		4
5168.05371		4
5168.09131		4
5168.146		4
5168.2		4
5168.20459		4
5168.416		4
5168.446		4
5168.46729		4
5168.47559		4
5168.511		4
5168.64258		4
5168.699		4
5168.735		4
5168.84033		4
5168.972		4
5168.9873		4
5169.211		4
5169.34		4
5169.387		4
5169.416		4
5169.46826		4
5169.52246		4
5169.672		4
5169.75732		4
5169.79932		4
5169.816		4
5169.873		4
5169.90625		4
5169.93359		4
5169.957		4
5169.96		4
5170.08		4
5170.15039		4
5170.19336		4
5170.276		4
5170.28271		4
5170.37354		4
5170.38		4
5170.38232		4
5170.43262		4
5170.44		4
5170.46436		4
5170.55664		4
5170.61963		4
5170.62842		4
5170.699		4
5170.765		4
5170.77344		4
5170.874		4
5170.91162		4
5170.91943		4
5171.12		4
5171.178		4
5171.18652		4
5171.216		4
5171.303		4
5171.32227		4
5171.454		4
5171.56348		4
5171.621		4
5171.736		4
5171.829		4
5171.949		4
5171.987		4
5172.00244		4
5172.108		4
5172.50342		4
5172.626		4
5172.63232		4
5172.794		4
5172.85059		4
5172.85449		4
5172.865		4
5172.98828		4
5173.217		4
5173.254		4
5173.34326		4
5173.551		4
5173.5835		4
5173.618		4
5173.69336		4
5173.764		4
5173.81		4
5173.88232		4
5173.968		4
5173.996		4
5174.01172		4
5174.1377		4
5174.14258		4
5174.153		4
5174.22852		4
5174.287		4
5174.46045		4
5174.558		4
5174.625		4
5174.687		4
5174.7793		4
5174.79834		4
5174.89453		4
5174.95		4
5174.95752		4
5174.97949		4
5175.052		4
5175.19141		4
5175.399		4
5175.4375		4
5175.588		4
5175.591		4
5175.69775		4
5175.701		4
5175.73828		4
5175.761		4
5175.767		4
5175.88574		4
5175.886		4
5176.026		4
5176.05762		4
5176.097		4
5176.1377		4
5176.249		4
5176.378		4
5176.435		4
5176.498		4
5176.511		4
5176.54346		4
5176.57373		4
5176.60254		4
5176.64551		4
5176.67432		4
5176.839		4
5176.97852		4
5176.99268		4
5177.19238		4
5177.276		4
5177.326		4
5177.468		4
5177.474		4
5177.54443		4
5177.59229		4
5177.70557		4
5177.77832		4
5177.7915		4
5177.827		4
5177.85645		4
5178.039		4
5178.052		4
5178.059		4
5178.096		4
5178.20068		4
5178.24365		4
5178.30762		4
5178.34863		4
5178.57471		4
5178.634		4
5178.638		4
5178.74854		4
5178.809		4
5178.86328		4
5178.897		4
5179.02441		4
5179.02539		4
5179.0835		4
5179.151		4
5179.153		4
5179.194		4
5179.20166		4
5179.21826		4
5179.496		4
5179.595		4
5179.81738		4
5179.90332		4
5179.92139		4
5179.962		4
5179.96631		4
5180.05859		4
5180.077		4
5180.184		4
5180.20166		4
5180.24365		4
5180.28125		4
5180.301		4
5180.40674		4
5180.507		4
5180.543		4
5180.5957		4
5180.78955		4
5180.917		4
5180.953		4
5180.954		4
5180.973		4
5180.97656		4
5181.04		4
5181.11		4
5181.12842		4
5181.24463		4
5181.348		4
5181.369		4
5181.38574		4
5181.389		4
5181.51172		4
5181.52832		4
5181.60059		4
5181.62158		4
5181.637		4
5181.64258		4
5181.72852		4
5181.82471		4
5181.867		4
5181.89648		4
5181.89844		4
5181.946		4
5182.07227		4
5182.292		4
5182.362		4
5182.411		4
5182.411		4
5182.41357		4
5182.49		4
5182.632		4
5182.661		4
5182.68652		4
5182.80469		4
5182.812		4
5182.9834		4
5183.02246		4
5183.11426		4
5183.12158		4
5183.131		4
5183.149		4
5183.157		4
5183.161		4
5183.24658		4
5183.28857		4
5183.33057		4
5183.334		4
5183.338		4
5183.425		4
5183.4707		4
5183.615		4
5183.67334		4
5183.693		4
5183.70068		4
5183.991		4
5183.99854		4
5184.009		4
5184.032		4
5184.047		4
5184.095		4
5184.131		4
5184.172		4
5184.262		4
5184.294		4
5184.297		4
5184.321		4
5184.382		4
5184.57959		4
5184.609		4
5184.63037		4
5184.66748		4
5184.88867		4
5184.89063		4
5184.941		4
5184.97363		4
5184.984		4
5185.01758		4
5185.07471		4
5185.10938		4
5185.20068		4
5185.25537		4
5185.2583		4
5185.27		4
5185.28271		4
5185.31543		4
5185.368		4
5185.369		4
5185.386		4
5185.69775		4
5185.73633		4
5185.97363		4
5186.012		4
5186.06055		4
5186.26025		4
5186.261		4
5186.307		4
5186.30762		4
5186.446		4
5186.494		4
5186.503		4
5186.5127		4
5186.573		4
5186.646		4
5186.674		4
5186.67627		4
5186.74268		4
5186.85254		4
5186.906		4
5186.951		4
5187.061		4
5187.17627		4
5187.231		4
5187.29639		4
5187.45		4
5187.549		4
5187.576		4
5187.67725		4
5187.69629		4
5187.712		4
5187.721		4
5187.778		4
5187.811		4
5187.86865		4
5187.976		4
5187.986		4
5187.98828		4
5188.025		4
5188.153		4
5188.16748		4
5188.20068		4
5188.21143		4
5188.221		4
5188.23535		4
5188.273		4
5188.354		4
5188.3667		4
5188.36768		4
5188.51855		4
5188.54443		4
5188.59		4
5188.62		4
5188.695		4
5188.69873		4
5188.70459		4
5188.73438		4
5188.75146		4
5188.75732		4
5188.78125		4
5188.952		4
5188.96729		4
5189.069		4
5189.088		4
5189.12744		4
5189.16553		4
5189.248		4
5189.266		4
5189.324		4
5189.337		4
5189.346		4
5189.362		4
5189.44971		4
5189.458		4
5189.50146		4
5189.56934		4
5189.60059		4
5189.68164		4
5189.707		4
5189.718		4
5189.75244		4
5189.7793		4
5189.81348		4
5189.82031		4
5189.833		4
5189.88525		4
5189.914		4
5189.92871		4
5189.937		4
5189.996		4
5190.1543		4
5190.174		4
5190.192		4
5190.325		4
5190.45068		4
5190.505		4
5190.519		4
5190.572		4
5190.60352		4
5190.623		4
5190.64258		4
5190.698		4
5190.91		4
5190.98438		4
5191.02		4
5191.04053		4
5191.042		4
5191.04932		4
5191.05664		4
5191.057		4
5191.061		4
5191.22168		4
5191.247		4
5191.411		4
5191.41455		4
5191.5127		4
5191.614		4
5191.636		4
5191.66		4
5191.66162		4
5191.685		4
5191.688		4
5191.79248		4
5191.83		4
5191.856		4
5191.9043		4
5191.908		4
5191.91		4
5191.938		4
5192.09		4
5192.115		4
5192.184		4
5192.264		4
5192.286		4
5192.32227		4
5192.371		4
5192.40039		4
5192.40771		4
5192.416		4
5192.4165		4
5192.419		4
5192.434		4
5192.532		4
5192.74268		4
5192.77539		4
5192.829		4
5192.83252		4
5192.92236		4
5192.993		4
5193.057		4
5193.16553		4
5193.184		4
5193.266		4
5193.349		4
5193.39844		4
5193.41357		4
5193.466		4
5193.487		4
5193.612		4
5193.625		4
5193.748		4
5193.78027		4
5193.80469		4
5193.829		4
5193.918		4
5193.952		4
5194.014		4
5194.045		4
5194.16748		4
5194.26074		4
5194.31152		4
5194.32227		4
5194.323		4
5194.499		4
5194.532		4
5194.605		4
5194.74463		4
5194.785		4
5194.798		4
5194.81055		4
5194.81543		4
5194.925		4
5194.94629		4
5195.018		4
5195.051		4
5195.08057		4
5195.11963		4
5195.176		4
5195.371		4
5195.42969		4
5195.5083		4
5195.563		4
5195.72559		4
5195.838		4
5195.8457		4
5195.912		4
5195.95361		4
5196.02832		4
5196.088		4
5196.10352		4
5196.16357		4
5196.218		4
5196.25244		4
5196.281		4
5196.288		4
5196.31445		4
5196.394		4
5196.47266		4
5196.48		4
5196.48242		4
5196.506		4
5196.50928		4
5196.60547		4
5196.618		4
5196.65674		4
5196.715		4
5196.73926		4
5196.779		4
5196.81934		4
5196.82227		4
5196.82227		4
5196.893		4
5196.94043		4
5196.94775		4
5197.017		4
5197.021		4
5197.164		4
5197.2207		4
5197.232		4
5197.32959		4
5197.35742		4
5197.4624		4
5197.506		4
5197.532		4
5197.56934		4
5197.64		4
5197.673		4
5197.793		4
5197.80957		4
5197.8584		4
5197.88232		4
5197.89746		4
5197.963		4
5197.98535		4
5198.05762		4
5198.14258		4
5198.15674		4
5198.18164		4
5198.224		4
5198.261		4
5198.28271		4
5198.329		4
5198.355		4
5198.467		4
5198.58		4
5198.583		4
5198.584		4
5198.593		4
5198.756		4
5198.773		4
5199.021		4
5199.038		4
5199.04		4
5199.05664		4
5199.19043		4
5199.27734		4
5199.355		4
5199.4		4
5199.496		4
5199.53174		4
5199.54443		4
5199.552		4
5199.709		4
5199.903		4
5199.9165		4
5199.929		4
5199.9624		4
5200.01953		4
5200.04541		4
5200.07568		4
5200.09033		4
5200.11768		4
5200.172		4
5200.20947		4
5200.224		4
5200.26025		4
5200.3335		4
5200.445		4
5200.604		4
5200.62158		4
5200.698		4
5200.73535		4
5200.847		4
5200.856		4
5200.896		4
5200.958		4
[truncated: 14,361 more rows]
