# Supplementary material for: A droplet digital PCR (ddPCR) assay to detect Helicoverpa armigera (Lepidoptera: Noctuidae) in bulk trap samples
Source: PLoS One. 2017 May 31;12(5):e0178704. doi: 10.1371/journal.pone.0178704 (PMC5451079; doi:10.1371/journal.pone.0178704)
Supplement: S3 Table — (ZIP) [file pone.0178704.s003.zip › 1a-999z.csv]

Ch1 Amplitude	Ch2 Amplitude	Cluster
4652.62549		4
4687.55859		4
4702.691		4
4735.878		4
4743.264		4
4744.27637		4
4757.752		4
4758.085		4
4766.40967		4
4769.37061		4
4770.317		4
4781.86572		4
4782.299		4
4782.618		4
4784.69		4
4790.55469		4
4791.29248		4
4797.83838		4
4798.004		4
4798.228		4
4802.029		4
4802.36035		4
4803.18164		4
4805.325		4
4808.748		4
4810.50342		4
4814.965		4
4815.374		4
4815.438		4
4817.11133		4
4817.57861		4
4817.58447		4
4820.852		4
4821.192		4
4822.428		4
4825.569		4
4825.74756		4
4826.84229		4
4828.8877		4
4829.75146		4
4831.091		4
4831.666		4
4831.76025		4
4832.047		4
4832.19238		4
4834.2915		4
4836.7207		4
4839.407		4
4841.04053		4
4842.05859		4
4842.088		4
4843.074		4
4843.769		4
4843.87061		4
4844.70361		4
4847.536		4
4849.371		4
4849.551		4
4850.25146		4
4850.68555		4
4852.774		4
4855.09229		4
4855.25635		4
4856.77		4
4856.973		4
4857.44629		4
4857.989		4
4858.13867		4
4860.09863		4
4860.57		4
4861.68066		4
4864.01074		4
4864.01563		4
4864.37646		4
4864.72656		4
4865.679		4
4866.477		4
4867.219		4
4867.258		4
4869.43945		4
4870.26465		4
4870.509		4
4871.287		4
4871.77832		4
4872.52148		4
4872.54834		4
4873.278		4
4874.063		4
4874.14648		4
4874.277		4
4874.582		4
4874.741		4
4878.17529		4
4879.12744		4
4879.348		4
4880.713		4
4881.403		4
4881.505		4
4881.908		4
4882.131		4
4883.277		4
4883.58		4
4883.92334		4
4884.39551		4
4884.534		4
4884.83447		4
4886.596		4
4886.855		4
4887.40625		4
4888.10742		4
4888.431		4
4890.14551		4
4890.813		4
4891.492		4
4892.846		4
4893.293		4
4893.323		4
4895.138		4
4895.537		4
4895.717		4
4895.8877		4
4897.347		4
4897.432		4
4898.63672		4
4898.708		4
4900.71533		4
4901.64063		4
4901.95068		4
4902.533		4
4902.943		4
4903.06152		4
4903.22168		4
4903.328		4
4903.59326		4
4904.263		4
4904.30029		4
4904.437		4
4904.579		4
4904.916		4
4906.086		4
4906.24365		4
4907.72		4
4907.99658		4
4908.08643		4
4908.1543		4
4908.77832		4
4909.084		4
4909.19238		4
4909.467		4
4910.032		4
4910.65625		4
4910.85547		4
4911.061		4
4911.106		4
4911.52637		4
4911.691		4
4912.008		4
4913.517		4
4913.78467		4
4914.263		4
4916.4		4
4916.648		4
4916.666		4
4916.678		4
4916.96826		4
4917.40869		4
4917.933		4
4918.625		4
4918.81055		4
4919.255		4
4919.622		4
4920.51758		4
4920.69043		4
4920.83838		4
4921.37158		4
4921.77441		4
4921.955		4
4922.134		4
4922.29541		4
4922.766		4
4922.78174		4
4922.874		4
4923.341		4
4924.11133		4
4924.383		4
4924.423		4
4924.549		4
4924.841		4
4924.971		4
4925.046		4
4925.16		4
4925.58057		4
4925.79736		4
4927.108		4
4927.16		4
4927.18066		4
4927.42236		4
4927.514		4
4927.70752		4
4927.885		4
4928.365		4
4928.56152		4
4928.831		4
4929.132		4
4929.46045		4
4930.2373		4
4930.43262		4
4930.516		4
4931.23438		4
4931.40625		4
4931.679		4
4931.90527		4
4931.93		4
4932.56738		4
4933.402		4
4933.514		4
4933.60742		4
4934.33643		4
4934.891		4
4935.29248		4
4935.945		4
4936.65674		4
4936.68848		4
4937.016		4
4937.496		4
4937.519		4
4937.523		4
4937.877		4
4938.18945		4
4938.22559		4
4938.68066		4
4938.9873		4
4939.545		4
4939.85254		4
4940.238		4
4940.24951		4
4941.025		4
4941.15625		4
4941.78271		4
4941.858		4
4941.874		4
4942.19141		4
4942.717		4
4942.98		4
4943.06543		4
4943.196		4
4943.207		4
4943.43457		4
4943.649		4
4944.27		4
4944.82764		4
4945.498		4
4945.611		4
4947.512		4
4947.781		4
4948.06445		4
4948.83154		4
4948.87744		4
4949.60547		4
4949.81934		4
4949.9585		4
4950.06641		4
4950.37354		4
4950.43945		4
4951.328		4
4951.45166		4
4951.46875		4
4952.16748		4
4952.357		4
4953.061		4
4953.125		4
4953.157		4
4953.71533		4
4953.97266		4
4954.261		4
4954.624		4
4954.77734		4
4954.895		4
4955.113		4
4955.2666		4
4955.75635		4
4955.898		4
4956.73047		4
4956.86328		4
4956.905		4
4957.041		4
4957.141		4
4957.24658		4
4957.30859		4
4957.39063		4
4957.61572		4
4958.0835		4
4958.14551		4
4958.224		4
4958.39844		4
4958.71533		4
4959.315		4
4959.399		4
4959.5874		4
4959.84131		4
4959.98242		4
4960.4873		4
4960.67871		4
4960.819		4
4960.864		4
4961.11572		4
4961.1543		4
4961.16553		4
4961.17334		4
4961.3877		4
4961.777		4
4962.058		4
4962.09033		4
4962.47949		4
4962.536		4
4962.59473		4
4962.77832		4
4963.166		4
4963.523		4
4963.658		4
4963.74		4
4963.94336		4
4964.113		4
4964.312		4
4964.88867		4
4965.093		4
4965.12061		4
4965.13867		4
4965.74951		4
4965.80371		4
4965.89258		4
4966.05762		4
4966.275		4
4966.80225		4
4966.971		4
4966.98828		4
4967.08154		4
4967.20557		4
4967.32861		4
4967.484		4
4967.65625		4
4967.67871		4
4967.82129		4
4967.831		4
4967.912		4
4968.192		4
4968.802		4
4968.852		4
4968.94775		4
4969.00342		4
4969.02832		4
4969.471		4
4969.6665		4
4969.736		4
4970.015		4
4970.08252		4
4970.29932		4
4970.88525		4
4970.989		4
4971.2334		4
4971.2876		4
4971.329		4
4971.412		4
4971.543		4
4971.63525		4
4971.77441		4
4971.8457		4
4972.008		4
4972.846		4
4972.96143		4
4973.06055		4
4973.127		4
4973.24658		4
4973.253		4
4973.536		4
4973.568		4
4974.285		4
4974.453		4
4974.67529		4
4975.167		4
4975.676		4
4975.748		4
4975.858		4
4975.866		4
4975.958		4
4976.097		4
4976.266		4
4976.397		4
4976.6377		4
4976.713		4
4976.82861		4
4976.87939		4
4977.078		4
4977.26074		4
4977.32227		4
4977.329		4
4977.54541		4
4977.808		4
4977.907		4
4978.013		4
4978.017		4
4978.131		4
4978.19971		4
4978.213		4
4978.2207		4
4978.22949		4
4978.36475		4
4978.477		4
4978.879		4
4978.997		4
4979.024		4
4979.12061		4
4979.13672		4
4979.22949		4
4979.36572		4
4979.545		4
4979.598		4
4979.714		4
4979.81348		4
4980.091		4
4980.36133		4
4980.497		4
4980.589		4
4980.86328		4
4980.97266		4
4981.056		4
4981.48		4
4981.502		4
4981.739		4
4981.76367		4
4981.90771		4
4982.00928		4
4982.117		4
4982.71729		4
4982.81738		4
4983.02246		4
4983.32031		4
4983.5874		4
4983.772		4
4984.15039		4
4984.274		4
4984.284		4
4984.62744		4
4984.671		4
4985.27637		4
4985.53369		4
4985.65771		4
4985.78662		4
4985.822		4
4985.826		4
4986.075		4
4986.45166		4
4986.65674		4
4986.69336		4
4986.83252		4
4987.0957		4
4987.17236		4
4987.28467		4
4987.38037		4
4987.38965		4
4987.4624		4
4987.548		4
4987.69141		4
4987.839		4
4988.029		4
4988.389		4
4988.59131		4
4988.751		4
4988.841		4
4988.87158		4
4988.97754		4
4989.599		4
4989.64355		4
4989.83936		4
4989.845		4
4990.18359		4
4990.195		4
4990.23145		4
4990.27		4
4990.31934		4
4990.58447		4
4990.7334		4
4990.97363		4
4991.07129		4
4991.089		4
4991.188		4
4991.20459		4
4991.26367		4
4991.489		4
4991.924		4
4992.023		4
4992.10645		4
4992.384		4
4992.41553		4
4992.997		4
4993.30469		4
4993.438		4
4993.44		4
4993.46		4
4993.746		4
4993.9917		4
4994.077		4
4994.26074		4
4994.48145		4
4994.51367		4
4994.525		4
4995.395		4
4995.67334		4
4995.90039		4
4995.97559		4
4996.25049		4
4996.25244		4
4996.38232		4
4996.417		4
4996.422		4
4996.42236		4
4996.58545		4
4996.63232		4
4996.651		4
4996.65674		4
4996.997		4
4997.44775		4
4997.533		4
4997.55273		4
4997.9917		4
4998.151		4
4998.251		4
4998.31055		4
4998.36768		4
4998.672		4
4998.848		4
4998.8584		4
4998.88867		4
4999.135		4
4999.39746		4
4999.43848		4
4999.912		4
4999.99463		4
5000.07959		4
5000.68652		4
5000.73633		4
5000.86865		4
5000.878		4
5000.89		4
5000.96533		4
5001.007		4
5001.127		4
5001.241		4
5001.254		4
5001.28467		4
5001.519		4
5001.53174		4
5001.5625		4
5002.0083		4
5002.137		4
5002.25		4
5002.25049		4
5002.34229		4
5002.7207		4
5002.81738		4
5003.3667		4
5003.418		4
5003.528		4
5003.85059		4
5004.1084		4
5004.249		4
5004.271		4
5004.402		4
5004.45654		4
5004.48047		4
5004.48975		4
5004.667		4
5004.70654		4
5004.816		4
5004.8457		4
5005.2085		4
5005.335		4
5005.48438		4
5005.50049		4
5005.623		4
5005.667		4
5005.684		4
5005.83154		4
5005.84863		4
5005.879		4
5005.904		4
5005.93945		4
5006.12646		4
5006.137		4
5006.30273		4
5006.63232		4
5006.75342		4
5007.03564		4
5007.06738		4
5007.10254		4
5007.121		4
5007.188		4
5007.19238		4
5007.325		4
5007.36133		4
5007.5376		4
5007.57861		4
5007.622		4
5007.69434		4
5007.72754		4
5007.77148		4
5007.96973		4
5008.0625		4
5008.41553		4
5008.54736		4
5008.71338		4
5008.784		4
5008.795		4
5008.926		4
5009.783		4
5009.785		4
5009.91943		4
5010.05371		4
5010.161		4
5010.24854		4
5010.27246		4
5010.288		4
5010.342		4
5010.369		4
5010.36963		4
5010.398		4
5010.435		4
5010.51367		4
5010.53467		4
5010.63525		4
5010.69629		4
5010.82031		4
5010.826		4
5010.915		4
5011.00635		4
5011.104		4
5011.1123		4
5011.17432		4
5011.415		4
5011.531		4
5011.57275		4
5011.7207		4
5011.82227		4
5011.861		4
5012.043		4
5012.15625		4
5012.182		4
5012.18359		4
5012.33252		4
5012.351		4
5012.594		4
5012.693		4
5012.742		4
5012.749		4
5012.942		4
5013.04248		4
5013.124		4
5013.24072		4
5013.453		4
5013.45459		4
5013.6084		4
5013.87061		4
5013.929		4
5013.979		4
5014.05859		4
5014.1875		4
5014.278		4
5014.34		4
5014.536		4
5014.955		4
5014.95654		4
5015.163		4
5015.17432		4
5015.399		4
5015.54736		4
5015.64746		4
5015.857		4
5015.99951		4
5016.05		4
5016.205		4
5016.30273		4
5016.43066		4
5016.656		4
5016.696		4
5016.794		4
5016.8623		4
5016.926		4
5016.971		4
5017.079		4
5017.18652		4
5017.34961		4
5017.81934		4
5017.839		4
5017.847		4
5017.99463		4
5018.06348		4
5018.098		4
5018.18555		4
5018.39844		4
5018.41748		4
5018.48926		4
5018.613		4
5018.613		4
5018.844		4
5018.91748		4
5018.954		4
5019.15674		4
5019.29346		4
5019.376		4
5019.62549		4
5019.971		4
5020.02051		4
5020.14		4
5020.21338		4
5020.23975		4
5020.323		4
5020.57227		4
5020.63037		4
5020.644		4
5020.72		4
5020.7373		4
5020.804		4
5020.827		4
5020.88		4
5020.92627		4
5020.92969		4
5021.0835		4
5021.209		4
5021.32275		4
5021.369		4
5021.52441		4
5021.634		4
5021.913		4
5022.12158		4
5022.20947		4
5022.227		4
5022.267		4
5022.34		4
5022.354		4
5022.59033		4
5022.99658		4
5023.03125		4
5023.042		4
5023.57129		4
5023.65771		4
5023.669		4
5023.81		4
5023.83		4
5023.954		4
5024.02539		4
5024.118		4
5024.162		4
5024.27637		4
5024.2915		4
5024.543		4
5024.55859		4
5024.66943		4
5024.77832		4
5024.81152		4
5025.212		4
5025.25635		4
5025.28857		4
5025.291		4
5025.343		4
5025.35547		4
5025.41455		4
5025.466		4
5025.53271		4
5025.59766		4
5025.602		4
5025.77		4
5025.81543		4
5025.85156		4
5025.8877		4
5025.928		4
5025.93652		4
5025.94141		4
5025.99561		4
5026.03955		4
5026.04639		4
5026.15332		4
5026.263		4
5026.337		4
5026.33936		4
5026.412		4
5026.467		4
5026.488		4
5026.49854		4
5026.62354		4
5026.63135		4
5026.65771		4
5026.658		4
5026.69775		4
5026.792		4
5026.89063		4
5027.125		4
5027.26367		4
5027.44238		4
5027.60449		4
5027.71436		4
5027.738		4
5027.76367		4
5027.841		4
5027.95		4
5027.95166		4
5028.083		4
5028.217		4
5028.231		4
5028.361		4
5028.444		4
5028.688		4
5028.744		4
5028.889		4
5028.9126		4
5028.938		4
5029.09961		4
5029.144		4
5029.331		4
5029.498		4
5029.558		4
5029.68555		4
5029.76855		4
5029.90869		4
5029.955		4
5030.119		4
5030.149		4
5030.21436		4
5030.23		4
5030.26465		4
5030.32129		4
5030.35		4
5030.53857		4
5030.81		4
5030.948		4
5031.09326		4
5031.14453		4
5031.27148		4
5031.312		4
5031.32666		4
5031.379		4
5031.4165		4
5031.53369		4
5031.541		4
5031.579		4
5031.702		4
5031.71729		4
5031.71973		4
5031.826		4
5031.844		4
5031.86133		4
5031.862		4
5031.905		4
5031.976		4
5032.05957		4
5032.09229		4
5032.18359		4
5032.21338		4
5032.214		4
5032.259		4
5032.38525		4
5032.437		4
5032.449		4
5032.461		4
5032.4917		4
5032.55273		4
5032.783		4
5032.83838		4
5032.863		4
5032.893		4
5032.99463		4
5033.12646		4
5033.32959		4
5033.32959		4
5033.872		4
5034.168		4
5034.25439		4
5034.27246		4
5034.32959		4
5034.39258		4
5034.515		4
5034.618		4
5034.67139		4
5034.706		4
5034.73145		4
5034.74072		4
5034.87549		4
5034.90674		4
5034.939		4
5034.954		4
5035.07959		4
5035.146		4
5035.268		4
5035.35		4
5035.4043		4
5035.412		4
5035.434		4
5035.469		4
5035.472		4
5035.47656		4
5035.55371		4
5035.564		4
5035.694		4
5035.725		4
5035.79		4
5035.833		4
5035.879		4
5035.967		4
5036.078		4
5036.179		4
5036.195		4
5036.23926		4
5036.247		4
5036.323		4
5036.33		4
5036.46826		4
5036.477		4
5036.5127		4
5036.539		4
5036.63135		4
5036.651		4
5036.6875		4
5036.86035		4
5036.87646		4
5036.937		4
5036.975		4
5037.17041		4
5037.19336		4
5037.194		4
5037.333		4
5037.421		4
5037.446		4
5037.6123		4
5037.66162		4
5037.71826		4
5037.743		4
5037.82666		4
5037.857		4
5037.8623		4
5037.874		4
5037.945		4
5038.02832		4
5038.05762		4
5038.1626		4
5038.36035		4
5038.45752		4
5038.57666		4
5038.609		4
5038.632		4
5038.63867		4
5038.69971		4
5038.799		4
5038.859		4
5039.07031		4
5039.16357		4
5039.168		4
5039.20068		4
5039.455		4
5039.49072		4
5039.569		4
5039.747		4
5039.77637		4
5039.799		4
5039.808		4
5039.827		4
5039.86035		4
5039.865		4
5039.9126		4
5039.917		4
5039.99365		4
5040.213		4
5040.57373		4
5040.635		4
5040.69775		4
5040.782		4
5040.808		4
5040.936		4
5040.96143		4
5040.964		4
5040.993		4
5041.077		4
5041.09766		4
5041.141		4
5041.31445		4
5041.48975		4
5041.53857		4
5041.557		4
5041.731		4
5041.76855		4
5041.80664		4
5042.084		4
5042.1626		4
5042.21826		4
5042.25146		4
5042.267		4
5042.40625		4
5042.55029		4
5042.582		4
5042.59961		4
5042.6		4
5042.60352		4
5042.67432		4
5042.74		4
5042.807		4
5042.905		4
5042.95654		4
5042.957		4
5043.028		4
5043.159		4
5043.19971		4
5043.264		4
5043.32129		4
5043.53662		4
5043.688		4
5043.74463		4
5043.74951		4
5043.755		4
5043.83838		4
5043.884		4
5043.902		4
5044.052		4
5044.06348		4
5044.12061		4
5044.18457		4
5044.313		4
5044.339		4
5044.347		4
5044.42139		4
5044.54053		4
5044.59375		4
5044.702		4
5044.72559		4
5044.78369		4
5044.818		4
5044.98926		4
5044.99072		4
5044.99561		4
5044.99756		4
5045.086		4
5045.18555		4
5045.30664		4
5045.36426		4
5045.47559		4
5045.527		4
5045.54248		4
5045.73438		4
5045.97656		4
5045.993		4
5046.05		4
5046.24658		4
5046.327		4
5046.39941		4
5046.423		4
5046.49756		4
5046.76953		4
5046.892		4
5046.908		4
5046.924		4
5047.01367		4
5047.05371		4
5047.07959		4
5047.2124		4
5047.222		4
5047.24756		4
5047.34961		4
5047.43164		4
5047.516		4
5047.644		4
5047.841		4
5047.95361		4
5047.96729		4
5048.10449		4
5048.20459		4
5048.267		4
5048.48535		4
5048.593		4
5048.639		4
5048.682		4
5048.68457		4
5048.72559		4
5048.72656		4
5048.728		4
5048.93066		4
5048.99		4
5049		4
5049.08447		4
5049.09961		4
5049.19629		4
5049.272		4
5049.302		4
5049.30566		4
5049.35547		4
5049.46631		4
5049.5415		4
5049.768		4
5049.879		4
5050.038		4
5050.269		4
5050.336		4
5050.34473		4
5050.402		4
5050.421		4
5050.463		4
5050.5		4
5050.611		4
5050.71631		4
5050.80859		4
5051.048		4
5051.10156		4
5051.283		4
5051.37842		4
5051.523		4
5051.55029		4
5051.56641		4
5051.63867		4
5051.67041		4
5051.742		4
5051.82		4
5051.847		4
5051.849		4
5052.01758		4
5052.056		4
5052.10938		4
5052.12646		4
5052.128		4
5052.151		4
5052.316		4
5052.526		4
5052.66553		4
5052.801		4
5052.894		4
5052.942		4
5052.964		4
5053.095		4
5053.148		4
5053.28857		4
5053.507		4
5053.52		4
5053.591		4
5053.602		4
5053.67529		4
5053.698		4
5053.74463		4
5053.748		4
5053.753		4
5053.78662		4
5053.86133		4
5053.88672		4
5053.888		4
5053.921		4
5053.92871		4
5053.958		4
5054.06445		4
5054.116		4
5054.193		4
5054.39551		4
5054.43262		4
5054.46973		4
5054.65332		4
5054.668		4
5054.68		4
5054.89844		4
5054.94971		4
5055.153		4
5055.26953		4
5055.306		4
5055.38037		4
5055.39355		4
5055.40039		4
5055.403		4
5055.468		4
5055.4707		4
5055.473		4
5055.4834		4
5055.48828		4
5055.55664		4
5055.67529		4
5055.82031		4
5055.82666		4
5055.858		4
5055.8584		4
5055.938		4
5056.054		4
5056.119		4
5056.13574		4
5056.27246		4
5056.36035		4
5056.36865		4
5056.429		4
5056.44		4
5056.453		4
5056.524		4
5056.65137		4
5056.65625		4
5056.661		4
5056.776		4
5056.89648		4
5056.928		4
5056.93359		4
5056.967		4
5057.01074		4
5057.014		4
5057.073		4
5057.123		4
5057.20752		4
5057.31055		4
5057.352		4
5057.431		4
5057.4917		4
5057.572		4
5057.572		4
5057.609		4
5057.65234		4
5057.703		4
5057.75439		4
5057.75928		4
5057.768		4
5057.77246		4
5057.791		4
5057.8125		4
5057.88428		4
5057.90967		4
5057.93066		4
5057.97559		4
5058.06055		4
5058.18164		4
5058.29834		4
5058.301		4
5058.333		4
5058.38		4
5058.43555		4
5058.47754		4
5058.49561		4
5058.49951		4
5058.57959		4
5058.60352		4
5058.648		4
5058.65137		4
5058.7793		4
5058.82031		4
5058.85449		4
5058.92773		4
5059.069		4
5059.09		4
5059.185		4
5059.35059		4
5059.45654		4
5059.459		4
5059.46875		4
5059.55029		4
5059.6084		4
5059.73633		4
5059.744		4
5059.756		4
5059.79053		4
5059.81641		4
5059.8374		4
5059.90332		4
5059.969		4
5060.01074		4
5060.163		4
5060.21045		4
5060.45557		4
5060.47266		4
5060.52		4
5060.52051		4
5060.52734		4
5060.611		4
5060.664		4
5060.776		4
5060.816		4
5060.833		4
5060.89746		4
5060.93066		4
5061.06152		4
5061.08545		4
5061.137		4
5061.151		4
5061.232		4
5061.242		4
5061.29541		4
5061.47949		4
5061.541		4
5061.605		4
5061.62646		4
5061.67432		4
5061.76025		4
5061.82568		4
5061.8374		4
5061.988		4
5062.01758		4
5062.06		4
5062.34131		4
5062.50049		4
5062.534		4
5062.59033		4
5062.69629		4
5062.78		4
5062.78174		4
5062.78564		4
5062.921		4
5062.92432		4
5062.92529		4
5063.033		4
5063.036		4
5063.06836		4
5063.069		4
5063.11035		4
5063.129		4
5063.198		4
5063.244		4
5063.285		4
5063.3374		4
5063.41748		4
5063.5166		4
5063.53955		4
5063.577		4
5063.624		4
5063.651		4
5063.67627		4
5063.70752		4
5063.795		4
5063.95459		4
5064.022		4
5064.057		4
5064.141		4
5064.246		4
5064.24756		4
5064.485		4
5064.527		4
5064.556		4
5064.594		4
5064.728		4
5064.75244		4
5064.78174		4
5064.839		4
5064.94043		4
5064.95068		4
5064.975		4
5064.9834		4
5064.989		4
5065.17627		4
5065.201		4
5065.241		4
5065.26172		4
5065.28271		4
5065.315		4
5065.316		4
5065.45068		4
5065.502		4
5065.523		4
5065.57373		4
5065.658		4
5065.71631		4
5065.80371		4
5065.811		4
5065.826		4
5065.842		4
5065.85449		4
5065.87939		4
5065.92725		4
5065.937		4
5065.94873		4
5065.954		4
5066.05859		4
5066.11035		4
5066.24072		4
5066.344		4
5066.3584		4
5066.361		4
5066.382		4
5066.41943		4
5066.44043		4
5066.508		4
5066.605		4
5066.60645		4
5066.633		4
5066.79443		4
5066.80469		4
5066.84473		4
5066.863		4
5066.88574		4
5066.949		4
5066.956		4
5067.03369		4
5067.035		4
5067.036		4
5067.069		4
5067.096		4
5067.16943		4
5067.175		4
5067.17725		4
5067.276		4
5067.308		4
5067.321		4
5067.3833		4
5067.51855		4
5067.53662		4
5067.6		4
5067.63		4
5067.70068		4
5067.80566		4
5067.82666		4
5067.93945		4
5067.97852		4
5068.04639		4
5068.08057		4
5068.085		4
5068.086		4
5068.18848		4
5068.19141		4
5068.234		4
5068.254		4
5068.267		4
5068.35547		4
5068.48633		4
5068.57		4
5068.63525		4
5068.68262		4
5068.74268		4
5068.785		4
5068.928		4
5068.97363		4
5069.081		4
5069.12256		4
5069.128		4
5069.14		4
5069.152		4
5069.204		4
5069.32373		4
5069.34229		4
5069.37		4
5069.545		4
5069.559		4
5069.56		4
5069.615		4
5069.711		4
5069.733		4
5069.84		4
5069.84766		4
5069.8833		4
5070.039		4
5070.16357		4
5070.185		4
5070.238		4
5070.2627		4
5070.307		4
5070.36		4
5070.451		4
5070.464		4
5070.48633		4
5070.50928		4
5070.53174		4
5070.61768		4
5070.66357		4
5070.68652		4
5070.72852		4
5070.733		4
5070.83057		4
5070.879		4
5070.91943		4
5070.941		4
5070.983		4
5070.99072		4
5071.055		4
5071.21		4
5071.248		4
5071.259		4
5071.26367		4
5071.28174		4
5071.30371		4
5071.31348		4
5071.343		4
5071.4043		4
5071.55225		4
5071.565		4
5071.586		4
5071.66162		4
5071.681		4
5071.68164		4
5071.69531		4
5071.71533		4
5071.81934		4
5071.92773		4
5072.04932		4
5072.17334		4
5072.17969		4
5072.18066		4
5072.273		4
5072.486		4
5072.57227		4
5072.86		4
5072.915		4
5073.023		4
5073.03467		4
5073.143		4
5073.15967		4
5073.19238		4
5073.198		4
5073.26855		4
5073.5415		4
5073.59229		4
5073.73047		4
5073.752		4
5073.922		4
5074.007		4
5074.07		4
5074.07666		4
5074.149		4
5074.221		4
5074.22656		4
5074.238		4
5074.27832		4
5074.45557		4
5074.465		4
5074.49463		4
5074.509		4
5074.54541		4
5074.62451		4
5074.657		4
5074.684		4
5074.70361		4
5074.7124		4
5074.818		4
5074.849		4
5074.877		4
5074.881		4
5075.076		4
5075.08447		4
5075.122		4
5075.132		4
5075.195		4
5075.19775		4
5075.2		4
5075.261		4
5075.27246		4
5075.34		4
5075.39453		4
5075.413		4
5075.51563		4
5075.618		4
5075.66455		4
5075.66943		4
5075.752		4
5075.76758		4
5075.83057		4
5075.838		4
5075.947		4
5076.02832		4
5076.06934		4
5076.113		4
5076.115		4
5076.11572		4
5076.13867		4
5076.139		4
5076.224		4
5076.23535		4
5076.31445		4
5076.45361		4
5076.46533		4
5076.46533		4
5076.486		4
5076.48828		4
5076.49365		4
5076.575		4
5076.57861		4
5076.60059		4
5076.66		4
5076.68945		4
5076.7666		4
5076.81641		4
5076.931		4
5076.969		4
5076.97754		4
5077.009		4
5077.05029		4
5077.074		4
5077.089		4
5077.09		4
5077.09		4
5077.09863		4
5077.15039		4
5077.225		4
5077.239		4
5077.259		4
5077.35352		4
5077.3833		4
5077.39063		4
5077.632		4
5077.681		4
5077.682		4
5077.77539		4
5077.7915		4
5077.84033		4
5077.851		4
5077.95068		4
5077.96045		4
5078.00244		4
5078.005		4
5078.06836		4
5078.146		4
5078.18945		4
5078.20264		4
5078.25		4
5078.305		4
5078.31348		4
5078.33936		4
5078.36035		4
5078.381		4
5078.44727		4
5078.467		4
5078.54932		4
5078.63135		4
5078.658		4
5078.785		4
5078.85645		4
5078.87		4
5078.90967		4
5078.95557		4
5078.96		4
5078.97		4
5079.02637		4
5079.03467		4
5079.36133		4
5079.39453		4
5079.397		4
5079.406		4
5079.407		4
5079.432		4
5079.44141		4
5079.46973		4
5079.47656		4
5079.489		4
5079.58545		4
5079.59033		4
5079.68848		4
5079.83545		4
5079.842		4
5079.861		4
5079.871		4
5079.887		4
5079.97168		4
5079.97363		4
5079.977		4
5080.02		4
5080.09		4
5080.10547		4
5080.11426		4
5080.17139		4
5080.199		4
5080.25635		4
5080.362		4
5080.42041		4
5080.42432		4
5080.444		4
5080.484		4
5080.50244		4
5080.56		4
5080.764		4
5080.83838		4
5080.873		4
5081.001		4
5081.103		4
5081.10645		4
5081.136		4
5081.17871		4
5081.186		4
5081.193		4
5081.196		4
5081.40771		4
5081.44873		4
5081.55664		4
5081.56836		4
5081.59326		4
5081.616		4
5081.6167		4
5081.704		4
5081.81738		4
5081.93652		4
5082.115		4
5082.124		4
5082.166		4
5082.22754		4
5082.30371		4
5082.366		4
5082.49365		4
5082.51025		4
5082.525		4
5082.56934		4
5082.61133		4
5082.63135		4
5082.64453		4
5082.732		4
5082.80127		4
5082.855		4
5082.869		4
5082.87256		4
5082.875		4
5082.87744		4
5082.89551		4
5082.91455		4
5082.927		4
5082.99854		4
5082.99951		4
5083.03857		4
5083.11426		4
5083.14063		4
5083.17139		4
5083.194		4
5083.27734		4
5083.27832		4
5083.31738		4
5083.328		4
5083.3374		4
5083.40771		4
5083.44873		4
5083.461		4
5083.55273		4
5083.583		4
5083.59473		4
5083.63525		4
5083.739		4
5083.783		4
5083.794		4
5083.81		4
5083.866		4
5083.89844		4
5083.969		4
5084.189		4
5084.226		4
5084.25244		4
5084.29		4
5084.3125		4
5084.36475		4
5084.3667		4
5084.386		4
5084.403		4
5084.41162		4
5084.461		4
5084.493		4
5084.5293		4
5084.604		4
5084.608		4
5084.68652		4
5084.76758		4
5084.774		4
5084.77441		4
5084.78955		4
5084.80566		4
5084.887		4
5084.911		4
5084.91455		4
5084.94238		4
5084.957		4
5085.042		4
5085.05762		4
5085.109		4
5085.136		4
5085.172		4
5085.21143		4
5085.236		4
5085.274		4
5085.297		4
5085.338		4
5085.37842		4
5085.388		4
5085.446		4
5085.487		4
5085.52832		4
5085.56836		4
5085.6084		4
5085.63965		4
5085.658		4
5085.659		4
5085.66748		4
5085.72		4
5085.74463		4
5085.75342		4
5085.794		4
5085.82373		4
5085.931		4
5085.95557		4
5086.002		4
5086.048		4
5086.07471		4
5086.102		4
5086.10645		4
5086.16943		4
5086.182		4
5086.362		4
5086.431		4
5086.452		4
5086.515		4
5086.526		4
5086.549		4
5086.558		4
5086.57		4
5086.594		4
5086.60547		4
5086.65		4
5086.65137		4
5086.67041		4
5086.677		4
5086.694		4
5086.70654		4
5086.7124		4
5086.722		4
5086.76563		4
5086.839		4
5086.848		4
5086.849		4
5086.876		4
5086.877		4
5086.891		4
5086.909		4
5086.90967		4
5086.918		4
5086.923		4
5086.948		4
5087.02246		4
5087.044		4
5087.176		4
5087.187		4
5087.222		4
5087.29346		4
5087.312		4
5087.37354		4
5087.38574		4
5087.41553		4
5087.43555		4
5087.477		4
5087.498		4
5087.585		4
5087.594		4
5087.646		4
5087.70166		4
5087.796		4
5087.887		4
5087.93848		4
5087.989		4
5088.05029		4
5088.08057		4
5088.139		4
5088.211		4
5088.33154		4
5088.3374		4
5088.35254		4
5088.466		4
5088.55859		4
5088.665		4
5088.768		4
5088.798		4
5088.819		4
5088.903		4
5088.952		4
5088.988		4
5089.07764		4
5089.10156		4
5089.13428		4
5089.19336		4
5089.256		4
5089.27148		4
5089.33838		4
5089.349		4
5089.371		4
5089.375		4
5089.416		4
5089.46045		4
5089.52148		4
5089.553		4
5089.555		4
5089.58		4
5089.593		4
5089.691		4
5089.696		4
5089.703		4
5089.70752		4
5089.72168		4
5089.73828		4
5089.825		4
5089.889		4
5089.8916		4
5089.91		4
5089.918		4
5089.92334		4
5089.93164		4
5089.94873		4
5090.012		4
5090.012		4
5090.02		4
5090.025		4
5090.07275		4
5090.076		4
5090.08		4
5090.09229		4
5090.10645		4
5090.141		4
5090.287		4
5090.37451		4
5090.436		4
5090.534		4
5090.585		4
5090.618		4
5090.684		4
5090.76563		4
5090.806		4
5090.822		4
5090.827		4
5090.8335		4
5090.90674		4
5090.9126		4
5090.948		4
5090.949		4
5090.963		4
5091.04248		4
5091.237		4
5091.24365		4
5091.26074		4
5091.268		4
5091.30029		4
5091.30225		4
5091.364		4
5091.369		4
5091.3833		4
5091.38574		4
5091.389		4
5091.39746		4
5091.419		4
5091.44434		4
5091.47656		4
5091.518		4
5091.52148		4
5091.52539		4
5091.536		4
5091.54053		4
5091.5957		4
5091.603		4
5091.61572		4
5091.631		4
5091.77832		4
5091.81738		4
5091.892		4
5091.918		4
5091.98438		4
5091.98926		4
5092.042		4
5092.065		4
5092.154		4
5092.18359		4
5092.259		4
5092.26563		4
5092.27539		4
5092.298		4
5092.36475		4
5092.405		4
5092.436		4
5092.5415		4
5092.60059		4
5092.61035		4
5092.6123		4
5092.62842		4
5092.663		4
5092.68848		4
5092.757		4
5092.771		4
5092.78027		4
5092.78369		4
5092.83252		4
5092.893		4
5092.92529		4
5093.12451		4
5093.13672		4
5093.191		4
5093.23828		4
5093.285		4
5093.3		4
5093.366		4
5093.429		4
5093.50537		4
5093.58936		4
5093.6084		4
5093.6167		4
5093.75537		4
5093.779		4
5093.812		4
5093.837		4
5093.865		4
5093.885		4
5093.9043		4
5093.90771		4
5093.95264		4
5093.98145		4
5094.17041		4
5094.17773		4
5094.191		4
5094.29834		4
5094.356		4
5094.382		4
5094.39746		4
5094.40332		4
[truncated: 15,537 more rows]
