# Supplementary material for: A droplet digital PCR (ddPCR) assay to detect Helicoverpa armigera (Lepidoptera: Noctuidae) in bulk trap samples
Source: PLoS One. 2017 May 31;12(5):e0178704. doi: 10.1371/journal.pone.0178704 (PMC5451079; doi:10.1371/journal.pone.0178704)
Supplement: S3 Table — (ZIP) [file pone.0178704.s003.zip › H armigera only.csv]

Ch1 Amplitude	Ch2 Amplitude	Cluster
4179.50244		4
5147.06055		4
5294.11572		4
5322.70264		4
5378.80029		4
5384.522		4
5391.82031		4
5407.316		4
5424.09863		4
5438.829		4
5443.74268		4
5448.336		4
5483.60938		4
5491.847		4
5492.20264		4
5495.416		4
5495.961		4
5498.815		4
5500.255		4
5506.52246		4
5509.152		4
5519.851		4
5527.43848		4
5529.643		4
5533.126		4
5533.75732		4
5540.45557		4
5541.171		4
5546.26953		4
5548.66748		4
5551.29639		4
5552.533		4
5553.0376		4
5557.527		4
5557.654		4
5557.903		4
5562.156		4
5562.645		4
5565.256		4
5567.36572		4
5571.734		4
5572.33252		4
5575.09326		4
5575.943		4
5576.60156		4
5577.17773		4
5577.339		4
5577.411		4
5577.90674		4
5577.99		4
5578.19238		4
5580.671		4
5581.135		4
5585.424		4
5586.574		4
5587.539		4
5588.0957		4
5589.61572		4
5594.16846		4
5594.972		4
5595.09961		4
5595.25		4
5597.28271		4
5599.129		4
5600.00342		4
5601.6377		4
5602.47363		4
5604.66455		4
5604.79053		4
5605.736		4
5606.09766		4
5608.97559		4
5610.10352		4
5610.85352		4
5610.956		4
5616.546		4
5616.86426		4
5618.00928		4
5619.367		4
5619.722		4
5620.069		4
5622.214		4
5622.718		4
5622.943		4
5624.161		4
5624.65039		4
5626.00928		4
5626.48		4
5626.641		4
5627.57275		4
5627.613		4
5628.559		4
5628.81543		4
5628.891		4
5631.02734		4
5631.7085		4
5631.965		4
5632.50244		4
5632.98047		4
5633.303		4
5634.383		4
5635.57129		4
5636.65771		4
5637.03174		4
5637.43848		4
5637.92139		4
5638.65		4
5639.85645		4
5640.37939		4
5641.292		4
5642.79443		4
5643.87451		4
5644.522		4
5644.88135		4
5645.78174		4
5645.885		4
5645.96533		4
5646.19775		4
5646.35938		4
5646.72949		4
5648.65625		4
5649.17529		4
5651.19141		4
5651.52148		4
5652.45947		4
5652.82959		4
5652.89		4
5653.34326		4
5653.696		4
5654.048		4
5654.80566		4
5656.688		4
5657.251		4
5657.52148		4
5657.55127		4
5657.79932		4
5658.41357		4
5659.565		4
5663.2334		4
5665.12		4
5665.41943		4
5667.30371		4
5667.408		4
5668.81152		4
5669.759		4
5670.88574		4
5672.556		4
5673.07227		4
5673.34863		4
5673.576		4
5674.461		4
5675.401		4
5676.57227		4
5676.924		4
5677.128		4
5677.66357		4
5678.16064		4
5678.349		4
5678.58545		4
5680.11426		4
5680.27637		4
5681.19043		4
5681.712		4
5683.465		4
5683.866		4
5684.72266		4
5684.92041		4
5685.37549		4
5686.47		4
5686.689		4
5690.164		4
5690.43066		4
5690.431		4
5690.61865		4
5690.634		4
5690.963		4
5691.24365		4
5691.53027		4
5692.92334		4
5693.92432		4
5693.926		4
5694.95361		4
5695.681		4
5696.428		4
5697.112		4
5697.433		4
5697.49463		4
5698.09961		4
5698.2793		4
5698.95947		4
5699.173		4
5699.781		4
5699.79736		4
5700.32471		4
5700.325		4
5700.60938		4
5700.749		4
5702.808		4
5702.882		4
5703.674		4
5704.4165		4
5704.8457		4
5705.28271		4
5705.857		4
5707.46729		4
5707.60449		4
5707.65771		4
5707.739		4
5708.28174		4
5710.133		4
5710.268		4
5711.308		4
5711.421		4
5711.92139		4
5713.09375		4
5713.684		4
5713.99365		4
5714.04541		4
5714.19873		4
5714.44434		4
5714.907		4
5715.287		4
5715.44531		4
5715.762		4
5716.178		4
5716.772		4
5716.929		4
5717.002		4
5717.42871		4
5718.395		4
5718.638		4
5719.03027		4
5719.838		4
5721.178		4
5721.945		4
5722.017		4
5722.105		4
5722.273		4
5722.427		4
5723.31738		4
5723.47754		4
5723.746		4
5724.131		4
5724.73242		4
5725.324		4
5725.59229		4
5726.13135		4
5726.243		4
5726.31738		4
5727.43848		4
5728.00732		4
5728.04541		4
5728.38965		4
5729.49365		4
5730.28027		4
5730.46436		4
5730.47363		4
5730.91553		4
5730.94434		4
5731.47949		4
5731.7666		4
5731.84473		4
5732.00049		4
5732.224		4
5733.507		4
5733.80273		4
5733.819		4
5733.97754		4
5734.02148		4
5734.27441		4
5734.40625		4
5734.44		4
5736.07373		4
5736.23047		4
5736.47168		4
5736.68457		4
5737.13135		4
5737.21045		4
5737.239		4
5737.41357		4
5737.945		4
5738.01172		4
5738.126		4
5738.25732		4
5738.44238		4
5738.471		4
5739.34961		4
5739.91846		4
5740.081		4
5740.70557		4
5740.753		4
5740.77		4
5740.93848		4
5740.988		4
5741.36035		4
5741.406		4
5741.59375		4
5741.889		4
5741.899		4
5742.16357		4
5742.54		4
5742.59473		4
5742.65527		4
5742.702		4
5742.929		4
5743.03271		4
5743.09		4
5743.473		4
5743.86572		4
5743.944		4
5744.11426		4
5744.208		4
5744.32275		4
5744.48975		4
5744.533		4
5744.96045		4
5745.19141		4
5745.61865		4
5745.813		4
5746.45947		4
5746.674		4
5746.822		4
5746.834		4
5746.97949		4
5747.12		4
5747.72		4
5747.84131		4
5747.858		4
5748.30273		4
5748.62646		4
5748.643		4
5748.85254		4
5748.883		4
5749.07861		4
5749.16455		4
5749.446		4
5749.56641		4
5749.964		4
5749.974		4
5750.39648		4
5750.54443		4
5750.55469		4
5750.58		4
5751.08643		4
5751.478		4
5752.095		4
5752.268		4
5752.528		4
5753.10352		4
5753.5127		4
5753.52344		4
5754.482		4
5754.60547		4
5754.76367		4
5754.824		4
5755.22754		4
5755.523		4
5755.56152		4
5755.577		4
5755.592		4
5755.74561		4
5756.29		4
5756.362		4
5756.63037		4
5757.594		4
5758.33936		4
5758.935		4
5759.476		4
5759.679		4
5759.79541		4
5760.049		4
5760.179		4
5760.185		4
5760.836		4
5760.951		4
5760.96533		4
5761.477		4
5761.75		4
5761.842		4
5762.19531		4
5762.78027		4
5762.96631		4
5763.22		4
5763.293		4
5764.07227		4
5764.343		4
5764.77148		4
5764.89648		4
5765.091		4
5765.187		4
5765.592		4
5765.76758		4
5766.17725		4
5766.558		4
5767.17871		4
5768.34375		4
5768.70264		4
5768.70947		4
5768.83154		4
5768.88		4
5769.446		4
5769.45654		4
5769.516		4
5769.835		4
5769.8667		4
5770.02734		4
5770.141		4
5770.64		4
5770.697		4
5771.373		4
5771.41064		4
5771.47949		4
5771.54053		4
5771.62354		4
5771.8457		4
5772.3916		4
5772.84863		4
5772.855		4
5773.24463		4
5773.361		4
5773.757		4
5773.867		4
5773.945		4
5773.99951		4
5774.329		4
5774.34668		4
5774.45		4
5774.885		4
5775.04541		4
5775.343		4
5775.416		4
5775.8916		4
5775.89551		4
5775.99561		4
5776.011		4
5776.117		4
5776.19238		4
5776.233		4
5776.292		4
5776.57959		4
5776.61865		4
5776.70459		4
5776.971		4
5776.974		4
5777.10254		4
5777.458		4
5777.53467		4
5777.732		4
5777.812		4
5777.92		4
5778.08		4
5778.22		4
5778.241		4
5778.25732		4
5778.73828		4
5779.27637		4
5779.42432		4
5779.52246		4
5779.557		4
5780.01074		4
5780.222		4
5780.44043		4
5780.539		4
5780.68457		4
5780.84375		4
5780.86328		4
5780.921		4
5781.21973		4
5781.28467		4
5781.62939		4
5781.639		4
5781.8623		4
5782.055		4
5782.305		4
5782.44873		4
5782.662		4
5782.94873		4
5783.07129		4
5783.092		4
5783.294		4
5783.34229		4
5783.49951		4
5783.554		4
5783.751		4
5783.825		4
5783.886		4
5783.89941		4
5784.463		4
5784.53125		4
5784.996		4
5785.32275		4
5785.46729		4
5786.319		4
5786.396		4
5786.76465		4
5786.805		4
5787.02539		4
5787.066		4
5787.175		4
5787.20557		4
5787.488		4
5787.558		4
5787.755		4
5787.77		4
5787.862		4
5788.091		4
5788.112		4
5788.299		4
5788.329		4
5788.73		4
5788.768		4
5788.978		4
5789.04736		4
5789.2207		4
5789.47852		4
5789.51025		4
5790.007		4
5790.11		4
5790.402		4
5790.485		4
5790.697		4
5790.81934		4
5790.86572		4
5790.94531		4
5791.125		4
5791.1665		4
5791.42236		4
5791.555		4
5791.84131		4
5792.11133		4
5792.36768		4
5792.66748		4
5793.037		4
5793.089		4
5793.80469		4
5793.849		4
5793.889		4
5793.92627		4
5794.23633		4
5794.28857		4
5794.34375		4
5794.40625		4
5794.616		4
5794.616		4
5794.66553		4
5794.685		4
5794.867		4
5794.943		4
5795.091		4
5795.22		4
5795.495		4
5795.68848		4
5795.78369		4
5795.95361		4
5795.96436		4
5795.985		4
5795.99072		4
5796.02148		4
5796.421		4
5796.474		4
5796.62549		4
5796.909		4
5797.19238		4
5797.30566		4
5797.379		4
5797.65869		4
5797.794		4
5797.989		4
5798.02539		4
5798.30957		4
5798.362		4
5798.386		4
5798.398		4
5798.47363		4
5798.48		4
5798.66162		4
5798.79053		4
5798.825		4
5799.326		4
5799.564		4
5799.727		4
5799.803		4
5799.86572		4
5799.88574		4
5799.982		4
5800.13232		4
5800.16		4
5800.319		4
5800.32		4
5800.344		4
5800.37646		4
5800.382		4
5800.429		4
5800.704		4
5800.754		4
5800.86035		4
5800.86133		4
5800.87158		4
5800.94629		4
5801.0625		4
5801.13232		4
5801.241		4
5801.314		4
5801.49268		4
5801.596		4
5801.65527		4
5801.705		4
5801.723		4
5802.40771		4
5802.419		4
5802.715		4
5802.739		4
5802.77441		4
5802.82568		4
5802.91455		4
5803.16357		4
5803.324		4
5803.681		4
5803.902		4
5804.21631		4
5804.49268		4
5804.6377		4
5804.68652		4
5804.75244		4
5804.8877		4
5805.131		4
5805.207		4
5805.45361		4
5805.55469		4
5805.657		4
5805.682		4
5805.739		4
5805.849		4
5806.174		4
5806.63525		4
5806.822		4
5806.8457		4
5806.856		4
5806.947		4
5807.2124		4
5807.53662		4
5807.563		4
5807.663		4
5807.696		4
5807.80225		4
5808.04541		4
5808.07		4
5808.118		4
5808.122		4
5808.26758		4
5808.28467		4
5808.32		4
5808.3457		4
5808.404		4
5808.405		4
5808.665		4
5808.681		4
5808.759		4
5808.93652		4
5809.002		4
5809.023		4
5809.28662		4
5809.307		4
5809.402		4
5809.533		4
5809.534		4
5809.54346		4
5809.63135		4
5809.72461		4
5810.05664		4
5810.06348		4
5810.089		4
5810.119		4
5810.15		4
5810.37354		4
5810.394		4
5810.596		4
5811.58057		4
5811.69434		4
5811.756		4
5811.802		4
5811.89		4
5812.18		4
5812.24365		4
5812.552		4
5812.58643		4
5812.67334		4
5812.788		4
5812.88965		4
5813.015		4
5813.05762		4
5813.184		4
5813.20947		4
5813.54834		4
5813.592		4
5813.68457		4
5813.823		4
5813.86865		4
5813.9707		4
5814.08838		4
5814.2627		4
5814.735		4
5815.338		4
5815.49951		4
5815.637		4
5815.69141		4
5815.777		4
5815.78369		4
5816.054		4
5816.29541		4
5816.45361		4
5816.817		4
5816.93945		4
5817.06543		4
5817.06836		4
5817.104		4
5817.818		4
5817.83643		4
5817.925		4
5817.927		4
5818.2085		4
5818.25		4
5818.37		4
5818.372		4
5818.677		4
5818.71338		4
5818.88672		4
5819.03		4
5819.086		4
5819.23047		4
5819.25537		4
5819.634		4
5819.647		4
5819.652		4
5819.94775		4
5819.96826		4
5820.07227		4
5820.172		4
5820.20264		4
5820.206		4
5820.22656		4
5820.489		4
5820.676		4
5821.03271		4
5821.34229		4
5821.348		4
5821.41064		4
5821.42		4
5821.53955		4
5821.55469		4
5821.641		4
5821.779		4
5821.7793		4
5821.845		4
5822.042		4
5822.065		4
5822.21045		4
5822.2666		4
5822.36768		4
5822.642		4
5823.25		4
5823.264		4
5823.414		4
5823.52148		4
5823.598		4
5823.611		4
5823.64844		4
5823.99463		4
5824.246		4
5824.292		4
5824.413		4
5824.547		4
5824.64453		4
5824.96338		4
5824.99854		4
5825.01855		4
5825.08643		4
5825.317		4
5825.364		4
5825.50342		4
5825.577		4
5825.87744		4
5825.93164		4
5825.93555		4
5826.089		4
5826.129		4
5826.21826		4
5826.28027		4
5826.464		4
5826.48535		4
5826.503		4
5826.74		4
5826.752		4
5826.97656		4
5827.348		4
5827.36572		4
5827.6084		4
5827.771		4
5827.838		4
5827.975		4
5828.364		4
5828.43555		4
5828.56738		4
5828.62939		4
5828.722		4
5828.72852		4
5828.911		4
5828.95459		4
5829.287		4
5829.3125		4
5829.363		4
5829.616		4
5829.62646		4
5829.80566		4
5829.938		4
5830.045		4
5830.06445		4
5830.252		4
5830.281		4
5830.31543		4
5830.436		4
5830.48438		4
5830.824		4
5830.84668		4
5830.85254		4
5830.87256		4
5830.908		4
5830.954		4
5831.19775		4
5831.476		4
5831.594		4
5831.631		4
5831.793		4
5831.858		4
5831.87		4
5832.01172		4
5832.268		4
5832.373		4
5832.55859		4
5832.64453		4
5832.71		4
5832.891		4
5832.915		4
5832.92139		4
5832.9707		4
5833.31445		4
5833.32		4
5833.351		4
5833.47168		4
5833.52734		4
5833.667		4
5834.178		4
5834.37451		4
5834.492		4
5834.57666		4
5834.7417		4
5834.853		4
5834.89063		4
5834.91748		4
5834.964		4
5834.99658		4
5835.018		4
5835.204		4
5835.44629		4
5835.49561		4
5835.63525		4
5835.751		4
5835.83643		4
5835.9126		4
5835.98975		4
5836.20264		4
5836.22852		4
5836.527		4
5836.559		4
5836.58252		4
5836.58447		4
5836.668		4
5836.82373		4
5836.83545		4
5837.04053		4
5837.1377		4
5837.168		4
5837.197		4
5837.303		4
5837.63867		4
5837.733		4
5837.7583		4
5837.80762		4
5837.85938		4
5837.89453		4
5838.14648		4
5838.244		4
5838.379		4
5838.435		4
5838.47461		4
5838.53662		4
5838.563		4
5838.748		4
5838.987		4
5839.07568		4
5839.372		4
5839.47949		4
5839.525		4
5839.835		4
5840.03		4
5840.12646		4
5840.165		4
5840.20459		4
5840.21973		4
5840.32373		4
5840.407		4
5840.485		4
5840.58643		4
5840.644		4
5840.667		4
5840.67725		4
5840.74658		4
5840.871		4
5840.913		4
5841.03125		4
5841.183		4
5841.19629		4
5841.221		4
5841.34766		4
5841.37061		4
5841.508		4
5841.58545		4
5841.748		4
5841.806		4
5841.9		4
5842.272		4
5842.427		4
5842.44336		4
5842.51025		4
5842.593		4
5842.7915		4
5842.95557		4
5843.065		4
5843.06836		4
5843.09375		4
5843.27539		4
5843.39258		4
5843.80273		4
5844.021		4
5844.05225		4
5844.09473		4
5844.153		4
5844.223		4
5844.30225		4
5844.30469		4
5844.381		4
5844.58252		4
5844.88428		4
5844.92969		4
5845.17		4
5845.2085		4
5845.285		4
5845.431		4
5845.52246		4
5845.72656		4
5846.02051		4
5846.03027		4
5846.09326		4
5846.121		4
5846.194		4
5846.28		4
5846.30957		4
5846.43		4
5846.59326		4
5846.621		4
5846.93652		4
5846.965		4
5846.9873		4
5847.204		4
5847.50342		4
5847.8667		4
5847.93359		4
5848.003		4
5848.00342		4
5848.004		4
5848.058		4
5848.11133		4
5848.68945		4
5848.69043		4
5848.777		4
5848.82275		4
5848.88		4
5848.95459		4
5849.09473		4
5849.1875		4
5849.22266		4
5849.254		4
5849.55469		4
5849.62354		4
5849.795		4
5849.951		4
5850.361		4
5850.90039		4
5850.913		4
5850.987		4
5851.04053		4
5851.173		4
5851.281		4
5851.303		4
5851.444		4
5851.4917		4
5851.534		4
5851.796		4
5851.91455		4
5852.12451		4
5852.15625		4
5852.17139		4
5852.18066		4
5852.25732		4
5852.448		4
5852.54834		4
5852.58936		4
5852.627		4
5852.67773		4
5852.88		4
5852.95		4
5853.012		4
5853.044		4
5853.144		4
5853.19		4
5853.39941		4
5853.69971		4
5853.79248		4
5853.816		4
5853.82275		4
5853.859		4
5853.86865		4
5854.028		4
5854.061		4
5854.078		4
5854.11328		4
5854.121		4
5854.595		4
5854.695		4
5854.7373		4
5854.81836		4
5854.86		4
5854.865		4
5854.8916		4
5854.96338		4
5855.021		4
5855.031		4
5855.15771		4
5855.19629		4
5855.22363		4
5855.34668		4
5855.422		4
5855.545		4
5855.6543		4
5855.677		4
5855.67969		4
5855.76367		4
5855.94238		4
5856.06641		4
5856.178		4
5856.19531		4
5856.217		4
5856.338		4
5856.364		4
5856.436		4
5856.77		4
5856.892		4
5857.183		4
5857.2417		4
5857.29932		4
5857.587		4
5857.61475		4
5857.674		4
5857.849		4
5857.96875		4
5858.06445		4
5858.192		4
5858.20459		4
5858.214		4
5858.24951		4
5858.31641		4
5858.3623		4
5858.439		4
5858.56055		4
5858.76758		4
5858.782		4
5858.79736		4
5858.96436		4
5859.0127		4
5859.085		4
5859.13		4
5859.22559		4
5859.22754		4
5859.243		4
5859.39355		4
5859.44141		4
5859.449		4
5859.65527		4
5859.7627		4
5859.8		4
5860.005		4
5860.14355		4
5860.30469		4
5860.35254		4
5860.377		4
5860.486		4
5860.5376		4
5860.6		4
5860.752		4
5860.813		4
5861.001		4
5861.007		4
5861.06641		4
5861.10547		4
5861.114		4
5861.157		4
5861.17334		4
5861.19336		4
5861.26563		4
5861.43		4
5861.469		4
5861.49854		4
5861.50146		4
5861.617		4
5861.718		4
5861.82		4
5861.89453		4
5862.00732		4
5862.403		4
5862.41064		4
5862.42041		4
5862.42773		4
5862.436		4
5862.68848		4
5863.022		4
5863.08643		4
5863.25635		4
5863.276		4
5863.39746		4
5863.58252		4
5863.674		4
5863.93652		4
5864.126		4
5864.142		4
5864.145		4
5864.14941		4
5864.23145		4
5864.27148		4
5864.327		4
5864.354		4
5864.36475		4
5864.37354		4
5864.823		4
5864.934		4
5865.20361		4
5865.44971		4
5865.4624		4
5865.58643		4
5865.58936		4
5865.595		4
5865.595		4
5865.70459		4
5865.9707		4
5865.97168		4
5866.327		4
5866.56934		4
5866.582		4
5866.61963		4
5866.63525		4
5866.763		4
5866.80566		4
5866.97852		4
5867.11		4
5867.285		4
5867.366		4
5867.376		4
5867.58545		4
5867.70264		4
5867.743		4
5867.905		4
5867.916		4
5867.98242		4
5868.138		4
5868.254		4
5868.264		4
5868.39453		4
5868.421		4
5868.677		4
5868.679		4
5868.75732		4
5868.85742		4
5868.89453		4
5868.93848		4
5868.97461		4
5869.05469		4
5869.199		4
5869.30664		4
5869.73242		4
5869.76		4
5869.781		4
5869.79639		4
5869.844		4
5869.932		4
5869.9707		4
5869.9873		4
5870.10059		4
5870.121		4
5870.13965		4
5870.236		4
5870.292		4
5870.471		4
5870.65869		4
5870.765		4
5870.82568		4
5870.83936		4
5870.97168		4
5871.069		4
5871.10742		4
5871.289		4
5871.4873		4
5871.66064		4
5871.67432		4
5871.69629		4
5871.72949		4
5871.756		4
5871.89551		4
5871.937		4
5871.975		4
5872.141		4
5872.17139		4
5872.17969		4
5872.30957		4
5872.451		4
5872.59766		4
5872.654		4
5872.726		4
5873.02832		4
5873.084		4
5873.08545		4
5873.281		4
5873.29248		4
5873.343		4
5873.38574		4
5873.40674		4
5873.538		4
5873.541		4
5873.676		4
5873.68		4
5873.746		4
5873.78662		4
5873.814		4
5874.004		4
5874.014		4
5874.12158		4
5874.21143		4
5874.23438		4
5874.269		4
5874.463		4
5874.724		4
5874.77		4
5875.004		4
5875.01367		4
5875.10742		4
5875.154		4
5875.18555		4
5875.25439		4
5875.32031		4
5875.349		4
5875.67334		4
5875.693		4
5875.728		4
5875.744		4
5875.85352		4
5875.97168		4
5875.98926		4
5876.00439		4
5876.18066		4
5876.389		4
5876.481		4
5876.656		4
5876.68164		4
5876.80762		4
5876.84		4
5876.979		4
5877.16455		4
5877.17041		4
5877.296		4
5877.49951		4
5877.61768		4
5877.79053		4
5877.958		4
5877.98828		4
5877.992		4
5878.02246		4
5878.175		4
5878.2085		4
5878.23		4
5878.272		4
5878.28		4
5878.31641		4
5878.34961		4
5878.385		4
5878.59326		4
5878.68		4
5878.68457		4
5878.73633		4
5878.76855		4
5878.85059		4
5878.863		4
5878.876		4
5879.096		4
5879.434		4
5879.516		4
5879.66553		4
5879.72949		4
5879.815		4
5879.853		4
5879.88		4
5880.17432		4
5880.35547		4
5880.647		4
5880.74365		4
5880.85742		4
5881.19727		4
5881.21533		4
5881.39551		4
5881.427		4
5881.52539		4
5881.55273		4
5881.557		4
5881.927		4
5882.061		4
5882.099		4
5882.10449		4
5882.279		4
5882.502		4
5882.587		4
5882.596		4
5882.60645		4
5882.63965		4
5882.651		4
5882.71045		4
5882.7876		4
5882.80225		4
5882.881		4
5883.11768		4
5883.165		4
5883.239		4
5883.254		4
5883.308		4
5883.37158		4
5883.42627		4
5883.447		4
5883.539		4
5883.78955		4
5883.888		4
5883.899		4
5884.064		4
5884.178		4
5884.18164		4
5884.205		4
5884.34131		4
5884.462		4
5884.57129		4
5884.60938		4
5884.629		4
5884.688		4
5885.071		4
5885.128		4
5885.262		4
5885.314		4
5885.444		4
5885.56152		4
5885.60742		4
5885.81055		4
5885.81641		4
5885.844		4
5885.85938		4
5885.912		4
5885.987		4
5885.99854		4
5886.01172		4
5886.045		4
5886.057		4
5886.393		4
5886.519		4
5886.60449		4
5886.646		4
5886.74365		4
5886.96436		4
5886.96973		4
5887.19336		4
5887.21338		4
5887.295		4
5887.297		4
5887.30225		4
5887.30371		4
5887.38672		4
5887.39844		4
5887.45361		4
5887.582		4
5887.81445		4
5887.834		4
5887.94629		4
5888.00049		4
5888.002		4
5888.01		4
5888.181		4
5888.309		4
5888.38037		4
5888.411		4
5888.41846		4
5888.531		4
5888.703		4
5888.857		4
5888.90332		4
5888.90771		4
5889.01465		4
5889.0874		4
5889.136		4
5889.18		4
5889.33545		4
5889.433		4
5889.535		4
5889.545		4
5889.608		4
5889.658		4
5889.666		4
5889.79		4
5889.963		4
5890.12646		4
5890.22559		4
5890.36328		4
5890.52539		4
5890.537		4
5890.644		4
5890.653		4
5890.699		4
5890.72559		4
5890.75146		4
5890.80029		4
5890.81445		4
5890.82129		4
5890.887		4
5890.9873		4
5890.99365		4
5891.042		4
5891.12451		4
5891.14		4
5891.15674		4
5891.312		4
5891.313		4
5891.31738		4
5891.361		4
5891.46533		4
5891.47		4
5891.492		4
5891.659		4
5891.787		4
5891.892		4
5892.01025		4
5892.01758		4
5892.07568		4
5892.11768		4
5892.1665		4
5892.193		4
5892.302		4
5892.355		4
5892.35742		4
5892.374		4
5892.506		4
5892.527		4
5892.77637		4
5892.783		4
5892.86		4
5892.941		4
5893.067		4
5893.18		4
5893.18555		4
5893.225		4
5893.507		4
5893.523		4
5893.54639		4
5893.571		4
5893.88672		4
5894.02		4
5894.07373		4
5894.07471		4
5894.1		4
5894.211		4
5894.23145		4
5894.238		4
5894.402		4
5894.55225		4
5894.646		4
5895.11963		4
5895.228		4
5895.3335		4
5895.35059		4
5895.462		4
5895.55127		4
5895.58936		4
5895.61035		4
5895.67334		4
5895.80127		4
5895.84		4
5895.86426		4
5896.004		4
5896.13574		4
5896.33545		4
5896.794		4
5896.84		4
5896.841		4
5896.86963		4
5896.877		4
5896.88428		4
5896.89453		4
5897.14		4
5897.17969		4
5897.315		4
5897.324		4
5897.40869		4
5897.55273		4
5897.714		4
5897.82471		4
5897.86035		4
5898.074		4
5898.10742		4
5898.187		4
5898.241		4
5898.39746		4
5898.62158		4
5898.654		4
5898.667		4
5898.69141		4
5898.72949		4
5898.833		4
5898.884		4
5899.016		4
5899.065		4
5899.11		4
5899.305		4
5899.715		4
5899.744		4
5899.88135		4
5899.88428		4
5900.003		4
5900.00342		4
5900.17725		4
5900.19434		4
5900.26025		4
5900.384		4
5900.45361		4
5900.475		4
5900.67529		4
5900.754		4
5900.839		4
5900.945		4
5901.06055		4
5901.16846		4
5901.195		4
5901.411		4
5901.423		4
5901.54834		4
5901.57373		4
5901.725		4
5901.84131		4
5901.9126		4
5901.96		4
5902.04248		4
5902.063		4
5902.111		4
5902.14551		4
5902.152		4
5902.15234		4
5902.21875		4
5902.2793		4
5902.334		4
5902.39063		4
5902.597		4
5902.81055		4
5902.961		4
5903.178		4
5903.43652		4
5903.448		4
5903.56934		4
5903.59961		4
5903.63965		4
5903.70068		4
5903.71875		4
5903.726		4
5903.821		4
5903.85938		4
5903.87158		4
5903.95947		4
5904.003		4
5904.06152		4
5904.1416		4
5904.28		4
5904.29346		4
5904.30469		4
5904.473		4
5904.67529		4
5904.794		4
5904.839		4
5904.84326		4
5904.873		4
5904.93652		4
5904.94873		4
5904.964		4
5905.026		4
5905.042		4
5905.134		4
5905.14844		4
5905.251		4
5905.5127		4
5905.539		4
5905.689		4
5905.689		4
5905.783		4
5905.8335		4
5905.928		4
5906.019		4
5906.3667		4
5906.465		4
5906.4707		4
5906.53174		4
5906.567		4
5906.672		4
5906.783		4
5906.9		4
5906.91162		4
5907.204		4
5907.344		4
5907.356		4
5907.357		4
5907.37061		4
5907.394		4
5907.72		4
5907.853		4
5907.85938		4
5907.92139		4
5908.029		4
5908.24854		4
5908.461		4
5908.53955		4
5908.618		4
5908.76465		4
5909.18164		4
5909.27246		4
5909.3335		4
5909.41		4
5909.55859		4
5909.60449		4
5909.7915		4
5909.836		4
5910.09		4
5910.09375		4
5910.10156		4
5910.17139		4
5910.22168		4
5910.22754		4
5910.23633		4
5910.289		4
5910.389		4
5910.612		4
5910.718		4
5910.726		4
5910.76172		4
5910.76855		4
5910.983		4
5911.07959		4
5911.08252		4
5911.179		4
5911.20459		4
5911.43066		4
5911.45557		4
5911.534		4
5911.54443		4
5911.62451		4
5911.62744		4
5911.67432		4
5911.75732		4
5911.80029		4
5911.853		4
5911.878		4
5912.02246		4
5912.148		4
5912.22		4
5912.292		4
5912.33057		4
5912.33545		4
5912.384		4
5912.48438		4
5912.55225		4
5912.57373		4
5912.58936		4
5912.698		4
5912.86865		4
5913.088		4
5913.11328		4
5913.20166		4
5913.31934		4
5913.51172		4
5913.512		4
5913.57		4
5913.669		4
5913.696		4
5913.783		4
5913.854		4
5913.861		4
5913.91846		4
5913.922		4
5914.00342		4
5914.164		4
5914.32764		4
5914.35156		4
5914.45		4
5914.586		4
5914.59		4
5914.61133		4
5914.61768		4
5914.667		4
5914.69531		4
5914.765		4
5914.8584		4
5914.8584		4
5914.922		4
5914.92969		4
5914.94141		4
5915.125		4
5915.171		4
5915.17334		4
5915.26025		4
5915.292		4
5915.367		4
5915.38672		4
5915.52148		4
5915.607		4
5915.715		4
5915.7876		4
5915.94434		4
5915.99561		4
5916.04346		4
5916.16455		4
5916.234		4
5916.426		4
5916.49365		4
5916.506		4
5916.528		4
5916.715		4
5916.823		4
5916.97266		4
5917.05469		4
5917.14941		4
5917.17725		4
5917.32227		4
5917.34131		4
5917.344		4
5917.476		4
5917.52246		4
5917.7876		4
5917.84668		4
5917.911		4
5917.9126		4
5917.91846		4
5917.944		4
5917.9707		4
5917.975		4
5918.03125		4
5918.209		4
5918.213		4
5918.35254		4
5918.375		4
5918.41455		4
5918.47461		4
5918.57031		4
5918.58447		4
5918.65332		4
5918.775		4
5918.978		4
5919.05957		4
5919.142		4
5919.22363		4
5919.269		4
5919.40771		4
5919.43		4
5919.481		4
5919.606		4
5919.751		4
5919.785		4
5919.941		4
5920.05566		4
5920.09229		4
5920.14648		4
5920.23828		4
5920.263		4
5920.416		4
5920.4707		4
5920.60742		4
5920.61035		4
5920.653		4
5920.708		4
5920.78467		4
5920.79834		4
5920.803		4
5921.029		4
5921.124		4
5921.137		4
5921.492		4
5921.54541		4
5921.55029		4
5921.58643		4
5921.608		4
5921.73535		4
5921.883		4
5922.194		4
5922.207		4
5922.405		4
5922.449		4
5922.45459		4
5922.56934		4
5922.587		4
5922.70166		4
5922.73926		4
5922.74268		4
5922.905		4
5922.913		4
5922.92		4
5922.984		4
5922.993		4
5923.09131		4
5923.106		4
5923.12549		4
5923.167		4
5923.187		4
5923.214		4
5923.32031		4
5923.321		4
5923.4043		4
5923.55664		4
5923.61572		4
5923.826		4
5923.941		4
5924.054		4
5924.19434		4
5924.38672		4
5924.40674		4
5924.48828		4
5924.517		4
5924.62256		4
5924.63232		4
5924.63232		4
5924.68		4
5924.756		4
5924.76855		4
5924.773		4
5924.885		4
5925.006		4
5925.02148		4
5925.11426		4
5925.155		4
5925.164		4
5925.17334		4
5925.18		4
5925.261		4
5925.276		4
5925.37842		4
5925.42334		4
5925.46143		4
5925.588		4
5925.63867		4
5925.73828		4
5925.739		4
5925.81738		4
5925.86572		4
5925.973		4
5926.137		4
5926.178		4
5926.191		4
5926.252		4
5926.28271		4
5926.35		4
5926.39844		4
5926.496		4
5926.502		4
5926.71875		4
5926.727		4
5926.802		4
5926.83545		4
5926.86133		4
5926.871		4
5926.90234		4
5927.2627		4
5927.35		4
5927.351		4
5927.374		4
5927.425		4
5927.48242		4
5927.552		4
5927.621		4
5927.808		4
5927.82373		4
5927.97266		4
5927.977		4
5927.98633		4
5928.07568		4
5928.15869		4
5928.16		4
5928.25732		4
5928.26758		4
5928.375		4
5928.41455		4
5928.43359		4
5928.46631		4
5928.49463		4
5928.51758		4
5928.582		4
5928.845		4
5928.90625		4
5928.92041		4
5928.95		4
5929.022		4
5929.108		4
5929.175		4
5929.224		4
5929.22949		4
5929.276		4
5929.37451		4
5929.41846		4
5929.47168		4
5929.90332		4
5929.911		4
5929.97168		4
5929.99268		4
5930.002		4
5930.16162		4
5930.166		4
5930.29053		4
5930.302		4
5930.316		4
5930.382		4
5930.3833		4
5930.4		4
5930.4707		4
5930.53174		4
5930.723		4
5930.72852		4
5930.883		4
5930.89941		4
5930.92725		4
5931.01025		4
5931.012		4
5931.026		4
5931.10938		4
5931.149		4
5931.25342		4
5931.33936		4
5931.4375		4
5931.67139		4
5931.773		4
5931.845		4
5931.85742		4
5931.975		4
5931.996		4
5932.01563		4
5932.11133		4
5932.15869		4
5932.16455		4
5932.20264		4
5932.20264		4
5932.28125		4
5932.45		4
5932.4834		4
5932.527		4
5932.82764		4
5932.92139		4
5932.94141		4
5933.172		4
5933.28467		4
5933.347		4
5933.3877		4
5933.5083		4
5933.60352		4
5933.724		4
5933.755		4
5933.79248		4
5933.837		4
5933.896		4
5934.012		4
5934.138		4
5934.217		4
5934.276		4
5934.347		4
5934.35059		4
5934.4873		4
5934.628		4
5934.72168		4
5934.74072		4
[truncated: 15,590 more rows]
