# Supplementary material for: A droplet digital PCR (ddPCR) assay to detect Helicoverpa armigera (Lepidoptera: Noctuidae) in bulk trap samples
Source: PLoS One. 2017 May 31;12(5):e0178704. doi: 10.1371/journal.pone.0178704 (PMC5451079; doi:10.1371/journal.pone.0178704)
Supplement: S3 Table — (ZIP) [file pone.0178704.s003.zip › H zea only.csv]

Ch1 Amplitude	Ch2 Amplitude	Cluster
1666.45911		4
2007.576		4
2342.76782		4
5035.217		4
5039.50244		4
5044.234		4
5044.91162		4
5046.472		4
5052.1626		4
5056.202		4
5058.473		4
5059.42334		4
5066.13672		4
5070.34668		4
5071.3335		4
5075.6665		4
5083.38232		4
5088.724		4
5089.76		4
5096.051		4
5101.98828		4
5103.00146		4
5103.11475		4
5106.04932		4
5111.56152		4
5114.161		4
5115.711		4
5116.348		4
5119.647		4
5130.94		4
5131.85938		4
5132.098		4
5137.58252		4
5138.75049		4
5139.21436		4
5140.23145		4
5142.684		4
5143.605		4
5144.31836		4
5144.61426		4
5144.69629		4
5145.537		4
5145.8833		4
5147.55469		4
5148.555		4
5149.154		4
5149.20068		4
5149.832		4
5150.8916		4
5151.48633		4
5152.44434		4
5153.60449		4
5154.31543		4
5158.21436		4
5158.606		4
5159.17871		4
5160.51465		4
5161.59229		4
5162.536		4
5162.756		4
5164.42334		4
5165.88		4
5167.189		4
5167.368		4
5168.021		4
5170.225		4
5170.69043		4
5171.415		4
5172.58447		4
5174.6416		4
5177.11133		4
5177.777		4
5177.995		4
5178.5957		4
5178.704		4
5180.573		4
5184.65771		4
5186.85449		4
5188.43262		4
5188.84033		4
5188.86133		4
5188.90625		4
5188.91		4
5190.92236		4
5191.2085		4
5191.591		4
5192.32861		4
5193.782		4
5194.481		4
5194.673		4
5194.74365		4
5194.83838		4
5195.12646		4
5195.32764		4
5195.47168		4
5197.069		4
5197.403		4
5197.651		4
5197.65967		4
5197.942		4
5198.967		4
5199.181		4
5199.415		4
5199.57373		4
5200.756		4
5201.06641		4
5201.50928		4
5201.56		4
5201.97852		4
5202.08643		4
5202.468		4
5203.732		4
5203.818		4
5204.35449		4
5204.35449		4
5204.387		4
5204.497		4
5205.357		4
5205.4873		4
5205.845		4
5206.358		4
5206.952		4
5207.214		4
5207.435		4
5208.53369		4
5208.642		4
5209.495		4
5209.858		4
5210.8877		4
5211.096		4
5212.05957		4
5212.098		4
5212.68945		4
5212.95		4
5214.24756		4
5214.991		4
5215.03125		4
5215.11426		4
5216.041		4
5216.444		4
5216.77246		4
5217.58545		4
5218.19727		4
5218.71729		4
5219.223		4
5219.63672		4
5220.6		4
5221.264		4
5221.42236		4
5221.518		4
5221.59131		4
5221.59229		4
5221.722		4
5222.52539		4
5222.69238		4
5222.832		4
5223.07275		4
5224.01855		4
5224.072		4
5224.158		4
5225.096		4
5225.761		4
5226.2207		4
5226.41162		4
5226.754		4
5228.238		4
5228.35		4
5230.051		4
5230.399		4
5230.71045		4
5231.475		4
5231.552		4
5232.398		4
5232.56836		4
5232.64355		4
5233.58545		4
5233.736		4
5233.85		4
5234.57129		4
5234.59766		4
5234.60254		4
5235.088		4
5235.24854		4
5235.49756		4
5235.94531		4
5236.00244		4
5236.27148		4
5236.38428		4
5236.6333		4
5237.18652		4
5237.61963		4
5238.24072		4
5238.324		4
5238.37158		4
5238.62158		4
5238.728		4
5239.51563		4
5239.619		4
5239.84033		4
5240.05957		4
5240.58838		4
5240.66357		4
5240.851		4
5241.32959		4
5241.717		4
5241.75928		4
5242.124		4
5242.369		4
5242.916		4
5242.9585		4
5242.999		4
5243.091		4
5243.115		4
5243.416		4
5243.69043		4
5243.727		4
5243.811		4
5243.8916		4
5243.901		4
5244.488		4
5244.61572		4
5244.80469		4
5245.67969		4
5245.83545		4
5246.387		4
5246.42236		4
5246.45		4
5246.949		4
5247.09326		4
5247.16		4
5247.59326		4
5247.692		4
5247.7124		4
5247.80957		4
5248.56348		4
5248.61475		4
5248.70557		4
5249.315		4
5249.60645		4
5250.006		4
5250.18945		4
5250.46729		4
5251.004		4
5251.28467		4
5252.10254		4
5252.163		4
5252.64648		4
5253.43848		4
5253.65625		4
5253.682		4
5254.801		4
5254.89355		4
5255.02441		4
5255.1333		4
5255.16943		4
5255.39063		4
5257.29932		4
5257.34131		4
5257.56836		4
5257.62		4
5257.88037		4
5257.943		4
5258.15967		4
5258.538		4
5258.55225		4
5259.01465		4
5259.09131		4
5259.2876		4
5259.745		4
5259.928		4
5259.957		4
5260.06543		4
5260.19434		4
5260.372		4
5260.501		4
5260.659		4
5260.67236		4
5260.93848		4
5261.356		4
5262.00537		4
5262.23242		4
5262.44629		4
5262.472		4
5262.69434		4
5262.95557		4
5262.98926		4
5263.49463		4
5264.48975		4
5264.529		4
5264.72		4
5265.092		4
5266.051		4
5266.579		4
5266.65039		4
5266.75244		4
5266.846		4
5267.247		4
5267.26367		4
5267.5957		4
5267.692		4
5267.82227		4
5267.97168		4
5268.369		4
5268.808		4
5268.858		4
5269.1377		4
5269.29541		4
5269.446		4
5269.44775		4
5269.607		4
5269.99854		4
5270.45654		4
5270.52051		4
5270.62549		4
5270.757		4
5271.004		4
5271.0957		4
5271.106		4
5271.118		4
5271.12842		4
5271.43945		4
5271.678		4
5272.334		4
5272.44043		4
5272.4873		4
5272.684		4
5273.093		4
5273.224		4
5273.31445		4
5273.431		4
5273.448		4
5273.613		4
5273.6377		4
5274.07861		4
5274.09668		4
5274.179		4
5274.36865		4
5274.557		4
5274.56445		4
5274.80371		4
5274.96729		4
5275.008		4
5275.07959		4
5275.09		4
5275.247		4
5275.32373		4
5275.339		4
5275.405		4
5275.527		4
5275.689		4
5275.757		4
5275.876		4
5276.21		4
5276.24072		4
5276.55273		4
5276.645		4
5277.032		4
5277.47168		4
5277.496		4
5278.173		4
5278.29932		4
5278.5874		4
5278.63525		4
5278.655		4
5278.726		4
5278.9585		4
5279.229		4
5279.831		4
5280.37744		4
5280.407		4
5280.659		4
5280.68457		4
5280.797		4
5281.0127		4
5281.043		4
5281.305		4
5281.521		4
5281.53564		4
5281.787		4
5282.21973		4
5282.296		4
5282.642		4
5283.269		4
5283.387		4
5283.782		4
5284.033		4
5284.38525		4
5285.19727		4
5285.388		4
5285.46		4
5285.546		4
5286.077		4
5286.462		4
5286.54248		4
5286.594		4
5287.379		4
5287.929		4
5288.04053		4
5288.26855		4
5288.39551		4
5288.429		4
5288.58252		4
5288.851		4
5288.964		4
5289.056		4
5289.23535		4
5289.24		4
5289.87		4
5290.05		4
5290.339		4
5290.391		4
5290.60254		4
5290.713		4
5290.79		4
5290.91064		4
5291.24854		4
5291.674		4
5291.78564		4
5291.966		4
5292.3623		4
5292.42529		4
5292.739		4
5292.90234		4
5293.12939		4
5293.208		4
5293.22852		4
5293.26563		4
5293.96045		4
5294.174		4
5294.46		4
5294.564		4
5294.56543		4
5294.96533		4
5295.424		4
5295.45		4
5295.577		4
5295.84473		4
5295.85449		4
5295.86963		4
5296.021		4
5296.03		4
5296.11572		4
5296.21533		4
5296.228		4
5296.2417		4
5296.49854		4
5296.62744		4
5296.791		4
5296.97852		4
5297.38037		4
5297.515		4
5297.602		4
5297.706		4
5297.78662		4
5298.784		4
5299.14063		4
5299.68652		4
5299.701		4
5299.94727		4
5300.037		4
5300.205		4
5300.21533		4
5300.41064		4
5300.42		4
5300.47559		4
5300.68262		4
5301.13672		4
5301.77344		4
5301.79834		4
5301.816		4
5301.974		4
5302.27344		4
5302.288		4
5302.303		4
5302.365		4
5302.37		4
5302.47363		4
5302.862		4
5302.98975		4
5303.28027		4
5303.4043		4
5303.585		4
5303.785		4
5303.98535		4
5303.993		4
5304.15771		4
5304.24268		4
5304.781		4
5304.9126		4
5304.91455		4
5305.18652		4
5305.74854		4
5305.85449		4
5305.872		4
5305.9		4
5305.937		4
5306.08838		4
5306.45		4
5306.527		4
5306.67334		4
5306.866		4
5306.867		4
5306.98975		4
5307.019		4
5307.244		4
5307.29834		4
5307.36963		4
5307.38867		4
5307.414		4
5307.49072		4
5307.732		4
5307.81152		4
5308.47363		4
5308.67871		4
5309.215		4
5309.26		4
5309.3584		4
5309.537		4
5309.59131		4
5310.26855		4
5310.354		4
5310.91064		4
5310.916		4
5311.11572		4
5311.12354		4
5311.142		4
5311.14746		4
5311.40234		4
5311.45166		4
5311.515		4
5311.67041		4
5311.757		4
5312.13525		4
5312.23438		4
5312.27832		4
5312.433		4
5312.56738		4
5312.58		4
5312.802		4
5312.93066		4
5313.224		4
5313.309		4
5313.455		4
5313.567		4
5313.713		4
5313.99756		4
5314.061		4
5314.09229		4
5314.12451		4
5314.13867		4
5314.35938		4
5314.444		4
5314.541		4
5314.68066		4
5314.688		4
5314.952		4
5314.965		4
5315.229		4
5315.244		4
5315.33057		4
5315.417		4
5315.581		4
5315.693		4
5315.78174		4
5315.865		4
5315.947		4
5316.017		4
5316.16553		4
5316.601		4
5316.792		4
5316.95752		4
5317.10156		4
5317.14258		4
5317.221		4
5317.235		4
5317.49463		4
5317.733		4
5317.84229		4
5317.86865		4
5317.947		4
5317.95166		4
5318.06348		4
5318.082		4
5318.09863		4
5318.104		4
5318.35254		4
5318.40869		4
5318.6416		4
5318.84375		4
5318.88232		4
5318.998		4
5319.24072		4
5319.41162		4
5319.46045		4
5319.553		4
5319.611		4
5319.62842		4
5319.68848		4
5319.75928		4
5320.18		4
5320.195		4
5320.413		4
5320.476		4
5320.69238		4
5320.73		4
5320.741		4
5321.04443		4
5321.07227		4
5321.29248		4
5321.384		4
5321.42725		4
5321.51465		4
5321.58252		4
5321.687		4
5322.01172		4
5322.15137		4
5322.187		4
5322.321		4
5322.44629		4
5322.60156		4
5322.67139		4
5322.768		4
5322.776		4
5322.85059		4
5322.982		4
5323.04639		4
5323.26563		4
5323.712		4
5323.759		4
5323.80566		4
5323.967		4
5324.061		4
5324.1123		4
5324.12354		4
5324.144		4
5324.247		4
5324.421		4
5324.53		4
5324.53027		4
5324.74561		4
5324.863		4
5324.86572		4
5325.00342		4
5325.31348		4
5325.316		4
5325.413		4
5325.78		4
5326.0415		4
5326.20752		4
5326.42432		4
5326.54248		4
5326.57227		4
5326.80566		4
5327.15869		4
5327.221		4
5327.23633		4
5327.36475		4
5327.41162		4
5327.49658		4
5327.73926		4
5327.785		4
5327.8667		4
5327.945		4
5327.94775		4
5328		4
5328.00439		4
5328.45459		4
5328.69531		4
5328.7		4
5328.847		4
5328.90527		4
5328.943		4
5328.98535		4
5329.13428		4
5329.14258		4
5329.22559		4
5329.367		4
5329.40771		4
5329.46631		4
5329.702		4
5329.96		4
5329.976		4
5330.13525		4
5330.345		4
5330.421		4
5330.46875		4
5330.48535		4
5330.588		4
5330.648		4
5330.81738		4
5330.893		4
5330.96826		4
5331.02051		4
5331.03125		4
5331.06543		4
5331.19971		4
5331.3125		4
5331.658		4
5331.916		4
5331.924		4
5332.122		4
5332.13672		4
5332.162		4
5332.199		4
5332.20361		4
5332.21045		4
5332.223		4
5332.32227		4
5332.436		4
5332.848		4
5332.962		4
5333.103		4
5333.135		4
5333.156		4
5333.24072		4
5333.582		4
5333.593		4
5333.61572		4
5333.666		4
5333.699		4
5333.758		4
5333.997		4
5334.14551		4
5334.43359		4
5334.55566		4
5334.897		4
5334.966		4
5335.157		4
5335.219		4
5335.25049		4
5335.337		4
5335.351		4
5335.563		4
5335.592		4
5335.743		4
5335.77441		4
5335.8		4
5335.8125		4
5336.033		4
5336.11963		4
5336.14648		4
5336.151		4
5336.19434		4
5336.28955		4
5336.35742		4
5336.39648		4
5336.582		4
5336.598		4
5336.769		4
5336.856		4
5336.865		4
5336.865		4
5336.86768		4
5337.049		4
5337.255		4
5337.2666		4
5337.29443		4
5337.60742		4
5337.65		4
5337.82275		4
5338.51758		4
5338.838		4
5339.168		4
5339.185		4
5339.499		4
5339.51563		4
5339.56348		4
5339.6333		4
5339.81		4
5339.86475		4
5339.94434		4
5339.988		4
5340.267		4
5340.454		4
5340.575		4
5340.66553		4
5340.877		4
5340.88232		4
5340.92969		4
5340.994		4
5341.07861		4
5341.31934		4
5341.763		4
5341.896		4
5342.075		4
5342.09375		4
5342.129		4
5342.19775		4
5342.23145		4
5342.28125		4
5342.468		4
5342.707		4
5342.779		4
5342.8584		4
5343.06		4
5343.082		4
5343.10938		4
5343.222		4
5343.433		4
5343.446		4
5343.584		4
5343.74		4
5344.183		4
5344.28955		4
5344.54443		4
5344.64551		4
5344.785		4
5344.885		4
5344.91357		4
5344.96045		4
5344.98828		4
5344.997		4
5344.99951		4
5345.048		4
5345.056		4
5345.22852		4
5345.48828		4
5345.62646		4
5345.8877		4
5346.029		4
5346.10156		4
5346.12354		4
5346.17236		4
5346.245		4
5346.35352		4
5346.44531		4
5346.622		4
5346.73975		4
5346.92041		4
5346.93262		4
5347.036		4
5347.185		4
5347.36865		4
5347.474		4
5347.48535		4
5347.53467		4
5347.54248		4
5347.731		4
5347.7793		4
5348.16553		4
5348.167		4
5348.278		4
5348.288		4
5348.334		4
5348.396		4
5348.5957		4
5348.715		4
5349.0166		4
5349.04346		4
5349.10059		4
5349.298		4
5349.308		4
5349.386		4
5349.46338		4
5349.725		4
5349.80469		4
5349.83252		4
5349.94141		4
5350.031		4
5350.1665		4
5350.327		4
5350.728		4
5350.879		4
5350.9		4
5350.96533		4
5350.989		4
5351.28271		4
5351.334		4
5351.36865		4
5351.489		4
5351.57031		4
5351.6084		4
5351.697		4
5351.758		4
5351.81641		4
5351.82227		4
5351.866		4
5351.937		4
5351.997		4
5352.123		4
5352.191		4
5352.25439		4
5352.428		4
5352.481		4
5352.55273		4
5352.686		4
5352.94		4
5352.96436		4
5353.02148		4
5353.05664		4
5353.156		4
5353.20752		4
5353.3		4
5353.32373		4
5353.456		4
5353.487		4
5353.539		4
5353.65625		4
5353.70947		4
5353.87549		4
5353.92334		4
5353.94531		4
5354.04932		4
5354.221		4
5354.26855		4
5354.38232		4
5354.428		4
5354.56543		4
5354.897		4
5354.952		4
5355.065		4
5355.09961		4
5355.18		4
5355.26074		4
5355.40674		4
5355.685		4
5356.163		4
5356.339		4
5356.74854		4
5356.7793		4
5357.02246		4
5357.02246		4
5357.12744		4
5357.23		4
5357.4624		4
5357.745		4
5357.749		4
5357.8457		4
5357.86328		4
5358.104		4
5358.429		4
5358.627		4
5358.664		4
5358.69531		4
5358.75049		4
5358.761		4
5358.773		4
5359.0127		4
5359.203		4
5359.731		4
5359.767		4
5359.839		4
5359.89258		4
5359.97363		4
5360.18652		4
5360.572		4
5360.74951		4
5360.877		4
5360.96533		4
5361.01172		4
5361.136		4
5361.4		4
5361.439		4
5361.558		4
5361.5874		4
5361.642		4
5361.77832		4
5361.898		4
5361.96		4
5361.961		4
5361.99463		4
5362.078		4
5362.113		4
5362.123		4
5362.288		4
5362.35449		4
5362.431		4
5362.44727		4
5362.46533		4
5362.47559		4
5362.48926		4
5362.649		4
5362.721		4
5362.752		4
5362.76465		4
5362.766		4
5362.79834		4
5362.858		4
5362.868		4
5362.92139		4
5362.944		4
5362.997		4
5363.04346		4
5363.04346		4
5363.09863		4
5363.171		4
5363.206		4
5363.233		4
5363.47461		4
5363.558		4
5363.60059		4
5363.647		4
5363.80029		4
5363.958		4
5364.009		4
5364.05566		4
5364.204		4
5364.232		4
5364.454		4
5364.46143		4
5364.51563		4
5364.67725		4
5364.72559		4
5364.738		4
5364.962		4
5364.98242		4
5365.148		4
5365.30225		4
5365.33252		4
5365.587		4
5365.5957		4
5365.72754		4
5365.79541		4
5365.85742		4
5365.86865		4
5365.904		4
5365.932		4
5365.96729		4
5366.00439		4
5366.16455		4
5366.25244		4
5366.41553		4
5366.453		4
5366.46		4
5366.462		4
5366.49561		4
5366.49756		4
5366.646		4
5366.6875		4
5366.69971		4
5366.76025		4
5366.81836		4
5366.944		4
5367.01563		4
5367.64258		4
5367.744		4
5367.78174		4
5368.01758		4
5368.0293		4
5368.159		4
5368.21436		4
5368.22559		4
5368.265		4
5368.351		4
5368.4707		4
5368.575		4
5368.665		4
5368.81348		4
5369.025		4
5369.042		4
5369.05469		4
5369.10547		4
5369.15869		4
5369.536		4
5369.552		4
5369.556		4
5369.628		4
5369.792		4
5369.88672		4
5369.93945		4
5370.07031		4
5370.11		4
5370.207		4
5370.246		4
5370.36133		4
5370.40234		4
5370.55762		4
5370.685		4
5370.73047		4
5370.899		4
5370.92871		4
5370.931		4
5370.93652		4
5370.99365		4
5370.997		4
5371.19		4
5371.201		4
5371.27539		4
5371.29		4
5371.29932		4
5371.36865		4
5371.41748		4
5371.547		4
5371.584		4
5371.6333		4
5371.63672		4
5371.646		4
5371.79053		4
5371.982		4
5372.0293		4
5372.04639		4
5372.10254		4
5372.132		4
5372.17969		4
5372.30225		4
5372.3374		4
5372.381		4
5372.432		4
5372.49658		4
5372.55762		4
5372.62061		4
5372.742		4
5372.75732		4
5372.978		4
5372.99365		4
5373.125		4
5373.141		4
5373.19		4
5373.22266		4
5373.36768		4
5373.44		4
5373.48633		4
5373.54346		4
5373.63232		4
5373.675		4
5373.7627		4
5373.787		4
5373.971		4
5374.072		4
5374.08545		4
5374.119		4
5374.2417		4
5374.39453		4
5374.432		4
5374.523		4
5374.646		4
5374.719		4
5374.755		4
5374.87549		4
5374.944		4
5374.948		4
5374.965		4
5375.02539		4
5375.056		4
5375.07959		4
5375.24658		4
5375.28369		4
5375.32373		4
5375.38232		4
5375.4585		4
5375.508		4
5375.51855		4
5375.6377		4
5375.906		4
5375.9624		4
5376.044		4
5376.157		4
5376.22		4
5376.4126		4
5376.452		4
5376.538		4
5376.72168		4
5376.74072		4
5376.98		4
5377.04053		4
5377.42334		4
5377.43359		4
5377.446		4
5377.513		4
5377.66846		4
5377.67139		4
5377.733		4
5377.763		4
5377.83643		4
5378.09766		4
5378.2583		4
5378.30029		4
5378.409		4
5378.412		4
5378.44873		4
5378.707		4
5378.766		4
5378.81348		4
5378.82227		4
5378.838		4
5378.85254		4
5378.85742		4
5378.89941		4
5379.00342		4
5379.03857		4
5379.15967		4
5379.284		4
5379.295		4
5379.42041		4
5379.49365		4
5379.52051		4
5379.54541		4
5379.692		4
5379.788		4
5379.81738		4
5379.863		4
5379.956		4
5380.03564		4
5380.09863		4
5380.1626		4
5380.316		4
5380.41553		4
5380.445		4
5380.68262		4
5380.76367		4
5380.834		4
5380.8584		4
5381.02637		4
5381.2085		4
5381.358		4
5381.576		4
5381.584		4
5381.61328		4
5381.616		4
5381.62744		4
5381.67		4
5381.671		4
5381.719		4
5381.97461		4
5382.047		4
5382.296		4
5382.32471		4
5382.369		4
5382.37256		4
5382.37646		4
5382.378		4
5382.41748		4
5382.83057		4
5382.901		4
5383.002		4
5383.019		4
5383.06641		4
5383.228		4
5383.23926		4
5383.27344		4
5383.365		4
5383.429		4
5383.45		4
5383.455		4
5383.52734		4
5383.705		4
5383.729		4
5383.76465		4
5383.774		4
5383.89746		4
5383.94971		4
5383.968		4
5384.23633		4
5384.276		4
5384.29932		4
5384.32031		4
5384.393		4
5384.571		4
5384.57959		4
5384.6123		4
5384.62354		4
5384.63525		4
5384.78174		4
5384.996		4
5385.154		4
5385.16943		4
5385.23633		4
5385.2793		4
5385.32129		4
5385.348		4
5385.5166		4
5385.768		4
5385.79443		4
5385.807		4
5385.975		4
5386.005		4
5386.01855		4
5386.03857		4
5386.163		4
5386.30957		4
5386.31152		4
5386.43848		4
5386.45752		4
5386.47559		4
5386.495		4
5386.53564		4
5386.536		4
5386.56348		4
5386.61475		4
5386.616		4
5386.656		4
5386.67139		4
5386.75146		4
5386.829		4
5386.85352		4
5386.88		4
5386.938		4
5387.017		4
5387.18164		4
5387.271		4
5387.33252		4
5387.357		4
5387.383		4
5387.42		4
5387.4624		4
5387.535		4
5387.569		4
5387.79053		4
5387.866		4
5387.92432		4
5387.938		4
5387.969		4
5387.997		4
5388.08643		4
5388.09473		4
5388.10254		4
5388.199		4
5388.20459		4
5388.20459		4
5388.264		4
5388.325		4
5388.36475		4
5388.43164		4
5388.448		4
5388.465		4
5388.516		4
5388.561		4
5388.84326		4
5388.846		4
5388.875		4
5388.94531		4
5388.96143		4
5388.99268		4
5389.035		4
5389.06641		4
5389.196		4
5389.23926		4
5389.477		4
5389.506		4
5389.53		4
5389.687		4
5389.912		4
5389.926		4
5389.93262		4
5389.97949		4
5390.029		4
5390.046		4
5390.144		4
5390.17871		4
5390.297		4
5390.33838		4
5390.35156		4
5390.35938		4
5390.39		4
5390.396		4
5390.42432		4
5390.66943		4
5390.69727		4
5390.72266		4
5391.184		4
5391.218		4
5391.267		4
5391.28857		4
5391.31055		4
5391.311		4
5391.414		4
5391.466		4
5391.482		4
5391.5625		4
5391.62451		4
5391.633		4
5391.637		4
5391.65674		4
5391.7124		4
5391.78369		4
5391.85547		4
5391.87939		4
5391.945		4
5391.971		4
5392.04443		4
5392.1377		4
5392.15332		4
5392.1665		4
5392.23242		4
5392.30859		4
5392.315		4
5392.44043		4
5392.513		4
5392.65039		4
5392.68945		4
5392.70068		4
5392.787		4
5392.819		4
5392.846		4
5392.888		4
5392.91162		4
5393.02734		4
5393.14648		4
5393.281		4
5393.301		4
5393.37256		4
5393.374		4
5393.4126		4
5393.447		4
5393.497		4
5393.62451		4
5393.675		4
5393.682		4
5393.83936		4
5393.8667		4
5393.88525		4
5394.036		4
5394.14746		4
5394.19434		4
5394.263		4
5394.382		4
5394.432		4
5394.50439		4
5394.53174		4
5394.55566		4
5394.57373		4
5394.60352		4
5394.6416		4
5394.984		4
5395.118		4
5395.19775		4
5395.24365		4
5395.27734		4
5395.443		4
5395.53027		4
5395.55273		4
5395.592		4
5395.62158		4
5395.62256		4
5395.62744		4
5395.629		4
5395.66		4
5395.9585		4
5396.045		4
5396.04736		4
5396.113		4
5396.157		4
5396.189		4
5396.22461		4
5396.33252		4
5396.433		4
5396.451		4
5396.46338		4
5396.58057		4
5396.72559		4
5396.85449		4
5396.85547		4
5396.88135		4
5396.93262		4
5397.00146		4
5397.03174		4
5397.095		4
5397.147		4
5397.18555		4
5397.29834		4
5397.39648		4
5397.45947		4
5397.49951		4
5397.59961		4
5397.623		4
5397.629		4
5397.74561		4
5397.776		4
5397.81738		4
5397.85449		4
5397.861		4
5397.974		4
5398.04736		4
5398.092		4
5398.105		4
5398.11475		4
5398.18359		4
5398.19531		4
5398.2207		4
5398.27148		4
5398.29053		4
5398.308		4
5398.5		4
5398.56445		4
5398.574		4
5398.594		4
5398.61133		4
5398.62939		4
5398.655		4
5398.66357		4
5398.78027		4
5398.82275		4
5398.92334		4
5399.053		4
5399.05566		4
5399.07227		4
5399.13		4
5399.156		4
5399.174		4
5399.19141		4
5399.267		4
5399.324		4
5399.462		4
5399.523		4
5399.53662		4
5399.56543		4
5399.625		4
5399.89258		4
5399.9043		4
5399.92236		4
5399.97266		4
5400.02051		4
5400.06		4
5400.127		4
5400.154		4
5400.194		4
5400.237		4
5400.37061		4
5400.37842		4
5400.38867		4
5400.469		4
5400.5		4
5400.606		4
5400.794		4
5400.82227		4
5400.84766		4
5400.84961		4
5400.8833		4
5400.903		4
5401.083		4
5401.128		4
5401.217		4
5401.25439		4
5401.30566		4
5401.37		4
5401.38574		4
5401.478		4
5401.56		4
5401.769		4
5401.85		4
5402.06641		4
5402.254		4
5402.37256		4
5402.523		4
5402.615		4
5402.617		4
5402.624		4
5402.629		4
5402.719		4
5402.76		4
5402.85547		4
5402.895		4
5402.92725		4
5403.036		4
5403.04443		4
5403.202		4
5403.224		4
5403.27539		4
5403.319		4
5403.34326		4
5403.433		4
5403.45654		4
5403.45654		4
5403.4834		4
5403.57275		4
5403.61133		4
5403.82031		4
5403.823		4
5403.83838		4
5404.075		4
5404.13525		4
5404.15527		4
5404.18066		4
5404.185		4
5404.22461		4
5404.244		4
5404.2583		4
5404.352		4
5404.387		4
5404.44629		4
5404.53271		4
5404.56641		4
5404.62451		4
5404.67139		4
5404.74463		4
5404.87158		4
5405.086		4
5405.121		4
5405.6084		4
5405.63232		4
5405.756		4
5405.782		4
5405.789		4
5405.88232		4
5405.9165		4
5405.93066		4
5405.93945		4
5406.07959		4
5406.136		4
5406.188		4
5406.249		4
5406.29932		4
5406.324		4
5406.36		4
5406.379		4
5406.40771		4
5406.414		4
5406.434		4
5406.477		4
5406.4917		4
5406.623		4
5406.69		4
5406.722		4
5406.828		4
5406.926		4
5406.98242		4
5406.99		4
5407.0166		4
5407.12451		4
5407.128		4
5407.144		4
5407.144		4
5407.14453		4
5407.15332		4
5407.1543		4
5407.21973		4
5407.21973		4
5407.352		4
5407.36133		4
5407.42773		4
5407.457		4
5407.51758		4
5407.58154		4
5407.62549		4
5407.785		4
5407.83447		4
5407.836		4
5407.85156		4
5407.88574		4
5407.89551		4
5407.93262		4
5407.96		4
5408.0127		4
5408.037		4
5408.07471		4
5408.084		4
5408.1333		4
5408.248		4
5408.32764		4
5408.33		4
5408.364		4
5408.449		4
5408.5376		4
5408.613		4
5408.75342		4
5408.75439		4
5408.769		4
5408.814		4
5408.84473		4
5408.92529		4
5409.021		4
5409.09668		4
5409.291		4
5409.33		4
5409.401		4
5409.448		4
5409.55859		4
5409.634		4
5409.66		4
5409.691		4
5409.714		4
5409.91064		4
5409.937		4
5409.996		4
5410.039		4
5410.0957		4
5410.146		4
5410.35352		4
5410.383		4
5410.47363		4
5410.53027		4
5410.547		4
5410.688		4
5410.688		4
5410.739		4
5410.79541		4
5410.86865		4
5410.89355		4
5411.02539		4
5411.02637		4
5411.04932		4
5411.08936		4
5411.10156		4
5411.205		4
5411.44971		4
5411.46875		4
5411.486		4
5411.521		4
5411.567		4
5411.57275		4
5411.78174		4
5411.81738		4
5411.81934		4
5411.844		4
5411.904		4
5411.94141		4
5411.9707		4
5412.04932		4
5412.17236		4
5412.234		4
5412.26563		4
5412.313		4
5412.34229		4
5412.372		4
5412.37646		4
5412.38428		4
5412.38672		4
5412.45068		4
5412.522		4
5412.70654		4
5412.764		4
5412.909		4
5413.0127		4
5413.02344		4
5413.049		4
5413.13428		4
5413.151		4
5413.19873		4
5413.221		4
5413.249		4
5413.271		4
5413.3		4
5413.34033		4
5413.46973		4
5413.49951		4
5413.642		4
5413.64258		4
5413.675		4
5413.762		4
5413.783		4
5413.8125		4
5413.837		4
5413.962		4
5414.00732		4
5414.03174		4
5414.05762		4
5414.0625		4
5414.126		4
5414.14		4
5414.327		4
5414.546		4
5414.558		4
5414.63428		4
5414.684		4
5414.72266		4
5414.73535		4
5414.84326		4
5414.88135		4
5414.949		4
5414.965		4
5415.058		4
5415.073		4
5415.19141		4
5415.218		4
5415.24951		4
5415.33057		4
5415.409		4
5415.426		4
5415.49		4
5415.53174		4
5415.573		4
5415.60156		4
5415.68848		4
5415.74072		4
5415.84473		4
5415.863		4
5415.88867		4
5415.92432		4
5415.99561		4
5416.05127		4
5416.06836		4
5416.2		4
5416.20264		4
5416.22949		4
5416.238		4
5416.369		4
5416.47754		4
5416.498		4
5416.52		4
5416.52539		4
5416.67236		4
5416.7207		4
5416.733		4
5416.86426		4
5416.924		4
5416.92773		4
5416.985		4
5417.004		4
5417.00537		4
5417.0415		4
5417.052		4
5417.06641		4
5417.11963		4
5417.147		4
5417.168		4
5417.23		4
5417.268		4
5417.28125		4
5417.291		4
5417.35449		4
5417.486		4
5417.487		4
5417.533		4
5417.59033		4
5417.624		4
5417.687		4
5417.69775		4
5417.711		4
5417.788		4
5417.843		4
5417.851		4
5417.89355		4
5418.078		4
5418.124		4
5418.126		4
5418.243		4
5418.263		4
5418.297		4
5418.384		4
5418.39355		4
5418.46		4
5418.48633		4
5418.536		4
5418.642		4
5418.69775		4
5418.98438		4
5419.01172		4
5419.02344		4
5419.053		4
5419.05566		4
5419.11475		4
5419.12842		4
5419.144		4
5419.21973		4
5419.318		4
5419.34668		4
5419.351		4
5419.371		4
5419.38867		4
5419.40625		4
5419.42773		4
5419.43359		4
5419.441		4
5419.47754		4
5419.556		4
5419.584		4
5419.62158		4
5419.692		4
5419.77734		4
5419.877		4
5419.95654		4
5419.967		4
5419.981		4
5420.008		4
5420.021		4
5420.052		4
5420.063		4
5420.14648		4
5420.189		4
5420.193		4
5420.271		4
5420.27246		4
5420.279		4
5420.34863		4
5420.56934		4
5420.594		4
5420.59766		4
5420.61475		4
5420.639		4
5420.65332		4
5420.689		4
5420.71045		4
5420.72168		4
5420.73975		4
5420.776		4
5420.797		4
5420.803		4
5420.828		4
5420.94629		4
5420.964		4
5420.981		4
5421.11133		4
5421.20557		4
5421.332		4
5421.35059		4
5421.35645		4
5421.487		4
5421.529		4
5421.6123		4
5421.644		4
5421.679		4
5421.731		4
5421.7793		4
5421.80371		4
5421.97949		4
5421.983		4
5421.99268		4
5422.028		4
5422.032		4
5422.139		4
5422.23145		4
5422.2417		4
5422.322		4
5422.399		4
5422.468		4
5422.506		4
5422.53369		4
5422.635		4
5422.645		4
5422.67236		4
5422.78564		4
5422.81445		4
5422.82959		4
5422.83545		4
5422.86133		4
5422.901		4
5422.919		4
5422.97363		4
5423.073		4
5423.075		4
5423.1		4
5423.22		4
5423.268		4
5423.294		4
5423.31152		4
5423.32666		4
5423.37354		4
5423.3833		4
5423.4585		4
5423.54053		4
5423.57373		4
5423.61963		4
5423.736		4
5423.76025		4
5424.023		4
5424.06055		4
5424.06641		4
5424.074		4
5424.1084		4
5424.183		4
5424.197		4
5424.284		4
5424.36133		4
5424.38232		4
5424.39941		4
5424.429		4
5424.446		4
5424.49		4
5424.5083		4
5424.51367		4
5424.62		4
5424.625		4
5424.65137		4
5424.713		4
5424.73926		4
5424.75635		4
5424.812		4
5424.84326		4
5424.93066		4
5424.931		4
5424.937		4
5424.946		4
5424.958		4
5425.103		4
5425.189		4
5425.20557		4
5425.20752		4
5425.23438		4
5425.254		4
5425.279		4
5425.29932		4
5425.35449		4
5425.383		4
5425.39453		4
5425.40039		4
5425.403		4
5425.43262		4
5425.45264		4
5425.5625		4
5425.65625		4
5425.679		4
5425.8		4
5425.827		4
5425.85059		4
5425.938		4
5425.97266		4
5426.068		4
5426.127		4
5426.16553		4
5426.17871		4
5426.236		4
5426.244		4
5426.34766		4
5426.402		4
5426.43945		4
5426.57861		4
5426.59863		4
5426.76465		4
5426.788		4
[truncated: 15,860 more rows]
