# Supplementary material for: A droplet digital PCR (ddPCR) assay to detect Helicoverpa armigera (Lepidoptera: Noctuidae) in bulk trap samples
Source: PLoS One. 2017 May 31;12(5):e0178704. doi: 10.1371/journal.pone.0178704 (PMC5451079; doi:10.1371/journal.pone.0178704)
Supplement: S3 Table — (ZIP) [file pone.0178704.s003.zip › NTC.csv]

Ch1 Amplitude	Ch2 Amplitude	Cluster
2895.51025		4
4041.70972		4
4064.253		4
4069.77124		4
4078.55884		4
4079.824		4
4103.507		4
4109.0874		4
4109.30273		4
4128.03		4
4129.21436		4
4129.434		4
4129.984		4
4130.84229		4
4132.57275		4
4139.655		4
4144.03027		4
4145.48828		4
4146.40332		4
4147.81348		4
4155.77637		4
4159.507		4
4159.87451		4
4162.152		4
4162.65625		4
4163.04443		4
4163.49072		4
4163.78174		4
4163.8916		4
4167.648		4
4170.5957		4
4171.28564		4
4172.39941		4
4172.74658		4
4173.213		4
4174.902		4
4179.09961		4
4179.77344		4
4181.9917		4
4182.619		4
4182.71		4
4182.787		4
4185.05225		4
4186.111		4
4187.71045		4
4190.203		4
4192.424		4
4192.84863		4
4195.544		4
4196.09		4
4197.13037		4
4197.4043		4
4199.77637		4
4200.568		4
4201.30664		4
4201.694		4
4202.018		4
4202.78027		4
4203.63672		4
4204.36133		4
4205.00732		4
4206.279		4
4207.867		4
4209.18		4
4209.873		4
4210.322		4
4210.64258		4
4214.11572		4
4215.33936		4
4215.61035		4
4216.06836		4
4216.97363		4
4218.22949		4
4218.304		4
4218.49561		4
4218.781		4
4219.54932		4
4220.892		4
4222.87451		4
4223.46		4
4223.628		4
4225.277		4
4225.82275		4
4226.04932		4
4227.129		4
4227.76		4
4229.299		4
4229.48828		4
4229.5957		4
4230.1333		4
4230.292		4
4230.71143		4
4230.74268		4
4230.96631		4
4231.41748		4
4231.42139		4
4231.442		4
4231.655		4
4232.33545		4
4234.34033		4
4234.592		4
4234.623		4
4235.35742		4
4235.628		4
4235.933		4
4236.28125		4
4236.46338		4
4236.70947		4
4237.32129		4
4238.46045		4
4238.551		4
4239.26074		4
4239.42773		4
4239.894		4
4239.935		4
4240.438		4
4240.4834		4
4240.56738		4
4241.13574		4
4241.888		4
4243.13965		4
4243.349		4
4244.37354		4
4244.649		4
4244.91455		4
4245.391		4
4245.77832		4
4246.85938		4
4247.1167		4
4247.26172		4
4248.59863		4
4251.488		4
4252.26074		4
4252.39063		4
4252.78467		4
4252.842		4
4253.17871		4
4253.86133		4
4253.89063		4
4254.06055		4
4254.062		4
4254.168		4
4254.2417		4
4254.322		4
4254.475		4
4256.85254		4
4256.973		4
4257.661		4
4257.91748		4
4258.5166		4
4258.585		4
4258.729		4
4258.815		4
4259.452		4
4259.49854		4
4259.7793		4
4260.56934		4
4260.574		4
4260.9917		4
4261.327		4
4261.55273		4
4261.66064		4
4262.103		4
4263.319		4
4263.32764		4
4263.594		4
4263.743		4
4263.806		4
4264.49		4
4264.761		4
4264.98242		4
4265.104		4
4265.81152		4
4266.1123		4
4266.52148		4
4266.975		4
4267.69971		4
4268.03125		4
4268.138		4
4268.18652		4
4268.41		4
4268.53369		4
4268.84		4
4269.01855		4
4269.02051		4
4269.40625		4
4269.522		4
4271.158		4
4271.98438		4
4272.02637		4
4272.06		4
4272.259		4
4272.634		4
4272.697		4
4273.015		4
4273.51758		4
4273.736		4
4273.76172		4
4273.8833		4
4274.19775		4
4274.571		4
4274.77734		4
4275.542		4
4276.68066		4
4276.692		4
4276.803		4
4276.889		4
4277.24268		4
4278.18848		4
4278.313		4
4278.33		4
4278.493		4
4278.891		4
4279.461		4
4279.573		4
4279.812		4
4280.469		4
4280.77734		4
4281.14551		4
4281.22266		4
4281.31445		4
4281.616		4
4282.27051		4
4282.76172		4
4282.77246		4
4282.975		4
4283.08936		4
4283.351		4
4283.55762		4
4283.788		4
4284.197		4
4284.367		4
4284.449		4
4284.78955		4
4285.395		4
4285.52734		4
4285.678		4
4286.099		4
4286.21436		4
4287.108		4
4287.263		4
4287.59961		4
4287.811		4
4288.20654		4
4288.388		4
4288.70068		4
4288.99072		4
4289.27051		4
4289.69434		4
4289.79053		4
4289.833		4
4290.29932		4
4291.08545		4
4291.109		4
4291.495		4
4291.56934		4
4291.68164		4
4292.18164		4
4292.751		4
4292.90137		4
4292.93066		4
4293.11426		4
4293.16553		4
4293.28467		4
4294.17334		4
4294.4707		4
4294.917		4
4294.96826		4
4295.366		4
4295.89941		4
4295.995		4
4296.168		4
4296.42041		4
4296.494		4
4296.51855		4
4297.09131		4
4297.37451		4
4297.54		4
4297.623		4
4297.7124		4
4297.82861		4
4298.096		4
4298.16162		4
4298.29834		4
4298.431		4
4298.54932		4
4298.55957		4
4298.64844		4
4298.79443		4
4299.04346		4
4299.13525		4
4299.17725		4
4299.322		4
4299.607		4
4299.89551		4
4300.25		4
4300.764		4
4301.134		4
4301.262		4
4301.598		4
4301.78271		4
4302.01367		4
4302.368		4
4302.55273		4
4302.67139		4
4302.93848		4
4302.98975		4
4303.09668		4
4303.105		4
4303.13		4
4303.178		4
4303.31348		4
4303.36328		4
4303.56543		4
4303.7666		4
4304.13		4
4304.29736		4
4304.35742		4
4304.852		4
4304.865		4
4305.068		4
4305.37744		4
4305.41846		4
4305.646		4
4305.68164		4
4305.997		4
4306.159		4
4306.47266		4
4306.539		4
4306.833		4
4306.8833		4
4306.8877		4
4306.917		4
4307.19727		4
4307.62158		4
4307.63525		4
4308.042		4
4308.17529		4
4308.23		4
4308.284		4
4308.631		4
4308.685		4
4308.771		4
4309.471		4
4309.72754		4
4310.364		4
4310.93945		4
4311.016		4
4311.111		4
4311.272		4
4311.89648		4
4311.9585		4
4311.991		4
4312.04		4
4312.04932		4
4312.32275		4
4312.346		4
4312.372		4
4312.452		4
4312.56152		4
4312.581		4
4312.70752		4
4312.86768		4
4313.25342		4
4313.286		4
4313.51953		4
4314.075		4
4314.16357		4
4314.46533		4
4314.47852		4
4314.73438		4
4314.78564		4
4314.802		4
4314.83936		4
4315.275		4
4315.27637		4
4315.407		4
4315.863		4
4316.05		4
4316.397		4
4316.53		4
4316.711		4
4317.09668		4
4317.127		4
4317.68555		4
4317.84473		4
4317.94141		4
4317.968		4
4317.998		4
4318.04443		4
4318.21631		4
4318.78955		4
4318.917		4
4319.04834		4
4319.05225		4
4319.17529		4
4319.37939		4
4319.567		4
4319.687		4
4319.95752		4
4320.02148		4
4320.06934		4
4320.207		4
4320.539		4
4321.28174		4
4321.29443		4
4321.319		4
4321.405		4
4321.476		4
4321.92627		4
4322.26758		4
4322.70947		4
4322.934		4
4322.951		4
4323.042		4
4323.093		4
4323.229		4
4323.412		4
4323.47363		4
4323.624		4
4323.655		4
4324.041		4
4324.31543		4
4324.39844		4
4324.454		4
4324.49854		4
4324.51		4
4324.925		4
4324.972		4
4324.98975		4
4325.019		4
4325.15625		4
4325.359		4
4325.49		4
4325.50928		4
4325.585		4
4325.724		4
4326.007		4
4326.487		4
4326.768		4
4327.00732		4
4327.055		4
4327.064		4
4327.091		4
4327.259		4
4327.307		4
4327.36035		4
4327.608		4
4327.844		4
4328.03662		4
4328.043		4
4328.0957		4
4328.143		4
4328.15625		4
4328.313		4
4328.382		4
4328.884		4
4328.94775		4
4329.335		4
4329.36035		4
4329.45264		4
4329.583		4
4329.81641		4
4329.81738		4
4329.92627		4
4330.15967		4
4330.174		4
4330.18262		4
4330.39		4
4330.39453		4
4330.54248		4
4330.55225		4
4330.84131		4
4331.05762		4
4331.18262		4
4331.36426		4
4331.604		4
4331.88525		4
4331.94531		4
4332.24463		4
4332.291		4
4332.514		4
4332.68066		4
4332.81836		4
4333.33643		4
4333.36426		4
4333.3833		4
4333.543		4
4333.55469		4
4333.56348		4
4333.67529		4
4333.939		4
4333.94531		4
4333.99854		4
4334.01758		4
4334.06348		4
4334.25049		4
4334.33643		4
4334.38574		4
4334.39941		4
4334.46973		4
4334.495		4
4334.50439		4
4334.574		4
4334.58		4
4334.69775		4
4334.712		4
4334.846		4
4334.90332		4
4335.02539		4
4335.03125		4
4335.52344		4
4335.764		4
4335.95264		4
4336.581		4
4336.591		4
4336.61865		4
4336.982		4
4336.996		4
4337.132		4
4337.33545		4
4337.42969		4
4337.54541		4
4337.76025		4
4338.135		4
4338.204		4
4338.38428		4
4338.9707		4
4339.08154		4
4339.123		4
4339.133		4
4339.248		4
4339.46		4
4339.59		4
4339.70361		4
4339.78125		4
4339.78857		4
4339.845		4
4339.959		4
4339.97461		4
4340.03		4
4340.099		4
4340.14258		4
4340.18359		4
4340.24		4
4340.353		4
4340.41064		4
4340.585		4
4340.74561		4
4340.923		4
4340.92432		4
4340.98047		4
4341.01172		4
4341.017		4
4341.11963		4
4341.24072		4
4341.25635		4
4341.37549		4
4341.386		4
4341.455		4
4341.495		4
4341.52148		4
4341.623		4
4341.80225		4
4342.29639		4
4342.513		4
4342.6		4
4342.62158		4
4342.79443		4
4342.85254		4
4342.86865		4
4342.88574		4
4343.42773		4
4343.72754		4
4343.75635		4
4343.805		4
4343.94971		4
4344.102		4
4344.217		4
4344.297		4
4344.44238		4
4344.755		4
4344.763		4
4344.83057		4
4344.94238		4
4345.193		4
4345.3584		4
4345.546		4
4345.588		4
4345.70752		4
4345.755		4
4345.784		4
4346.002		4
4346.05127		4
4346.16357		4
4346.26074		4
4346.28174		4
4346.49268		4
4346.513		4
4346.967		4
4346.98047		4
4347.117		4
4347.17871		4
4347.224		4
4347.373		4
4347.543		4
4347.734		4
4347.78564		4
4347.798		4
4347.9043		4
4347.93262		4
4347.97754		4
4348.00537		4
4348.018		4
4348.02		4
4348.123		4
4348.38525		4
4348.43359		4
4348.59863		4
4348.645		4
4348.73975		4
4348.75		4
4348.828		4
4348.82861		4
4348.83936		4
4348.94775		4
4349.1084		4
4349.24268		4
4349.40137		4
4349.42773		4
4349.44238		4
4349.506		4
4349.908		4
4349.94336		4
4350.0625		4
4350.086		4
4350.13525		4
4350.16357		4
4350.244		4
4350.34961		4
4350.38		4
4350.514		4
4350.716		4
4351.336		4
4351.426		4
4351.545		4
4351.55469		4
4351.58252		4
4351.646		4
4351.753		4
4351.98926		4
4351.99268		4
4352.135		4
4352.21436		4
4352.24072		4
4352.32568		4
4352.479		4
4352.57373		4
4352.62158		4
4352.66748		4
4352.92041		4
4353.049		4
4353.0957		4
4353.24756		4
4353.6665		4
4353.87451		4
4353.902		4
4353.959		4
4353.998		4
4354.1875		4
4354.49561		4
4354.571		4
4354.597		4
4354.65967		4
4354.817		4
4354.83545		4
4354.93066		4
4355.18359		4
4355.45947		4
4355.47852		4
4355.51953		4
4355.95264		4
4356.17236		4
4356.325		4
4356.462		4
4356.51074		4
4356.724		4
4356.77734		4
4357.086		4
4357.348		4
4357.36572		4
4357.492		4
4357.67		4
4357.80566		4
4357.84863		4
4357.988		4
4358.12744		4
4358.352		4
4358.366		4
4358.39844		4
4358.435		4
4358.47754		4
4358.478		4
4358.493		4
4358.57959		4
4358.58643		4
4358.654		4
4358.66846		4
4358.743		4
4358.78		4
4358.89941		4
4359.058		4
4359.20947		4
4359.26953		4
4359.30957		4
4359.354		4
4359.41943		4
4359.423		4
4359.51172		4
4359.53955		4
4359.581		4
4359.589		4
4359.87256		4
4360.06348		4
4360.10254		4
4360.143		4
4360.18066		4
4360.211		4
4360.224		4
4360.594		4
4360.64063		4
4360.69336		4
4360.71729		4
4360.727		4
4360.7334		4
4360.775		4
4360.787		4
4360.827		4
4360.971		4
4361.26		4
4361.42773		4
4361.443		4
4361.674		4
4361.725		4
4361.736		4
4361.91455		4
4361.938		4
4361.954		4
4362.078		4
4362.093		4
4362.13525		4
4362.161		4
4362.43848		4
4362.57959		4
4362.856		4
4362.874		4
4362.911		4
4362.943		4
4363.53857		4
4363.54443		4
4363.61865		4
4363.691		4
4363.758		4
4363.792		4
4363.8125		4
4364.004		4
4364.20068		4
4364.32568		4
4364.37		4
4364.37451		4
4364.508		4
4364.64746		4
4364.885		4
4364.89746		4
4364.90039		4
4364.952		4
4364.955		4
4365.07031		4
4365.27148		4
4365.4834		4
4365.51563		4
4365.615		4
4365.65332		4
4365.70459		4
4365.72363		4
4365.732		4
4365.73438		4
4365.7583		4
4365.907		4
4365.938		4
4365.945		4
4366.005		4
4366.028		4
4366.165		4
4366.24072		4
4366.26025		4
4366.284		4
4366.44775		4
4366.511		4
4366.572		4
4366.837		4
4366.87939		4
4366.91943		4
4367.035		4
4367.15869		4
4367.212		4
4367.2417		4
4367.284		4
4367.356		4
4367.42773		4
4367.524		4
4367.645		4
4367.6543		4
4367.963		4
4367.982		4
4368.0127		4
4368.02051		4
4368.052		4
4368.266		4
4368.355		4
4368.44434		4
4368.55664		4
4368.56836		4
4368.606		4
4368.639		4
4368.69873		4
4368.847		4
4368.851		4
4369.015		4
4369.17773		4
4369.231		4
4369.435		4
4369.44629		4
4369.49658		4
4369.544		4
4369.727		4
4369.73		4
4369.73633		4
4369.753		4
4369.89355		4
4369.92432		4
4369.93457		4
4369.997		4
4370.08252		4
4370.09375		4
4370.114		4
4370.302		4
4370.427		4
4370.43262		4
4370.46143		4
4370.53027		4
4370.59863		4
4370.605		4
4370.69336		4
4370.76953		4
4370.78027		4
4370.894		4
4370.98		4
4371.05957		4
4371.308		4
4371.413		4
4371.761		4
4371.877		4
4371.92529		4
4371.94775		4
4372.21875		4
4372.67139		4
4372.76074		4
4372.76563		4
4372.91455		4
4373.156		4
4373.40869		4
4373.411		4
4373.41748		4
4373.47461		4
4373.741		4
4373.8		4
4374.01953		4
4374.096		4
4374.122		4
4374.2373		4
4374.33		4
4374.417		4
4374.4585		4
4374.48828		4
4374.7		4
4374.95459		4
4374.98		4
4375.025		4
4375.047		4
4375.091		4
4375.11328		4
4375.265		4
4375.266		4
4375.299		4
4375.386		4
4375.4585		4
4375.4624		4
4375.531		4
4375.652		4
4375.722		4
4375.795		4
4376.00439		4
4376.071		4
4376.15137		4
4376.24268		4
4376.265		4
4376.35449		4
4376.549		4
4376.608		4
4376.618		4
4376.662		4
4376.83252		4
4376.836		4
4376.86572		4
4376.98145		4
4377.16846		4
4377.205		4
4377.24		4
4377.297		4
4377.503		4
4377.539		4
4377.589		4
4377.66553		4
4377.80566		4
4377.84131		4
4377.912		4
4378.015		4
4378.1167		4
4378.12646		4
4378.24268		4
4378.3		4
4378.32568		4
4378.40039		4
4378.408		4
4378.489		4
4378.537		4
4378.564		4
4378.751		4
4378.785		4
4378.795		4
4378.93		4
4378.94141		4
4379.17725		4
4379.19336		4
4379.311		4
4379.497		4
4379.549		4
4379.718		4
4379.774		4
4379.779		4
4379.794		4
4379.962		4
4379.99		4
4380.11963		4
4380.279		4
4380.376		4
4380.395		4
4380.45557		4
4380.55957		4
4380.5625		4
4380.58252		4
4380.591		4
4380.701		4
4380.73828		4
4380.74072		4
4380.75928		4
4380.876		4
4380.884		4
4380.884		4
4380.89		4
4381.04443		4
4381.17871		4
4381.24756		4
4381.42773		4
4381.43457		4
4381.44629		4
4381.45752		4
4381.55029		4
4381.775		4
4381.975		4
4382.00537		4
4382.02441		4
4382.03125		4
4382.07129		4
4382.124		4
4382.1543		4
4382.18457		4
4382.24854		4
4382.2876		4
4382.41846		4
4382.47266		4
4382.49854		4
4382.50732		4
4382.5083		4
4382.62646		4
4382.71143		4
4382.80859		4
4382.835		4
4382.86133		4
4382.8623		4
4382.93457		4
4382.96338		4
4382.96826		4
4382.98		4
4382.98633		4
4383.00928		4
4383.04639		4
4383.063		4
4383.11133		4
4383.17773		4
4383.228		4
4383.252		4
4383.282		4
4383.32031		4
4383.40039		4
4383.43262		4
4383.434		4
4383.44043		4
4383.50439		4
4383.5127		4
4383.544		4
4383.545		4
4383.581		4
4383.5874		4
4383.592		4
4383.768		4
4383.812		4
4383.918		4
4383.95166		4
4384.02344		4
4384.07227		4
4384.0874		4
4384.128		4
4384.18945		4
4384.269		4
4384.27441		4
4384.28027		4
4384.461		4
4384.49951		4
4384.527		4
4384.597		4
4384.648		4
4384.7417		4
4384.89355		4
4384.94141		4
4384.97		4
4385.0127		4
4385.35547		4
4385.387		4
4385.40527		4
4385.417		4
4385.55371		4
4385.56836		4
4385.57031		4
4385.58		4
4385.65967		4
4385.72559		4
4385.736		4
4385.754		4
4385.79541		4
4385.91455		4
4385.919		4
4385.92236		4
4385.955		4
4385.979		4
4386.069		4
4386.18848		4
4386.30957		4
4386.41455		4
4386.463		4
4386.46533		4
4386.50928		4
4386.597		4
4386.68555		4
4386.749		4
4386.78955		4
4386.803		4
4386.85449		4
4386.857		4
4386.863		4
4386.913		4
4387.02		4
4387.03662		4
4387.053		4
4387.07373		4
4387.082		4
4387.12		4
4387.13574		4
4387.23		4
4387.312		4
4387.339		4
4387.371		4
4387.4		4
4387.442		4
4387.47852		4
4387.51953		4
4387.575		4
4387.585		4
4387.69629		4
4387.725		4
4387.894		4
4387.948		4
4388.04053		4
4388.052		4
4388.11133		4
4388.14355		4
4388.32959		4
4388.402		4
4388.462		4
4388.482		4
4388.535		4
4388.73828		4
4388.766		4
4388.777		4
4388.8916		4
4389.072		4
4389.129		4
4389.194		4
4389.2124		4
4389.25342		4
4389.28955		4
4389.443		4
4389.47656		4
4389.599		4
4389.609		4
4389.7334		4
4389.83447		4
4390.01025		4
4390.022		4
4390.027		4
4390.22363		4
4390.535		4
4390.64355		4
4390.66748		4
4390.679		4
4390.745		4
4390.782		4
4390.80371		4
4390.88135		4
4390.89355		4
4390.95947		4
4391.01367		4
4391.178		4
4391.18457		4
4391.22168		4
4391.23047		4
4391.28467		4
4391.28955		4
4391.46143		4
4391.586		4
4391.59326		4
4391.64648		4
4391.688		4
4391.69629		4
4391.72363		4
4391.73		4
4391.827		4
4391.82764		4
4391.85547		4
4391.856		4
4391.92139		4
4392.018		4
4392.07959		4
4392.139		4
4392.3335		4
4392.36572		4
4392.407		4
4392.41064		4
4392.523		4
4392.63965		4
4392.68164		4
4392.69238		4
4392.69775		4
4392.78955		4
4392.837		4
4392.84766		4
4392.90771		4
4392.981		4
4393.03369		4
4393.07568		4
4393.132		4
4393.145		4
4393.21826		4
4393.49268		4
4393.5293		4
4393.675		4
4393.684		4
4393.808		4
4393.901		4
4393.961		4
4393.97754		4
4394.221		4
4394.224		4
4394.226		4
4394.26465		4
4394.29053		4
4394.33936		4
4394.44727		4
4394.45		4
4394.492		4
4394.525		4
4394.55371		4
4394.659		4
4394.732		4
4394.808		4
4394.85352		4
4394.86133		4
4394.8877		4
4394.93066		4
4394.96631		4
4394.975		4
4395.06		4
4395.07031		4
4395.07959		4
4395.09229		4
4395.1333		4
4395.249		4
4395.33447		4
4395.552		4
4395.60449		4
4395.65527		4
4395.719		4
4395.81641		4
4395.84326		4
4395.8584		4
4395.862		4
4395.94238		4
4396.0625		4
4396.409		4
4396.48242		4
4396.53564		4
4396.815		4
4396.88		4
4396.993		4
4397.09375		4
4397.149		4
4397.17773		4
4397.21045		4
4397.2334		4
4397.28857		4
4397.356		4
4397.39551		4
4397.431		4
4397.48438		4
4397.62939		4
4397.633		4
4397.67139		4
4397.70459		4
4397.73535		4
4397.748		4
4397.78369		4
4397.90039		4
4398.02148		4
4398.22266		4
4398.283		4
4398.41455		4
4398.497		4
4398.524		4
4398.55		4
4398.643		4
4398.64355		4
4398.79639		4
4398.813		4
4398.894		4
4398.92		4
4399.067		4
4399.105		4
4399.18945		4
4399.27441		4
4399.276		4
4399.348		4
4399.48633		4
4399.49951		4
4399.566		4
4399.62061		4
4399.622		4
4399.72656		4
4399.762		4
4399.899		4
4400.00342		4
4400.014		4
4400.01953		4
4400.097		4
4400.19434		4
4400.21045		4
4400.22949		4
4400.292		4
4400.375		4
4400.38428		4
4400.44		4
4400.46045		4
4400.49365		4
4400.55029		4
4400.582		4
4400.63672		4
4400.65332		4
4400.665		4
4400.71631		4
4400.731		4
4400.8125		4
4401.057		4
4401.059		4
4401.114		4
4401.284		4
4401.327		4
4401.45		4
4401.45557		4
4401.54443		4
4401.6084		4
4401.63574		4
4401.737		4
4401.922		4
4401.93359		4
4401.96875		4
4401.976		4
4401.97656		4
4401.981		4
4402.002		4
4402.02832		4
4402.078		4
4402.07861		4
4402.221		4
4402.3584		4
4402.39		4
4402.576		4
4402.65332		4
4402.73		4
4402.85645		4
4402.90332		4
4402.9165		4
4402.924		4
4402.943		4
4402.96		4
4403.057		4
4403.129		4
4403.19727		4
4403.354		4
4403.37646		4
4403.51025		4
4403.521		4
4403.54443		4
4403.565		4
4403.59		4
4403.59766		4
4403.64941		4
4403.669		4
4403.71		4
4403.836		4
4403.84961		4
4403.853		4
4403.861		4
4403.86963		4
4403.87451		4
4403.879		4
4404.029		4
4404.05127		4
4404.06445		4
4404.1084		4
4404.15967		4
4404.17627		4
4404.25439		4
4404.28857		4
4404.35059		4
4404.3584		4
4404.398		4
4404.4834		4
4404.616		4
4404.718		4
4404.98242		4
4405.072		4
4405.135		4
4405.17139		4
4405.178		4
4405.225		4
4405.276		4
4405.297		4
4405.489		4
4405.54736		4
4405.58447		4
4405.634		4
4405.63574		4
4405.665		4
4405.821		4
4405.869		4
4405.991		4
4406.008		4
4406.19238		4
4406.28271		4
4406.29		4
4406.35059		4
4406.452		4
4406.6543		4
4406.738		4
4406.76563		4
4406.80127		4
4406.89453		4
4406.96436		4
4407.001		4
4407.048		4
4407.06		4
4407.063		4
4407.123		4
4407.1333		4
4407.14746		4
4407.21143		4
4407.26025		4
4407.383		4
4407.42969		4
4407.47656		4
4407.51758		4
4407.568		4
4407.61328		4
4407.651		4
4407.778		4
4407.856		4
4407.92627		4
4407.945		4
4408.021		4
4408.028		4
4408.03955		4
4408.071		4
4408.077		4
4408.096		4
4408.124		4
4408.151		4
4408.16162		4
4408.17139		4
4408.173		4
4408.222		4
4408.267		4
4408.30371		4
4408.35059		4
4408.55225		4
4408.56934		4
4408.66553		4
4408.72461		4
4408.76074		4
4408.80225		4
4408.82861		4
4408.87158		4
4408.87842		4
4408.916		4
4409.036		4
4409.218		4
4409.2627		4
4409.38525		4
4409.393		4
4409.56		4
4409.60059		4
4409.675		4
4409.69141		4
4409.731		4
4409.73438		4
4409.875		4
4409.881		4
4409.90039		4
4409.917		4
4410.01367		4
4410.04541		4
4410.10449		4
4410.127		4
4410.152		4
4410.371		4
4410.417		4
4410.443		4
4410.468		4
4410.4873		4
4410.522		4
4410.55273		4
4410.5957		4
4410.60352		4
4410.62256		4
4410.779		4
4410.83057		4
4410.852		4
4410.917		4
4411.008		4
4411.0127		4
4411.125		4
4411.13428		4
4411.15234		4
4411.271		4
4411.323		4
4411.354		4
4411.378		4
4411.383		4
4411.39		4
4411.436		4
4411.50635		4
4411.50732		4
4411.5083		4
4411.6		4
4411.792		4
4411.846		4
4411.869		4
4412.02832		4
4412.04346		4
4412.071		4
4412.08838		4
4412.10645		4
4412.165		4
4412.21826		4
4412.30273		4
4412.357		4
4412.374		4
4412.4873		4
4412.49561		4
4412.72461		4
4412.75537		4
4412.77637		4
4412.795		4
4412.81738		4
4412.86035		4
4412.86475		4
4412.93		4
4412.94629		4
4412.97949		4
4413.008		4
4413.092		4
4413.288		4
4413.31836		4
4413.368		4
4413.39063		4
4413.40527		4
4413.48535		4
4413.613		4
4413.62061		4
4413.63135		4
4413.73926		4
4413.791		4
4413.836		4
4413.87646		4
4413.8833		4
4413.897		4
4413.90332		4
4414.014		4
4414.0293		4
4414.04346		4
4414.103		4
4414.23975		4
4414.26074		4
4414.365		4
4414.442		4
4414.55273		4
4414.57129		4
4414.57373		4
4414.58545		4
4414.638		4
4414.718		4
4414.72754		4
4414.746		4
4414.75732		4
4414.77344		4
4414.78857		4
4414.868		4
4414.94531		4
4415.04		4
4415.13135		4
4415.136		4
4415.15869		4
4415.175		4
4415.183		4
4415.188		4
4415.26		4
4415.27246		4
4415.346		4
4415.42		4
4415.45557		4
4415.67139		4
4415.85352		4
4415.86475		4
4415.88		4
4415.889		4
4415.90869		4
4415.925		4
4416.087		4
4416.09375		4
4416.108		4
4416.197		4
4416.23242		4
4416.26953		4
4416.349		4
4416.54053		4
4416.55273		4
4416.593		4
4416.649		4
4416.68457		4
4416.709		4
4416.72		4
4416.906		4
4416.924		4
4416.958		4
4416.99072		4
4417.005		4
4417.063		4
4417.12646		4
4417.202		4
4417.239		4
4417.28564		4
4417.311		4
4417.376		4
4417.42041		4
4417.42969		4
4417.439		4
4417.463		4
4417.48242		4
4417.51953		4
4417.52148		4
4417.536		4
4417.54736		4
4417.55		4
4417.622		4
4417.689		4
4417.745		4
4417.77		4
4417.7793		4
4417.83447		4
4417.899		4
4418.074		4
4418.08252		4
4418.17773		4
4418.19336		4
4418.268		4
4418.29932		4
4418.33545		4
4418.38428		4
4418.396		4
4418.435		4
4418.50146		4
4418.551		4
4418.566		4
4418.63037		4
4418.661		4
4418.75732		4
4418.869		4
4418.931		4
4418.952		4
4419.03857		4
4419.04639		4
4419.09375		4
4419.1377		4
4419.138		4
4419.142		4
4419.20361		4
4419.368		4
4419.46826		4
4419.64453		4
4419.67139		4
4419.675		4
4419.69434		4
4419.71533		4
4419.896		4
4420.016		4
4420.01758		4
4420.13037		4
4420.136		4
4420.139		4
4420.245		4
4420.262		4
4420.44727		4
4420.457		4
4420.48828		4
4420.50537		4
4420.56445		4
4420.623		4
4420.62451		4
4420.694		4
4420.93652		4
4420.964		4
4420.98047		4
4421.07275		4
4421.13965		4
4421.346		4
4421.355		4
4421.428		4
4421.43		4
4421.46826		4
4421.52344		4
4421.542		4
4421.56445		4
4421.578		4
4421.63		4
4421.67773		4
4421.684		4
4421.73145		4
4421.95166		4
4422.044		4
4422.05664		4
4422.187		4
4422.189		4
4422.299		4
4422.30225		4
4422.335		4
4422.348		4
4422.43359		4
4422.43457		4
4422.452		4
4422.531		4
4422.57227		4
4422.664		4
4422.8916		4
4422.941		4
4422.97		4
4423.104		4
4423.15967		4
4423.16553		4
4423.20947		4
4423.315		4
4423.34033		4
4423.531		4
4423.54932		4
4423.609		4
4423.61		4
4423.84863		4
4423.986		4
4423.989		4
4424.066		4
4424.113		4
4424.17432		4
4424.23535		4
4424.322		4
4424.34229		4
4424.34473		4
4424.39063		4
4424.41748		4
4424.44434		4
4424.45654		4
4424.52344		4
4424.594		4
4424.626		4
4424.663		4
4424.68164		4
4424.768		4
4424.81934		4
4424.8374		4
4424.873		4
4424.88		4
4424.881		4
4424.891		4
4424.902		4
4424.94141		4
4424.943		4
4425.037		4
4425.074		4
4425.11		4
4425.20459		4
4425.251		4
4425.26025		4
4425.319		4
4425.3374		4
4425.33838		4
4425.35352		4
4425.4707		4
4425.55371		4
4425.608		4
4425.73438		4
4425.875		4
4425.88574		4
4426.065		4
4426.07031		4
4426.09961		4
4426.211		4
4426.26367		4
4426.29346		4
4426.29639		4
4426.321		4
4426.33		4
4426.47266		4
4426.47754		4
4426.495		4
4426.51		4
4426.635		4
4426.651		4
4426.72168		4
4426.75732		4
4426.77441		4
4426.78027		4
4426.935		4
4426.96045		4
4426.982		4
4427.1084		4
4427.13574		4
4427.16455		4
4427.17334		4
4427.17432		4
4427.329		4
4427.34131		4
4427.37646		4
4427.40332		4
4427.404		4
4427.41748		4
4427.429		4
4427.455		4
4427.50928		4
4427.51367		4
4427.536		4
4427.58643		4
4427.6084		4
4427.63965		4
4427.65869		4
4427.67969		4
4427.73145		4
4427.733		4
4427.73926		4
4427.772		4
4427.85449		4
4427.91357		4
4427.93848		4
4427.973		4
4428.017		4
4428.02		4
4428.064		4
4428.26953		4
4428.275		4
4428.28174		4
4428.35547		4
4428.413		4
4428.436		4
4428.446		4
4428.458		4
4428.46436		4
4428.474		4
4428.581		4
4428.62842		4
4428.721		4
4428.76855		4
4428.78125		4
4428.93555		4
4428.96143		4
4429.051		4
4429.07129		4
4429.13525		4
4429.146		4
4429.162		4
4429.17236		4
4429.199		4
4429.213		4
4429.298		4
4429.30371		4
4429.414		4
4429.476		4
4429.48047		4
4429.499		4
4429.50049		4
4429.514		4
4429.631		4
4429.71533		4
4429.729		4
4429.75		4
4429.75146		4
4429.782		4
4429.808		4
4429.83		4
4429.86		4
4429.934		4
4429.998		4
4430.209		4
4430.303		4
4430.41357		4
4430.48047		4
4430.486		4
4430.518		4
4430.63965		4
4430.68945		4
4430.698		4
4430.749		4
4430.7627		4
4430.86963		4
4430.92627		4
4430.95459		4
4430.99365		4
4431.03125		4
4431.056		4
4431.072		4
4431.084		4
4431.09863		4
4431.16748		4
4431.273		4
4431.29053		4
4431.29541		4
4431.30664		4
4431.31348		4
4431.33838		4
4431.44		4
4431.483		4
4431.515		4
4431.64551		4
4431.668		4
4431.74951		4
4431.765		4
4431.84033		4
4431.86768		4
4431.968		4
4432.01855		4
4432.04346		4
4432.06934		4
4432.095		4
4432.136		4
4432.22461		4
4432.22852		4
4432.2373		4
4432.37646		4
4432.39258		4
4432.399		4
4432.52		4
4432.57568		4
4432.60059		4
4432.6084		4
4432.641		4
4432.69971		4
4432.719		4
4432.808		4
4432.878		4
4432.9624		4
4433.003		4
4433.03857		4
4433.09375		4
4433.103		4
4433.1377		4
4433.14		4
4433.217		4
4433.27148		4
4433.36328		4
4433.368		4
4433.41357		4
4433.52246		4
4433.601		4
4433.609		4
4433.65332		4
4433.68555		4
4433.71143		4
4433.721		4
4433.77734		4
4433.84229		4
4433.843		4
4433.872		4
4433.888		4
4433.95557		4
4433.9707		4
4433.99365		4
4434.00244		4
4434.02051		4
4434.036		4
4434.06055		4
4434.067		4
4434.10059		4
4434.11768		4
4434.214		4
4434.226		4
4434.227		4
4434.252		4
4434.277		4
4434.29443		4
4434.34131		4
4434.39		4
4434.398		4
4434.4165		4
4434.421		4
4434.464		4
4434.60254		4
4434.67529		4
4434.68652		4
4434.725		4
4434.79248		4
4434.993		4
4435.12451		4
4435.20947		4
4435.23438		4
4435.2915		4
4435.306		4
4435.32031		4
4435.367		4
4435.42773		4
4435.44629		4
4435.535		4
4435.57959		4
4435.59131		4
4435.65625		4
4435.68848		4
4435.795		4
4435.829		4
4435.8374		4
4435.85742		4
4435.89453		4
4435.965		4
4436.106		4
4436.11426		4
4436.162		4
4436.17969		4
4436.34229		4
4436.37939		4
4436.408		4
4436.60449		4
4436.65674		4
4436.66162		4
4436.674		4
4436.69629		4
4436.758		4
[truncated: 16,233 more rows]
