# Supplementary material for: A droplet digital PCR (ddPCR) assay to detect Helicoverpa armigera (Lepidoptera: Noctuidae) in bulk trap samples
Source: PLoS One. 2017 May 31;12(5):e0178704. doi: 10.1371/journal.pone.0178704 (PMC5451079; doi:10.1371/journal.pone.0178704)
Supplement: S3 Table — (ZIP) [file pone.0178704.s003.zip › 1a-4z.csv]

Ch1 Amplitude	Ch2 Amplitude	Cluster
5507.7373		4
5533.284		4
5548.96436		4
5552.48828		4
5567.858		4
5607.05762		4
5613.11865		4
5614.64		4
5617.821		4
5632.112		4
5636.573		4
5643.108		4
5647.158		4
5650.452		4
5651.186		4
5651.884		4
5657.99658		4
5658.92627		4
5660.68945		4
5661.20068		4
5662.148		4
5684.669		4
5687.55566		4
5690.28564		4
5692.316		4
5695.13428		4
5707.19629		4
5711.06836		4
5712.88		4
5713.735		4
5716.362		4
5717.35547		4
5719.828		4
5720.787		4
5728.12842		4
5728.31445		4
5728.93066		4
5733.713		4
5734.99072		4
5735.16748		4
5740.83252		4
5741.80371		4
5741.85		4
5742.33936		4
5744.067		4
5744.1543		4
5744.17432		4
5744.655		4
5745.15625		4
5746.02441		4
5751.09863		4
5754.042		4
5755.233		4
5755.494		4
5758.061		4
5761.985		4
5763.31934		4
5764.181		4
5764.55		4
5770.44727		4
5770.469		4
5774.89648		4
5775.43457		4
5775.53857		4
5776.4873		4
5778.905		4
5780.39941		4
5781.34473		4
5781.67969		4
5782.495		4
5782.83447		4
5785.0083		4
5785.01367		4
5786.14648		4
5789.759		4
5789.91		4
5790.568		4
5790.69531		4
5790.788		4
5791.301		4
5794.367		4
5794.93945		4
5796.344		4
5796.614		4
5796.859		4
5796.91162		4
5797.06		4
5798.7627		4
5798.96973		4
5799.3584		4
5801.007		4
5802.594		4
5803.084		4
5803.32764		4
5803.525		4
5803.661		4
5804.181		4
5805.979		4
5806.001		4
5806.30859		4
5806.482		4
5806.812		4
5807.637		4
5807.888		4
5810.18555		4
5811.27441		4
5811.614		4
5812.515		4
5812.74		4
5812.76758		4
5812.77832		4
5813.67432		4
5814.30029		4
5815.35449		4
5816.26953		4
5816.66		4
5816.857		4
5816.93359		4
5816.96		4
5817.199		4
5817.227		4
5817.23633		4
5817.24072		4
5817.457		4
5817.843		4
5819.05859		4
5819.06152		4
5819.737		4
5821.84131		4
5822.11035		4
5822.2915		4
5822.55566		4
5823.173		4
5823.325		4
5823.701		4
5823.821		4
5824.632		4
5825.04639		4
5825.257		4
5825.306		4
5826.558		4
5826.83643		4
5826.95947		4
5828.00537		4
5828.956		4
5829.5376		4
5829.856		4
5830.726		4
5831.27148		4
5831.94873		4
5832.134		4
5832.292		4
5832.65674		4
5832.92		4
5832.97949		4
5833.013		4
5833.216		4
5833.412		4
5833.56934		4
5833.823		4
5833.944		4
5834.342		4
5835.0415		4
5837.187		4
5837.432		4
5837.65625		4
5838.084		4
5838.091		4
5838.761		4
5838.926		4
5839.13232		4
5839.78		4
5840.61572		4
5840.84668		4
5842.253		4
5842.713		4
5843.05225		4
5843.167		4
5843.827		4
5843.833		4
5843.911		4
5844.028		4
5844.313		4
5847.361		4
5847.522		4
5847.717		4
5847.831		4
5848.236		4
5848.35254		4
5848.37354		4
5848.912		4
5849.02734		4
5849.38867		4
5850.69336		4
5851.035		4
5851.73975		4
5851.784		4
5852.07275		4
5852.11768		4
5852.12646		4
5852.32666		4
5852.73633		4
5853.186		4
5853.49072		4
5853.82373		4
5854.523		4
5855.443		4
5856.622		4
5856.88037		4
5856.92		4
5857.251		4
5857.519		4
5857.93359		4
5858.2124		4
5858.22461		4
5858.3877		4
5858.57666		4
5858.60449		4
5858.69727		4
5859.60254		4
5859.90869		4
5859.99756		4
5860.06543		4
5860.1333		4
5860.385		4
5860.40234		4
5860.51855		4
5860.99463		4
5861.102		4
5863.54736		4
5864.02637		4
5864.13232		4
5864.951		4
5865.22559		4
5865.90527		4
5866.047		4
5866.75342		4
5866.92		4
5867.42725		4
5867.45166		4
5868.62		4
5868.78467		4
5868.99756		4
5869.055		4
5869.2		4
5869.443		4
5869.8667		4
5870.061		4
5870.459		4
5870.74658		4
5870.838		4
5871.1333		4
5871.392		4
5872.3623		4
5872.52344		4
5872.765		4
5872.776		4
5872.918		4
5873.444		4
5873.52832		4
5874.139		4
5874.14355		4
5874.926		4
5875.4834		4
5875.568		4
5875.56836		4
5876.128		4
5876.36572		4
5876.436		4
5877.16846		4
5877.23535		4
5877.398		4
5877.66		4
5877.87939		4
5878.37744		4
5878.889		4
5879.55		4
5879.84326		4
5880.031		4
5880.27051		4
5880.355		4
5880.852		4
5880.899		4
5880.992		4
5881.05029		4
5881.2085		4
5881.39746		4
5881.565		4
5881.95		4
5881.95947		4
5882.47949		4
5882.70459		4
5882.95654		4
5883.31445		4
5883.76855		4
5884.14063		4
5884.89648		4
5885.31641		4
5885.37158		4
5885.94		4
5885.95947		4
5886.091		4
5886.106		4
5886.3833		4
5886.447		4
5886.60352		4
5887.12744		4
5887.30029		4
5887.427		4
5887.60156		4
5888.013		4
5888.133		4
5888.71729		4
5889.512		4
5889.628		4
5889.814		4
5890.25049		4
5890.99268		4
5891.4917		4
5891.52051		4
5891.591		4
5891.8457		4
5891.877		4
5891.87842		4
5892.12549		4
5892.12646		4
5892.25244		4
5892.32		4
5892.48438		4
5893.03		4
5893.214		4
5893.55762		4
5893.56738		4
5893.77637		4
5894.17041		4
5894.418		4
5894.769		4
5894.933		4
5895.46973		4
5895.82568		4
5895.88672		4
5896.09229		4
5896.48828		4
5896.501		4
5896.76758		4
5896.86768		4
5897.033		4
5897.147		4
5897.28271		4
5897.29346		4
5898.10352		4
5898.36		4
5898.3833		4
5898.583		4
5898.61		4
5898.762		4
5898.90234		4
5898.992		4
5899.45557		4
5899.997		4
5900.17236		4
5900.2207		4
5900.33252		4
5900.353		4
5900.83545		4
5900.99268		4
5901.078		4
5901.361		4
5901.44971		4
5901.743		4
5902.02246		4
5902.15039		4
5902.244		4
5902.319		4
5902.62061		4
5902.92969		4
5903.055		4
5903.50342		4
5903.592		4
5903.69434		4
5903.723		4
5904.27246		4
5904.48438		4
5904.856		4
5904.92334		4
5905.303		4
5905.428		4
5905.51		4
5905.736		4
5905.75342		4
5905.823		4
5906.296		4
5906.466		4
5906.86963		4
5907.007		4
5907.011		4
5907.42627		4
5907.84668		4
5907.90967		4
5908.13525		4
5908.27539		4
5908.38		4
5909.221		4
5909.40039		4
5909.46973		4
5909.749		4
5909.756		4
5910.06152		4
5910.214		4
5911.289		4
5911.306		4
5911.41357		4
5911.506		4
5911.53662		4
5911.90771		4
5912.12744		4
5912.239		4
5912.90137		4
5913.035		4
5913.03564		4
5913.115		4
5913.125		4
5913.1875		4
5913.209		4
5913.24854		4
5913.34961		4
5913.376		4
5913.464		4
5913.917		4
5914.13525		4
5914.491		4
5914.66455		4
5915.096		4
5915.27246		4
5915.442		4
5915.527		4
5915.571		4
5916.09766		4
5916.362		4
5916.65137		4
5917.047		4
5917.149		4
5917.47656		4
5918.14648		4
5918.336		4
5918.46338		4
5918.572		4
5919.06		4
5919.734		4
5919.7666		4
5919.8667		4
5920.165		4
5920.28174		4
5920.35059		4
5920.40137		4
5920.55029		4
5920.81738		4
5921.529		4
5921.985		4
5922.33252		4
5922.59326		4
5922.68262		4
5923.27246		4
5923.642		4
5923.676		4
5923.7627		4
5924.412		4
5924.44971		4
5925.262		4
5925.311		4
5925.39355		4
5925.736		4
5926.03		4
5926.15332		4
5926.30225		4
5926.391		4
5926.633		4
5927.09668		4
5927.24658		4
5927.75928		4
5927.90674		4
5927.96338		4
5928.20068		4
5928.382		4
5928.673		4
5928.73		4
5928.807		4
5929.145		4
5929.161		4
5929.53564		4
5929.74561		4
5930.45654		4
5930.585		4
5930.771		4
5931.412		4
5931.61963		4
5931.71973		4
5931.82471		4
5931.98242		4
5932.08154		4
5932.218		4
5932.22754		4
5932.2793		4
5932.39355		4
5932.47266		4
5932.505		4
5932.614		4
5933.29932		4
5933.331		4
5933.46875		4
5933.561		4
5933.73047		4
5933.79932		4
5934.24658		4
5934.26758		4
5934.335		4
5934.754		4
5934.90967		4
5935.26758		4
5935.70068		4
5936.845		4
5936.939		4
5937.08447		4
5937.45557		4
5937.617		4
5937.93164		4
5937.986		4
5938.20166		4
5938.317		4
5938.589		4
5938.79932		4
5938.806		4
5938.84961		4
5938.88867		4
5939.305		4
5939.37549		4
5939.425		4
5939.535		4
5939.81152		4
5940.21338		4
5940.232		4
5940.503		4
5940.66943		4
5941.031		4
5941.106		4
5941.312		4
5941.34961		4
5941.351		4
5941.47363		4
5941.49561		4
5941.57		4
5941.768		4
5941.777		4
5942.03		4
5942.155		4
5942.176		4
5942.4165		4
5942.49951		4
5942.53271		4
5942.61035		4
5942.71436		4
5942.786		4
5942.79053		4
5942.82031		4
5943.02051		4
5943.093		4
5943.171		4
5943.17969		4
5943.34		4
5944.22		4
5944.34033		4
5944.35938		4
5944.473		4
5944.60449		4
5944.76025		4
5944.90771		4
5944.909		4
5944.98145		4
5945.535		4
5945.769		4
5945.784		4
5946.057		4
5946.618		4
5946.68164		4
5946.977		4
5947.11475		4
5947.27441		4
5947.55566		4
5947.71533		4
5947.83		4
5947.928		4
5948.583		4
5948.60547		4
5949.05469		4
5949.121		4
5949.374		4
5949.73242		4
5950.24951		4
5950.263		4
5950.265		4
5950.424		4
5950.434		4
5950.541		4
5950.60254		4
5950.67969		4
5950.77051		4
5950.87158		4
5950.88037		4
5951.025		4
5951.075		4
5951.08057		4
5951.124		4
5951.329		4
5951.39941		4
5951.7627		4
5951.873		4
5951.94238		4
5952.17529		4
5952.71436		4
5952.955		4
5953.077		4
5953.092		4
5953.19629		4
5953.418		4
5953.421		4
5953.51953		4
5953.6543		4
5953.72949		4
5953.96631		4
5954.28027		4
5954.33838		4
5954.497		4
5954.51172		4
5954.647		4
5954.774		4
5954.794		4
5954.86768		4
5954.95947		4
5955.37354		4
5956.33838		4
5956.763		4
5956.76563		4
5956.868		4
5956.96631		4
5957.266		4
5957.398		4
5957.453		4
5957.48633		4
5957.613		4
5957.67334		4
5957.957		4
5957.998		4
5958.03662		4
5958.147		4
5958.242		4
5958.2876		4
5958.306		4
5958.342		4
5958.379		4
5958.51855		4
5958.523		4
5958.62646		4
5959.44238		4
5960.032		4
5960.087		4
5960.24268		4
5960.355		4
5960.403		4
5960.44775		4
5960.6167		4
5960.626		4
5960.867		4
5961.43945		4
5961.61768		4
5961.628		4
5961.67969		4
5961.935		4
5962.04443		4
5962.142		4
5962.16		4
5962.28955		4
5962.34131		4
5962.38574		4
5962.76074		4
5963.037		4
5963.057		4
5963.0957		4
5963.329		4
5963.376		4
5963.683		4
5963.70459		4
5963.714		4
5963.738		4
5963.901		4
5964.25244		4
5964.30371		4
5964.31		4
5964.394		4
5964.45557		4
5964.461		4
5964.46973		4
5964.53		4
5964.92334		4
5965.04736		4
5965.379		4
5965.748		4
5965.97559		4
5966.27539		4
5966.67969		4
5966.775		4
5966.90625		4
5967.109		4
5967.289		4
5967.348		4
5967.43		4
5967.494		4
5967.67041		4
5967.823		4
5967.86572		4
5967.932		4
5968.341		4
5968.454		4
5968.46826		4
5968.616		4
5968.69238		4
5968.714		4
5968.798		4
5968.84375		4
5968.88135		4
5968.88135		4
5968.92139		4
5968.993		4
5969.285		4
5969.28662		4
5969.33545		4
5969.405		4
5969.555		4
5969.917		4
5970.05566		4
5970.05664		4
5970.18945		4
5970.284		4
5970.694		4
5970.80029		4
5970.95947		4
5971.15674		4
5971.38867		4
5971.445		4
5971.664		4
5971.702		4
5971.98047		4
5972.047		4
5972.05		4
5972.255		4
5972.265		4
5972.278		4
5972.74756		4
5972.83643		4
5972.99854		4
5973.01		4
5973.08643		4
5973.28271		4
5973.30273		4
5973.351		4
5973.442		4
5973.823		4
5973.86768		4
5973.88965		4
5973.94971		4
5974.463		4
5974.64063		4
5974.77734		4
5974.87549		4
5974.96533		4
5974.96533		4
5975.001		4
5975.076		4
5975.108		4
5975.154		4
5975.46973		4
5975.59766		4
5975.75146		4
5975.99854		4
5976.065		4
5976.185		4
5976.35742		4
5976.654		4
5976.76855		4
5976.89258		4
5977.103		4
5977.15		4
5977.315		4
5977.505		4
5977.57031		4
5977.599		4
5977.80859		4
5978.00244		4
5978.51953		4
5978.878		4
5978.921		4
5978.945		4
5979.09668		4
5979.18359		4
5979.222		4
5979.27344		4
5979.297		4
5979.307		4
5979.32031		4
5979.409		4
5979.483		4
5979.6626		4
5979.93555		4
5980.063		4
5980.2793		4
5980.284		4
5980.53662		4
5980.763		4
5981.169		4
5981.20264		4
5981.46436		4
5981.705		4
5981.741		4
5981.749		4
5982.0376		4
5982.23975		4
5982.296		4
5982.558		4
5982.76563		4
5982.88574		4
5982.92041		4
5982.96533		4
5982.967		4
5983.051		4
5983.05664		4
5983.1665		4
5983.182		4
5983.252		4
5983.29443		4
5983.36426		4
5983.75732		4
5983.87256		4
5983.952		4
5984.1123		4
5984.12354		4
5984.29346		4
5984.337		4
5984.34		4
5984.485		4
5984.81348		4
5984.831		4
5984.90967		4
5985.06		4
5985.154		4
5985.32959		4
5985.66748		4
5985.87256		4
5986.588		4
5986.653		4
5986.65625		4
5986.68359		4
5986.83447		4
5986.94141		4
5987.062		4
5987.14648		4
5987.18359		4
5987.27637		4
5987.31543		4
5987.76074		4
5987.85938		4
5987.89063		4
5987.892		4
5987.926		4
5988.03955		4
5988.093		4
5988.15869		4
5988.20361		4
5988.406		4
5988.88574		4
5988.94873		4
5989.009		4
5989.26563		4
5989.783		4
5989.92969		4
5990.124		4
5990.18555		4
5990.229		4
5990.381		4
5990.45		4
5990.49268		4
5990.85449		4
5990.96729		4
5991.02051		4
5991.569		4
5991.618		4
5991.75244		4
5991.978		4
5992.128		4
5992.226		4
5992.27637		4
5992.36963		4
5992.44043		4
5992.477		4
5992.53		4
5992.59375		4
5992.87158		4
5992.8916		4
5992.96729		4
5993.2124		4
5993.30225		4
5993.31055		4
5993.31641		4
5993.52344		4
5993.535		4
5993.61133		4
5993.80762		4
5993.86572		4
5993.89551		4
5993.89746		4
5993.909		4
5994.00244		4
5994.18066		4
5994.218		4
5994.49658		4
5994.67773		4
5994.774		4
5994.783		4
5994.952		4
5995.564		4
5995.65771		4
5995.73633		4
5995.743		4
5996.079		4
5996.21045		4
5996.255		4
5996.285		4
5996.514		4
5996.607		4
5996.716		4
5997.01		4
5997.02051		4
5997.07		4
5997.07471		4
5997.143		4
5997.157		4
5997.16553		4
5997.231		4
5997.292		4
5997.32129		4
5997.356		4
5997.38135		4
5997.458		4
5997.51465		4
5997.602		4
5997.944		4
5997.965		4
5998.019		4
5998.085		4
5998.103		4
5998.145		4
5998.36572		4
5998.4873		4
5998.9707		4
5999.032		4
5999.04346		4
5999.084		4
5999.19629		4
5999.453		4
5999.77832		4
5999.786		4
5999.797		4
5999.908		4
6000.001		4
6000.107		4
6000.117		4
6000.17		4
6000.172		4
6000.208		4
6000.23828		4
6000.704		4
6000.73926		4
6000.964		4
6001.061		4
6001.089		4
6001.15625		4
6001.36328		4
6001.472		4
6001.92725		4
6001.96436		4
6001.968		4
6002.019		4
6002.13672		4
6002.1665		4
6002.176		4
6002.441		4
6002.503		4
6002.55273		4
6002.588		4
6002.61426		4
6003.065		4
6003.179		4
6003.381		4
6003.38867		4
6003.64		4
6003.71045		4
6003.74951		4
6003.77637		4
6003.907		4
6003.951		4
6004.039		4
6004.114		4
6004.12939		4
6004.565		4
6004.615		4
6004.644		4
6004.679		4
6004.783		4
6004.81836		4
6005.15527		4
6005.20361		4
6005.26025		4
6005.2666		4
6005.46973		4
6005.52539		4
6005.66162		4
6005.694		4
6005.79736		4
6005.859		4
6005.93652		4
6005.996		4
6006.11865		4
6006.12842		4
6006.26563		4
6006.27734		4
6006.593		4
6006.673		4
6006.86572		4
6007.073		4
6007.213		4
6007.25146		4
6007.27051		4
6007.42139		4
6007.434		4
6007.44971		4
6007.4917		4
6007.53467		4
6007.56738		4
6007.762		4
6007.779		4
6007.93		4
6007.94629		4
6008.068		4
6008.17432		4
6008.28369		4
6008.30859		4
6008.65771		4
6008.728		4
6008.90137		4
6008.972		4
6009.004		4
6009.05664		4
6009.11426		4
6009.12256		4
6009.256		4
6009.28		4
6009.343		4
6009.379		4
6009.42969		4
6009.48828		4
6009.71		4
6009.776		4
6009.938		4
6009.93945		4
6009.965		4
6009.96973		4
6010.026		4
6010.259		4
6010.259		4
6010.26172		4
6010.28369		4
6010.709		4
6010.71		4
6010.81445		4
6010.94531		4
6010.97754		4
6011.012		4
6011.02734		4
6011.26367		4
6011.309		4
6011.341		4
6011.61035		4
6011.66553		4
6011.682		4
6011.78955		4
6011.901		4
6011.902		4
6012.219		4
6012.23926		4
6012.38037		4
6012.81445		4
6012.86426		4
6013.22		4
6013.22559		4
6013.24561		4
6013.267		4
6013.311		4
6013.407		4
6013.416		4
6013.65869		4
6013.95		4
6014.025		4
6014.28		4
6014.32129		4
6014.376		4
6014.66943		4
6015.033		4
6015.11963		4
6015.136		4
6015.168		4
6015.18555		4
6015.214		4
6015.223		4
6015.23047		4
6015.304		4
6015.449		4
6015.523		4
6015.533		4
6015.658		4
6015.7417		4
6015.83		4
6016.207		4
6016.69727		4
6016.75049		4
6016.787		4
6016.858		4
6016.946		4
6017.169		4
6017.25439		4
6017.269		4
6017.38574		4
6017.419		4
6017.54834		4
6017.6333		4
6017.671		4
6017.73047		4
6017.82227		4
6018.072		4
6018.40869		4
6018.41455		4
6018.47559		4
6018.666		4
6019.042		4
6019.1416		4
6019.157		4
6019.253		4
6019.305		4
6019.35938		4
6019.398		4
6019.52051		4
6019.58057		4
6019.85059		4
6019.859		4
6019.89746		4
6020.13672		4
6020.14258		4
6020.20361		4
6020.366		4
6020.55566		4
6020.577		4
6020.65869		4
6020.752		4
6020.805		4
6021.05273		4
6021.099		4
6021.157		4
6021.23		4
6021.28271		4
6021.41162		4
6021.419		4
6021.442		4
6021.49		4
6021.777		4
6021.94238		4
6021.958		4
6022.00146		4
6022.07275		4
6022.08936		4
6022.25146		4
6022.27344		4
6022.356		4
6022.382		4
6022.391		4
6022.504		4
6022.58545		4
6022.694		4
6022.714		4
6022.733		4
6022.83643		4
6022.8457		4
6022.95166		4
6023.009		4
6023.054		4
6023.19629		4
6023.22363		4
6023.329		4
6023.60156		4
6023.70068		4
6023.70068		4
6023.7793		4
6023.805		4
6024.09668		4
6024.10547		4
6024.19873		4
6024.255		4
6024.32568		4
6024.809		4
6024.86572		4
6024.92334		4
6024.925		4
6025.007		4
6025.024		4
6025.06348		4
6025.085		4
6025.207		4
6025.22559		4
6025.438		4
6025.462		4
6025.541		4
6025.602		4
6025.605		4
6025.62158		4
6025.72		4
6025.727		4
6025.88135		4
6025.90234		4
6026.29		4
6026.5415		4
6026.74658		4
6026.78467		4
6026.874		4
6026.92969		4
6027.06934		4
6027.226		4
6027.2666		4
6027.318		4
6027.36		4
6027.77832		4
6027.89551		4
6027.93262		4
6027.946		4
6028.115		4
6028.22852		4
6028.256		4
6028.26953		4
6028.32031		4
6028.34		4
6028.565		4
6028.64551		4
6028.779		4
6028.827		4
6028.8374		4
6028.89063		4
6028.94434		4
6028.99658		4
6029.017		4
6029.1626		4
6029.171		4
6029.204		4
6029.21973		4
6029.64844		4
6029.658		4
6029.80127		4
6030.016		4
6030.01855		4
6030.215		4
6030.474		4
6030.52246		4
6030.68066		4
6030.78369		4
6030.867		4
6030.90234		4
6030.93555		4
6030.99268		4
6031.22363		4
6031.2793		4
6031.304		4
6031.32666		4
6031.704		4
6031.861		4
6031.887		4
6031.903		4
6031.907		4
6032.00732		4
6032.029		4
6032.061		4
6032.12744		4
6032.14		4
6032.24951		4
6032.543		4
6032.84961		4
6032.87256		4
6032.91357		4
6033.08838		4
6033.10547		4
6033.148		4
6033.37939		4
6033.52		4
6033.68066		4
6033.75732		4
6033.80762		4
6033.865		4
6033.91		4
6034.003		4
6034.026		4
6034.087		4
6034.19043		4
6034.285		4
6034.425		4
6034.60938		4
6034.63428		4
6034.65137		4
6034.7627		4
6034.88135		4
6035.08838		4
6035.12256		4
6035.36572		4
6035.37744		4
6035.384		4
6035.394		4
6035.394		4
6035.635		4
6035.82471		4
6035.9585		4
6036.02344		4
6036.042		4
6036.093		4
6036.29736		4
6036.334		4
6036.345		4
6036.397		4
6036.401		4
6036.46973		4
6036.50635		4
6036.65967		4
6036.834		4
6036.861		4
6036.877		4
6037.04736		4
6037.085		4
6037.198		4
6037.365		4
6037.37061		4
6037.38867		4
6037.395		4
6037.442		4
6037.503		4
6037.61426		4
6037.648		4
6037.665		4
6037.72266		4
6037.74463		4
6037.77148		4
6037.781		4
6037.78271		4
6037.82373		4
6038.01758		4
6038.05566		4
6038.05664		4
6038.50439		4
6038.658		4
6038.749		4
6038.89453		4
6039.188		4
6039.594		4
6039.60352		4
6039.677		4
6039.84		4
6039.90967		4
6039.93		4
6039.932		4
6039.975		4
6040.064		4
6040.101		4
6040.13672		4
6040.19727		4
6040.48828		4
6040.692		4
6040.89258		4
6040.934		4
6041.15137		4
6041.158		4
6041.19043		4
6041.198		4
6041.20361		4
6041.23633		4
6041.25439		4
6041.289		4
6041.45557		4
6041.52734		4
6041.547		4
6041.582		4
6041.596		4
6041.69043		4
6041.69043		4
6041.70557		4
6041.76		4
6041.778		4
6041.784		4
6041.89844		4
6041.951		4
6042.043		4
6042.06		4
6042.07568		4
6042.096		4
6042.394		4
6042.40771		4
6042.463		4
6042.499		4
6042.61133		4
6042.81934		4
6043.00928		4
6043.10059		4
6043.11328		4
6043.22656		4
6043.2417		4
6043.257		4
6043.28174		4
6043.37842		4
6043.60547		4
6043.667		4
6043.86963		4
6044.01367		4
6044.64		4
6045.102		4
6045.33838		4
6045.38525		4
6045.38672		4
6045.41748		4
6045.594		4
6045.60645		4
6045.682		4
6045.70947		4
6045.784		4
6045.991		4
6046.068		4
6046.11572		4
6046.13		4
6046.204		4
6046.23145		4
6046.2876		4
6046.39		4
6046.55		4
6046.60059		4
6046.659		4
6046.907		4
6046.91943		4
6047.06152		4
6047.15771		4
6047.324		4
6047.55762		4
6047.77148		4
6047.773		4
6047.8335		4
6047.862		4
6048.0376		4
6048.19971		4
6048.38867		4
6048.445		4
6048.613		4
6048.777		4
6048.786		4
6048.86426		4
6048.94043		4
6048.976		4
6049.129		4
6049.137		4
6049.15527		4
6049.18555		4
6049.24365		4
6049.24658		4
6049.264		4
6049.32568		4
6049.3374		4
6049.466		4
6049.676		4
6049.684		4
6049.71826		4
6049.76563		4
6049.775		4
6049.85		4
6049.92529		4
6050.179		4
6050.23145		4
6050.28369		4
6050.387		4
6050.478		4
6050.52051		4
6050.53174		4
6050.5957		4
6050.75439		4
6050.848		4
6050.865		4
6050.95459		4
6051.03174		4
6051.034		4
6051.17236		4
6051.208		4
6051.2627		4
6051.28		4
6051.412		4
6051.64		4
6051.907		4
6051.999		4
6052.02734		4
6052.14453		4
6052.17334		4
6052.394		4
6052.443		4
6052.579		4
6052.588		4
6052.686		4
6052.81934		4
6052.85156		4
6052.94		4
6052.953		4
6053.13672		4
6053.24463		4
6053.27344		4
6053.317		4
6053.877		4
6053.914		4
6053.955		4
6053.997		4
6054.00732		4
6054.2627		4
6054.322		4
6054.32764		4
6054.356		4
6054.403		4
6054.5376		4
6054.668		4
6054.693		4
6054.798		4
6054.91064		4
6054.95166		4
6055.05225		4
6055.0957		4
6055.09668		4
6055.225		4
6055.27148		4
6055.281		4
6055.35449		4
6055.36475		4
6055.50928		4
6055.57		4
6055.682		4
6055.821		4
6055.828		4
6056.04443		4
6056.35156		4
6056.44336		4
6056.486		4
6056.57227		4
6056.62		4
6056.626		4
6056.647		4
6056.77051		4
6056.77539		4
6056.821		4
6056.84229		4
6056.937		4
6057.133		4
6057.134		4
6057.199		4
6057.61426		4
6057.62939		4
6057.639		4
6057.797		4
6057.82568		4
6057.92432		4
6057.981		4
6058.00537		4
6058.03125		4
6058.19727		4
6058.286		4
6058.33252		4
6058.399		4
6058.541		4
6058.632		4
6058.685		4
6058.834		4
6058.88135		4
6058.95264		4
6058.998		4
6059.012		4
6059.114		4
6059.22754		4
6059.252		4
6059.38232		4
6059.427		4
6059.47266		4
6059.49072		4
6059.52539		4
6059.6123		4
6059.64355		4
6059.76953		4
6059.84		4
6059.932		4
6059.973		4
6059.998		4
6060.138		4
6060.3		4
6060.32959		4
6060.509		4
6060.56738		4
6060.66		4
6060.722		4
6060.851		4
6060.851		4
6060.86035		4
6060.974		4
6060.987		4
6061.187		4
6061.2583		4
6061.39063		4
6061.503		4
6061.596		4
6061.602		4
6061.745		4
6061.76758		4
6061.802		4
6061.952		4
6062.0166		4
6062.05225		4
6062.07275		4
6062.07959		4
6062.21338		4
6062.26465		4
6062.32568		4
6062.38232		4
6062.40137		4
6062.52148		4
6062.54541		4
6062.68262		4
6062.706		4
6062.77		4
6062.804		4
6062.841		4
6062.892		4
6062.95947		4
6063.1167		4
6063.149		4
6063.14941		4
6063.15771		4
6063.34863		4
6063.35156		4
6063.5127		4
6063.51465		4
6063.518		4
6063.73535		4
6063.77637		4
6063.899		4
6063.93652		4
6064.00146		4
6064.142		4
6064.26367		4
6064.266		4
6064.398		4
6064.40625		4
6064.409		4
6064.45361		4
6064.49951		4
6064.509		4
6064.616		4
6064.67236		4
6064.693		4
6064.79639		4
6065.04541		4
6065.1333		4
6065.143		4
6065.285		4
6065.38037		4
6065.4624		4
6065.50342		4
6065.773		4
6066.11768		4
6066.22559		4
6066.23145		4
6066.299		4
6066.3335		4
6066.389		4
6066.436		4
6066.55859		4
6066.68164		4
6066.764		4
6066.84961		4
6066.91064		4
6066.97363		4
6067.095		4
6067.15967		4
6067.17334		4
6067.24854		4
6067.26563		4
6067.414		4
6067.457		4
6067.47461		4
6067.516		4
6067.706		4
6067.80469		4
6067.84033		4
6067.94971		4
6067.965		4
6067.99658		4
6068.00146		4
6068.04932		4
6068.07373		4
6068.1		4
6068.171		4
6068.44336		4
6068.57959		4
6068.582		4
6068.85059		4
6069.15		4
6069.16162		4
6069.20557		4
6069.28271		4
6069.29834		4
6069.373		4
6069.53857		4
6069.75049		4
6069.75439		4
6069.762		4
6069.861		4
6070.08252		4
6070.098		4
6070.24365		4
6070.287		4
6070.363		4
6070.37061		4
6070.38232		4
6070.48633		4
6070.506		4
6070.59375		4
6070.64453		4
6070.689		4
6070.92139		4
6071.047		4
6071.07568		4
6071.12256		4
6071.18652		4
6071.191		4
6071.27441		4
6071.28857		4
6071.3335		4
6071.438		4
6071.507		4
6071.542		4
6071.58643		4
6071.589		4
6071.58936		4
6071.633		4
6071.67		4
6071.678		4
6071.67871		4
6071.77441		4
6071.80664		4
6071.88574		4
6071.987		4
6072.01465		4
6072.232		4
6072.46143		4
6072.511		4
6072.606		4
6072.674		4
6072.69727		4
6072.69971		4
6072.71		4
6072.765		4
6072.78467		4
6072.79443		4
6072.798		4
6073.103		4
6073.11865		4
6073.133		4
6073.14453		4
6073.196		4
6073.24072		4
6073.26465		4
6073.282		4
6073.31836		4
6073.319		4
6073.329		4
6073.42432		4
6073.455		4
6073.472		4
6073.48975		4
6073.49854		4
6073.50439		4
6073.543		4
6073.62158		4
6073.67529		4
6073.682		4
6073.69043		4
6073.81348		4
6073.876		4
6073.903		4
6073.93652		4
6074.301		4
6074.30664		4
6074.38574		4
6074.65625		4
6074.74658		4
6074.836		4
6074.899		4
6075.12744		4
6075.287		4
6075.323		4
6075.339		4
6075.385		4
6075.60352		4
6075.60742		4
6075.63428		4
6075.67627		4
6075.821		4
6075.90332		4
6075.966		4
6076.01172		4
6076.05029		4
6076.10938		4
6076.21826		4
6076.32		4
6076.50635		4
6076.562		4
6076.60449		4
6076.72754		4
6076.808		4
6076.83154		4
6076.834		4
6076.848		4
6077.03467		4
6077.091		4
6077.0957		4
6077.217		4
6077.23438		4
6077.32568		4
6077.38965		4
6077.453		4
6077.71875		4
6077.772		4
6077.84		4
6077.84863		4
6078.257		4
6078.38037		4
6078.43652		4
6078.684		4
6079.097		4
6079.1416		4
6079.152		4
6079.17236		4
6079.183		4
6079.19531		4
6079.206		4
6079.21973		4
6079.2666		4
6079.34033		4
6079.359		4
6079.37646		4
6079.601		4
6079.60547		4
6079.632		4
6079.692		4
6079.71436		4
6079.889		4
6079.99951		4
6080.03467		4
6080.3374		4
6080.48438		4
6080.49561		4
6080.504		4
6080.57		4
6080.721		4
6080.746		4
6080.78564		4
6080.809		4
6080.8335		4
6080.94434		4
6080.962		4
6081.127		4
6081.14844		4
6081.188		4
6081.218		4
6081.431		4
6081.488		4
6081.548		4
6081.58252		4
6081.64746		4
6081.67334		4
6081.676		4
6081.697		4
6081.70361		4
6081.704		4
6082.0166		4
6082.176		4
6082.18164		4
6082.22		4
6082.26172		4
6082.29736		4
6082.34375		4
6082.353		4
6082.40332		4
6082.534		4
6082.73438		4
6082.78662		4
6082.79932		4
6082.811		4
6082.86035		4
6082.86865		4
6082.92041		4
6082.97363		4
6083.047		4
6083.23		4
6083.27637		4
6083.454		4
6083.46045		4
6083.597		4
6083.8374		4
6083.85938		4
6084.05469		4
6084.10742		4
6084.117		4
6084.1543		4
6084.331		4
6084.40674		4
6084.41846		4
6084.513		4
6084.52344		4
6084.557		4
6084.586		4
6084.65967		4
6084.758		4
6084.7915		4
6084.8623		4
6084.96875		4
6084.991		4
6085.025		4
6085.12842		4
6085.2		4
6085.251		4
6085.397		4
6085.515		4
6085.5166		4
6085.65137		4
6085.729		4
6085.73633		4
6085.909		4
6085.959		4
6085.981		4
6085.99072		4
6086.03125		4
6086.136		4
6086.352		4
6086.40332		4
6086.53564		4
6086.53857		4
6086.654		4
6086.657		4
6087.18164		4
6087.31		4
6087.397		4
6087.42236		4
6087.47656		4
6087.479		4
6087.513		4
6087.59863		4
6087.60156		4
6087.64746		4
6087.70361		4
6087.893		4
6087.901		4
6088.08545		4
6088.12939		4
6088.216		4
6088.327		4
6088.401		4
6088.40967		4
6088.434		4
6088.47		4
6088.477		4
6088.51074		4
6088.53662		4
6088.557		4
6088.58447		4
6088.772		4
6088.86		4
6088.89941		4
6088.92139		4
6088.994		4
6089.184		4
6089.215		4
6089.426		4
[truncated: 14,534 more rows]
