# Supplementary material for: A droplet digital PCR (ddPCR) assay to detect Helicoverpa armigera (Lepidoptera: Noctuidae) in bulk trap samples
Source: PLoS One. 2017 May 31;12(5):e0178704. doi: 10.1371/journal.pone.0178704 (PMC5451079; doi:10.1371/journal.pone.0178704)
Supplement: S3 Table — (ZIP) [file pone.0178704.s003.zip › 1a-9z.csv]

Ch1 Amplitude	Ch2 Amplitude	Cluster
4983.565		4
5270.909		4
5299.063		4
5354.47266		4
5372.62158		4
5374.466		4
5379.548		4
5381.601		4
5386.50146		4
5388.81152		4
5409.45654		4
5409.503		4
5417.55225		4
5419.65234		4
5431.486		4
5437.83643		4
5440.02832		4
5445.03369		4
5449.374		4
5453.958		4
5466.556		4
5473.27734		4
5473.91		4
5474.246		4
5474.25732		4
5475.548		4
5476.229		4
5480.05273		4
5482.063		4
5483.74072		4
5487.568		4
5488.862		4
5491.20459		4
5495.12061		4
5497.07		4
5504.616		4
5504.732		4
5507.191		4
5509.35742		4
5513.393		4
5513.596		4
5518.831		4
5519.98047		4
5528.22656		4
5528.67871		4
5530.548		4
5533.093		4
5533.531		4
5534.136		4
5534.544		4
5534.997		4
5535.82959		4
5536.872		4
5537.319		4
5537.44727		4
5542.752		4
5543.346		4
5543.57275		4
5544.23926		4
5544.85547		4
5545.07764		4
5546.412		4
5546.744		4
5547.112		4
5548.162		4
5549.798		4
5550.33057		4
5550.485		4
5555.637		4
5555.77051		4
5556.17871		4
5557.10938		4
5558.13672		4
5558.24463		4
5558.87		4
5563.48975		4
5565.778		4
5566.011		4
5566.04443		4
5568.077		4
5572.637		4
5574.937		4
5575.915		4
5576.68164		4
5579.04		4
5582.54053		4
5584.40625		4
5586.353		4
5587.49268		4
5588.028		4
5590.6665		4
5592.244		4
5593.73828		4
5595.44629		4
5599.3374		4
5599.78467		4
5602.418		4
5602.47754		4
5603.949		4
5603.96		4
5604.51758		4
5604.734		4
5606.046		4
5606.996		4
5609.291		4
5611.625		4
5613.26367		4
5613.47852		4
5614.48047		4
5614.70947		4
5615.523		4
5616.354		4
5617.93555		4
5618.708		4
5621.4043		4
5623.628		4
5623.736		4
5624.61426		4
5624.63		4
5627.97656		4
5628.409		4
5629.94531		4
5633.19336		4
5633.39648		4
5633.92627		4
5634.94238		4
5635.25244		4
5635.47754		4
5635.551		4
5636.432		4
5639.144		4
5639.58252		4
5641.75		4
5642.29		4
5645.0127		4
5645.27539		4
5645.83057		4
5648.20752		4
5649.989		4
5650.073		4
5650.0957		4
5650.518		4
5651.174		4
5651.551		4
5652.20654		4
5652.9		4
5653.107		4
5653.467		4
5653.75928		4
5654.75928		4
5654.99		4
5655.091		4
5655.39648		4
5655.757		4
5656.13672		4
5656.82373		4
5657.325		4
5657.43262		4
5657.813		4
5657.96338		4
5658.257		4
5658.30273		4
5658.79		4
5659.77637		4
5660.16943		4
5661.04834		4
5661.39		4
5661.96826		4
5662.27148		4
5662.5166		4
5663.07031		4
5663.106		4
5663.505		4
5663.581		4
5663.895		4
5663.952		4
5664.17969		4
5664.205		4
5664.354		4
5664.818		4
5664.82568		4
5664.84473		4
5665.15967		4
5665.59375		4
5666.048		4
5666.633		4
5667.058		4
5668.13574		4
5668.792		4
5669.29639		4
5671.44336		4
5672.142		4
5672.2876		4
5672.876		4
5673.27734		4
5674.977		4
5675.26953		4
5675.64		4
5677.89648		4
5678.03955		4
5678.70068		4
5678.768		4
5679.255		4
5682.492		4
5683.266		4
5684.03125		4
5685.29932		4
5686.34375		4
5686.83838		4
5687.54541		4
5687.61768		4
5687.93		4
5688.12939		4
5688.184		4
5688.309		4
5689.07		4
5689.56055		4
5691.028		4
5692.333		4
5692.643		4
5694.53125		4
5695.365		4
5695.581		4
5696.069		4
5696.124		4
5696.8		4
5697.471		4
5697.557		4
5697.93066		4
5697.96729		4
5698.52832		4
5699.86426		4
5700.03857		4
5700.548		4
5701.51172		4
5701.7666		4
5702.58936		4
5703.80566		4
5704.07227		4
5704.42529		4
5704.98926		4
5705.815		4
5705.92432		4
5706.07568		4
5706.84863		4
5707.201		4
5708.25928		4
5708.37354		4
5709.417		4
5709.57275		4
5711.325		4
5711.528		4
5711.646		4
5712.515		4
5712.719		4
5716.58057		4
5716.89648		4
5717.67773		4
5718.42529		4
5719.23828		4
5719.88867		4
5719.99463		4
5720.224		4
5720.6377		4
5720.93945		4
5721.10742		4
5721.4707		4
5721.48438		4
5722.23145		4
5722.33838		4
5722.59131		4
5723.426		4
5724.093		4
5724.75049		4
5724.7627		4
5724.81934		4
5725.34863		4
5726.119		4
5726.13		4
5727.945		4
5728.438		4
5728.56641		4
5728.91064		4
5729.70752		4
5730.32666		4
5730.751		4
5730.982		4
5732.253		4
5732.369		4
5732.68652		4
5732.758		4
5733.201		4
5734.415		4
5734.67432		4
5735.054		4
5735.548		4
5735.70068		4
5735.9375		4
5737.57		4
5739.18457		4
5739.896		4
5740.376		4
5740.665		4
5742.523		4
5742.589		4
5742.75		4
5742.861		4
5743.201		4
5743.40137		4
5743.813		4
5744.47266		4
5744.951		4
5745.0293		4
5745.356		4
5745.446		4
5746.18		4
5746.516		4
5746.871		4
5747.1875		4
5748.07		4
5748.547		4
5748.5874		4
5748.83252		4
5748.87		4
5750.45557		4
5750.518		4
5751.24463		4
5751.85938		4
5752.47754		4
5752.7793		4
5752.952		4
5753.1875		4
5753.38574		4
5753.86963		4
5753.974		4
5753.999		4
5754.599		4
5755.439		4
5755.77832		4
5756.5		4
5756.525		4
5757.06348		4
5758.82568		4
5758.997		4
5759.409		4
5760.34863		4
5760.84033		4
5762.28125		4
5763.562		4
5763.909		4
5763.94971		4
5764.15527		4
5764.82666		4
5764.861		4
5765.251		4
5765.388		4
5765.40869		4
5765.78955		4
5765.977		4
5766.03125		4
5766.09326		4
5766.71436		4
5767.54053		4
5767.802		4
5767.97461		4
5768.085		4
5768.2417		4
5768.53174		4
5768.75342		4
5768.91553		4
5769.21		4
5769.23828		4
5769.44531		4
5770.52		4
5770.59375		4
5771.258		4
5771.3		4
5772.278		4
5772.44727		4
5773.39746		4
5774.66846		4
5774.7207		4
5775.615		4
5775.723		4
5775.9126		4
5776.02148		4
5776.09033		4
5776.4165		4
5777.94873		4
5777.966		4
5778.04443		4
5778.66748		4
5780.22656		4
5781.13135		4
5781.14648		4
5781.487		4
5782.41455		4
5783.478		4
5783.62549		4
5783.69629		4
5784.057		4
5784.21436		4
5784.236		4
5784.41064		4
5785.147		4
5785.28662		4
5785.55225		4
5785.64		4
5786.46826		4
5786.56152		4
5786.584		4
5787.169		4
5787.531		4
5788.292		4
5788.979		4
5789.19		4
5789.311		4
5789.587		4
5789.781		4
5789.796		4
5790.127		4
5790.169		4
5790.178		4
5790.35352		4
5791.123		4
5791.96973		4
5792.109		4
5792.271		4
5792.5083		4
5792.549		4
5792.56738		4
5792.74463		4
5792.801		4
5793.17627		4
5793.28125		4
5794.32		4
5795.689		4
5795.941		4
5796.769		4
5796.781		4
5796.88		4
5796.9		4
5796.928		4
5797.329		4
5798.486		4
5798.949		4
5799.056		4
5799.25732		4
5799.444		4
5799.501		4
5799.73828		4
5800.012		4
5800.7373		4
5801.193		4
5801.32959		4
5802.246		4
5802.369		4
5802.51172		4
5803.774		4
5803.79932		4
5804.037		4
5804.422		4
5804.459		4
5804.474		4
5804.50732		4
5804.511		4
5804.7		4
5805.329		4
5805.645		4
5805.96973		4
5806.09326		4
5806.364		4
5807.20068		4
5807.35156		4
5807.46143		4
5807.57861		4
5808.389		4
5808.425		4
5808.91		4
5808.91553		4
5809.764		4
5810.17041		4
5810.969		4
5811.08643		4
5811.096		4
5811.485		4
5811.7207		4
5811.72852		4
5811.88672		4
5811.99		4
5812.075		4
5812.48145		4
5812.912		4
5813.51758		4
5813.712		4
5814.12354		4
5814.23145		4
5814.30566		4
5814.39648		4
5814.60059		4
5814.63428		4
5814.87451		4
5814.9375		4
5815.42627		4
5815.72168		4
5815.93066		4
5816.1		4
5816.24854		4
5816.45654		4
5816.721		4
5816.85156		4
5817.283		4
5818.46338		4
5818.504		4
5818.8833		4
5818.999		4
5819.204		4
5819.359		4
5819.694		4
5820.146		4
5821.193		4
5821.83545		4
5821.94		4
5822.59961		4
5822.90869		4
5823.1084		4
5823.12256		4
5823.305		4
5823.853		4
5824.016		4
5824.17773		4
5824.275		4
5824.76855		4
5824.79248		4
5825.608		4
5825.86		4
5826.072		4
5826.48438		4
5826.57129		4
5827.25		4
5827.553		4
5828.16064		4
5829.406		4
5829.469		4
5829.60547		4
5829.755		4
5831.12354		4
5831.341		4
5831.763		4
5832.41553		4
5832.44531		4
5832.474		4
5832.68945		4
5832.84326		4
5833.09326		4
5833.81738		4
5833.978		4
5834.112		4
5834.55		4
5834.639		4
5834.778		4
5835.464		4
5835.47363		4
5835.643		4
5836.46631		4
5836.49		4
5836.58057		4
5836.638		4
5836.769		4
5837.47		4
5838.08154		4
5838.375		4
5838.93262		4
5839.34229		4
5839.34473		4
5839.80225		4
5840.261		4
5840.49		4
5840.533		4
5841.001		4
5841.069		4
5841.37646		4
5841.5166		4
5841.75		4
5842.448		4
5843.098		4
5843.88574		4
5844.59326		4
5844.92432		4
5845.163		4
5846.7583		4
5846.78955		4
5846.79932		4
5847.21045		4
5847.29736		4
5847.687		4
5847.753		4
5848.192		4
5848.345		4
5848.612		4
5848.777		4
5849.226		4
5849.32764		4
5849.41		4
5849.997		4
5850.02734		4
5850.088		4
5850.554		4
5850.709		4
5850.8667		4
5850.91943		4
5850.971		4
5851.504		4
5851.572		4
5852.57		4
5852.571		4
5853.885		4
5854.40869		4
5854.45654		4
5854.6543		4
5854.89063		4
5855.004		4
5855.06348		4
5855.666		4
5856.04639		4
5857.84668		4
5858.3623		4
5859.07373		4
5859.19873		4
5859.39551		4
5859.48926		4
5859.53857		4
5859.85547		4
5860.104		4
5860.47754		4
5860.70557		4
5860.83838		4
5860.85254		4
5860.94141		4
5861.024		4
5861.14941		4
5861.532		4
5862.253		4
5862.427		4
5862.63428		4
5862.744		4
5863.17236		4
5863.5625		4
5863.9126		4
5864.04053		4
5864.058		4
5864.31934		4
5864.37842		4
5864.40869		4
5864.757		4
5864.999		4
5865.792		4
5866.885		4
5867.03955		4
5867.159		4
5867.705		4
5867.805		4
5867.95166		4
5868.029		4
5868.37158		4
5868.45		4
5868.968		4
5869.011		4
5869.264		4
5869.27832		4
5869.34375		4
5869.968		4
5870.34668		4
5870.86768		4
5870.99		4
5871.47949		4
5871.63232		4
5871.634		4
5871.714		4
5871.948		4
5871.95166		4
5872.46		4
5873.42969		4
5873.556		4
5873.617		4
5874.646		4
5874.76367		4
5874.81836		4
5874.88428		4
5875.137		4
5875.168		4
5875.60352		4
5875.741		4
5876.07129		4
5876.504		4
5876.81152		4
5876.82373		4
5876.968		4
5877.621		4
5877.80664		4
5878.156		4
5878.30469		4
5878.684		4
5879.167		4
5879.28		4
5879.386		4
5879.533		4
5879.7207		4
5880.13		4
5880.49072		4
5880.644		4
5880.68945		4
5880.72168		4
5881.364		4
5881.3833		4
5881.41455		4
5881.427		4
5881.5127		4
5881.63232		4
5882.40137		4
5882.61328		4
5882.713		4
5882.828		4
5882.87158		4
5882.95068		4
5883.207		4
5884.097		4
5884.23633		4
5884.522		4
5884.569		4
5884.609		4
5884.657		4
5885.53564		4
5886.05371		4
5886.13135		4
5886.468		4
5886.49658		4
5886.68457		4
5886.767		4
5886.779		4
5886.9126		4
5886.97168		4
5887.187		4
5887.424		4
5887.66		4
5887.981		4
5888.07764		4
5888.1167		4
5888.237		4
5888.3916		4
5888.405		4
5888.682		4
5888.69238		4
5888.771		4
5888.783		4
5888.87256		4
5889.082		4
5889.115		4
5889.21875		4
5889.243		4
5889.902		4
5890.17627		4
5890.27637		4
5890.32129		4
5890.441		4
5890.53125		4
5890.614		4
5891.262		4
5891.907		4
5892.182		4
5892.213		4
5892.382		4
5892.409		4
5892.59863		4
5892.736		4
5892.84131		4
5893.147		4
5893.68164		4
5893.68652		4
5893.78		4
5893.87256		4
5893.99561		4
5896.2334		4
5896.92627		4
5897.59863		4
5897.856		4
5897.99658		4
5898.154		4
5898.191		4
5898.411		4
5898.527		4
5898.562		4
5898.623		4
5898.839		4
5898.869		4
5898.997		4
5899.21533		4
5899.67725		4
5899.92969		4
5900.04248		4
5900.54541		4
5900.67139		4
5900.924		4
5901.062		4
5901.2334		4
5901.554		4
5901.571		4
5901.75342		4
5901.763		4
5901.81		4
5902.536		4
5902.711		4
5903.057		4
5903.102		4
5903.256		4
5903.277		4
5903.795		4
5903.938		4
5904.065		4
5904.1123		4
5904.614		4
5904.729		4
5904.86768		4
5904.94727		4
5904.97949		4
5905.29736		4
5905.51025		4
5905.53027		4
5905.74365		4
5905.796		4
5905.95459		4
5905.96143		4
5906.084		4
5906.19141		4
5906.515		4
5906.94		4
5907.002		4
5907.00244		4
5907.213		4
5907.54053		4
5907.71		4
5907.97168		4
5908.16553		4
5908.16553		4
5908.227		4
5908.57		4
5908.94629		4
5909.061		4
5909.28564		4
5909.321		4
5909.86865		4
5910.009		4
5910.373		4
5910.392		4
5910.61426		4
5910.95361		4
5911.03564		4
5911.062		4
5911.18848		4
5911.49756		4
5912.04541		4
5912.54053		4
5912.56055		4
5912.591		4
5912.651		4
5912.65527		4
5912.831		4
5913.152		4
5913.35		4
5913.362		4
5913.59863		4
5913.61572		4
5913.648		4
5913.65625		4
5913.977		4
5914.04053		4
5914.16943		4
5914.637		4
5914.67725		4
5914.716		4
5914.721		4
5915.06348		4
5915.39453		4
5915.54		4
5915.844		4
5915.91		4
5915.91846		4
5917.741		4
5917.77246		4
5917.78027		4
5917.91455		4
5917.924		4
5917.992		4
5917.99365		4
5918.00635		4
5918.024		4
5918.19141		4
5918.37646		4
5918.502		4
5918.596		4
5919.02344		4
5919.1		4
5919.77148		4
5919.926		4
5919.948		4
5920.055		4
5920.171		4
5920.22461		4
5920.231		4
5920.5835		4
5920.757		4
5920.965		4
5921.105		4
5921.27		4
5921.308		4
5921.339		4
5921.353		4
5921.63965		4
5921.791		4
5922.12744		4
5922.46729		4
5923.09326		4
5923.16357		4
5923.455		4
5923.69043		4
5923.718		4
5923.8916		4
5923.916		4
5923.99658		4
5924.158		4
5924.273		4
5924.35		4
5924.35		4
5924.54053		4
5924.56445		4
5924.57568		4
5924.714		4
5925.19873		4
5925.48145		4
5925.671		4
5925.98828		4
5926.155		4
5926.19531		4
5926.208		4
5926.33838		4
5926.54639		4
5926.659		4
5926.69873		4
5926.73		4
5927.24		4
5927.28027		4
5927.5127		4
5927.564		4
5928.03125		4
5928.153		4
5928.18066		4
5928.401		4
5928.4043		4
5928.99658		4
5929.142		4
5929.17432		4
5929.495		4
5929.607		4
5929.624		4
5930.15234		4
5930.25635		4
5930.30029		4
5930.49072		4
5930.886		4
5931.19		4
5931.24561		4
5931.38867		4
5931.48438		4
5931.85449		4
5932.13965		4
5932.2124		4
5932.28125		4
5932.361		4
5932.388		4
5932.47461		4
5932.59473		4
5932.59961		4
5932.63232		4
5932.82568		4
5933.11426		4
5933.929		4
5933.929		4
5933.961		4
5934.269		4
5934.277		4
5934.29		4
5934.5835		4
5934.646		4
5934.83838		4
5934.91		4
5935.039		4
5935.09326		4
5935.557		4
5935.755		4
5935.848		4
5935.89063		4
5936.032		4
5936.09961		4
5936.13135		4
5936.27		4
5936.46973		4
5936.78125		4
5936.79736		4
5936.90234		4
5936.917		4
5937.41846		4
5937.44531		4
5937.527		4
5937.575		4
5937.58936		4
5937.7		4
5937.94434		4
5937.96729		4
5937.9873		4
5938.142		4
5938.161		4
5939.297		4
5939.41943		4
5939.80664		4
5940.146		4
5940.211		4
5940.23145		4
5940.26025		4
5940.26074		4
5940.47852		4
5940.55859		4
5940.566		4
5940.71143		4
5941.047		4
5941.32129		4
5941.372		4
5941.475		4
5941.58838		4
5941.6		4
5941.67529		4
5942.10742		4
5942.15771		4
5942.36426		4
5942.49951		4
5942.92871		4
5943.241		4
5943.34668		4
5943.497		4
5944.37939		4
5944.484		4
5944.50146		4
5944.525		4
5944.53		4
5944.556		4
5944.59473		4
5944.6333		4
5944.67236		4
5944.91		4
5944.962		4
5945.0957		4
5945.124		4
5945.47363		4
5945.52		4
5945.70654		4
5946.077		4
5946.174		4
5946.33545		4
5946.351		4
5946.4873		4
5946.53857		4
5946.78174		4
5946.83154		4
5946.83838		4
5947.05566		4
5947.71631		4
5947.78564		4
5947.80859		4
5947.995		4
5948.11035		4
5948.19238		4
5948.274		4
5948.58936		4
5948.754		4
5948.91162		4
5949.17969		4
5949.22559		4
5949.41357		4
5949.426		4
5950.17725		4
5950.31641		4
5950.562		4
5950.621		4
5950.76172		4
5950.833		4
5950.879		4
5951.15674		4
5951.15674		4
5951.22363		4
5951.678		4
5951.81641		4
5951.91162		4
5951.937		4
5952.67871		4
5952.86035		4
5952.911		4
5952.93066		4
5953.03027		4
5953.03369		4
5953.03369		4
5953.208		4
5953.67236		4
5953.82861		4
5954.009		4
5954.178		4
5954.57959		4
5954.765		4
5955.157		4
5955.27		4
5955.34473		4
5955.436		4
5955.49561		4
5955.664		4
5955.721		4
5956.038		4
5956.09766		4
5956.25928		4
5956.415		4
5956.421		4
5956.649		4
5956.75635		4
5956.891		4
5957.24463		4
5957.42139		4
5957.557		4
5957.69		4
5957.733		4
5957.7373		4
5957.7417		4
5957.93457		4
5958.184		4
5958.3457		4
5958.78174		4
5958.94971		4
5959.03271		4
5959.073		4
5959.115		4
5959.167		4
5959.28271		4
5959.30127		4
5959.5127		4
5959.56738		4
5959.7207		4
5960.068		4
5960.314		4
5960.59326		4
5960.82		4
5960.94		4
5960.948		4
5961.05029		4
5961.25049		4
5961.38428		4
5961.38965		4
5961.467		4
5961.59229		4
5961.61768		4
5961.81738		4
5961.87842		4
5961.97852		4
5962.239		4
5962.691		4
5962.70947		4
5963.41748		4
5963.59863		4
5963.78955		4
5963.97754		4
5964.15625		4
5964.23926		4
5964.305		4
5964.47852		4
5964.64355		4
5964.99756		4
5965.424		4
5965.49463		4
5965.61963		4
5966.114		4
5966.137		4
5966.37646		4
5966.462		4
5966.524		4
5966.583		4
5966.6		4
5966.73438		4
5966.826		4
5966.975		4
5967.406		4
5967.55127		4
5967.758		4
5967.81348		4
5968.061		4
5968.116		4
5968.17041		4
5968.189		4
5968.351		4
5968.38		4
5968.411		4
5968.4165		4
5968.49854		4
5968.757		4
5968.79443		4
5968.852		4
5968.9834		4
5969.203		4
5969.38525		4
5969.39063		4
5969.735		4
5969.796		4
5969.79932		4
5970.153		4
5970.17871		4
5970.476		4
5971.178		4
5971.27441		4
5971.30371		4
5971.38		4
5971.44043		4
5971.626		4
5971.73828		4
5972.1		4
5972.16162		4
5972.20947		4
5972.24463		4
5972.501		4
5972.565		4
5972.821		4
5972.913		4
5972.98926		4
5973.202		4
5973.24951		4
5973.55225		4
5973.7207		4
5973.809		4
5974.067		4
5974.089		4
5974.52148		4
5974.55225		4
5974.65869		4
5974.741		4
5974.764		4
5974.765		4
5975.01855		4
5975.06		4
5975.13232		4
5975.1377		4
5975.251		4
5975.254		4
5975.25928		4
5975.63672		4
5975.647		4
5975.821		4
5975.97168		4
5976.07568		4
5976.09		4
5976.57129		4
5976.7915		4
5976.99756		4
5977.09		4
5977.163		4
5977.22656		4
5977.25146		4
5977.42236		4
5977.57373		4
5977.60254		4
5977.721		4
5977.748		4
5977.886		4
5978.158		4
5978.209		4
5978.213		4
5978.30859		4
5978.433		4
5978.5376		4
5978.632		4
5978.784		4
5979.18652		4
5979.27539		4
5979.323		4
5979.39355		4
5979.604		4
5979.63		4
5979.85		4
5979.874		4
5980.177		4
5980.40967		4
5980.778		4
5980.808		4
5980.86133		4
5981.1		4
5981.16748		4
5981.51367		4
5981.54639		4
5981.58154		4
5981.69775		4
5981.95459		4
5982.10547		4
5982.16064		4
5982.85352		4
5982.9126		4
5983.02051		4
5983.04541		4
5983.1		4
5983.22559		4
5983.37		4
5983.424		4
5983.48975		4
5983.597		4
5983.988		4
5983.995		4
5984.044		4
5984.062		4
5984.17871		4
5984.2627		4
5984.572		4
5985.064		4
5985.36963		4
5985.816		4
5985.939		4
5985.9624		4
5986.17432		4
5986.472		4
5986.631		4
5987.159		4
5987.222		4
5987.533		4
5987.60352		4
5987.655		4
5987.68		4
5987.75537		4
5987.8584		4
5987.902		4
5987.97754		4
5987.99		4
5988.03955		4
5988.084		4
5988.1167		4
5988.169		4
5988.324		4
5988.57861		4
5989.10254		4
5989.15869		4
5989.27441		4
5989.294		4
5989.83057		4
5989.8374		4
5989.84326		4
5989.966		4
5990.006		4
5990.0415		4
5990.17871		4
5990.38037		4
5990.55		4
5990.59668		4
5990.60059		4
5990.71533		4
5990.77		4
5990.955		4
5991.181		4
5991.246		4
5991.76953		4
5991.824		4
5991.8667		4
5992.016		4
5992.02		4
5992.11865		4
5992.20557		4
5992.285		4
5992.291		4
5992.499		4
5992.643		4
5992.80859		4
5992.84326		4
5992.946		4
5993.0835		4
5993.098		4
5993.34033		4
5993.352		4
5993.36475		4
5993.70264		4
5993.80371		4
5993.8877		4
5993.98438		4
5993.992		4
5994.018		4
5994.2		4
5994.44043		4
5994.979		4
5995.03564		4
5995.141		4
5995.33838		4
5995.421		4
5995.762		4
5995.7793		4
5995.866		4
5996.32		4
5996.375		4
5996.397		4
5996.44531		4
5996.504		4
5996.68945		4
5996.73828		4
5996.98438		4
5997.09766		4
5997.25244		4
5997.30225		4
5997.3335		4
5997.57471		4
5997.62158		4
5997.65625		4
5997.73145		4
5997.751		4
5997.80566		4
5997.93848		4
5998.002		4
5998.06641		4
5998.332		4
5998.42773		4
5998.50439		4
5998.649		4
5998.72363		4
5998.881		4
5999.137		4
5999.147		4
5999.157		4
5999.17773		4
5999.334		4
5999.482		4
5999.664		4
5999.90869		4
5999.96826		4
6000.02539		4
6000.07031		4
6000.077		4
6000.22852		4
6000.233		4
6000.533		4
6000.62939		4
6000.808		4
6000.989		4
6000.99268		4
6001.34033		4
6001.426		4
6001.51025		4
6001.51758		4
6001.6377		4
6001.8		4
6002.24		4
6002.327		4
6002.368		4
6002.38574		4
6002.541		4
6002.554		4
6002.63428		4
6002.80762		4
6003.332		4
6003.342		4
6003.356		4
6003.378		4
6003.49268		4
6003.58252		4
6003.726		4
6003.91455		4
6004.05664		4
6004.13232		4
6004.52246		4
6004.66357		4
6004.669		4
6004.697		4
6004.84473		4
6004.91943		4
6005.0415		4
6005.12451		4
6005.24854		4
6005.337		4
6006.017		4
6006.14844		4
6006.15527		4
6006.246		4
6006.41		4
6006.484		4
6006.53662		4
6006.56		4
6006.587		4
6006.65332		4
6006.65625		4
6006.699		4
6006.794		4
6006.81641		4
6006.94873		4
6007.178		4
6007.229		4
6007.272		4
6007.32227		4
6007.34668		4
6007.37939		4
6007.443		4
6007.46045		4
6007.499		4
6007.504		4
6007.776		4
6007.86		4
6007.925		4
6008.045		4
6008.132		4
6008.165		4
6008.28271		4
6008.42627		4
6008.55762		4
6008.567		4
6008.72168		4
6008.84668		4
6009.106		4
6009.452		4
6009.63		4
6009.71875		4
6009.74072		4
6009.848		4
6009.98975		4
6010.01563		4
6010.0376		4
6010.045		4
6010.09766		4
6010.19629		4
6010.379		4
6010.413		4
6010.55225		4
6010.59326		4
6010.613		4
6010.65967		4
6010.81348		4
6010.956		4
6010.978		4
6011.06836		4
6011.2		4
6011.22949		4
6011.607		4
6012.4834		4
6012.643		4
6012.726		4
6012.81543		4
6012.92432		4
6012.9624		4
6013.009		4
6013.17773		4
6013.21045		4
6013.30273		4
6013.56		4
6013.592		4
6013.596		4
6013.828		4
6013.962		4
6014.195		4
6014.383		4
6014.396		4
6014.43		4
6014.456		4
6014.47949		4
6014.569		4
6014.6167		4
6014.928		4
6014.934		4
6014.95361		4
6015.02344		4
6015.03564		4
6015.10449		4
6015.14258		4
6015.216		4
6015.228		4
6015.229		4
6015.286		4
6015.394		4
6015.39648		4
6015.406		4
6015.435		4
6015.507		4
6015.528		4
6015.561		4
6015.65869		4
6015.66846		4
6015.68555		4
6015.68945		4
6015.866		4
6015.921		4
6016.07861		4
6016.455		4
6016.57129		4
6016.6543		4
6016.7583		4
6016.78027		4
6016.835		4
6016.935		4
6017.063		4
6017.189		4
6017.329		4
6017.38232		4
6017.42041		4
6017.53955		4
6017.64941		4
6017.688		4
6017.703		4
6017.82959		4
6017.99268		4
6018.069		4
6018.13525		4
6018.1543		4
6018.27832		4
6018.401		4
6018.53369		4
6018.59229		4
6018.6333		4
6018.82129		4
6019.281		4
6019.318		4
6019.49365		4
6019.611		4
6019.67871		4
6019.68652		4
6019.814		4
6019.94971		4
6019.993		4
6020.00244		4
6020.25537		4
6020.34961		4
6020.56055		4
6020.613		4
6021.01758		4
6021.11133		4
6021.19238		4
6021.26953		4
6021.285		4
6021.45752		4
6021.503		4
6021.52441		4
6021.64648		4
6021.653		4
6021.7		4
6021.739		4
6021.7666		4
6021.948		4
6022.016		4
6022.04932		4
6022.159		4
6022.17969		4
6022.318		4
6022.36768		4
6022.53174		4
6022.64258		4
6022.76		4
6022.82373		4
6022.89844		4
6023.11426		4
6023.24268		4
6023.2915		4
6023.30469		4
6023.34961		4
6023.493		4
6023.53369		4
6023.649		4
6023.79834		4
6023.891		4
6023.90137		4
6023.925		4
6023.93848		4
6024.051		4
6024.08545		4
6024.183		4
6024.617		4
6024.66064		4
6024.787		4
6024.844		4
6025.036		4
6025.042		4
6025.045		4
6025.25		4
6025.268		4
6025.688		4
6025.765		4
6025.81055		4
6025.87256		4
6025.89746		4
6025.91748		4
6025.92627		4
6025.975		4
6025.98633		4
6026.1416		4
6026.30225		4
6026.52246		4
6026.5874		4
6026.617		4
6026.631		4
6026.834		4
6026.89746		4
6027.108		4
6027.156		4
6027.512		4
6027.846		4
6027.86035		4
6027.93652		4
6027.941		4
6028.03271		4
6028.123		4
6028.16357		4
6028.223		4
6028.34961		4
6028.707		4
6028.85254		4
6028.89648		4
6028.959		4
6028.961		4
6029.05566		4
6029.242		4
6029.47363		4
6029.513		4
6029.517		4
6029.59		4
6029.758		4
6029.84473		4
6029.934		4
6029.97559		4
6030.084		4
6030.095		4
6030.16162		4
6030.195		4
6030.29443		4
6030.30225		4
6030.333		4
6030.693		4
6030.797		4
6030.947		4
6030.975		4
6030.999		4
6031.02246		4
6031.13428		4
6031.17773		4
6031.36475		4
6031.4165		4
6031.43066		4
6031.48145		4
6031.55		4
6031.58447		4
6031.66455		4
6031.692		4
6031.7417		4
6031.897		4
6032.013		4
6032.23047		4
6032.29346		4
6032.351		4
6032.358		4
6032.80566		4
6032.91		4
6033.07031		4
6033.07861		4
6033.09961		4
6033.10449		4
6033.334		4
6033.59131		4
6033.61328		4
6033.66		4
6033.67529		4
6033.72		4
6033.75439		4
6034.192		4
6034.42725		4
6034.635		4
6034.84668		4
6034.9624		4
6034.96436		4
6035.27539		4
6035.47266		4
6035.529		4
6035.635		4
6035.67871		4
6035.952		4
6036.4707		4
6036.85		4
6036.96143		4
6036.97266		4
6037.01953		4
6037.161		4
6037.295		4
6037.347		4
6037.4043		4
6037.43066		4
6037.44434		4
6037.50049		4
6037.59229		4
6037.60449		4
6037.68457		4
6037.87		4
6037.99463		4
6038.03		4
6038.13574		4
6038.172		4
6038.199		4
6038.263		4
6038.32666		4
6038.347		4
6038.37646		4
6038.654		4
6038.781		4
6038.96533		4
6039.00244		4
6039.03271		4
6039.086		4
6039.118		4
6039.12256		4
6039.145		4
6039.17041		4
6039.21631		4
6039.4375		4
6039.55273		4
6039.783		4
6039.848		4
6039.87354		4
6039.985		4
6040.06641		4
6040.071		4
6040.193		4
6040.206		4
6040.265		4
6040.27734		4
6040.367		4
6040.68555		4
6040.70166		4
6040.73535		4
6040.822		4
6040.8667		4
6040.87842		4
6040.967		4
6041.161		4
6041.26074		4
6041.314		4
6041.346		4
6041.36		4
6041.47		4
6041.52637		4
6041.55225		4
6041.82568		4
6041.835		4
6041.847		4
6041.90967		4
6042.241		4
6042.40527		4
6042.42871		4
6042.50928		4
6042.61133		4
6042.63965		4
6042.823		4
6042.879		4
6043.009		4
6043.122		4
6043.20068		4
6043.5957		4
6044.06055		4
6044.24756		4
6044.298		4
6044.40674		4
6044.65527		4
6044.81348		4
6044.973		4
6045.061		4
6045.19971		4
6045.454		4
6045.588		4
6045.605		4
6045.643		4
6045.797		4
6045.82568		4
6046.099		4
6046.12842		4
6046.17139		4
6046.3916		4
6046.552		4
6046.557		4
6046.64063		4
6046.80762		4
6046.89551		4
6046.948		4
6047.204		4
6047.291		4
6047.33154		4
6047.986		4
6048.321		4
6048.344		4
6048.395		4
6048.43555		4
6048.49951		4
6048.582		4
6048.69141		4
6048.703		4
6048.71045		4
6048.72168		4
6048.88		4
6048.917		4
6049.04248		4
6049.21973		4
6049.36572		4
6049.69629		4
6049.771		4
6049.776		4
6049.84131		4
6049.977		4
6049.98242		4
6050.022		4
6050.20264		4
6050.20459		4
6050.233		4
6050.29639		4
6050.3335		4
6050.36		4
6050.387		4
6050.437		4
6050.61133		4
6050.65674		4
6050.79639		4
6050.80859		4
6050.81		4
6050.92139		4
6050.96826		4
6051.083		4
6051.35449		4
6051.58936		4
6051.83154		4
6051.84		4
6052.02441		4
6052.028		4
6052.142		4
6052.43848		4
6052.51172		4
6052.58643		4
6052.617		4
6052.64941		4
6052.72363		4
6052.87939		4
6052.92236		4
6053.14		4
6053.185		4
6053.29541		4
6053.45068		4
6053.55029		4
6053.63867		4
6053.70947		4
6053.71875		4
6053.73633		4
6053.75732		4
6053.77441		4
6053.788		4
6053.8374		4
6053.85254		4
6053.88037		4
6053.884		4
6053.998		4
6054.19971		4
6054.47754		4
6054.493		4
6054.70068		4
6054.84326		4
6054.96045		4
6054.9707		4
6054.99268		4
6055.26074		4
6055.26953		4
6055.274		4
6055.28467		4
6055.32959		4
6055.376		4
6055.39844		4
6055.414		4
6055.474		4
6055.67041		4
6055.71533		4
6055.849		4
6055.892		4
6056.104		4
6056.11768		4
6056.152		4
6056.38037		4
6056.469		4
6056.471		4
6056.54248		4
6056.783		4
6056.97852		4
6057.138		4
6057.228		4
6057.374		4
6057.526		4
6057.66357		4
6057.792		4
6057.805		4
6057.82227		4
[truncated: 15,310 more rows]
