# Supplementary material for: A droplet digital PCR (ddPCR) assay to detect Helicoverpa armigera (Lepidoptera: Noctuidae) in bulk trap samples
Source: PLoS One. 2017 May 31;12(5):e0178704. doi: 10.1371/journal.pone.0178704 (PMC5451079; doi:10.1371/journal.pone.0178704)
Supplement: S4 Table — (ZIP) [file pone.0178704.s004.zip]

Archive with 5 entries (5 files):
- 1a-499z.csv
- 1a-999z.csv
- H zea only.csv
- NTC.csv
- 1a-199z.csv
