# Supplementary material for: A droplet digital PCR (ddPCR) assay to detect Helicoverpa armigera (Lepidoptera: Noctuidae) in bulk trap samples
Source: PLoS One. 2017 May 31;12(5):e0178704. doi: 10.1371/journal.pone.0178704 (PMC5451079; doi:10.1371/journal.pone.0178704)
Supplement: S4 Table — (ZIP) [file pone.0178704.s004.zip › 1a-499z.csv]

Ch1 Amplitude	Ch2 Amplitude	Cluster
4634.138		1
4825.982		1
4887.039		1
4943.90771		1
4975.90234		1
5029.667		1
5062.673		1
5064.854		1
5066.89941		1
5093.203		1
5099.732		1
5108.18457		1
5109.44434		1
5112.03662		1
5113.48145		1
5113.513		1
5117.623		1
5125.44531		1
5128.61		1
5129.7085		1
5132.34766		1
5137.77246		1
5138.59		1
5140.1084		1
5142.061		1
5144.86963		1
5145.327		1
5146.908		1
5150.311		1
5151.527		1
5152.32031		1
5153.77051		1
5154.5293		1
5161.568		1
5162.64746		1
5165.95947		1
5169.472		1
5169.62061		1
5170.88672		1
5170.93		1
5172.32129		1
5174.82		1
5175.1167		1
5177.546		1
5178.17529		1
5181.417		1
5182.55762		1
5183.06348		1
5187.078		1
5187.74365		1
5188.111		1
5189.692		1
5190.28467		1
5192.704		1
5194.998		1
5196.15674		1
5196.4624		1
5198.18652		1
5200.15039		1
5201.31738		1
5203.22		1
5203.619		1
5203.90967		1
5203.99756		1
5204.34033		1
5207.302		1
5207.317		1
5209.65039		1
5210.23145		1
5213.055		1
5213.165		1
5213.509		1
5214.438		1
5215.35352		1
5215.884		1
5216.70654		1
5218.429		1
5219.113		1
5221.276		1
5225.789		1
5226.346		1
5227.276		1
5228.086		1
5228.18		1
5229.281		1
5230.135		1
5230.71338		1
5230.78662		1
5231.03369		1
5231.408		1
5231.58838		1
5232.951		1
5233.2124		1
5233.435		1
5234.853		1
5235.40771		1
5235.43164		1
5235.649		1
5235.80957		1
5236.099		1
5236.75244		1
5237.028		1
5237.684		1
5238.125		1
5238.245		1
5238.341		1
5238.628		1
5238.869		1
5239.13525		1
5239.40527		1
5239.75		1
5240.3335		1
5240.40674		1
5241.17		1
5241.738		1
5243.18359		1
5245.263		1
5245.389		1
5246.07373		1
5246.19531		1
5246.397		1
5247.128		1
5247.23828		1
5247.38867		1
5247.938		1
5250.483		1
5251.511		1
5251.86768		1
5252.32764		1
5252.5835		1
5253.88672		1
5254.07959		1
5254.98975		1
5255.292		1
5255.54346		1
5255.76855		1
5255.981		1
5257.415		1
5258.45947		1
5258.68555		1
5258.85547		1
5259.078		1
5259.35547		1
5259.98047		1
5260.87842		1
5261.15234		1
5263.379		1
5263.57373		1
5264.569		1
5264.8833		1
5264.995		1
5265.07227		1
5265.138		1
5265.87842		1
5265.94043		1
5267.55225		1
5267.94		1
5268.403		1
5268.895		1
5268.98975		1
5269.419		1
5269.791		1
5270.429		1
5271.00439		1
5272.25		1
5272.34766		1
5272.628		1
5272.70264		1
5272.723		1
5273.52148		1
5274.04443		1
5274.3335		1
5274.94238		1
5275.339		1
5275.42969		1
5276.149		1
5276.491		1
5277.771		1
5278.6626		1
5278.91455		1
5279.037		1
5279.5166		1
5279.947		1
5280.1875		1
5281.40234		1
5281.46631		1
5282.1665		1
5282.65771		1
5283.41357		1
5283.54541		1
5283.92725		1
5284.17773		1
5284.499		1
5285.82373		1
5285.88		1
5285.945		1
5286.265		1
5286.64551		1
5286.879		1
5287.312		1
5288.11963		1
5288.17969		1
5288.266		1
5289.558		1
5289.7627		1
5289.85156		1
5290.66		1
5291.03467		1
5291.254		1
5291.5957		1
5292.19971		1
5292.54639		1
5293.09131		1
5293.18555		1
5293.72363		1
5294.01758		1
5294.42529		1
5294.72754		1
5295.274		1
5295.54541		1
5297.30029		1
5297.653		1
5298.05029		1
5298.05029		1
5298.16553		1
5298.456		1
5298.7373		1
5299.002		1
5299.39063		1
5299.504		1
5301.02148		1
5302.071		1
5303.08447		1
5303.468		1
5303.894		1
5304.305		1
5304.51855		1
5304.706		1
5305.55371		1
5306.03955		1
5306.168		1
5306.42139		1
5306.48633		1
5307.371		1
5307.43066		1
5308.112		1
5308.145		1
5308.18		1
5308.187		1
5308.271		1
5308.458		1
5308.463		1
5310.0376		1
5310.635		1
5310.73		1
5311.247		1
5311.394		1
5311.54346		1
5311.56445		1
5311.812		1
5312.24365		1
5313.19434		1
5313.283		1
5313.338		1
5313.51		1
5313.71		1
5314.10938		1
5314.169		1
5314.24561		1
5314.493		1
5314.5293		1
5315.111		1
5315.164		1
5315.28369		1
5315.585		1
5315.91357		1
5316.216		1
5316.516		1
5316.527		1
5316.71533		1
5317.28564		1
5317.40771		1
5317.4126		1
5317.668		1
5317.9165		1
5318.234		1
5318.84229		1
5318.882		1
5319.04443		1
5319.168		1
5319.49561		1
5320.136		1
5321.567		1
5321.741		1
5323.279		1
5323.778		1
5323.785		1
5324.091		1
5325.283		1
5325.43066		1
5325.848		1
5326.35352		1
5326.35938		1
5326.41162		1
5326.42236		1
5326.62		1
5327.3877		1
5327.64258		1
5328.51367		1
5328.64355		1
5328.991		1
5329.71631		1
5329.83252		1
5329.991		1
5330.682		1
5331.277		1
5331.31934		1
5331.45752		1
5331.645		1
5332.37		1
5332.54541		1
5332.63867		1
5333.09863		1
5333.242		1
5333.25244		1
5333.438		1
5333.783		1
5333.831		1
5334.23535		1
5334.345		1
5334.583		1
5335.37061		1
5335.74561		1
5336.642		1
5336.87		1
5337.05469		1
5337.17627		1
5337.25049		1
5338.15771		1
5338.2627		1
5339.34473		1
5339.812		1
5339.905		1
5340.05225		1
5340.426		1
5340.97461		1
5340.975		1
5341.118		1
5341.44141		1
5341.483		1
5341.518		1
5341.54346		1
5341.66162		1
5342.12158		1
5342.60938		1
5342.74		1
5342.84766		1
5342.91357		1
5343.28662		1
5343.408		1
5343.644		1
5344.65039		1
5344.65674		1
5344.775		1
5344.99756		1
5345.21826		1
5345.78027		1
5345.996		1
5346.217		1
5346.724		1
5346.9165		1
5347.021		1
5347.089		1
5347.56641		1
5348.68359		1
5348.78027		1
5349.288		1
5349.32959		1
5349.465		1
5349.711		1
5349.88428		1
5349.94		1
5350.74561		1
5351.82		1
5352.271		1
5352.956		1
5352.979		1
5353.23438		1
5353.374		1
5353.97		1
5354.073		1
5354.34961		1
5354.884		1
5355.04639		1
5355.37061		1
5355.427		1
5355.592		1
5355.77637		1
5356.02051		1
5356.16		1
5356.1875		1
5356.563		1
5356.567		1
5356.87		1
5356.989		1
5357.10254		1
5357.32568		1
5357.64746		1
5358.18359		1
5358.276		1
5358.679		1
5358.78564		1
5358.80469		1
5358.98047		1
5359.05371		1
5359.149		1
5359.30273		1
5359.30957		1
5359.394		1
5359.39648		1
5359.55469		1
5359.81055		1
5359.99756		1
5360.45654		1
5361.10352		1
5361.208		1
5361.479		1
5361.75244		1
5362.17871		1
5362.42139		1
5362.49951		1
5362.78564		1
5362.884		1
5363.37256		1
5363.40234		1
5363.644		1
5363.852		1
5363.93262		1
5364.291		1
5364.354		1
5364.57129		1
5364.613		1
5364.95947		1
5365.02		1
5365.23		1
5365.512		1
5365.58		1
5365.85		1
5366.013		1
5366.16455		1
5366.24854		1
5366.46045		1
5366.58252		1
5366.81934		1
5366.90625		1
5367.11963		1
5367.27148		1
5368.16943		1
5368.35449		1
5368.457		1
5368.52246		1
5368.76953		1
5369.368		1
5369.91943		1
5370.05566		1
5370.36768		1
5370.66943		1
5371.19043		1
5371.251		1
5371.426		1
5371.43555		1
5371.468		1
5371.5835		1
5371.596		1
5372.37549		1
5372.762		1
5372.83		1
5373.01074		1
5373.46045		1
5373.72852		1
5373.80225		1
5373.82227		1
5373.966		1
5374.01758		1
5374.03027		1
5374.148		1
5374.274		1
5374.52441		1
5374.58252		1
5374.817		1
5374.9707		1
5375.70166		1
5375.77637		1
5375.901		1
5376.21533		1
5376.65625		1
5376.791		1
5377.02051		1
5377.158		1
5377.884		1
5378.12256		1
5378.585		1
5378.80859		1
5378.82568		1
5379.03857		1
5379.263		1
5379.284		1
5379.376		1
5379.39		1
5380.016		1
5380.491		1
5380.60352		1
5380.681		1
5380.833		1
5380.932		1
5381.16357		1
5381.29346		1
5381.354		1
5381.399		1
5381.81055		1
5381.98145		1
5382.574		1
5382.671		1
5382.9917		1
5383.02539		1
5383.249		1
5383.345		1
5383.457		1
5383.71		1
5383.894		1
5384.256		1
5384.265		1
5384.40771		1
5384.54248		1
5384.565		1
5384.619		1
5384.65625		1
5384.673		1
5384.92		1
5385.93555		1
5386.12744		1
5386.19043		1
5386.30762		1
5386.538		1
5386.73633		1
5386.799		1
5386.91162		1
5387.17529		1
5387.30029		1
5387.62646		1
5387.825		1
5387.87744		1
5387.98242		1
5388.31152		1
5388.58057		1
5389.047		1
5389.28271		1
5389.316		1
5389.3335		1
5389.53564		1
5389.703		1
5389.8374		1
5389.959		1
5390.627		1
5390.642		1
5390.78271		1
5390.844		1
5391.531		1
5391.59961		1
5391.61426		1
5391.68555		1
5392.18555		1
5392.329		1
5392.73633		1
5392.88		1
5393.20947		1
5393.38232		1
5393.392		1
5393.40674		1
5393.40869		1
5393.614		1
5393.705		1
5394.1416		1
5394.261		1
5394.292		1
5394.321		1
5394.60449		1
5395.01074		1
5395.473		1
5395.57764		1
5395.701		1
5395.77539		1
5395.946		1
5396.19336		1
5396.225		1
5396.43945		1
5397.17041		1
5397.32471		1
5397.46533		1
5397.542		1
5397.586		1
5397.936		1
5398.08643		1
5398.923		1
5399.05566		1
5399.194		1
5399.22168		1
5399.23438		1
5399.25146		1
5399.467		1
5399.51758		1
5399.63525		1
5399.92		1
5399.96729		1
5400.07764		1
5400.12158		1
5400.19873		1
5400.218		1
5400.35449		1
5400.39258		1
5400.788		1
5400.79639		1
5401.107		1
5401.46045		1
5401.51758		1
5401.82861		1
5401.94336		1
5401.977		1
5401.99854		1
5402.07959		1
5403.05859		1
5403.26563		1
5403.348		1
5403.3916		1
5403.72559		1
5403.767		1
5403.86865		1
5403.96533		1
5404.609		1
5404.73242		1
5404.87646		1
5405.06641		1
5405.13428		1
5405.90869		1
5405.96		1
5406.11426		1
5406.525		1
5406.76758		1
5407.29053		1
5407.346		1
5407.5		1
5407.63135		1
5407.703		1
5407.78369		1
5407.91162		1
5407.951		1
5408.024		1
5408.478		1
5408.55273		1
5408.55664		1
5408.734		1
5408.76855		1
5408.87451		1
5409.105		1
5409.188		1
5409.33643		1
5409.664		1
5410.04834		1
5410.096		1
5410.11133		1
5410.12549		1
5410.36963		1
5410.549		1
5410.56836		1
5410.747		1
5410.76855		1
5410.896		1
5411.00049		1
5411.053		1
5411.239		1
5411.42139		1
5411.54541		1
5411.77539		1
5411.98242		1
5412.051		1
5412.069		1
5413.06543		1
5413.227		1
5413.60449		1
5413.976		1
5413.98145		1
5413.99658		1
5414.24854		1
5414.28369		1
5414.90039		1
5415.19141		1
5415.33057		1
5415.57764		1
5415.79834		1
5415.83447		1
5416.304		1
5416.312		1
5416.36475		1
5416.44531		1
5416.642		1
5416.708		1
5416.78467		1
5416.822		1
5417.12744		1
5417.49072		1
5417.517		1
5417.67871		1
5417.79639		1
5418.02344		1
5418.10547		1
5418.534		1
5418.564		1
5418.664		1
5418.806		1
5418.955		1
5419.039		1
5419.066		1
5419.21		1
5419.411		1
5419.437		1
5419.52832		1
5419.59131		1
5419.854		1
5419.91748		1
5419.93945		1
5419.95166		1
5419.95459		1
5420.1665		1
5420.22168		1
5420.42627		1
5420.673		1
5421.179		1
5421.249		1
5421.508		1
5421.54736		1
5421.6377		1
5421.64453		1
5421.80127		1
5422		1
5422.183		1
5422.20654		1
5422.534		1
5422.61		1
5422.66943		1
5422.88672		1
5422.915		1
5422.998		1
5423.203		1
5423.596		1
5423.668		1
5424.0166		1
5424.09375		1
5424.10254		1
5424.14844		1
5424.158		1
5424.22266		1
5424.26855		1
5424.294		1
5424.397		1
5424.50049		1
5424.614		1
5424.651		1
5424.712		1
5424.833		1
5424.90234		1
5424.94971		1
5425.08643		1
5425.218		1
5425.79639		1
5425.84131		1
5425.87939		1
5425.995		1
5426.12158		1
5426.3125		1
5426.92334		1
5426.98		1
5427.004		1
5427.02441		1
5427.22852		1
5427.26367		1
5427.266		1
5427.292		1
5427.816		1
5428.141		1
5428.171		1
5428.22754		1
5428.30029		1
5428.37		1
5428.6377		1
5428.67041		1
5428.73		1
5428.7583		1
5428.787		1
5429.243		1
5429.342		1
5429.396		1
5429.52734		1
5429.5415		1
5429.6416		1
5429.69434		1
5429.794		1
5429.86768		1
5430.15869		1
5430.25049		1
5430.272		1
5430.75732		1
5430.984		1
5431.12256		1
5431.144		1
5431.34		1
5431.615		1
5431.93945		1
5432.003		1
5432.198		1
5432.21973		1
5432.23828		1
5432.355		1
5432.3667		1
5432.514		1
5432.6		1
5432.875		1
5432.993		1
5433.125		1
5433.17		1
5433.25928		1
5433.28662		1
5433.335		1
5433.495		1
5433.536		1
5433.63037		1
5433.705		1
5433.764		1
5433.78955		1
5433.96		1
5433.98926		1
5434.016		1
5434.12256		1
5434.183		1
5434.57031		1
5434.627		1
5434.79639		1
5434.90039		1
5435.357		1
5435.549		1
5435.607		1
5435.70068		1
5435.82227		1
5435.82275		1
5435.87744		1
5436.01025		1
5436.03467		1
5436.67773		1
5436.6875		1
5436.76367		1
5436.8457		1
5436.88428		1
5437.041		1
5437.06		1
5437.195		1
5437.597		1
5437.61035		1
5437.684		1
5437.75244		1
5437.84		1
5438.02637		1
5438.05859		1
5438.19		1
5438.299		1
5438.33252		1
5438.333		1
5438.532		1
5438.658		1
5438.73926		1
5438.757		1
5438.825		1
5438.831		1
5438.87451		1
5439.043		1
5439.13672		1
5439.165		1
5439.27539		1
5439.44873		1
5439.47		1
5439.61475		1
5439.90625		1
5439.965		1
5440.08154		1
5440.126		1
5440.36133		1
5440.366		1
5440.49951		1
5440.9		1
5441.065		1
5441.279		1
5441.333		1
5441.3623		1
5441.572		1
5442.076		1
5442.161		1
5442.22363		1
5442.266		1
5442.43652		1
5442.43945		1
5442.44141		1
5443.16064		1
5443.20459		1
5443.354		1
5443.38037		1
5443.48145		1
5443.73926		1
5443.776		1
5443.78857		1
5443.9043		1
5443.94727		1
5444.023		1
5444.033		1
5444.25439		1
5444.26367		1
5444.26855		1
5444.30127		1
5444.32129		1
5444.38525		1
5444.4585		1
5444.471		1
5444.57764		1
5444.78		1
5444.878		1
5444.955		1
5445.03		1
5445.04736		1
5445.081		1
5445.187		1
5445.33643		1
5445.39355		1
5445.584		1
5445.639		1
5445.688		1
5445.7207		1
5445.72461		1
5445.91455		1
5446.205		1
5446.247		1
5446.39453		1
5446.41455		1
5446.608		1
5446.84375		1
5447.2583		1
5447.39063		1
5447.39453		1
5447.4126		1
5447.486		1
5447.55029		1
5447.565		1
5447.59131		1
5447.779		1
5447.794		1
5447.80273		1
5447.85449		1
5447.887		1
5447.888		1
5447.92		1
5448.0166		1
5448.03027		1
5448.08838		1
5448.2666		1
5448.39551		1
5448.41357		1
5448.599		1
5448.82373		1
5449.01172		1
5449.018		1
5449.05566		1
5449.14		1
5449.15674		1
5449.31641		1
5449.331		1
5449.3877		1
5449.69141		1
5449.71045		1
5449.72949		1
5449.80859		1
5449.97656		1
5450.17334		1
5450.398		1
5450.40771		1
5450.53564		1
5450.67		1
5450.72656		1
5450.727		1
5450.752		1
5450.882		1
5451.242		1
5451.411		1
5451.44336		1
5451.48242		1
5451.526		1
5451.57129		1
5451.60547		1
5451.702		1
5451.768		1
5451.829		1
5452.052		1
5452.06445		1
5452.41064		1
5452.444		1
5452.49072		1
5452.50732		1
5452.58545		1
5452.719		1
5452.8623		1
5452.884		1
5452.967		1
5453.30225		1
5453.61768		1
5453.684		1
5453.777		1
5453.803		1
5453.89551		1
5454.023		1
5454.052		1
5454.05566		1
5454.135		1
5454.19434		1
5454.20947		1
5454.497		1
5454.5625		1
5454.761		1
5455.043		1
5455.07959		1
5455.137		1
5455.346		1
5455.4624		1
5455.639		1
5455.79053		1
5456.028		1
5456.238		1
5456.30127		1
5456.37939		1
5456.838		1
5456.97656		1
5457.034		1
5457.079		1
5457.117		1
5457.163		1
5457.20361		1
5457.311		1
5457.3916		1
5457.43262		1
5457.53271		1
5457.88965		1
5458.046		1
5458.29443		1
5458.458		1
5458.5		1
5458.51025		1
5458.512		1
5458.54541		1
5458.571		1
5458.607		1
5458.804		1
5458.87061		1
5458.9165		1
5458.991		1
5459.2915		1
5459.473		1
5459.50244		1
5459.51		1
5460.108		1
5460.14453		1
5460.23242		1
5460.43262		1
5460.59863		1
5460.764		1
5460.84326		1
5461.002		1
5461.02441		1
5461.188		1
5461.20166		1
5461.228		1
5461.22949		1
5461.24951		1
5461.368		1
5461.372		1
5461.37939		1
5461.507		1
5461.544		1
5461.57227		1
5461.634		1
5461.702		1
5461.76		1
5461.88574		1
5461.898		1
5461.909		1
5461.94043		1
5462.07861		1
5462.61		1
5462.739		1
5463.008		1
5463.01953		1
5463.36426		1
5463.46338		1
5463.72363		1
5463.74951		1
5463.78564		1
5463.94873		1
5464.052		1
5464.065		1
5464.09229		1
5464.105		1
5464.143		1
5464.17773		1
5464.181		1
5464.26855		1
5464.28857		1
5464.376		1
5464.50635		1
5464.547		1
5464.57471		1
5464.715		1
5464.831		1
5465.01465		1
5465.019		1
5465.2207		1
5465.247		1
5465.66455		1
5465.667		1
5465.67139		1
5465.721		1
5465.965		1
5466.273		1
5466.603		1
5466.672		1
5466.735		1
5466.83154		1
5467.0957		1
5467.19336		1
5467.36768		1
5467.407		1
5467.43359		1
5467.52637		1
5467.595		1
5467.61865		1
5467.76		1
5467.836		1
5467.861		1
5467.903		1
5467.957		1
5468.0083		1
5468.061		1
5468.061		1
5468.227		1
5468.33643		1
5468.527		1
5468.62744		1
5468.74268		1
5468.85547		1
5468.86572		1
5468.88965		1
5468.94336		1
5469.039		1
5469.054		1
5469.07129		1
5469.17725		1
5469.669		1
5469.73535		1
5469.783		1
5469.885		1
5469.98535		1
5470		1
5470.0166		1
5470.0625		1
5470.163		1
5470.168		1
5470.471		1
5470.606		1
5470.61963		1
5470.651		1
5470.667		1
5470.816		1
5470.83252		1
5470.84473		1
5470.866		1
5470.935		1
5470.96436		1
5471.323		1
5471.37354		1
5471.59375		1
5471.65674		1
5471.713		1
5472.19775		1
5472.21875		1
5472.22168		1
5472.22656		1
5472.22656		1
5472.31641		1
5472.40625		1
5472.428		1
5472.42871		1
5472.57275		1
5472.78369		1
5472.81152		1
5472.824		1
5472.87256		1
5472.95166		1
5473.027		1
5473.066		1
5473.326		1
5473.366		1
5473.416		1
5473.45		1
5473.63867		1
5473.76563		1
5473.80566		1
5473.89941		1
5474.018		1
5474.129		1
5474.174		1
5474.282		1
5474.31836		1
5474.325		1
5474.3916		1
5474.40771		1
5474.535		1
5474.91553		1
5475.28		1
5475.31836		1
5475.41748		1
5475.46826		1
5476.036		1
5476.12744		1
5476.28662		1
5476.332		1
5476.567		1
5476.69775		1
5476.702		1
5476.719		1
5476.722		1
5477.062		1
5477.189		1
5477.44336		1
5477.731		1
5477.79053		1
5478.045		1
5478.06055		1
5478.074		1
5478.142		1
5478.206		1
5478.232		1
5478.401		1
5478.831		1
5478.874		1
5478.875		1
5478.917		1
5478.923		1
5479.074		1
5479.09131		1
5479.155		1
5479.15869		1
5479.24951		1
5479.333		1
5479.52246		1
5479.74561		1
5479.77344		1
5479.82275		1
5479.874		1
5480.084		1
5480.097		1
5480.099		1
5480.1167		1
5480.19873		1
5480.20068		1
5480.213		1
5480.25		1
5480.3		1
5480.306		1
5480.31		1
5480.322		1
5480.32959		1
5480.35254		1
5480.363		1
5480.389		1
5480.393		1
5480.403		1
5480.475		1
5480.476		1
5480.511		1
5480.655		1
5480.66943		1
5480.83545		1
5480.86865		1
5481.04834		1
5481.13		1
5481.32		1
5481.38135		1
5481.404		1
5481.7666		1
5481.80469		1
5481.945		1
5482.044		1
5482.07666		1
5482.144		1
5482.18066		1
5482.29639		1
5482.377		1
5482.506		1
5482.658		1
5482.659		1
5482.7666		1
5482.78564		1
5482.80225		1
5482.926		1
5482.99561		1
5483.09		1
5483.24951		1
5483.438		1
5483.449		1
5483.46045		1
5483.54736		1
5483.71631		1
5483.78564		1
5483.798		1
5483.831		1
5484.0625		1
5484.19141		1
5484.267		1
5484.321		1
5484.4375		1
5484.557		1
5484.724		1
5484.77246		1
5484.791		1
5484.81641		1
5484.82373		1
5484.882		1
5484.921		1
5484.954		1
5485.01172		1
5485.022		1
5485.337		1
5485.379		1
5485.52344		1
5485.572		1
5485.62939		1
5485.949		1
5486.0376		1
5486.06836		1
5486.0874		1
5486.26563		1
5486.68555		1
5486.70947		1
5486.74951		1
5486.80371		1
5486.856		1
5487.04248		1
5487.044		1
5487.1		1
5487.19434		1
5487.2207		1
5487.36572		1
5487.452		1
5487.53369		1
5487.53564		1
5487.58936		1
5487.61865		1
5487.61963		1
5487.77344		1
5487.85254		1
5487.85547		1
5487.894		1
5487.964		1
5487.99854		1
5488.04932		1
5488.22754		1
5488.363		1
5488.465		1
5488.538		1
5488.62		1
5488.742		1
5488.881		1
5488.951		1
5489.0166		1
5489.10254		1
5489.326		1
5489.345		1
5489.42		1
5489.45068		1
5489.57129		1
5489.572		1
5489.61133		1
5489.72		1
5489.8833		1
5489.90039		1
5489.90625		1
5489.915		1
5489.94971		1
5489.96533		1
5490.11963		1
5490.1626		1
5490.204		1
5490.27344		1
5490.36475		1
5490.411		1
5490.438		1
5490.44775		1
5490.48828		1
5490.618		1
5490.637		1
5490.652		1
5490.655		1
5490.979		1
5490.9873		1
5490.997		1
5491.05566		1
5491.071		1
5491.133		1
5491.36572		1
5491.445		1
5491.566		1
5491.60742		1
5491.63965		1
5491.69434		1
5491.79834		1
5491.82764		1
5491.837		1
5491.893		1
5491.933		1
5491.944		1
5492.10352		1
5492.205		1
5492.404		1
5492.4043		1
5492.424		1
5492.44629		1
5492.65674		1
5492.71533		1
5492.851		1
5492.859		1
5492.86133		1
5492.953		1
5492.966		1
5493.25049		1
5493.33545		1
5493.33838		1
5493.51172		1
5493.60254		1
5493.82471		1
5493.8833		1
5493.90527		1
5493.91846		1
5493.952		1
5494.00732		1
5494.19727		1
5494.20166		1
5494.316		1
5494.453		1
5494.47656		1
5494.54		1
5494.669		1
5494.757		1
5494.76		1
5494.791		1
5494.80273		1
5494.804		1
5494.885		1
5494.93457		1
5494.97949		1
5494.98		1
5494.99756		1
5495.015		1
5495.068		1
5495.328		1
5495.36963		1
5495.493		1
5495.50244		1
5495.51172		1
5495.51953		1
5495.578		1
5495.62549		1
5495.769		1
5495.87842		1
5495.981		1
5496.124		1
5496.20361		1
5496.261		1
5496.35645		1
5496.375		1
5496.379		1
5496.429		1
5496.455		1
5496.49561		1
5496.536		1
5496.576		1
5496.59473		1
5496.799		1
5496.851		1
5496.875		1
5496.877		1
5496.88525		1
5496.94		1
5496.942		1
5496.97754		1
5496.979		1
5496.98438		1
5497.11768		1
5497.136		1
5497.14355		1
5497.33057		1
5497.3335		1
5497.592		1
5497.595		1
5497.624		1
5497.63232		1
5497.75049		1
5497.82471		1
5497.843		1
5497.95654		1
5497.968		1
5498.018		1
5498.03174		1
5498.18066		1
5498.19727		1
5498.217		1
5498.305		1
5498.364		1
5498.477		1
5498.52832		1
5498.655		1
5498.682		1
5498.918		1
5498.94629		1
5499.117		1
5499.149		1
5499.158		1
5499.192		1
5499.34131		1
5499.37061		1
5499.40039		1
5499.45068		1
5499.5376		1
5499.64941		1
5499.71826		1
5499.732		1
5499.797		1
5499.85449		1
5499.897		1
5500.08057		1
5500.1416		1
5500.149		1
5500.18		1
5500.25537		1
5500.26		1
5500.26563		1
5500.32764		1
5500.34766		1
5500.431		1
5500.449		1
5500.54053		1
5500.558		1
5500.55957		1
5500.569		1
5500.579		1
5500.78564		1
5500.827		1
5500.866		1
5500.934		1
5501.00342		1
5501.099		1
5501.114		1
5501.121		1
5501.164		1
5501.16846		1
5501.25732		1
5501.26367		1
5501.32568		1
5501.387		1
5501.398		1
5501.433		1
5501.76758		1
5502.02637		1
5502.127		1
5502.162		1
5502.21533		1
5502.27832		1
5502.342		1
5502.37451		1
5502.447		1
5502.483		1
5502.579		1
5502.71826		1
5502.73047		1
5502.904		1
5502.92627		1
5502.943		1
5503.0293		1
5503.0376		1
5503.074		1
5503.101		1
5503.106		1
5503.12354		1
5503.244		1
5503.2915		1
5503.52344		1
5503.549		1
5503.633		1
5503.656		1
5503.659		1
5503.696		1
5503.733		1
5503.7334		1
5503.815		1
5503.91846		1
5503.924		1
5504.03174		1
5504.117		1
5504.12354		1
5504.1875		1
5504.224		1
5504.23633		1
5504.24561		1
5504.32373		1
5504.33154		1
5504.38525		1
5504.44629		1
5504.453		1
5504.555		1
5504.655		1
5504.82471		1
5504.86035		1
5504.96		1
5504.96436		1
5504.985		1
5505.01172		1
5505.07129		1
5505.15		1
5505.187		1
5505.206		1
5505.32959		1
5505.34473		1
5505.351		1
5505.359		1
5505.411		1
5505.42725		1
5505.6167		1
5505.73975		1
5505.92969		1
5505.95264		1
5505.965		1
5506.07861		1
5506.112		1
5506.12256		1
5506.14941		1
5506.196		1
5506.20264		1
5506.241		1
5506.35449		1
5506.58057		1
5506.692		1
5506.69434		1
5506.715		1
5506.789		1
5506.835		1
5506.889		1
5507.02		1
5507.10938		1
5507.23535		1
5507.412		1
5507.4126		1
5507.485		1
5507.604		1
5507.715		1
5507.72656		1
5507.72656		1
5507.812		1
5507.85254		1
5507.94629		1
5507.981		1
5508.00146		1
5508.03		1
5508.06836		1
5508.128		1
5508.16455		1
5508.18848		1
5508.218		1
5508.233		1
5508.38867		1
5508.424		1
5508.42725		1
5508.46		1
5508.48047		1
5508.61		1
5508.611		1
5508.644		1
5508.64551		1
5508.72852		1
5508.897		1
5508.947		1
5508.964		1
5508.98633		1
5508.99951		1
5509.033		1
5509.06445		1
5509.079		1
5509.10254		1
5509.126		1
5509.16162		1
5509.19336		1
5509.2793		1
5509.338		1
5509.51		1
5509.88037		1
5509.975		1
5509.97559		1
5509.98047		1
5510.201		1
5510.31445		1
5510.353		1
5510.38232		1
5510.39551		1
5510.405		1
5510.4165		1
5510.545		1
5510.625		1
5510.79834		1
5510.836		1
5510.859		1
5510.9375		1
5510.95361		1
5510.971		1
5510.99		1
5511.08447		1
5511.09766		1
5511.1084		1
5511.13		1
5511.17871		1
5511.1875		1
5511.189		1
5511.204		1
5511.26367		1
5511.26563		1
5511.36328		1
5511.41846		1
5511.459		1
5511.466		1
5511.473		1
5511.57568		1
5511.593		1
5511.79346		1
5511.829		1
5511.871		1
5511.911		1
5511.937		1
5511.942		1
5512.105		1
5512.12939		1
5512.162		1
5512.17529		1
5512.191		1
5512.19434		1
5512.56445		1
5512.56738		1
5512.614		1
5512.636		1
5512.66943		1
5512.725		1
5512.727		1
5512.776		1
5512.78467		1
5512.84		1
5512.861		1
5512.97		1
5513.008		1
5513.11		1
5513.11426		1
5513.19434		1
5513.195		1
5513.237		1
5513.25732		1
5513.26465		1
5513.342		1
5513.42969		1
5513.45557		1
5513.46		1
5513.483		1
5513.489		1
5513.613		1
5513.66162		1
5513.716		1
5513.724		1
5513.78369		1
5513.865		1
5513.99756		1
5514.042		1
5514.052		1
5514.086		1
5514.10645		1
5514.138		1
5514.221		1
5514.302		1
5514.326		1
5514.34375		1
5514.44531		1
5514.461		1
5514.50439		1
5514.59473		1
5514.61475		1
5514.661		1
5514.669		1
5514.70557		1
5514.795		1
5515.03		1
5515.043		1
5515.102		1
5515.14844		1
5515.198		1
5515.30859		1
5515.332		1
5515.49951		1
5515.511		1
5515.706		1
5515.773		1
5515.866		1
5515.87451		1
5515.87451		1
5515.902		1
5515.91064		1
5516.01465		1
5516.0415		1
5516.068		1
5516.13232		1
5516.137		1
5516.156		1
5516.187		1
5516.23047		1
5516.24658		1
5516.282		1
5516.298		1
5516.298		1
5516.359		1
5516.38037		1
5516.38574		1
5516.45		1
5516.512		1
5516.59473		1
5516.73047		1
5516.75635		1
5516.762		1
5516.78564		1
5516.84863		1
5516.87939		1
5516.888		1
5516.94873		1
5516.953		1
5517.02539		1
5517.02734		1
5517.032		1
5517.13428		1
5517.15967		1
5517.216		1
5517.23926		1
5517.252		1
5517.328		1
5517.349		1
5517.518		1
5517.553		1
5517.564		1
5517.61133		1
5517.73828		1
5517.74561		1
5517.965		1
5517.98145		1
5518.01465		1
5518.02637		1
5518.17041		1
5518.17725		1
5518.643		1
5518.69043		1
5518.71		1
5518.72363		1
5518.728		1
5518.818		1
5518.91943		1
5518.977		1
5519.002		1
5519.01074		1
5519.069		1
5519.159		1
5519.19971		1
5519.274		1
5519.27637		1
5519.297		1
5519.311		1
5519.33838		1
5519.34		1
5519.363		1
5519.47168		1
5519.577		1
5519.64648		1
5519.667		1
5519.682		1
5519.703		1
5519.779		1
5519.80762		1
5519.831		1
5519.84033		1
5519.85547		1
5519.86328		1
5519.869		1
5519.90332		1
5519.96143		1
5519.96143		1
5519.97852		1
5519.999		1
5520.00244		1
5520.071		1
5520.113		1
5520.15		1
5520.181		1
5520.208		1
5520.24951		1
5520.275		1
5520.34326		1
5520.363		1
5520.41748		1
5520.53564		1
5520.57471		1
5520.64		1
5520.675		1
5520.691		1
5520.754		1
5520.881		1
5520.95752		1
5520.98242		1
5521.023		1
5521.051		1
5521.051		1
5521.06543		1
5521.105		1
5521.189		1
5521.208		1
5521.237		1
5521.29		1
5521.41455		1
5521.42529		1
5521.458		1
5521.603		1
5521.63232		1
5521.655		1
5521.699		1
5521.74268		1
5521.7627		1
5521.853		1
5521.87256		1
5521.879		1
5521.92529		1
5521.96		1
5521.98975		1
5522.01758		1
5522.21973		1
5522.22461		1
5522.272		1
5522.354		1
5522.4043		1
5522.4375		1
5522.787		1
5522.808		1
5522.856		1
5522.944		1
5522.98633		1
5523.021		1
5523.293		1
5523.334		1
5523.36426		1
5523.387		1
5523.41455		1
5523.44775		1
5523.52832		1
5523.59131		1
5523.7583		1
5523.865		1
5523.93457		1
5523.95752		1
5523.97656		1
5524.087		1
5524.229		1
5524.339		1
5524.34229		1
5524.381		1
5524.507		1
5524.542		1
5524.54932		1
5524.56934		1
5524.672		1
5524.70264		1
5524.718		1
[truncated: 15,628 more rows]
