# Supplementary material for: A droplet digital PCR (ddPCR) assay to detect Helicoverpa armigera (Lepidoptera: Noctuidae) in bulk trap samples
Source: PLoS One. 2017 May 31;12(5):e0178704. doi: 10.1371/journal.pone.0178704 (PMC5451079; doi:10.1371/journal.pone.0178704)
Supplement: S4 Table — (ZIP) [file pone.0178704.s004.zip › 1a-999z.csv]

Ch1 Amplitude	Ch2 Amplitude	Cluster
4300.16064		1
4999.37061		1
5007.475		1
5025.01855		1
5089.127		1
5101.799		1
5106.66064		1
5107.58		1
5112.833		1
5138.49951		1
5177.68		1
5224.33154		1
5243.949		1
5307.38135		1
5332.472		1
5332.72168		1
5333.61328		1
5343.56055		1
5350.573		1
5353.877		1
5354.833		1
5357.171		1
5358.95		1
5359.69434		1
5368.557		1
5369.966		1
5377.983		1
5380.966		1
5381.323		1
5382.909		1
5388.683		1
5390.77051		1
5391.212		1
5392.109		1
5398.179		1
5400.42725		1
5402.70361		1
5403.03369		1
5403.591		1
5404.643		1
5405.394		1
5407.28369		1
5414.61328		1
5415.78369		1
5415.89258		1
5416.946		1
5418.69043		1
5419.44727		1
5420.03271		1
5421.81934		1
5423.048		1
5423.496		1
5425.68		1
5428.024		1
5429.366		1
5431.0625		1
5446.25146		1
5450.94873		1
5455.673		1
5456.352		1
5458.50342		1
5459.00244		1
5460.642		1
5463.10938		1
5463.9624		1
5466.78271		1
5467.248		1
5467.314		1
5468.857		1
5469.14258		1
5469.88428		1
5470.94238		1
5471.514		1
5471.6084		1
5472.453		1
5473.342		1
5473.87549		1
5474.18359		1
5476.178		1
5477.31934		1
5477.32471		1
5477.38232		1
5480.09375		1
5480.84766		1
5482.017		1
5482.8667		1
5485.397		1
5486.88574		1
5487.297		1
5489.96826		1
5491.03174		1
5491.03857		1
5492.183		1
5495.203		1
5495.241		1
5497.49365		1
5498.1416		1
5500.88867		1
5501.435		1
5504.79736		1
5504.86963		1
5505.488		1
5505.495		1
5506.60938		1
5507.842		1
5509.285		1
5509.509		1
5510.67041		1
5512.02051		1
5512.13428		1
5512.22363		1
5514.27734		1
5514.624		1
5516.50928		1
5517.03564		1
5517.212		1
5517.31152		1
5518.255		1
5518.574		1
5519.304		1
5519.37451		1
5519.64551		1
5519.797		1
5520.63965		1
5521.18457		1
5526.163		1
5527.70654		1
5528.09326		1
5528.574		1
5530.12		1
5530.476		1
5530.924		1
5531.759		1
5531.85156		1
5531.94971		1
5532.7666		1
5533.198		1
5533.67773		1
5534.49561		1
5535.025		1
5536.175		1
5536.878		1
5537.629		1
5538.05273		1
5538.22461		1
5538.38965		1
5538.59131		1
5538.86865		1
5540.07373		1
5540.70166		1
5540.937		1
5542.72461		1
5543.705		1
5543.99854		1
5544.462		1
5545.508		1
5546.41748		1
5548.30469		1
5551.83154		1
5551.833		1
5552.02832		1
5553.35742		1
5553.366		1
5554.351		1
5554.46436		1
5555.45166		1
5555.4917		1
5555.584		1
5557.81934		1
5557.968		1
5558.36328		1
5558.8833		1
5559.1		1
5560.498		1
5561.90137		1
5562.331		1
5563.2876		1
5563.36133		1
5563.99951		1
5565.442		1
5565.55664		1
5567.65625		1
5569.01563		1
5569.78		1
5570.47949		1
5570.52441		1
5570.591		1
5570.97852		1
5571.21045		1
5571.932		1
5572.108		1
5572.114		1
5573.38672		1
5573.56738		1
5573.65137		1
5573.73242		1
5574.39355		1
5575.355		1
5577.26172		1
5577.28174		1
5578.237		1
5578.54248		1
5578.78027		1
5578.97559		1
5579.254		1
5579.30273		1
5579.563		1
5579.704		1
5580.52148		1
5580.76563		1
5581.043		1
5581.232		1
5581.797		1
5582.10645		1
5582.348		1
5582.71		1
5583.106		1
5583.152		1
5583.53174		1
5584.10156		1
5584.67139		1
5585.926		1
5586.08643		1
5586.257		1
5586.81152		1
5587.27539		1
5587.56348		1
5587.75732		1
5587.7793		1
5589.599		1
5589.761		1
5589.926		1
5591.203		1
5591.965		1
5592.00049		1
5592.21533		1
5592.72168		1
5593.55566		1
5593.59473		1
5594.25244		1
5594.28271		1
5594.683		1
5594.721		1
5594.82		1
5595.46143		1
5595.52734		1
5595.656		1
5596.03125		1
5596.14453		1
5596.291		1
5597.37549		1
5597.836		1
5599.12158		1
5599.223		1
5599.383		1
5599.66455		1
5599.781		1
5600.098		1
5600.956		1
5601.241		1
5601.284		1
5601.958		1
5602.53271		1
5603.047		1
5603.29932		1
5603.41357		1
5603.48438		1
5604.07031		1
5604.075		1
5604.839		1
5604.86865		1
5605.653		1
5606.041		1
5606.346		1
5606.75732		1
5608.585		1
5610.80371		1
5611.22266		1
5611.464		1
5611.53955		1
5611.69141		1
5613.403		1
5613.41455		1
5613.69873		1
5614.32227		1
5614.87061		1
5615.5625		1
5615.616		1
5616.235		1
5616.44336		1
5618.42969		1
5618.806		1
5618.92725		1
5619.71		1
5620.061		1
5620.491		1
5620.85059		1
5621.791		1
5621.95361		1
5622.44971		1
5623.29346		1
5623.99268		1
5624.02		1
5624.07129		1
5624.11475		1
5624.334		1
5624.348		1
5625.01758		1
5626.25928		1
5626.84033		1
5626.893		1
5627.299		1
5627.318		1
5627.596		1
5627.655		1
5628.182		1
5628.5957		1
5628.96826		1
5629.094		1
5630.703		1
5630.921		1
5631.24854		1
5631.429		1
5631.445		1
5631.462		1
5632.34033		1
5632.439		1
5632.513		1
5632.51758		1
5632.57666		1
5632.941		1
5633.4		1
5633.91748		1
5633.941		1
5634.41455		1
5634.43555		1
5634.44434		1
5634.4585		1
5634.543		1
5634.70264		1
5635.15967		1
5635.298		1
5635.91357		1
5636.793		1
5637.186		1
5637.33252		1
5638.71533		1
5638.768		1
5638.78174		1
5638.831		1
5639.094		1
5640.359		1
5640.447		1
5640.729		1
5641.574		1
5642.063		1
5642.138		1
5642.64		1
5642.738		1
5642.94775		1
5643.52539		1
5643.9873		1
5644.0376		1
5644.048		1
5644.491		1
5644.59668		1
5644.61963		1
5644.62744		1
5644.97363		1
5645.25537		1
5645.513		1
5646.12158		1
5646.33545		1
5646.418		1
5646.854		1
5647.207		1
5648.76		1
5649.14648		1
5649.388		1
5649.50439		1
5649.65674		1
5649.66553		1
5649.7583		1
5650.78857		1
5650.806		1
5651.365		1
5651.59668		1
5653.111		1
5653.182		1
5653.30859		1
5653.562		1
5654.089		1
5654.38672		1
5654.81152		1
5654.87451		1
5655.174		1
5655.367		1
5655.48242		1
5655.50732		1
5655.52832		1
5656.01465		1
5656.05957		1
5656.211		1
5656.8584		1
5657.37549		1
5657.459		1
5657.459		1
5657.703		1
5659.051		1
5659.094		1
5659.508		1
5659.715		1
5660.28125		1
5660.323		1
5660.45557		1
5660.498		1
5660.87061		1
5661.349		1
5661.86426		1
5662.02148		1
5662.09668		1
5662.22168		1
5663.386		1
5663.504		1
5663.539		1
5663.71		1
5664.26855		1
5664.39453		1
5664.526		1
5666.12354		1
5666.175		1
5666.443		1
5666.606		1
5666.61963		1
5666.7334		1
5666.76367		1
5667.03955		1
5667.1665		1
5667.21826		1
5667.53857		1
5667.545		1
5668.04541		1
5668.26		1
5668.547		1
5668.622		1
5669.127		1
5669.233		1
5669.36035		1
5669.49561		1
5669.602		1
5669.60547		1
5669.6333		1
5669.95166		1
5669.99		1
5670.12549		1
5670.138		1
5670.31		1
5670.358		1
5670.69971		1
5672.008		1
5672.40674		1
5672.46875		1
5672.509		1
5672.548		1
5672.69971		1
5673.1543		1
5673.319		1
5673.413		1
5673.72363		1
5673.898		1
5674.075		1
5674.46973		1
5674.63525		1
5674.70459		1
5674.737		1
5675.045		1
5675.499		1
5675.684		1
5675.90771		1
5676.17871		1
5676.26465		1
5676.454		1
5676.753		1
5677.042		1
5677.156		1
5677.544		1
5677.80225		1
5678.40771		1
5678.516		1
5678.86768		1
5679.04346		1
5679.193		1
5679.244		1
5679.81055		1
5680.244		1
5680.318		1
5680.44043		1
5680.52051		1
5680.91455		1
5681.04248		1
5681.387		1
5681.443		1
5681.44873		1
5681.623		1
5681.737		1
5681.892		1
5682.237		1
5682.32		1
5682.501		1
5683.18652		1
5683.3125		1
5683.31934		1
5683.349		1
5683.71143		1
5683.78369		1
5683.85059		1
5683.894		1
5684.618		1
5684.682		1
5684.73633		1
5685.28662		1
5685.3877		1
5685.8833		1
5686.00049		1
5686.16846		1
5686.19238		1
5686.43262		1
5686.849		1
5687.369		1
5687.718		1
5687.82959		1
5688.071		1
5688.26855		1
5688.95166		1
5688.97949		1
5689.244		1
5689.29248		1
5689.657		1
5689.96729		1
5689.989		1
5690.61572		1
5690.954		1
5691.0127		1
5691.387		1
5691.463		1
5691.99365		1
5692.28174		1
5692.303		1
5692.71729		1
5692.874		1
5693.085		1
5693.13037		1
5693.19531		1
5693.54346		1
5693.60059		1
5693.898		1
5694.42725		1
5694.623		1
5694.6665		1
5694.96045		1
5695.013		1
5695.091		1
5695.10156		1
5695.23145		1
5695.261		1
5696.14		1
5696.379		1
5696.73		1
5696.846		1
5696.867		1
5697.427		1
5697.719		1
5698.331		1
5698.393		1
5698.441		1
5698.703		1
5699.0625		1
5699.29346		1
5699.337		1
5699.3877		1
5699.46826		1
5699.682		1
5699.7417		1
5699.788		1
5699.883		1
5700.136		1
5700.185		1
5700.24072		1
5700.52344		1
5700.925		1
5701.18457		1
5701.536		1
5701.694		1
5702.042		1
5702.237		1
5702.271		1
5702.67236		1
5702.975		1
5703.18164		1
5703.369		1
5703.436		1
5703.547		1
5703.604		1
5704.05469		1
5704.20947		1
5704.792		1
5704.85938		1
5704.909		1
5705.07373		1
5705.82861		1
5706.5166		1
5707.204		1
5707.30762		1
5707.52637		1
5707.776		1
5707.91162		1
5708.42139		1
5708.67139		1
5708.98975		1
5709.159		1
5709.78027		1
5709.89355		1
5710.78271		1
5710.80273		1
5711.177		1
5711.21		1
5711.29248		1
5711.355		1
5711.43652		1
5711.866		1
5711.95		1
5711.974		1
5712.17529		1
5712.269		1
5712.428		1
5712.92969		1
5713.23242		1
5713.87354		1
5714.156		1
5714.173		1
5714.31836		1
5714.679		1
5714.681		1
5715.04		1
5715.19141		1
5715.65039		1
5715.91748		1
5716.058		1
5716.329		1
5716.401		1
5716.46729		1
5716.77734		1
5716.79346		1
5716.93359		1
5717.03027		1
5717.149		1
5717.34375		1
5717.69971		1
5717.764		1
5717.794		1
5718.712		1
5718.75732		1
5718.94043		1
5719.28		1
5719.59863		1
5720.04443		1
5720.063		1
5720.149		1
5720.232		1
5720.426		1
5720.5127		1
5720.611		1
5720.74658		1
5720.795		1
5720.812		1
5720.836		1
5721.11		1
5721.27344		1
5721.42773		1
5721.61133		1
5721.83154		1
5721.851		1
5721.90527		1
5722.013		1
5722.114		1
5722.14453		1
5722.28662		1
5722.5166		1
5722.55127		1
5722.844		1
5723.111		1
5723.11426		1
5723.13574		1
5723.27148		1
5723.70068		1
5723.81445		1
5724.42871		1
5724.668		1
5724.67334		1
5724.718		1
5724.824		1
5725.04736		1
5725.48242		1
5725.68555		1
5725.76855		1
5725.77832		1
5726.013		1
5726.164		1
5726.39453		1
5726.705		1
5726.73145		1
5727.033		1
5727.316		1
5727.45068		1
5727.574		1
5727.58643		1
5727.83545		1
5727.84033		1
5728.629		1
5728.667		1
5728.72559		1
5728.856		1
5728.85645		1
5729.768		1
5729.84766		1
5730.00244		1
5730.426		1
5730.43262		1
5730.628		1
5730.647		1
5731.57764		1
5731.801		1
5731.862		1
5731.86328		1
5731.95361		1
5732.2085		1
5732.2373		1
5732.65869		1
5732.74268		1
5732.75146		1
5732.808		1
5733.453		1
5734.071		1
5734.24658		1
5734.887		1
5735.046		1
5735.164		1
5735.19971		1
5735.71436		1
5735.9043		1
5735.90967		1
5735.961		1
5735.966		1
5736.057		1
5736.339		1
5736.604		1
5736.795		1
5736.83252		1
5736.96875		1
5737.408		1
5737.69434		1
5737.70557		1
5737.729		1
5738.45166		1
5739.20947		1
5739.338		1
5739.45459		1
5740.0874		1
5740.14063		1
5740.27246		1
5740.28174		1
5740.56055		1
5740.56445		1
5740.743		1
5740.77441		1
5740.79834		1
5740.89844		1
5741.11865		1
5741.22461		1
5741.478		1
5741.52344		1
5741.672		1
5741.839		1
5742.02441		1
5742.02441		1
5742.07764		1
5742.08447		1
5742.312		1
5742.66553		1
5742.66553		1
5742.99		1
5743.102		1
5743.52		1
5743.73535		1
5743.756		1
5743.895		1
5744.075		1
5744.465		1
5744.52		1
5744.81543		1
5744.924		1
5745.13232		1
5745.33545		1
5745.373		1
5745.704		1
5745.788		1
5745.87158		1
5745.94971		1
5746.13672		1
5746.21143		1
5746.25049		1
5746.332		1
5746.40039		1
5746.418		1
5746.55029		1
5746.556		1
5746.7373		1
5746.96436		1
5747.133		1
5747.3374		1
5747.411		1
5748.014		1
5748.222		1
5748.233		1
5748.28027		1
5748.36035		1
5748.52148		1
5748.5376		1
5748.59229		1
5748.789		1
5748.997		1
5749.008		1
5749.21143		1
5749.241		1
5749.25049		1
5749.38525		1
5749.505		1
5749.59961		1
5749.734		1
5749.83545		1
5750.228		1
5750.256		1
5750.42627		1
5750.467		1
5750.46826		1
5750.57373		1
5750.74		1
5750.81445		1
5750.881		1
5750.884		1
5751.209		1
5751.25244		1
5751.353		1
5751.5293		1
5751.58057		1
5751.602		1
5751.84229		1
5752.01025		1
5752.4624		1
5752.47656		1
5752.703		1
5752.74463		1
5753.07764		1
5753.155		1
5753.352		1
5753.40039		1
5753.422		1
5753.53369		1
5754.227		1
5754.40869		1
5754.41		1
5754.4126		1
5754.46875		1
5755.01		1
5755.046		1
5755.2		1
5755.214		1
5755.517		1
5755.551		1
5756.001		1
5756.14844		1
5756.86035		1
5756.94043		1
5756.987		1
5757.171		1
5757.19531		1
5757.25		1
5757.303		1
5757.339		1
5757.779		1
5757.91455		1
5757.94873		1
5758.40674		1
5758.46143		1
5758.78857		1
5759.14551		1
5759.36768		1
5759.547		1
5759.729		1
5759.876		1
5759.94336		1
5760.13428		1
5760.2085		1
5760.37842		1
5760.506		1
5760.53125		1
5760.725		1
5760.88574		1
5760.96875		1
5760.9917		1
5761.212		1
5761.24463		1
5761.32129		1
5761.668		1
5762.147		1
5762.53125		1
5762.54541		1
5762.652		1
5762.858		1
5762.95264		1
5763.146		1
5763.563		1
5763.643		1
5764.248		1
5764.26855		1
5764.409		1
5764.726		1
5764.81152		1
5764.82568		1
5764.92041		1
5765.009		1
5765.4873		1
5765.79541		1
5765.868		1
5766.13		1
5766.23828		1
5766.37939		1
5766.563		1
5766.57031		1
5766.62		1
5766.651		1
5766.89551		1
5767.05127		1
5767.269		1
5767.41		1
5767.45		1
5767.579		1
5767.678		1
5767.77734		1
5768.268		1
5768.516		1
5768.57764		1
5768.677		1
5768.78564		1
5768.78955		1
5768.85449		1
5768.926		1
5769.10449		1
5769.18066		1
5769.49756		1
5769.49951		1
5769.55859		1
5769.682		1
5769.713		1
5769.769		1
5769.77637		1
5769.80762		1
5769.90039		1
5769.96		1
5770.09766		1
5770.1123		1
5770.22656		1
5770.256		1
5770.74463		1
5770.98633		1
5771.17725		1
5771.55127		1
5771.56641		1
5771.6167		1
5771.657		1
5771.713		1
5771.9165		1
5772.01074		1
5772.22656		1
5772.39844		1
5772.4375		1
5772.47168		1
5772.48145		1
5772.542		1
5772.673		1
5772.98535		1
5773.04639		1
5773.18		1
5773.355		1
5773.438		1
5773.48145		1
5773.653		1
5773.8667		1
5773.87842		1
5773.90625		1
5773.911		1
5773.958		1
5774.016		1
5774.26025		1
5774.37646		1
5774.569		1
5774.572		1
5774.684		1
5774.837		1
5775.22168		1
5775.23047		1
5775.48242		1
5775.589		1
5775.64453		1
5775.69043		1
5776.17041		1
5776.223		1
5776.32861		1
5776.54639		1
5776.59033		1
5777.178		1
5777.336		1
5777.37549		1
5777.45557		1
5777.76367		1
5778.451		1
5778.49951		1
5778.561		1
5778.675		1
5779.11328		1
5779.33154		1
5779.43262		1
5779.53564		1
5779.578		1
5779.632		1
5779.67627		1
5779.774		1
5779.84131		1
5779.86963		1
5780.161		1
5780.377		1
5780.392		1
5780.52		1
5780.525		1
5780.64648		1
5780.67725		1
5780.88867		1
5780.92627		1
5780.96875		1
5781.545		1
5781.612		1
5781.64		1
5781.88525		1
5782.03125		1
5782.274		1
5782.32031		1
5782.35352		1
5782.362		1
5782.45557		1
5782.58545		1
5782.68066		1
5783.05371		1
5783.354		1
5783.568		1
5783.6084		1
5783.645		1
5784.21143		1
5784.46729		1
5784.621		1
5784.62451		1
5784.72363		1
5784.864		1
5785.096		1
5785.11133		1
5785.26367		1
5785.414		1
5785.49756		1
5785.58057		1
5785.663		1
5785.86426		1
5786.52832		1
5786.67969		1
5786.785		1
5786.83154		1
5786.9873		1
5787.13574		1
5787.14941		1
5787.166		1
5787.376		1
5787.377		1
5787.44775		1
5787.74658		1
5787.927		1
5788.04346		1
5788.113		1
5788.125		1
5788.292		1
5788.736		1
5788.77344		1
5788.804		1
5788.82031		1
5788.83		1
5789.06738		1
5789.237		1
5789.26855		1
5789.65967		1
5789.83154		1
5789.85059		1
5789.95752		1
5789.968		1
5790.115		1
5790.18262		1
5790.234		1
5790.32861		1
5790.392		1
5790.49756		1
5790.611		1
5790.7124		1
5790.82031		1
5790.851		1
5790.94531		1
5791.009		1
5791.365		1
5791.36865		1
5791.39355		1
5791.45947		1
5791.59229		1
5791.61768		1
5791.69043		1
5791.761		1
5791.81738		1
5792.36768		1
5792.505		1
5792.53		1
5792.6		1
5792.788		1
5792.79248		1
5792.837		1
5792.94141		1
5793.0835		1
5793.30859		1
5793.38		1
5793.45166		1
5793.525		1
5793.537		1
5793.59229		1
5793.62744		1
5793.67432		1
5793.771		1
5793.80127		1
5793.80957		1
5793.863		1
5793.89355		1
5794.095		1
5794.241		1
5794.42236		1
5794.50732		1
5794.59473		1
5794.79		1
5794.805		1
5794.80762		1
5794.909		1
5794.94238		1
5795.228		1
5795.24072		1
5795.3623		1
5795.823		1
5795.922		1
5795.94043		1
5795.97754		1
5795.992		1
5795.99463		1
5796.106		1
5796.14258		1
5796.149		1
5796.277		1
5796.3623		1
5796.42969		1
5796.72852		1
5796.743		1
5796.80371		1
5796.823		1
5796.94		1
5797.0166		1
5797.022		1
5797.22		1
5797.545		1
5797.617		1
5797.76025		1
5797.82959		1
5797.85645		1
5797.88525		1
5798.014		1
5798.128		1
5798.336		1
5798.486		1
5798.54443		1
5798.69141		1
5798.7417		1
5799.097		1
5799.49268		1
5799.611		1
5799.878		1
5799.919		1
5799.96045		1
5800.103		1
5800.174		1
5800.354		1
5800.534		1
5800.70557		1
5800.70654		1
5800.736		1
5800.776		1
5800.797		1
5800.83252		1
5800.911		1
5800.92969		1
5801.06348		1
5801.07275		1
5801.13037		1
5801.14941		1
5801.26758		1
5801.277		1
5801.341		1
5801.39063		1
5801.44434		1
5801.52539		1
5801.598		1
5801.718		1
5801.931		1
5802.057		1
5802.24756		1
5802.28125		1
5802.33545		1
5802.819		1
5802.875		1
5802.989		1
5803.242		1
5803.322		1
5803.41846		1
5803.453		1
5803.48242		1
5803.49854		1
5803.856		1
5803.91553		1
5803.93262		1
5804.007		1
5804.20654		1
5804.331		1
5804.353		1
5804.36426		1
5804.37744		1
5804.4		1
5804.6167		1
5804.773		1
5804.86426		1
5804.877		1
5804.904		1
5804.94141		1
5805.036		1
5805.071		1
5805.11426		1
5805.15869		1
5805.23926		1
5805.35		1
5805.455		1
5805.64551		1
5805.935		1
5806.03125		1
5806.11426		1
5806.121		1
5806.2334		1
5806.27832		1
5806.34375		1
5806.446		1
5806.466		1
5806.513		1
5806.516		1
5806.65		1
5806.682		1
5806.84229		1
5807.167		1
5807.333		1
5807.41943		1
5807.453		1
5807.534		1
5807.55762		1
5807.666		1
5807.84033		1
5807.903		1
5807.948		1
5808.03369		1
5808.141		1
5808.158		1
5808.212		1
5808.305		1
5808.31543		1
5808.34961		1
5808.351		1
5808.42529		1
5808.515		1
5808.587		1
5808.5957		1
5808.6333		1
5808.636		1
5808.87		1
5808.87061		1
5808.95		1
5808.99		1
5809.011		1
5809.027		1
5809.06641		1
5809.156		1
5809.22754		1
5809.3584		1
5809.36035		1
5809.3916		1
5809.403		1
5809.414		1
5809.51367		1
5809.519		1
5809.684		1
5809.76855		1
5809.78955		1
5809.834		1
5809.851		1
5810.054		1
5810.288		1
5810.31738		1
5810.41846		1
5810.497		1
5810.59668		1
5810.662		1
5810.67871		1
5810.686		1
5810.703		1
5810.736		1
5810.781		1
5810.79443		1
5810.86963		1
5811.04932		1
5811.0625		1
5811.21729		1
5811.529		1
5811.91064		1
5812.029		1
5812.057		1
5812.186		1
5812.229		1
5812.338		1
5812.40527		1
5812.53955		1
5812.56934		1
5812.819		1
5812.83936		1
5813.18848		1
5813.23145		1
5813.3877		1
5813.41357		1
5814.024		1
5814.0874		1
5814.15		1
5814.23145		1
5814.291		1
5814.453		1
5814.55273		1
5814.695		1
5814.768		1
5815.09131		1
5815.211		1
5815.239		1
5815.28857		1
5815.57471		1
5815.578		1
5815.614		1
5815.61475		1
5815.634		1
5815.71045		1
5815.858		1
5816.042		1
5816.264		1
5816.27246		1
5816.36475		1
5816.4375		1
5816.571		1
5816.58154		1
5816.60156		1
5816.69141		1
5816.70557		1
5816.881		1
5816.949		1
5817.022		1
5817.096		1
5817.26953		1
5817.37158		1
5817.50049		1
5817.641		1
5817.75537		1
5817.90771		1
5818.186		1
5818.23926		1
5818.286		1
5818.319		1
5818.32275		1
5818.365		1
5818.49		1
5818.946		1
5819.01855		1
5819.086		1
5819.46533		1
5819.789		1
5819.794		1
5819.801		1
5819.918		1
5819.942		1
5819.96338		1
5820.05029		1
5820.11		1
5820.129		1
5820.16553		1
5820.34326		1
5820.38525		1
5820.423		1
5820.49658		1
5820.71045		1
5820.793		1
5820.84131		1
5820.99658		1
5821.048		1
5821.083		1
5821.35742		1
5821.366		1
5822.157		1
5822.24756		1
5822.29736		1
5822.302		1
5822.4		1
5822.42529		1
5822.4834		1
5822.81543		1
5822.87939		1
5822.893		1
5822.948		1
5823.34131		1
5823.37842		1
5823.462		1
5823.56836		1
5823.607		1
5823.71973		1
5823.74756		1
5823.911		1
5823.91553		1
5823.987		1
5824.19238		1
5824.312		1
5824.312		1
5824.35742		1
5824.498		1
5824.538		1
5824.627		1
5824.654		1
5824.696		1
5824.793		1
5824.8374		1
5824.858		1
5824.88037		1
5824.905		1
5824.91455		1
5825.096		1
5825.172		1
5825.19531		1
5825.20947		1
5825.34375		1
5825.456		1
5825.81055		1
5825.815		1
5825.83447		1
5825.893		1
5826.018		1
5826.021		1
5826.158		1
5826.198		1
5826.286		1
5826.32471		1
5826.34766		1
5826.364		1
5826.372		1
5826.404		1
5826.422		1
5826.522		1
5826.57		1
5826.61865		1
5826.64844		1
5826.707		1
5826.882		1
5827.091		1
5827.1416		1
5827.25342		1
5827.31934		1
5827.60938		1
5827.614		1
5827.668		1
5827.67432		1
5827.76074		1
5828.058		1
5828.12158		1
5828.15771		1
5828.22559		1
5828.325		1
5828.392		1
5828.46533		1
5828.491		1
5828.76563		1
5828.847		1
5828.888		1
5828.9		1
5828.9043		1
5829.069		1
5829.087		1
5829.121		1
5829.28662		1
5829.33643		1
5829.39355		1
5829.50439		1
5829.53369		1
5829.668		1
5829.77148		1
5829.779		1
5829.916		1
5829.99658		1
5830.124		1
5830.147		1
5830.14746		1
5830.21		1
5830.24854		1
5830.264		1
5830.31934		1
5830.69238		1
5830.769		1
5830.81152		1
5830.82568		1
5830.82861		1
5830.93164		1
5831.03955		1
5831.23926		1
5831.29639		1
5831.32666		1
5831.35938		1
5831.4375		1
5831.454		1
5831.47266		1
5831.60547		1
5831.665		1
5831.805		1
5831.896		1
5831.98438		1
5831.993		1
5832.068		1
5832.25244		1
5832.277		1
5832.38574		1
5832.39453		1
5832.49463		1
5832.677		1
5832.73242		1
5832.857		1
5832.94531		1
5832.95947		1
5832.977		1
5833.192		1
5833.241		1
5833.26465		1
5833.309		1
5833.33447		1
5833.35449		1
5833.482		1
5833.5293		1
5833.579		1
5833.739		1
5833.8457		1
5833.90332		1
5833.92432		1
5834.13867		1
5834.242		1
5834.24561		1
5834.27734		1
5834.29932		1
5834.508		1
5834.522		1
5834.56152		1
5834.681		1
5834.70459		1
5834.709		1
5834.742		1
5834.76855		1
5834.79736		1
5834.811		1
5834.87158		1
5834.97461		1
5834.9917		1
5835.03027		1
5835.28564		1
5835.33936		1
5835.394		1
5835.75		1
5835.83057		1
5836.016		1
5836.35547		1
5836.36328		1
5836.3877		1
5836.51		1
5836.66553		1
5836.775		1
5836.811		1
5836.96143		1
5837.08545		1
5837.14844		1
5837.274		1
5837.30225		1
5837.385		1
5837.552		1
5837.609		1
5837.662		1
5837.665		1
5837.76367		1
5837.803		1
5837.821		1
5837.84		1
5837.89063		1
5837.9707		1
5838.238		1
5838.256		1
5838.297		1
5838.30127		1
5838.37256		1
5838.443		1
5838.511		1
5838.6		1
5838.65		1
5838.694		1
5838.741		1
5838.74854		1
5838.763		1
5838.861		1
5839.07		1
5839.124		1
5839.188		1
5839.25		1
5839.652		1
5839.6543		1
5839.69434		1
5839.85645		1
5839.87744		1
5840.09766		1
5840.11963		1
5840.223		1
5840.23145		1
5840.73535		1
5840.767		1
5840.781		1
5840.79639		1
5840.9126		1
5840.99268		1
5841.05957		1
5841.139		1
5841.42969		1
5841.563		1
5841.65		1
5841.66		1
5841.671		1
5841.95166		1
5841.983		1
5842.14		1
5842.23633		1
5842.308		1
5842.314		1
5842.397		1
5842.43066		1
5842.606		1
5842.62842		1
5842.757		1
5842.777		1
5842.828		1
5842.832		1
5842.8584		1
5842.88428		1
5842.94141		1
5843.00342		1
5843.161		1
5843.279		1
5843.304		1
5843.3667		1
5843.39551		1
5843.40674		1
5843.417		1
5843.44531		1
5843.47754		1
5843.812		1
5843.92871		1
5843.99072		1
5844.148		1
5844.213		1
5844.29053		1
5844.306		1
5844.333		1
5844.36035		1
5844.43457		1
5844.474		1
5844.483		1
5844.493		1
5844.579		1
5844.673		1
5844.70752		1
5844.84668		1
5844.93945		1
5845.004		1
5845.05029		1
5845.08		1
5845.09375		1
5845.214		1
5845.324		1
5845.383		1
5845.3833		1
5845.42871		1
5845.47656		1
5845.492		1
5845.50049		1
5845.558		1
5845.6875		1
5845.70752		1
5845.722		1
5845.81055		1
5846.119		1
5846.305		1
5846.41553		1
5846.4165		1
5846.7		1
5846.721		1
5846.793		1
5846.824		1
5846.905		1
5847.1333		1
5847.19629		1
5847.19971		1
5847.226		1
5847.29		1
5847.306		1
5847.36133		1
5847.369		1
5847.39453		1
5847.407		1
5847.447		1
5847.4624		1
5847.52		1
5847.62354		1
5847.68164		1
5847.85352		1
5847.932		1
5847.98926		1
5848.11133		1
5848.203		1
5848.235		1
5848.26		1
5848.28		1
5848.32031		1
5848.329		1
5848.51074		1
5848.547		1
5848.581		1
5848.64941		1
5848.67041		1
5848.75928		1
5848.901		1
5848.942		1
5848.978		1
5848.993		1
5849.062		1
5849.23		1
5849.36963		1
5849.38428		1
5849.58545		1
5849.733		1
5849.799		1
5849.879		1
5849.891		1
5850.13428		1
5850.152		1
5850.213		1
5850.216		1
5850.21875		1
5850.31543		1
5850.35449		1
5850.44434		1
5850.63232		1
5850.644		1
5850.82373		1
5850.931		1
5850.966		1
5850.97656		1
5851.01465		1
5851.03125		1
5851.05029		1
5851.082		1
5851.103		1
5851.1543		1
5851.17		1
5851.28857		1
5851.303		1
5851.34961		1
5851.418		1
5851.424		1
5851.444		1
5851.47		1
5851.47168		1
5851.49072		1
5851.60352		1
5851.61963		1
5851.739		1
5851.79541		1
5851.827		1
5851.829		1
5851.867		1
5852.06738		1
5852.102		1
5852.10742		1
5852.16		1
5852.2417		1
5852.725		1
5852.741		1
5852.82959		1
5852.91162		1
5852.934		1
5852.93652		1
5853.04639		1
5853.08		1
5853.10742		1
5853.20459		1
5853.23828		1
5853.3584		1
5853.57		1
5853.62744		1
5853.671		1
5853.679		1
5854.036		1
5854.04		1
5854.115		1
5854.13574		1
5854.177		1
5854.289		1
5854.33154		1
5854.408		1
5854.458		1
5854.5376		1
5854.543		1
5854.674		1
5854.777		1
5854.7793		1
5854.79443		1
5854.89258		1
5854.949		1
5854.9834		1
5855.006		1
5855.055		1
5855.193		1
5855.29346		1
5855.41846		1
5855.65039		1
5855.74463		1
5855.777		1
5855.92627		1
5856.024		1
5856.07959		1
5856.14844		1
5856.15674		1
5856.16		1
5856.18359		1
5856.191		1
5856.338		1
5856.344		1
5856.434		1
5856.461		1
5856.49854		1
5856.55029		1
5856.61572		1
5856.73926		1
5856.86426		1
5857.088		1
5857.18		1
5857.189		1
5857.203		1
5857.24951		1
5857.294		1
5857.311		1
5857.347		1
5857.43555		1
5857.46045		1
5857.47		1
5857.55664		1
5857.58838		1
5857.61963		1
5857.625		1
5857.839		1
5857.877		1
5858.025		1
5858.083		1
5858.111		1
5858.142		1
5858.21436		1
5858.33838		1
5858.44336		1
5858.615		1
5858.67871		1
5858.74854		1
5858.774		1
5858.78174		1
5858.78271		1
5858.874		1
5858.97363		1
5859.038		1
5859.116		1
5859.18164		1
5859.19971		1
5859.35449		1
5859.44434		1
5859.595		1
5859.73		1
5859.75439		1
5859.763		1
5859.783		1
5859.8374		1
5859.85449		1
5859.92725		1
5859.951		1
5859.96		1
5860.087		1
5860.22754		1
5860.357		1
5860.377		1
5860.379		1
5860.45166		1
5860.50049		1
5860.51025		1
5860.56738		1
5860.679		1
5860.69531		1
5860.758		1
5860.817		1
5860.83643		1
5860.9707		1
5861.065		1
5861.09766		1
5861.155		1
5861.22363		1
5861.23047		1
5861.32568		1
5861.413		1
5861.436		1
5861.63672		1
5861.67041		1
5861.71		1
5861.748		1
5861.752		1
5861.808		1
5861.92627		1
5861.93652		1
5861.992		1
5861.99365		1
5862.03857		1
5862.077		1
5862.117		1
5862.2207		1
5862.263		1
5862.27539		1
5862.35449		1
5862.4043		1
5862.457		1
5862.48047		1
5862.4873		1
5862.578		1
5862.604		1
5862.66553		1
5862.86		1
5862.914		1
5863.02734		1
5863.04248		1
5863.168		1
5863.198		1
5863.30566		1
5863.322		1
5863.45068		1
5863.507		1
5863.53369		1
5863.552		1
5863.55225		1
5863.57275		1
5863.60449		1
5863.62256		1
5863.67969		1
5863.68555		1
[truncated: 13,058 more rows]
