# Supplementary material for: A droplet digital PCR (ddPCR) assay to detect Helicoverpa armigera (Lepidoptera: Noctuidae) in bulk trap samples
Source: PLoS One. 2017 May 31;12(5):e0178704. doi: 10.1371/journal.pone.0178704 (PMC5451079; doi:10.1371/journal.pone.0178704)
Supplement: S4 Table — (ZIP) [file pone.0178704.s004.zip › H zea only.csv]

Ch1 Amplitude	Ch2 Amplitude	Cluster
2872.15039		4
4368.984		4
4386.679		4
4567.47656		4
4650.589		4
4672.28955		4
4672.654		4
4683.797		4
4685.7793		4
4689.095		4
4690.17432		4
4701.67969		4
4705.39746		4
4707.06348		4
4710.423		4
4715.7085		4
4719.59131		4
4721.136		4
4724.701		4
4725.15674		4
4727.501		4
4730.14844		4
4732.927		4
4733.827		4
4734.59375		4
4736.73047		4
4737.01367		4
4740.00928		4
4740.37744		4
4744.30273		4
4746.799		4
4753.245		4
4754.86768		4
4755.712		4
4756.71533		4
4758.519		4
4758.524		4
4759.046		4
4761.223		4
4762.31		4
4763.579		4
4765.37842		4
4767.05273		4
4767.344		4
4767.82568		4
4769.90869		4
4770.583		4
4770.8457		4
4771.076		4
4773.109		4
4773.411		4
4774.37		4
4775.071		4
4775.27539		4
4776.09863		4
4776.64551		4
4777.989		4
4778.373		4
4779.92773		4
4781.438		4
4781.551		4
4781.63965		4
4784.009		4
4785.06348		4
4786.151		4
4787.251		4
4787.37549		4
4787.82275		4
4788.40674		4
4788.546		4
4788.767		4
4789.047		4
4789.13525		4
4789.64746		4
4791.533		4
4792.93		4
4794.15771		4
4794.484		4
4794.531		4
4795.2666		4
4795.534		4
4796.36768		4
4797.276		4
4798.00928		4
4798.706		4
4798.795		4
4799.7334		4
4800.50049		4
4800.99365		4
4801.588		4
4802.19434		4
4802.23438		4
4802.265		4
4804.073		4
4804.366		4
4806.825		4
4806.926		4
4807.0415		4
4807.239		4
4807.613		4
4807.693		4
4807.75635		4
4808.398		4
4808.803		4
4810.037		4
4810.78271		4
4811.28271		4
4812.05762		4
4812.79248		4
4812.977		4
4813.138		4
4813.18457		4
4813.38232		4
4813.89355		4
4814.646		4
4814.765		4
4815.671		4
4816.30029		4
4816.636		4
4816.759		4
4817.04932		4
4818.087		4
4818.395		4
4818.45459		4
4818.88672		4
4818.967		4
4819.667		4
4819.95557		4
4820.01367		4
4820.47852		4
4821.20654		4
4821.447		4
4821.4624		4
4822.049		4
4822.06445		4
4822.086		4
4822.37451		4
4822.5957		4
4822.779		4
4823.24268		4
4823.35742		4
4823.57471		4
4825.278		4
4825.357		4
4825.481		4
4825.543		4
4826.7915		4
4827.074		4
4827.36133		4
4827.367		4
4827.76367		4
4827.879		4
4828.46338		4
4829.54		4
4829.6084		4
4829.789		4
4829.86035		4
4831.539		4
4831.63965		4
4831.874		4
4832.68652		4
4832.962		4
4833.2627		4
4833.28		4
4833.52832		4
4833.63		4
4833.775		4
4834.11035		4
4834.176		4
4834.251		4
4834.294		4
4835.983		4
4837.264		4
4838.22949		4
4838.6333		4
4838.73438		4
4838.82275		4
4840.016		4
4840.14		4
4840.46045		4
4840.852		4
4841.16455		4
4841.17627		4
4841.31836		4
4841.574		4
4841.857		4
4842.01367		4
4842.091		4
4842.18945		4
4842.60352		4
4842.755		4
4842.85254		4
4842.90771		4
4843.132		4
4843.255		4
4844.033		4
4844.473		4
4844.49463		4
4844.49951		4
4845.274		4
4845.608		4
4845.71826		4
4845.904		4
4845.9126		4
4846.08838		4
4846.441		4
4846.6167		4
4846.90332		4
4846.964		4
4847.27051		4
4847.48926		4
4847.57031		4
4847.714		4
4848.39551		4
4849.067		4
4849.30371		4
4849.362		4
4849.437		4
4849.51025		4
4849.927		4
4850.12354		4
4850.16		4
4850.18		4
4851.043		4
4851.5376		4
4851.55762		4
4851.66		4
4852.19971		4
4852.437		4
4852.502		4
4852.53467		4
4852.61133		4
4853.31445		4
4854.061		4
4854.122		4
4854.146		4
4854.456		4
4854.787		4
4854.8125		4
4855.14551		4
4855.38232		4
4855.51758		4
4855.573		4
4855.71		4
4855.762		4
4856.32471		4
4856.339		4
4856.375		4
4856.459		4
4856.798		4
4857.02734		4
4857.69043		4
4858.133		4
4858.407		4
4858.6626		4
4859.07031		4
4859.36035		4
4859.47852		4
4859.57471		4
4859.882		4
4860.235		4
4860.28125		4
4860.527		4
4860.647		4
4861.391		4
4861.608		4
4861.668		4
4861.72461		4
4862.292		4
4862.543		4
4862.874		4
4863.01025		4
4864.031		4
4864.083		4
4864.323		4
4864.44971		4
4864.558		4
4864.94043		4
4865.04932		4
4865.097		4
4865.486		4
4865.558		4
4865.579		4
4865.651		4
4865.7417		4
4866.161		4
4866.22461		4
4866.366		4
4866.37549		4
4866.486		4
4866.512		4
4866.573		4
4866.74951		4
4866.791		4
4867.17969		4
4867.191		4
4867.48633		4
4867.525		4
4868.26367		4
4868.286		4
4868.29639		4
4868.62549		4
4868.68457		4
4868.712		4
4868.843		4
4868.994		4
4869.124		4
4869.309		4
4869.606		4
4869.72		4
4869.74072		4
4870.14941		4
4870.1543		4
4870.22559		4
4870.47168		4
4870.723		4
4870.764		4
4871.14551		4
4871.249		4
4871.3374		4
4871.384		4
4871.44		4
4871.55127		4
4872.027		4
4872.20557		4
4872.211		4
4872.281		4
4872.31934		4
4872.382		4
4872.40771		4
4872.4624		4
4872.692		4
4872.878		4
4873.01855		4
4873.31934		4
4873.37		4
4873.62		4
4873.651		4
4873.95947		4
4874.034		4
4874.629		4
4875.201		4
4875.326		4
4875.7124		4
4875.961		4
4876.28174		4
4876.49854		4
4876.53564		4
4876.55469		4
4876.64453		4
4876.841		4
4876.84766		4
4876.88037		4
4876.953		4
4876.963		4
4877.32959		4
4877.48242		4
4877.842		4
4877.87451		4
4878.16357		4
4878.892		4
4879.04834		4
4879.12842		4
4879.2876		4
4879.54248		4
4879.55225		4
4879.585		4
4879.782		4
4879.8457		4
4879.962		4
4880.195		4
4880.385		4
4880.599		4
4880.658		4
4880.77051		4
4880.85449		4
4880.925		4
4881.315		4
4881.414		4
4881.48		4
4881.661		4
4881.893		4
4882.05859		4
4882.10156		4
4882.17773		4
4882.30225		4
4882.41162		4
4882.453		4
4882.92334		4
4883.0293		4
4883.06738		4
4883.10938		4
4883.15674		4
4883.40527		4
4883.466		4
4883.516		4
4883.71436		4
4883.80469		4
4884.13672		4
4884.526		4
4884.59131		4
4884.88428		4
4885.237		4
4885.4126		4
4885.42041		4
4885.55664		4
4885.7666		4
4885.965		4
4886.27344		4
4886.29736		4
4886.335		4
4886.338		4
4886.42334		4
4886.983		4
4887.081		4
4887.38867		4
4887.459		4
4887.56738		4
4887.604		4
4887.63135		4
4887.67773		4
4887.814		4
4887.96338		4
4888.18652		4
4888.40869		4
4888.62061		4
4888.64648		4
4888.764		4
4888.96436		4
4889.148		4
4889.40674		4
4889.69238		4
4889.806		4
4889.827		4
4889.8374		4
4890.15039		4
4890.288		4
4890.64844		4
4890.81		4
4891.01465		4
4891.32		4
4891.444		4
4891.671		4
4891.86133		4
4891.88		4
4892.21533		4
4892.42773		4
4892.443		4
4892.517		4
4892.83447		4
4893.16064		4
4893.2207		4
4893.497		4
4893.707		4
4893.93555		4
4894.00049		4
4894.41553		4
4894.542		4
4894.87939		4
4894.88232		4
4894.982		4
4894.992		4
4895.73438		4
4895.832		4
4896.03		4
4896.06641		4
4896.469		4
4896.562		4
4896.728		4
4896.90625		4
4897.093		4
4897.389		4
4897.44629		4
4897.534		4
4897.70166		4
4897.939		4
4898.235		4
4898.277		4
4898.71143		4
4898.87744		4
4899.02148		4
4899.06		4
4899.13428		4
4899.198		4
4899.3916		4
4899.4043		4
4899.488		4
4899.59863		4
4899.681		4
4899.72559		4
4900.075		4
4900.08252		4
4900.28467		4
4900.307		4
4900.38		4
4901.13965		4
4901.22363		4
4901.28857		4
4901.303		4
4901.31		4
4901.397		4
4901.57861		4
4901.62939		4
4901.86572		4
4901.968		4
4901.979		4
4902.063		4
4902.15527		4
4902.483		4
4902.5		4
4902.57129		4
4902.70068		4
4903.376		4
4903.71631		4
4903.819		4
4903.82959		4
4903.99365		4
4904.07275		4
4904.0874		4
4904.16		4
4904.56		4
4904.91846		4
4904.991		4
4905.018		4
4905.145		4
4905.204		4
4905.342		4
4905.42041		4
4905.50244		4
4905.671		4
4905.67627		4
4905.882		4
4905.905		4
4906.133		4
4906.17529		4
4906.21143		4
4906.227		4
4906.566		4
4906.90625		4
4906.95068		4
4906.97754		4
4907.007		4
4907.15332		4
4907.24		4
4907.244		4
4907.33545		4
4907.37842		4
4907.43848		4
4907.678		4
4907.69629		4
4907.773		4
4907.93848		4
4907.98438		4
4908.19238		4
4908.316		4
4908.49		4
4908.546		4
4908.645		4
4908.704		4
4908.80469		4
4909.06836		4
4909.214		4
4909.217		4
4909.33154		4
4909.81641		4
4909.99951		4
4910.03271		4
4910.085		4
4910.23145		4
4910.51758		4
4910.53369		4
4910.616		4
4910.66357		4
4910.818		4
4910.87		4
4910.89551		4
4910.99756		4
4911.382		4
4911.42627		4
4911.44043		4
4911.476		4
4911.74756		4
4911.79834		4
4912.194		4
4912.328		4
4912.394		4
4912.417		4
4912.444		4
4912.508		4
4912.736		4
4912.92627		4
4913.026		4
4913.05273		4
4913.07471		4
4913.116		4
4913.2207		4
4913.564		4
4913.67432		4
4913.78955		4
4913.81641		4
4914.04053		4
4914.097		4
4914.119		4
4914.1333		4
4914.185		4
4914.45752		4
4914.77441		4
4914.805		4
4915.106		4
4915.486		4
4915.61		4
4915.86133		4
4915.92041		4
4915.92529		4
4915.93848		4
4915.985		4
4916.054		4
4916.16064		4
4916.279		4
4916.30469		4
4916.33838		4
4916.407		4
4916.416		4
4916.43359		4
4916.43457		4
4916.458		4
4916.517		4
4916.69336		4
4916.72266		4
4916.72461		4
4916.834		4
4916.84033		4
4916.85352		4
4916.986		4
4917.19		4
4917.212		4
4917.24463		4
4917.31		4
4917.667		4
4917.674		4
4917.813		4
4917.83545		4
4918.106		4
4918.13428		4
4918.22852		4
4918.35059		4
4918.455		4
4918.65		4
4918.677		4
4918.83447		4
4918.9165		4
4919.16357		4
4919.26563		4
4919.63232		4
4919.639		4
4919.659		4
4919.757		4
4919.822		4
4919.82275		4
4919.84033		4
4919.85742		4
4919.904		4
4920.044		4
4920.052		4
4920.09961		4
4920.105		4
4920.1377		4
4920.157		4
4920.186		4
4920.27148		4
4920.29541		4
4920.352		4
4920.38135		4
4920.48242		4
4920.50537		4
4920.54443		4
4920.601		4
4920.60742		4
4920.659		4
4920.75537		4
4920.772		4
4920.87451		4
4920.87646		4
4920.944		4
4921.00342		4
4921.03125		4
4921.10156		4
4921.10547		4
4921.14844		4
4921.1665		4
4921.184		4
4921.203		4
4921.3335		4
4921.393		4
4921.57764		4
4921.59326		4
4921.66357		4
4921.80273		4
4921.89453		4
4921.96973		4
4921.99		4
4922.00732		4
4922.013		4
4922.05859		4
4922.1167		4
4922.117		4
4922.21631		4
4922.26172		4
4922.304		4
4922.478		4
4922.547		4
4922.58447		4
4922.90137		4
4922.95068		4
4922.988		4
4923.02344		4
4923.165		4
4923.23975		4
4923.24561		4
4923.31934		4
4923.362		4
4923.365		4
4923.50146		4
4923.509		4
4923.542		4
4923.641		4
4923.66846		4
4923.71826		4
4924.166		4
4924.264		4
4924.444		4
4924.59863		4
4924.647		4
4924.7124		4
4924.734		4
4924.73975		4
4924.749		4
4924.8125		4
4924.83936		4
4924.85254		4
4924.955		4
4925.05859		4
4925.09		4
4925.091		4
4925.234		4
4925.2627		4
4925.31738		4
4925.404		4
4925.539		4
4925.65967		4
4925.77539		4
4925.80225		4
4925.837		4
4925.93359		4
4925.946		4
4925.992		4
4926.05859		4
4926.105		4
4926.15625		4
4926.197		4
4926.456		4
4926.641		4
4926.688		4
4926.72559		4
4926.735		4
4926.75244		4
4926.81836		4
4926.87744		4
4926.917		4
4926.96045		4
4926.993		4
4927.01465		4
4927.047		4
4927.19531		4
4927.34961		4
4927.45068		4
4927.55273		4
4927.61133		4
4927.655		4
4927.713		4
4927.922		4
4927.929		4
4928.038		4
4928.083		4
4928.179		4
4928.31934		4
4928.727		4
4929.115		4
4929.134		4
4929.20752		4
4929.228		4
4929.238		4
4929.2793		4
4929.43		4
4929.521		4
4929.80029		4
4929.81055		4
4929.95947		4
4930.1167		4
4930.137		4
4930.25342		4
4930.28467		4
4930.28467		4
4930.30859		4
4930.3125		4
4930.356		4
4930.47949		4
4930.715		4
4930.777		4
4930.822		4
4930.852		4
4930.85352		4
4930.89		4
4931.01025		4
4931.068		4
4931.13574		4
4931.28271		4
4931.322		4
4931.3335		4
4931.371		4
4931.41		4
4931.41455		4
4931.559		4
4931.59473		4
4931.727		4
4931.737		4
4931.81543		4
4931.861		4
4931.88574		4
4932.00635		4
4932.086		4
4932.08643		4
4932.198		4
4932.237		4
4932.42871		4
4932.511		4
4932.529		4
4932.571		4
4932.83447		4
4932.844		4
4932.871		4
4932.92725		4
4932.96533		4
4933.29248		4
4933.31152		4
4933.359		4
4933.411		4
4933.55957		4
4933.672		4
4933.794		4
4933.84		4
4933.95		4
4933.962		4
4934.025		4
4934.043		4
4934.15039		4
4934.17725		4
4934.272		4
4934.27344		4
4934.43555		4
4934.45459		4
4934.547		4
4934.609		4
4934.638		4
4934.66		4
4934.67969		4
4934.695		4
4934.752		4
4934.84033		4
4934.842		4
4935.16357		4
4935.182		4
4935.242		4
4935.347		4
4935.512		4
4935.544		4
4935.566		4
4935.629		4
4935.641		4
4935.77539		4
4935.83057		4
4935.897		4
4935.935		4
4935.98633		4
4936.06152		4
4936.11768		4
4936.233		4
4936.242		4
4936.3916		4
4936.44336		4
4936.45947		4
4936.46631		4
4936.574		4
4936.613		4
4936.68		4
4936.699		4
4936.758		4
4936.79639		4
4936.79834		4
4936.947		4
4936.977		4
4936.996		4
4937.049		4
4937.05273		4
4937.0625		4
4937.153		4
4937.17236		4
4937.183		4
4937.19238		4
4937.34961		4
4937.40234		4
4937.42041		4
4937.56836		4
4937.57666		4
4937.58545		4
4937.591		4
4937.61133		4
4937.69727		4
4937.721		4
4937.73438		4
4937.78955		4
4937.96826		4
4938.017		4
4938.128		4
4938.16553		4
4938.2		4
4938.26		4
4938.26855		4
4938.373		4
4938.396		4
4938.54248		4
4938.591		4
4938.758		4
4938.899		4
4938.90039		4
4939.08545		4
4939.12256		4
4939.14551		4
4939.196		4
4939.29541		4
4939.364		4
4939.37939		4
4939.398		4
4939.441		4
4939.53564		4
4939.583		4
4939.5835		4
4939.59961		4
4939.88525		4
4939.97266		4
4940.016		4
4940.082		4
4940.13525		4
4940.213		4
4940.236		4
4940.2583		4
4940.26758		4
4940.31836		4
4940.344		4
4940.354		4
4940.44043		4
4940.51		4
4940.524		4
4940.53857		4
4940.6875		4
4940.78		4
4940.857		4
4940.93848		4
4941.18262		4
4941.241		4
4941.24561		4
4941.2627		4
4941.2793		4
4941.302		4
4941.3877		4
4941.40527		4
4941.428		4
4941.46729		4
4941.53564		4
4941.55225		4
4941.611		4
4941.631		4
4941.68555		4
4941.763		4
4941.80127		4
4941.87451		4
4941.92529		4
4941.948		4
4941.99658		4
4942.09473		4
4942.174		4
4942.24658		4
4942.27441		4
4942.278		4
4942.312		4
4942.32666		4
4942.433		4
4942.44434		4
4942.623		4
4942.75049		4
4943.01172		4
4943.12256		4
4943.201		4
4943.341		4
4943.351		4
4943.406		4
4943.603		4
4943.638		4
4943.639		4
4943.75146		4
4943.76758		4
4943.77539		4
4943.861		4
4943.87		4
4944.003		4
4944.02051		4
4944.048		4
4944.22168		4
4944.29834		4
4944.409		4
4944.449		4
4944.541		4
4944.5625		4
4944.72		4
4944.75146		4
4944.78125		4
4944.859		4
4945.113		4
4945.12		4
4945.16846		4
4945.18066		4
4945.23047		4
4945.26465		4
4945.284		4
4945.31055		4
4945.38037		4
4945.57568		4
4945.66064		4
4945.735		4
4945.74854		4
4945.97852		4
4946.05225		4
4946.14941		4
4946.17041		4
4946.22168		4
4946.233		4
4946.343		4
4946.35449		4
4946.366		4
4946.494		4
4946.499		4
4946.508		4
4946.7627		4
4946.839		4
4946.861		4
4946.90967		4
4946.945		4
4946.946		4
4947.05029		4
4947.15234		4
4947.195		4
4947.232		4
4947.2666		4
4947.27148		4
4947.35156		4
4947.38037		4
4947.381		4
4947.427		4
4947.489		4
4947.537		4
4947.56		4
4947.677		4
4947.70654		4
4947.7417		4
4947.76465		4
4947.793		4
4947.84131		4
4947.922		4
4948.06738		4
4948.144		4
4948.26172		4
4948.297		4
4948.322		4
4948.345		4
4948.384		4
4948.418		4
4948.45947		4
4948.632		4
4948.664		4
4948.681		4
4948.815		4
4948.9707		4
4948.994		4
4949.03662		4
4949.15527		4
4949.15674		4
4949.54834		4
4949.70947		4
4949.78		4
4949.892		4
4949.97949		4
4950.019		4
4950.13867		4
4950.1543		4
4950.378		4
4950.394		4
4950.431		4
4950.43457		4
4950.515		4
4950.59863		4
4950.718		4
4950.74854		4
4950.769		4
4950.844		4
4950.933		4
4951.08154		4
4951.112		4
4951.13135		4
4951.17041		4
4951.19531		4
4951.228		4
4951.27		4
4951.472		4
4951.48242		4
4951.569		4
4951.676		4
4951.819		4
4951.84766		4
4951.862		4
4951.88135		4
4951.89		4
4951.95068		4
4952.017		4
4952.07568		4
4952.136		4
4952.17627		4
4952.18652		4
4952.28369		4
4952.328		4
4952.466		4
4952.47949		4
4952.599		4
4952.61		4
4952.639		4
4952.689		4
4952.72461		4
4952.75732		4
4952.77148		4
4952.772		4
4952.82031		4
4952.823		4
4952.86133		4
4952.89941		4
4953.016		4
4953.062		4
4953.16846		4
4953.236		4
4953.267		4
4953.29932		4
4953.36328		4
4953.40869		4
4953.46436		4
4953.484		4
4953.632		4
4953.68066		4
4953.73926		4
4953.743		4
4953.791		4
4953.833		4
4953.879		4
4953.885		4
4953.94727		4
4953.95166		4
4953.96436		4
4953.988		4
4954.076		4
4954.122		4
4954.156		4
4954.15674		4
4954.227		4
4954.2583		4
4954.27832		4
4954.35254		4
4954.453		4
4954.4873		4
4954.558		4
4954.758		4
4954.85449		4
4954.919		4
4955.00537		4
4955.015		4
4955.02246		4
4955.11133		4
4955.17041		4
4955.171		4
4955.231		4
4955.366		4
4955.459		4
4955.5		4
4955.511		4
4955.60449		4
4955.62256		4
4955.64551		4
4955.743		4
4955.752		4
4955.827		4
4956.02539		4
4956.044		4
4956.063		4
4956.19775		4
4956.26		4
4956.28955		4
4956.29		4
4956.40332		4
4956.463		4
4956.699		4
4956.79541		4
4956.829		4
4956.929		4
4957.08057		4
4957.089		4
4957.104		4
4957.108		4
4957.166		4
4957.23438		4
4957.26		4
4957.456		4
4957.462		4
4957.47754		4
4957.498		4
4957.53027		4
4957.54834		4
4957.59033		4
4957.59961		4
4957.60156		4
4957.62451		4
4957.627		4
4957.646		4
4957.659		4
4957.66162		4
4957.7085		4
4957.7915		4
4957.893		4
4957.917		4
4958.125		4
4958.15771		4
4958.188		4
4958.23145		4
4958.23145		4
4958.35449		4
4958.369		4
4958.37646		4
4958.40234		4
4958.40332		4
4958.40967		4
4958.41455		4
4958.41943		4
4958.467		4
4958.5166		4
4958.587		4
4958.667		4
4958.67334		4
4958.69531		4
4958.719		4
4958.818		4
4958.873		4
4958.89844		4
4958.92041		4
4958.92334		4
4958.94336		4
4958.9834		4
4959.087		4
4959.108		4
4959.11963		4
4959.14258		4
4959.23		4
4959.23535		4
4959.284		4
4959.41943		4
4959.46973		4
4959.528		4
4959.56934		4
4959.59131		4
4959.66943		4
4959.699		4
4959.74365		4
4959.85547		4
4959.91846		4
4959.928		4
4959.946		4
4960.04443		4
4960.07275		4
4960.12939		4
4960.191		4
4960.283		4
4960.32129		4
4960.513		4
4960.529		4
4960.53564		4
4960.577		4
4960.583		4
4960.595		4
4960.66553		4
4960.681		4
4960.702		4
4960.81445		4
4960.9043		4
4960.949		4
4960.973		4
4961.013		4
4961.06738		4
4961.1543		4
4961.158		4
4961.25928		4
4961.26367		4
4961.30273		4
4961.37		4
4961.39258		4
4961.44531		4
4961.476		4
4961.479		4
4961.48975		4
4961.6333		4
4961.63867		4
4961.652		4
4961.71826		4
4961.747		4
4961.75244		4
4961.78271		4
4961.82764		4
4961.83057		4
4961.8916		4
4961.924		4
4961.96631		4
4961.99268		4
4962.143		4
4962.18164		4
4962.288		4
4962.332		4
4962.407		4
4962.48535		4
4962.504		4
4962.58		4
4962.65332		4
4962.656		4
4962.726		4
4962.794		4
4962.795		4
4962.87158		4
4962.96338		4
4962.981		4
4962.98145		4
4963.07568		4
4963.127		4
4963.147		4
4963.182		4
4963.21045		4
4963.25146		4
4963.328		4
4963.45		4
4963.532		4
4963.53955		4
4963.58838		4
4963.601		4
4963.607		4
4963.609		4
4963.62354		4
4963.668		4
4963.684		4
4963.712		4
4963.796		4
4963.823		4
4963.84326		4
4963.946		4
4964.001		4
4964.038		4
4964.1167		4
4964.21143		4
4964.37939		4
4964.43164		4
4964.44		4
4964.44727		4
4964.5127		4
4964.602		4
4964.766		4
4964.78027		4
4964.81445		4
4964.8335		4
4964.84033		4
4964.889		4
4964.89258		4
4965.001		4
4965.16		4
4965.20752		4
4965.21533		4
4965.25		4
4965.2876		4
4965.35547		4
4965.39063		4
4965.41		4
4965.467		4
4965.563		4
4965.588		4
4965.667		4
4965.724		4
4965.75146		4
4965.81445		4
4965.84326		4
4965.856		4
4966.21973		4
4966.22852		4
4966.23975		4
4966.25146		4
4966.32568		4
4966.42334		4
4966.50049		4
4966.531		4
4966.60547		4
4966.746		4
4966.762		4
4966.78		4
4966.78174		4
4966.93457		4
4966.97559		4
4966.98		4
4966.992		4
4967.08252		4
4967.09		4
4967.105		4
4967.15		4
4967.187		4
4967.27832		4
4967.285		4
4967.2876		4
4967.35156		4
4967.383		4
4967.41162		4
4967.41357		4
4967.441		4
4967.523		4
4967.665		4
4967.678		4
4967.687		4
4967.74		4
4967.76		4
4967.77441		4
4967.79541		4
4967.798		4
4967.833		4
4967.869		4
4967.949		4
4967.95068		4
4967.953		4
4968.051		4
4968.146		4
4968.158		4
4968.39648		4
4968.433		4
4968.461		4
4968.50342		4
4968.507		4
4968.53662		4
4968.55566		4
4968.576		4
4968.592		4
4968.60352		4
4968.652		4
4968.667		4
4968.70947		4
4968.727		4
4968.87842		4
4968.91		4
4968.96875		4
4968.997		4
4969.233		4
4969.3457		4
4969.368		4
4969.374		4
4969.416		4
4969.442		4
4969.51953		4
4969.526		4
4969.558		4
4969.739		4
4969.83252		4
4969.841		4
4969.856		4
4969.85645		4
4969.87842		4
4969.94		4
4970.043		4
4970.04639		4
4970.05469		4
4970.06348		4
4970.08936		4
4970.14844		4
4970.15332		4
4970.238		4
4970.278		4
4970.357		4
4970.358		4
4970.374		4
4970.38867		4
4970.42773		4
4970.44873		4
4970.51172		4
4970.648		4
4970.654		4
4970.71875		4
4970.74		4
4970.76953		4
4970.781		4
4970.905		4
4970.943		4
4971.043		4
4971.16162		4
4971.178		4
4971.178		4
4971.20264		4
4971.211		4
4971.22852		4
4971.23047		4
4971.236		4
4971.308		4
4971.32764		4
4971.342		4
4971.366		4
4971.417		4
4971.43262		4
4971.582		4
4971.591		4
4971.652		4
4971.72168		4
4971.742		4
4971.781		4
4971.7876		4
4971.80273		4
4971.80566		4
4971.8335		4
4971.94336		4
4971.95264		4
4971.964		4
4971.97363		4
4972.02148		4
4972.04053		4
4972.0957		4
4972.161		4
4972.2124		4
4972.2876		4
4972.29443		4
4972.309		4
4972.412		4
4972.431		4
4972.43262		4
4972.458		4
4972.47852		4
4972.51367		4
4972.523		4
4972.60547		4
4972.65332		4
4972.703		4
4972.8374		4
4972.85645		4
4972.93945		4
4972.963		4
4973		4
4973.004		4
4973.005		4
4973.009		4
4973.01025		4
4973.09		4
4973.17139		4
4973.191		4
4973.2417		4
4973.3457		4
4973.37256		4
4973.41748		4
4973.45557		4
4973.506		4
4973.524		4
4973.558		4
4973.62354		4
4973.66943		4
4973.672		4
4973.707		4
4973.802		4
4973.816		4
4973.83252		4
4973.8877		4
4973.928		4
4973.941		4
4973.96045		4
4974.03662		4
4974.11328		4
4974.13135		4
4974.144		4
4974.216		4
4974.37744		4
4974.629		4
4974.67773		4
4974.72461		4
4974.799		4
4974.80029		4
4974.80664		4
4974.81934		4
4974.83252		4
4974.84326		4
4975.049		4
4975.08		4
4975.086		4
4975.115		4
4975.163		4
4975.184		4
4975.21338		4
4975.252		4
4975.26172		4
4975.344		4
4975.3916		4
4975.398		4
4975.47363		4
4975.49854		4
4975.5		4
4975.534		4
4975.54639		4
4975.602		4
4975.603		4
4975.6167		4
4975.63525		4
4975.65332		4
4975.69		4
4975.728		4
4975.73145		4
4975.755		4
4975.79541		4
4975.81836		4
4975.905		4
4975.93164		4
4976.01855		4
4976.065		4
4976.07373		4
4976.157		4
4976.221		4
4976.353		4
4976.36133		4
4976.37939		4
4976.39355		4
4976.41553		4
4976.44971		4
4976.45264		4
4976.52051		4
4976.555		4
4976.57		4
4976.576		4
4976.59		4
4976.658		4
4976.66846		4
4976.689		4
4976.72		4
4976.749		4
4976.8457		4
4976.868		4
4977.03369		4
4977.06934		4
4977.15137		4
4977.27344		4
4977.28467		4
4977.307		4
4977.34668		4
4977.356		4
4977.418		4
4977.433		4
4977.45654		4
4977.492		4
4977.66064		4
4977.79639		4
4977.80225		4
4977.806		4
4977.80762		4
4977.80859		4
4977.85254		4
4977.87549		4
4977.898		4
4977.92236		4
4977.951		4
4977.99951		4
4978.052		4
4978.078		4
4978.087		4
4978.098		4
4978.13428		4
4978.162		4
4978.248		4
4978.29932		4
4978.44727		4
4978.4585		4
4978.467		4
4978.47754		4
4978.51563		4
4978.54639		4
4978.559		4
4978.642		4
4978.64746		4
4978.691		4
4978.753		4
4978.78369		4
4978.935		4
4978.961		4
4978.99268		4
4979.006		4
4979.071		4
4979.08643		4
4979.188		4
4979.19		4
4979.259		4
4979.264		4
4979.296		4
4979.313		4
4979.354		4
4979.384		4
4979.44434		4
4979.45361		4
4979.491		4
4979.533		4
4979.54639		4
4979.565		4
4979.56738		4
4979.56738		4
4979.61963		4
4979.639		4
4979.722		4
4979.724		4
4979.90039		4
4979.95557		4
4980.06152		4
4980.06445		4
4980.09473		4
4980.096		4
4980.11572		4
4980.155		4
4980.21143		4
4980.247		4
4980.28271		4
4980.35742		4
4980.37549		4
4980.392		4
4980.42334		4
4980.42969		4
4980.448		4
4980.464		4
4980.49756		4
4980.55957		4
4980.57471		4
4980.608		4
4980.641		4
4980.69		4
4980.755		4
4980.78		4
4980.806		4
4980.919		4
4980.94873		4
4981.06		4
4981.083		4
4981.112		4
4981.206		4
4981.2334		4
4981.414		4
4981.44043		4
4981.4707		4
4981.476		4
4981.484		4
4981.503		4
4981.53369		4
4981.55469		4
4981.569		4
4981.68848		4
4981.73975		4
4981.765		4
4981.863		4
4981.94971		4
4982.029		4
4982.08		4
4982.09668		4
4982.10254		4
4982.141		4
4982.207		4
4982.222		4
4982.23242		4
4982.26172		4
4982.27637		4
4982.33		4
4982.345		4
4982.35352		4
4982.43164		4
4982.47461		4
4982.49072		4
4982.574		4
4982.628		4
4982.62939		4
4982.6333		4
4982.659		4
4982.663		4
4982.685		4
4982.69727		4
4982.717		4
4982.76025		4
4982.769		4
4982.83252		4
4982.84863		4
4982.85059		4
4982.908		4
4982.93652		4
4983.05469		4
4983.10156		4
4983.25439		4
4983.29932		4
4983.30566		4
4983.32568		4
4983.351		4
4983.441		4
4983.464		4
4983.47		4
4983.487		4
4983.51758		4
4983.52148		4
4983.59375		4
4983.635		4
4983.6416		4
4983.6543		4
4983.721		4
4983.78		4
4983.78369		4
4983.82568		4
4983.846		4
4983.8833		4
4983.91553		4
4983.938		4
4983.939		4
4983.95166		4
4983.96826		4
4984.02344		4
4984.047		4
4984.12		4
4984.12451		4
4984.194		4
4984.196		4
4984.225		4
4984.273		4
4984.30957		4
4984.326		4
4984.37256		4
4984.387		4
4984.401		4
4984.42432		4
4984.429		4
4984.48926		4
4984.507		4
4984.51953		4
4984.59961		4
4984.60254		4
4984.6167		4
4984.664		4
4984.73975		4
4984.79834		4
4984.86475		4
4984.878		4
4984.888		4
4984.945		4
4984.9834		4
4984.985		4
4985.02		4
4985.021		4
4985.03467		4
4985.13135		4
4985.228		4
4985.234		4
4985.28174		4
4985.34		4
4985.361		4
4985.37939		4
4985.39		4
4985.4126		4
4985.415		4
4985.432		4
4985.437		4
4985.47461		4
4985.47656		4
4985.493		4
4985.552		4
4985.58643		4
4985.64941		4
4985.706		4
4985.777		4
4985.7915		4
4985.927		4
4985.947		4
4985.99463		4
4986.03955		4
4986.06348		4
4986.07227		4
4986.074		4
4986.111		4
4986.249		4
4986.26465		4
4986.265		4
4986.30859		4
4986.44434		4
4986.532		4
4986.55859		4
4986.582		4
4986.62256		4
4986.63574		4
4986.649		4
4986.69043		4
4986.72		4
4986.76074		4
4986.774		4
4986.792		4
4986.8		4
4986.84961		4
4986.85352		4
4986.866		4
4986.889		4
4987.035		4
4987.04248		4
4987.05664		4
4987.084		4
4987.0874		4
4987.09033		4
4987.116		4
4987.13		4
4987.14648		4
4987.16357		4
4987.218		4
4987.222		4
4987.253		4
4987.37		4
4987.376		4
4987.379		4
4987.44238		4
4987.512		4
4987.55029		4
4987.651		4
4987.669		4
4987.69873		4
4987.774		4
4987.81836		4
4987.859		4
4987.8623		4
4987.88428		4
4987.95166		4
4987.98047		4
4988.0127		4
4988.031		4
4988.11963		4
4988.194		4
4988.218		4
4988.22266		4
4988.24756		4
4988.31		4
4988.314		4
4988.37744		4
4988.428		4
4988.441		4
4988.461		4
4988.489		4
4988.503		4
4988.61		4
4988.64746		4
4988.668		4
4988.67627		4
4988.698		4
4988.74658		4
4988.754		4
4988.803		4
4988.80762		4
4988.8374		4
4988.84473		4
4988.885		4
4988.919		4
4989.01367		4
4989.09668		4
4989.107		4
4989.171		4
4989.1875		4
4989.19141		4
4989.25		4
4989.25732		4
4989.31934		4
4989.356		4
4989.359		4
4989.439		4
4989.47949		4
4989.5293		4
4989.53369		4
4989.5835		4
4989.65674		4
4989.685		4
4989.692		4
4989.793		4
[truncated: 18,098 more rows]
