# Supplementary material for: A droplet digital PCR (ddPCR) assay to detect Helicoverpa armigera (Lepidoptera: Noctuidae) in bulk trap samples
Source: PLoS One. 2017 May 31;12(5):e0178704. doi: 10.1371/journal.pone.0178704 (PMC5451079; doi:10.1371/journal.pone.0178704)
Supplement: S4 Table — (ZIP) [file pone.0178704.s004.zip › NTC.csv]

Ch1 Amplitude	Ch2 Amplitude	Cluster
3695.099		4
4154.71631		4
4157.0293		4
4159.39551		4
4163.21533		4
4165.80566		4
4181.89453		4
4187.007		4
4194.51953		4
4202.67725		4
4204.17529		4
4208.0957		4
4221.16455		4
4223.10352		4
4224.058		4
4224.092		4
4224.92236		4
4224.977		4
4227.722		4
4230.706		4
4231.996		4
4235.075		4
4235.09375		4
4235.6543		4
4241.03125		4
4241.433		4
4242.436		4
4242.6416		4
4242.91455		4
4243.501		4
4245.97461		4
4246.52637		4
4248.57666		4
4249.14		4
4255.329		4
4255.565		4
4255.71		4
4258.377		4
4260.319		4
4262.42334		4
4263.37451		4
4263.78174		4
4265.174		4
4265.179		4
4266.328		4
4267.211		4
4267.30566		4
4268.688		4
4273.058		4
4273.37158		4
4275.27637		4
4275.323		4
4275.95361		4
4276.843		4
4277.803		4
4277.86		4
4278.25537		4
4279.56055		4
4279.56836		4
4282.62939		4
4283.1543		4
4283.442		4
4284.61426		4
4284.805		4
4286.59		4
4287.80127		4
4288.79		4
4289.921		4
4291.578		4
4292.28564		4
4293.51025		4
4294.31445		4
4296.06055		4
4296.178		4
4296.95459		4
4298.54443		4
4298.84326		4
4299.734		4
4300.6084		4
4300.917		4
4301.632		4
4302.8667		4
4302.923		4
4303.80469		4
4304.27637		4
4305.033		4
4305.71533		4
4305.89063		4
4305.976		4
4305.98047		4
4306.13574		4
4306.63		4
4307.6123		4
4308.0835		4
4309.991		4
4310.47266		4
4310.98145		4
4311.654		4
4311.683		4
4313.01074		4
4313.36426		4
4313.49072		4
4313.529		4
4314.009		4
4314.17969		4
4314.208		4
4314.2124		4
4315.60645		4
4316.12939		4
4316.63		4
4316.777		4
4317.80371		4
4318.243		4
4318.395		4
4318.64453		4
4318.78467		4
4318.85254		4
4319.34		4
4319.91357		4
4319.92		4
4319.93359		4
4320.53369		4
4320.81		4
4320.935		4
4321.367		4
4321.839		4
4322.1123		4
4322.62354		4
4323.26172		4
4323.26563		4
4323.648		4
4324.04		4
4324.42		4
4324.6626		4
4325.09375		4
4326.033		4
4327.037		4
4327.702		4
4327.89063		4
4328.095		4
4329.301		4
4329.30664		4
4329.328		4
4329.62		4
4330.058		4
4330.171		4
4330.227		4
4331.80029		4
4332.442		4
4332.75439		4
4333.14551		4
4333.639		4
4333.942		4
4334.58447		4
4335.03467		4
4335.32		4
4336.53467		4
4336.7373		4
4337.296		4
4337.449		4
4337.62939		4
4338.216		4
4338.69043		4
4339.078		4
4339.61035		4
4341.45557		4
4342.078		4
4342.32666		4
4342.502		4
4342.929		4
4343.142		4
4343.159		4
4343.18652		4
4343.566		4
4344.32		4
4344.506		4
4345.744		4
4345.89355		4
4345.943		4
4346.31543		4
4347.04053		4
4347.04443		4
4347.373		4
4347.6		4
4348.184		4
4349.716		4
4349.742		4
4349.903		4
4350.552		4
4350.8623		4
4351.51465		4
4351.64648		4
4352.34229		4
4352.49658		4
4352.55859		4
4353.50928		4
4353.89355		4
4354.19043		4
4354.59326		4
4354.60547		4
4354.65527		4
4355.146		4
4355.189		4
4355.57031		4
4355.943		4
4356.83545		4
4356.854		4
4357.474		4
4357.6377		4
4357.667		4
4358.387		4
4358.52539		4
4358.84766		4
4359.033		4
4359.15674		4
4359.49072		4
4359.67236		4
4360.01758		4
4360.231		4
4360.55859		4
4361.47559		4
4361.5625		4
4361.997		4
4362.15674		4
4362.4043		4
4363.008		4
4363.355		4
4363.396		4
4363.599		4
4363.691		4
4363.94629		4
4363.959		4
4364.10449		4
4364.471		4
4364.7417		4
4364.81152		4
4364.922		4
4365.042		4
4365.675		4
4366.301		4
4366.358		4
4366.366		4
4366.80566		4
4367.41553		4
4367.6123		4
4367.87		4
4369.20752		4
4369.244		4
4369.35938		4
4369.45		4
4369.67334		4
4370.041		4
4370.092		4
4370.356		4
4370.56836		4
4371.035		4
4371.21973		4
4371.23438		4
4371.41455		4
4371.557		4
4371.562		4
4372.172		4
4372.965		4
4373.14453		4
4373.358		4
4373.864		4
4374.11426		4
4374.3374		4
4374.46338		4
4374.545		4
4374.883		4
4374.992		4
4375.2085		4
4375.852		4
4376.03955		4
4376.12451		4
4376.22656		4
4376.361		4
4376.405		4
4376.50635		4
4376.74951		4
4377.318		4
4377.41846		4
4377.523		4
4377.713		4
4377.786		4
4377.925		4
4378.475		4
4378.64648		4
4378.727		4
4378.807		4
4378.88965		4
4379.606		4
4379.8877		4
4380.107		4
4380.19971		4
4380.92969		4
4381.71		4
4381.753		4
4381.79053		4
4382.289		4
4382.504		4
4382.93066		4
4383.08936		4
4383.29		4
4383.9375		4
4384.03174		4
4384.67432		4
4384.91455		4
4385.253		4
4385.543		4
4386.25342		4
4386.29639		4
4386.419		4
4386.45557		4
4386.734		4
4386.84033		4
4386.901		4
4387.13525		4
4387.254		4
4387.82861		4
4387.879		4
4388.32764		4
4388.54		4
4388.99951		4
4389.03174		4
4389.105		4
4389.11768		4
4389.121		4
4389.176		4
4389.24268		4
4389.36572		4
4389.5166		4
4389.744		4
4390.15771		4
4390.886		4
4391.20459		4
4391.22949		4
4391.71338		4
4391.846		4
4391.92529		4
4392.158		4
4392.21533		4
4392.283		4
4392.284		4
4392.395		4
4392.58838		4
4392.685		4
4392.892		4
4393.17773		4
4393.332		4
4393.37061		4
4393.459		4
4393.47168		4
4393.522		4
4394.182		4
4394.238		4
4394.6665		4
4394.72266		4
4394.827		4
4394.84375		4
4395.099		4
4395.64941		4
4396.044		4
4396.19		4
4396.211		4
4396.25635		4
4396.27637		4
4396.45		4
4396.578		4
4396.761		4
4397.333		4
4397.525		4
4397.56		4
4397.603		4
4397.764		4
4397.794		4
4398.65332		4
4398.669		4
4399.092		4
4399.298		4
4399.55566		4
4399.557		4
4399.71338		4
4399.92139		4
4399.94043		4
4400.11768		4
4400.179		4
4400.516		4
4400.55273		4
4400.59668		4
4401.321		4
4401.4165		4
4401.52832		4
4401.597		4
4401.61475		4
4401.691		4
4402.04736		4
4402.19238		4
4402.82471		4
4402.82764		4
4402.96631		4
4403.22754		4
4403.2334		4
4403.323		4
4403.54834		4
4403.60645		4
4403.71143		4
4404.07471		4
4404.19434		4
4404.282		4
4404.895		4
4404.92236		4
4404.931		4
4404.9624		4
4405.519		4
4405.701		4
4405.867		4
4406.467		4
4406.46729		4
4406.48633		4
4406.564		4
4406.86		4
4407.072		4
4407.813		4
4407.997		4
4408.15		4
4408.365		4
4408.5166		4
4408.82031		4
4408.98438		4
4409.29834		4
4409.99658		4
4410.09		4
4410.30762		4
4410.32568		4
4410.46826		4
4410.76025		4
4410.78369		4
4411.35938		4
4411.436		4
4411.50244		4
4411.59033		4
4411.836		4
4412.07666		4
4412.218		4
4412.576		4
4412.639		4
4412.759		4
4412.851		4
4412.98926		4
4413.323		4
4413.52539		4
4413.581		4
4413.593		4
4413.642		4
4413.78467		4
4413.84131		4
4414.198		4
4414.54541		4
4414.808		4
4415.1333		4
4415.57568		4
4415.64941		4
4415.775		4
4415.897		4
4416.065		4
4416.085		4
4416.2876		4
4416.36328		4
4416.47656		4
4416.54443		4
4416.673		4
4416.73242		4
4416.94336		4
4417.29053		4
4417.56348		4
4417.88867		4
4417.952		4
4418.168		4
4418.192		4
4418.452		4
4418.66455		4
4418.723		4
4418.755		4
4418.826		4
4418.84668		4
4418.88574		4
4418.913		4
4419.50732		4
4419.567		4
4419.78564		4
4419.95		4
4420.0625		4
4420.128		4
4420.65		4
4420.783		4
4420.964		4
4421.44775		4
4421.56836		4
4421.682		4
4421.72754		4
4421.74463		4
4421.755		4
4421.892		4
4422.38965		4
4422.469		4
4422.661		4
4422.6875		4
4422.777		4
4422.938		4
4423.16455		4
4423.2085		4
4423.2334		4
4423.394		4
4423.78		4
4423.865		4
4424.16748		4
4424.209		4
4424.243		4
4424.384		4
4424.60547		4
4424.708		4
4424.74072		4
4424.95947		4
4425.13525		4
4425.54		4
4425.63672		4
4425.72559		4
4425.74756		4
4425.85352		4
4425.87842		4
4425.888		4
4426.224		4
4426.2627		4
4426.399		4
4426.403		4
4426.553		4
4426.656		4
4426.85938		4
4426.97656		4
4427.20068		4
4427.287		4
4427.76172		4
4428.026		4
4428.029		4
4428.072		4
4428.506		4
4429.007		4
4429.334		4
4429.357		4
4429.364		4
4429.424		4
4429.518		4
4429.67432		4
4429.878		4
4429.952		4
4429.955		4
4430.067		4
4430.412		4
4430.52539		4
4430.576		4
4430.63037		4
4430.75635		4
4430.80566		4
4430.837		4
4431.05566		4
4431.09033		4
4431.10156		4
4431.18359		4
4431.24951		4
4431.295		4
4431.323		4
4431.32959		4
4431.524		4
4431.566		4
4431.77832		4
4431.93457		4
4432.07764		4
4432.327		4
4432.967		4
4432.97363		4
4433.165		4
4433.45459		4
4433.472		4
4434.55469		4
4434.731		4
4434.79053		4
4435.019		4
4435.48535		4
4435.67725		4
4435.81445		4
4435.98975		4
4436.017		4
4436.084		4
4436.10156		4
4436.36572		4
4436.58057		4
4436.90137		4
4436.92		4
4437.13037		4
4437.23633		4
4437.25635		4
4437.388		4
4437.398		4
4437.586		4
4437.61		4
4437.71631		4
4437.78564		4
4437.97363		4
4438.27637		4
4438.301		4
4438.40771		4
4438.4707		4
4438.496		4
4438.609		4
4438.717		4
4439.14453		4
4439.14551		4
4439.25439		4
4439.33154		4
4439.376		4
4439.407		4
4439.424		4
4439.5415		4
4439.58545		4
4439.877		4
4439.88965		4
4440.05469		4
4440.08643		4
4440.17627		4
4440.223		4
4440.64063		4
4440.883		4
4441.094		4
4441.28174		4
4441.333		4
4441.513		4
4441.53174		4
4441.81		4
4442.076		4
4442.262		4
4442.348		4
4442.46729		4
4443.008		4
4443.00928		4
4443.06934		4
4443.20068		4
4443.298		4
4443.331		4
4443.57373		4
4443.69238		4
4443.743		4
4443.76025		4
4443.767		4
4444.00049		4
4444.124		4
4444.17969		4
4444.293		4
4444.6123		4
4444.79248		4
4444.93555		4
4445.018		4
4445.052		4
4445.059		4
4445.0625		4
4445.06738		4
4445.271		4
4445.35352		4
4445.4624		4
4445.524		4
4445.68945		4
4445.74658		4
4445.9		4
4446.01758		4
4446.084		4
4446.18652		4
4446.27148		4
4446.42725		4
4446.43555		4
4446.465		4
4446.54736		4
4446.66455		4
4446.719		4
4446.787		4
4446.81738		4
4447.019		4
4447.302		4
4447.4707		4
4447.566		4
4447.71338		4
4447.79443		4
4447.81055		4
4447.861		4
4448.02051		4
4448.36475		4
4448.44043		4
4448.527		4
4448.58545		4
4448.648		4
4448.74756		4
4449.03662		4
4449.05957		4
4449.07764		4
4449.118		4
4449.24756		4
4449.386		4
4449.42139		4
4449.46338		4
4449.60449		4
4449.825		4
4449.85449		4
4449.958		4
4449.965		4
4450.12354		4
4450.14941		4
4450.33545		4
4450.58447		4
4450.887		4
4450.92773		4
4450.944		4
4450.988		4
4451.031		4
4451.123		4
4451.325		4
4451.42871		4
4451.439		4
4451.47461		4
4452.012		4
4452.055		4
4452.532		4
4452.547		4
4452.58		4
4452.70459		4
4452.97461		4
4452.97852		4
4453.019		4
4453.394		4
4453.43164		4
4453.495		4
4453.841		4
4453.8916		4
4453.895		4
4454.146		4
4454.2915		4
4454.705		4
4454.976		4
4455.433		4
4455.44873		4
4455.457		4
4455.467		4
4455.47461		4
4455.56738		4
4455.615		4
4455.686		4
4455.85156		4
4455.98535		4
4455.993		4
4456.242		4
4456.263		4
4456.28955		4
4456.311		4
4456.429		4
4456.58057		4
4456.596		4
4456.601		4
4456.80762		4
4457.426		4
4457.677		4
4457.753		4
4457.93066		4
4458.03		4
4458.39063		4
4458.41357		4
4458.467		4
4458.55762		4
4458.705		4
4458.70947		4
4458.75635		4
4458.75635		4
4458.957		4
4459.12354		4
4459.13867		4
4459.25		4
4459.25049		4
4459.319		4
4459.45068		4
4459.5625		4
4459.76563		4
4459.8877		4
4459.9165		4
4460.121		4
4460.236		4
4460.285		4
4460.376		4
4460.408		4
4460.559		4
4460.57275		4
4460.649		4
4460.814		4
4460.94873		4
4460.984		4
4461.04639		4
4461.085		4
4461.277		4
4461.65332		4
4461.68262		4
4461.832		4
4461.90332		4
4461.90625		4
4462.153		4
4462.377		4
4462.41553		4
4462.418		4
4462.67236		4
4462.735		4
4462.89844		4
4462.94531		4
4463.016		4
4463.01758		4
4463.14648		4
4463.378		4
4463.46045		4
4463.564		4
4463.84229		4
4464.14844		4
4464.1626		4
4464.19727		4
4464.411		4
4464.416		4
4464.909		4
4464.934		4
4464.993		4
4464.99951		4
4465.053		4
4465.12549		4
4465.418		4
4465.518		4
4465.52734		4
4465.55371		4
4465.5957		4
4465.667		4
4465.69727		4
4465.70459		4
4465.785		4
4465.95264		4
4466.019		4
4466.212		4
4466.31445		4
4466.383		4
4466.60938		4
4466.90967		4
4466.92		4
4466.989		4
4467.123		4
4467.17773		4
4467.23		4
4467.40332		4
4467.44		4
4467.54932		4
4467.635		4
4467.9043		4
4467.96826		4
4468.06543		4
4468.095		4
4468.133		4
4468.21436		4
4468.278		4
4468.284		4
4468.396		4
4468.416		4
4468.604		4
4468.708		4
4468.71973		4
4468.806		4
4468.89		4
4468.967		4
4468.99268		4
4469.012		4
4469.106		4
4469.11426		4
4469.27344		4
4469.4917		4
4469.586		4
4469.67529		4
4469.78955		4
4469.86768		4
4470.13867		4
4470.25342		4
4470.49365		4
4470.60449		4
4470.641		4
4470.847		4
4470.929		4
4470.95166		4
4471.05957		4
4471.136		4
4471.346		4
4471.672		4
4471.674		4
4471.708		4
4471.717		4
4471.737		4
4471.776		4
4471.821		4
4471.85156		4
4472.06836		4
4472.13		4
4472.15967		4
4472.405		4
4472.46338		4
4472.773		4
4472.832		4
4472.93945		4
4473.056		4
4473.14844		4
4473.23828		4
4473.309		4
4473.4		4
4473.52344		4
4473.5874		4
4473.64355		4
4473.73		4
4473.95068		4
4474.02		4
4474.1377		4
4474.18262		4
4474.2124		4
4474.24365		4
4474.32227		4
4474.44238		4
4474.5127		4
4474.59668		4
4474.64551		4
4474.767		4
4474.767		4
4475.101		4
4475.15869		4
4475.17139		4
4475.33838		4
4475.51025		4
4475.659		4
4475.659		4
4475.66064		4
4475.66748		4
4475.672		4
4475.81738		4
4475.82666		4
4475.933		4
4476.01025		4
4476.16553		4
4476.178		4
4476.202		4
4476.34033		4
4476.498		4
4476.56641		4
4476.72266		4
4477.032		4
4477.112		4
4477.147		4
4477.229		4
4477.275		4
4477.42236		4
4477.52734		4
4477.532		4
4477.58154		4
4477.591		4
4477.902		4
4478.001		4
4478.02344		4
4478.03369		4
4478.08643		4
4478.123		4
4478.25537		4
4478.26172		4
4478.341		4
4478.44873		4
4478.488		4
4478.871		4
4478.93555		4
4478.99072		4
4479.12744		4
4479.15527		4
4479.34131		4
4479.35449		4
4479.375		4
4479.42		4
4479.42871		4
4479.5625		4
4479.65039		4
4479.71533		4
4479.90771		4
4479.914		4
4479.936		4
4480.092		4
4480.18457		4
4480.24951		4
4480.25439		4
4480.277		4
4480.33154		4
4480.35449		4
4480.479		4
4480.557		4
4480.758		4
4480.85742		4
4480.891		4
4480.9043		4
4480.92969		4
4480.93652		4
4480.96729		4
4480.98975		4
4481.03369		4
4481.16943		4
4481.57227		4
4481.578		4
4481.75928		4
4481.80225		4
4481.865		4
4481.92969		4
4481.97949		4
4482.05029		4
4482.06348		4
4482.36035		4
4482.653		4
4482.66		4
4482.75439		4
4482.757		4
4482.84961		4
4482.905		4
4482.938		4
4482.97559		4
4483.064		4
4483.128		4
4483.13037		4
4483.199		4
4483.2207		4
4483.27637		4
4483.27832		4
4483.31738		4
4483.438		4
4483.53955		4
4483.55225		4
4483.77441		4
4483.849		4
4483.99561		4
4484.06543		4
4484.485		4
4484.54932		4
4484.609		4
4484.62061		4
4484.75537		4
4484.76367		4
4484.79639		4
4484.8335		4
4484.853		4
4485.01465		4
4485.06055		4
4485.22656		4
4485.237		4
4485.23975		4
4485.37		4
4485.37451		4
4485.388		4
4485.398		4
4485.4165		4
4485.42871		4
4485.55		4
4485.66064		4
4485.69336		4
4485.72168		4
4485.941		4
4485.95654		4
4486.03857		4
4486.04736		4
4486.12		4
4486.146		4
4486.17334		4
4486.223		4
4486.264		4
4486.594		4
4486.613		4
4486.94336		4
4486.94727		4
4486.964		4
4487.079		4
4487.08154		4
4487.1123		4
4487.15039		4
4487.19629		4
4487.213		4
4487.271		4
4487.33936		4
4487.35		4
4487.36133		4
4487.36426		4
4487.367		4
4487.40137		4
4487.48828		4
4487.55127		4
4487.56738		4
4487.62061		4
4487.71826		4
4487.744		4
4487.74561		4
4487.76465		4
4487.99854		4
4488.011		4
4488.08057		4
4488.275		4
4488.42529		4
4488.497		4
4488.58545		4
4488.80664		4
4488.862		4
4489.02832		4
4489.07764		4
4489.07861		4
4489.135		4
4489.33838		4
4489.343		4
4489.3877		4
4489.523		4
4489.52734		4
4489.62061		4
4489.66162		4
4489.78174		4
4489.81055		4
4489.88135		4
4489.935		4
4490.1		4
4490.15869		4
4490.191		4
4490.2124		4
4490.23975		4
4490.31055		4
4490.463		4
4490.468		4
4490.655		4
4490.723		4
4490.892		4
4490.94336		4
4491.014		4
4491.09033		4
4491.12939		4
4491.16064		4
4491.224		4
4491.301		4
4491.362		4
4491.37256		4
4491.387		4
4491.50244		4
4491.52344		4
4491.729		4
4491.885		4
4491.931		4
4491.946		4
4491.955		4
4492.086		4
4492.11963		4
4492.213		4
4492.23926		4
4492.25244		4
4492.26		4
4492.26025		4
4492.30469		4
4492.349		4
4492.376		4
4492.39		4
4492.449		4
4492.55859		4
4492.65039		4
4492.705		4
4492.715		4
4492.96045		4
4493.08838		4
4493.26025		4
4493.26367		4
4493.327		4
4493.43164		4
4493.65527		4
4493.94873		4
4493.99268		4
4494.11133		4
4494.307		4
4494.42334		4
4494.572		4
4494.62549		4
4494.778		4
4494.8877		4
4495.05664		4
4495.126		4
4495.19		4
4495.21729		4
4495.23		4
4495.252		4
4495.3584		4
4495.434		4
4495.534		4
4495.54639		4
4495.57959		4
4495.60742		4
4495.6377		4
4495.704		4
4495.729		4
4495.85547		4
4495.888		4
4495.979		4
4496.092		4
4496.195		4
4496.236		4
4496.26172		4
4496.422		4
4496.65527		4
4496.74268		4
4496.8125		4
4496.818		4
4496.849		4
4496.86475		4
4496.9165		4
4496.985		4
4497.03125		4
4497.046		4
4497.35645		4
4497.41064		4
4497.51		4
4497.687		4
4497.7666		4
4497.857		4
4497.96973		4
4498.058		4
4498.061		4
4498.062		4
4498.164		4
4498.19775		4
4498.19971		4
4498.221		4
4498.22266		4
4498.24463		4
4498.32031		4
4498.32568		4
4498.482		4
4498.50732		4
4498.63037		4
4498.78564		4
4498.81055		4
4498.867		4
4498.86768		4
4498.89648		4
4499.01074		4
4499.32568		4
4499.347		4
4499.35156		4
4499.35645		4
4499.363		4
4499.422		4
4499.612		4
4499.655		4
4499.986		4
4500.02832		4
4500.21436		4
4500.236		4
4500.239		4
4500.283		4
4500.29834		4
4500.355		4
4500.3623		4
4500.48535		4
4500.51025		4
4500.516		4
4500.562		4
4500.58252		4
4500.75732		4
4500.78467		4
4500.805		4
4500.97461		4
4501.03125		4
4501.15625		4
4501.27637		4
4501.358		4
4501.40234		4
4501.533		4
4501.67334		4
4501.688		4
4501.697		4
4501.733		4
4501.738		4
4501.847		4
4501.85645		4
4501.88428		4
4501.954		4
4502.015		4
4502.074		4
4502.091		4
4502.1		4
4502.1626		4
4502.17432		4
4502.21826		4
4502.32		4
4502.352		4
4502.416		4
4502.46143		4
4502.518		4
4502.521		4
4502.603		4
4502.73438		4
4502.77441		4
4502.845		4
4502.88037		4
4502.888		4
4502.901		4
4502.964		4
4502.96631		4
4502.99365		4
4503.02051		4
4503.072		4
4503.108		4
4503.167		4
4503.22754		4
4503.232		4
4503.24		4
4503.26074		4
4503.277		4
4503.286		4
4503.306		4
4503.564		4
4503.582		4
4503.58447		4
4503.63574		4
4503.75049		4
4503.756		4
4503.762		4
4503.799		4
4503.81055		4
4503.862		4
4503.87		4
4504.12		4
4504.249		4
4504.307		4
4504.317		4
4504.51758		4
4504.60938		4
4504.782		4
4504.79541		4
4504.876		4
4504.91064		4
4505.123		4
4505.12939		4
4505.296		4
4505.41		4
4505.496		4
4505.49854		4
4505.575		4
4505.598		4
4505.706		4
4505.75244		4
4505.96631		4
4506.044		4
4506.05273		4
4506.245		4
4506.48828		4
4506.529		4
4506.601		4
4506.60938		4
4506.62		4
4506.661		4
4506.793		4
4506.91455		4
4506.947		4
4507.005		4
4507.15137		4
4507.223		4
4507.2373		4
4507.24658		4
4507.257		4
4507.294		4
4507.386		4
4507.525		4
4507.744		4
4507.75537		4
4507.89258		4
4507.94971		4
4508.03027		4
4508.0415		4
4508.087		4
4508.197		4
4508.207		4
4508.24072		4
4508.33252		4
4508.401		4
4508.41		4
4508.486		4
4508.50146		4
4508.50635		4
4508.55029		4
4508.76465		4
4508.79248		4
4508.812		4
4508.9		4
4508.94727		4
4509.13574		4
4509.15527		4
4509.23145		4
4509.40967		4
4509.428		4
4509.56152		4
4509.59229		4
4509.644		4
4509.83		4
4509.94		4
4510.017		4
4510.11035		4
4510.12744		4
4510.21338		4
4510.31055		4
4510.34326		4
4510.43		4
4510.44336		4
4510.47949		4
4510.501		4
4510.536		4
4510.906		4
4510.938		4
4510.949		4
4510.999		4
4511.03174		4
4511.071		4
4511.108		4
4511.113		4
4511.13867		4
4511.20068		4
4511.21729		4
4511.50732		4
4511.561		4
4511.613		4
4511.62744		4
4511.631		4
4511.645		4
4511.65332		4
4511.667		4
4511.67334		4
4511.68457		4
4511.695		4
4511.71729		4
4511.78564		4
4511.843		4
4511.91064		4
4511.93359		4
4512.08154		4
4512.085		4
4512.146		4
4512.199		4
4512.214		4
4512.221		4
4512.23438		4
4512.42		4
4512.458		4
4512.47852		4
4512.495		4
4512.508		4
4512.52246		4
4512.55225		4
4512.58447		4
4512.612		4
4512.657		4
4512.69238		4
4512.69629		4
4512.732		4
4512.73242		4
4512.73633		4
4512.76		4
4512.79053		4
4512.80566		4
4512.806		4
4512.925		4
4512.95752		4
4513.119		4
4513.145		4
4513.23975		4
4513.25		4
4513.25146		4
4513.253		4
4513.27		4
4513.302		4
4513.31		4
4513.40967		4
4513.447		4
4513.498		4
4513.527		4
4513.53271		4
4513.54639		4
4513.63574		4
4513.74951		4
4513.842		4
4513.95752		4
4513.989		4
4514.096		4
4514.12354		4
4514.20752		4
4514.22		4
4514.276		4
4514.28564		4
4514.32471		4
4514.35059		4
4514.362		4
4514.48145		4
4514.482		4
4514.54053		4
4514.57031		4
4514.57959		4
4514.652		4
4514.66553		4
4514.67432		4
4514.70557		4
4514.74072		4
4514.75635		4
4514.81934		4
4514.876		4
4514.91748		4
4515.025		4
4515.177		4
4515.24		4
4515.26172		4
4515.37		4
4515.434		4
4515.44775		4
4515.45166		4
4515.472		4
4515.49854		4
4515.62158		4
4515.67236		4
4515.7373		4
4515.775		4
4515.7793		4
4515.80273		4
4515.81445		4
4515.81641		4
4515.819		4
4515.85156		4
4515.871		4
4516.061		4
4516.1123		4
4516.165		4
4516.19238		4
4516.201		4
4516.24365		4
4516.271		4
4516.28369		4
4516.36963		4
4516.37		4
4516.4		4
4516.414		4
4516.446		4
4516.492		4
4516.579		4
4516.614		4
4516.64453		4
4516.8877		4
4516.90674		4
4516.91455		4
4516.93262		4
4517.057		4
4517.09766		4
4517.179		4
4517.27539		4
4517.313		4
4517.32471		4
4517.37646		4
4517.471		4
4517.62842		4
4517.676		4
4517.684		4
4517.7		4
4517.705		4
4517.706		4
4517.777		4
4517.822		4
4517.83252		4
4517.85645		4
4517.876		4
4517.89355		4
4517.9873		4
4518.04932		4
4518.088		4
4518.17969		4
4518.2085		4
4518.26758		4
4518.30127		4
4518.31348		4
4518.462		4
4518.48145		4
4518.562		4
4518.566		4
4518.82471		4
4518.9043		4
4518.92725		4
4518.965		4
4518.981		4
4519.00537		4
4519.01074		4
4519.055		4
4519.16064		4
4519.17139		4
4519.246		4
4519.26758		4
4519.325		4
4519.35059		4
4519.374		4
4519.37646		4
4519.464		4
4519.65625		4
4519.74854		4
4519.78174		4
4519.79248		4
4519.82568		4
4519.8584		4
4519.86035		4
4519.87646		4
4519.897		4
4519.91162		4
4519.9126		4
4519.947		4
4519.955		4
4519.993		4
4520.03955		4
4520.08838		4
4520.15625		4
4520.33936		4
4520.41162		4
4520.43945		4
4520.458		4
4520.472		4
4520.571		4
4520.577		4
4520.607		4
4520.611		4
4520.662		4
4520.85938		4
4520.916		4
4520.932		4
4520.99268		4
4521.025		4
4521.16064		4
4521.243		4
4521.25635		4
4521.272		4
4521.32568		4
4521.35449		4
4521.357		4
4521.361		4
4521.37		4
4521.39063		4
4521.43848		4
4521.481		4
4521.549		4
4521.57275		4
4521.587		4
4521.595		4
4521.654		4
4521.66		4
4521.676		4
4521.701		4
4521.71436		4
4521.869		4
4521.99561		4
4522.075		4
4522.17334		4
4522.19		4
4522.20557		4
4522.238		4
4522.26		4
4522.30664		4
4522.364		4
4522.40625		4
4522.54248		4
4522.569		4
4522.573		4
4522.594		4
4522.676		4
4522.677		4
4522.67969		4
4522.73975		4
4522.758		4
4522.76465		4
4522.781		4
4522.79248		4
4522.80762		4
4522.841		4
4522.901		4
4522.99463		4
4523.13525		4
4523.17871		4
4523.28		4
4523.366		4
4523.42773		4
4523.471		4
4523.5		4
4523.53271		4
4523.60352		4
4523.782		4
4523.79053		4
4523.92432		4
4523.926		4
4523.941		4
4524.17		4
4524.17627		4
4524.213		4
4524.295		4
4524.379		4
4524.46631		4
4524.499		4
4524.66064		4
4524.685		4
4524.941		4
4525.011		4
4525.148		4
4525.275		4
4525.309		4
4525.382		4
4525.38965		4
4525.402		4
4525.481		4
4525.49268		4
4525.549		4
4525.55273		4
4525.56641		4
4525.58936		4
4525.60742		4
4525.62158		4
4525.62549		4
4525.67871		4
4525.79053		4
4525.90137		4
4525.92432		4
4525.999		4
4526.01367		4
4526.098		4
4526.13037		4
4526.142		4
4526.156		4
4526.20654		4
4526.393		4
4526.43		4
4526.63574		4
4526.674		4
4526.687		4
4526.708		4
4526.73828		4
4526.77441		4
4526.817		4
4526.82031		4
4526.862		4
4526.97461		4
4527		4
4527.05762		4
4527.0835		4
4527.095		4
4527.19043		4
4527.21729		4
4527.235		4
4527.241		4
4527.243		4
4527.279		4
4527.32764		4
4527.331		4
4527.468		4
4527.49463		4
4527.52734		4
4527.677		4
4527.7417		4
4527.80469		4
4527.85742		4
4527.87451		4
4527.895		4
4527.96338		4
4528.021		4
4528.052		4
4528.09		4
4528.11035		4
4528.12744		4
4528.14746		4
4528.17725		4
4528.18066		4
4528.18945		4
4528.265		4
4528.26855		4
4528.29834		4
4528.303		4
4528.443		4
4528.45		4
4528.568		4
4528.59		4
4528.616		4
4528.62451		4
4528.63525		4
4528.64		4
4528.67		4
4528.70557		4
4528.70752		4
4528.832		4
4528.88		4
4528.905		4
4528.90527		4
4528.93457		4
4528.94		4
4529.006		4
4529.071		4
4529.08252		4
4529.12256		4
4529.3457		4
4529.38		4
4529.457		4
4529.47461		4
4529.48828		4
4529.51367		4
4529.559		4
4529.64551		4
4529.655		4
4529.65674		4
4529.68		4
4529.69775		4
4529.698		4
4529.89941		4
4529.96973		4
4529.998		4
4530.016		4
4530.0376		4
4530.06445		4
4530.065		4
4530.077		4
4530.128		4
4530.1333		4
4530.18945		4
4530.21875		4
4530.24268		4
4530.244		4
4530.286		4
4530.28955		4
4530.36133		4
4530.393		4
4530.433		4
4530.448		4
4530.537		4
4530.585		4
4530.67529		4
4530.839		4
4530.89844		4
4530.916		4
4530.962		4
4530.97266		4
4531.002		4
4531.184		4
4531.25439		4
4531.296		4
4531.31348		4
4531.45752		4
4531.47266		4
4531.52539		4
4531.53125		4
4531.576		4
4531.586		4
4531.59473		4
4531.732		4
4531.79346		4
4531.877		4
4531.94238		4
4531.966		4
4531.981		4
4532.02246		4
4532.03369		4
4532.053		4
4532.11768		4
4532.287		4
4532.293		4
4532.32031		4
4532.402		4
4532.468		4
4532.497		4
4532.543		4
4532.553		4
4532.65674		4
4532.799		4
4532.8584		4
4532.863		4
4532.865		4
4532.867		4
4532.88672		4
4532.97852		4
4533.01758		4
4533.02734		4
4533.126		4
4533.14		4
4533.142		4
4533.15		4
4533.275		4
4533.294		4
4533.296		4
4533.327		4
4533.371		4
4533.50342		4
4533.5293		4
4533.6084		4
4533.623		4
4533.704		4
4533.8833		4
4533.8877		4
4533.92529		4
4534.14355		4
4534.23242		4
4534.28955		4
4534.39648		4
4534.60645		4
4534.62256		4
4534.705		4
4534.71		4
4534.75244		4
4534.82959		4
4534.888		4
4534.905		4
4534.92725		4
4534.96533		4
4535.01172		4
4535.03857		4
4535.119		4
4535.144		4
4535.166		4
4535.174		4
4535.21		4
4535.241		4
4535.35547		4
4535.40967		4
4535.42139		4
4535.429		4
4535.42969		4
4535.453		4
4535.464		4
4535.5083		4
4535.579		4
4535.614		4
4535.686		4
4535.69629		4
4535.69775		4
4535.73828		4
4535.81934		4
4535.89746		4
4535.90771		4
4535.937		4
4535.95752		4
4535.9873		4
4535.99268		4
4535.994		4
4536.051		4
4536.05371		4
4536.07959		4
4536.132		4
4536.14551		4
4536.20361		4
4536.272		4
4536.372		4
4536.378		4
4536.37939		4
4536.46338		4
4536.48633		4
4536.523		4
4536.54053		4
4536.544		4
4536.64063		4
4536.657		4
4536.65771		4
4536.69727		4
4536.70166		4
4536.7085		4
4536.752		4
4536.77051		4
4536.837		4
4536.925		4
4536.93164		4
4536.95264		4
4537.05859		4
4537.07568		4
4537.076		4
4537.085		4
4537.172		4
4537.187		4
4537.203		4
4537.254		4
4537.27		4
4537.32861		4
4537.334		4
4537.46533		4
4537.52051		4
4537.52441		4
4537.614		4
4537.629		4
4537.62939		4
4537.68457		4
4537.75244		4
4537.811		4
4537.82471		4
4537.875		4
[truncated: 15,756 more rows]
