# Supplementary material for: A droplet digital PCR (ddPCR) assay to detect Helicoverpa armigera (Lepidoptera: Noctuidae) in bulk trap samples
Source: PLoS One. 2017 May 31;12(5):e0178704. doi: 10.1371/journal.pone.0178704 (PMC5451079; doi:10.1371/journal.pone.0178704)
Supplement: S4 Table — (ZIP) [file pone.0178704.s004.zip › 1a-199z.csv]

Ch1 Amplitude	Ch2 Amplitude	Cluster
4713.372		1
4725.29834		1
4767.964		1
4855.949		1
4922.093		1
4935.15137		1
5033.464		1
5080.14746		1
5084.11572		1
5091.75146		1
5094.91		1
5096.536		1
5103.541		1
5106.6123		1
5107.23047		1
5113.89941		1
5114.00732		1
5118.306		1
5119.98828		1
5129.654		1
5129.76563		1
5130.68555		1
5130.88037		1
5131.52		1
5132.152		1
5132.64941		1
5136.115		1
5137.349		1
5138.06836		1
5138.65		1
5141.695		1
5142.145		1
5142.275		1
5143.564		1
5144.57275		1
5144.85449		1
5145.121		1
5146.45361		1
5148.11768		1
5149.349		1
5150.461		1
5152.332		1
5154.20264		1
5155.73633		1
5157.41357		1
5157.43		1
5158.81		1
5161.78271		1
5161.954		1
5162.32861		1
5162.71973		1
5163.63867		1
5164.62646		1
5166.06055		1
5166.0957		1
5168.84473		1
5169.85156		1
5170.018		1
5170.6626		1
5170.852		1
5172.643		1
5172.71533		1
5174.268		1
5174.726		1
5177.226		1
5179.776		1
5179.842		1
5180.44141		1
5180.69043		1
5183.073		1
5183.573		1
5184.66		1
5186.27344		1
5187.03662		1
5188.18359		1
5190.539		1
5190.77734		1
5191.915		1
5192.38965		1
5192.518		1
5195		1
5195.82959		1
5196.68945		1
5197.25342		1
5198.49365		1
5198.542		1
5198.59375		1
5200.35156		1
5201.11133		1
5201.13135		1
5201.803		1
5201.835		1
5202.50537		1
5202.571		1
5202.787		1
5203.16748		1
5203.44531		1
5204.18555		1
5204.98438		1
5205.166		1
5205.36328		1
5205.893		1
5206.768		1
5206.771		1
5208.1377		1
5208.15		1
5208.196		1
5210.074		1
5211.68066		1
5212.26855		1
5213.27539		1
5213.931		1
5214.7583		1
5214.763		1
5215.59326		1
5215.609		1
5217.00244		1
5218.36768		1
5219.132		1
5219.45068		1
5219.716		1
5220.74658		1
5221.70752		1
5221.911		1
5222.09229		1
5222.564		1
5222.71973		1
5222.80859		1
5222.9043		1
5223.30566		1
5223.645		1
5224.026		1
5224.214		1
5224.24072		1
5226.06641		1
5226.47266		1
5228.429		1
5229.354		1
5229.52		1
5230.9165		1
5231.678		1
5232.4043		1
5233.30225		1
5233.9624		1
5234.103		1
5234.274		1
5234.82568		1
5235.03125		1
5235.04932		1
5235.296		1
5235.671		1
5236.0376		1
5236.06934		1
5236.1416		1
5236.2124		1
5236.651		1
5237.06055		1
5237.296		1
5237.788		1
5238.029		1
5238.16748		1
5238.26		1
5238.7085		1
5238.88037		1
5239.2085		1
5239.63574		1
5240.12354		1
5240.84229		1
5240.871		1
5240.883		1
5240.902		1
5241.321		1
5241.828		1
5241.995		1
5242.06445		1
5242.265		1
5242.5083		1
5243.006		1
5243.66064		1
5244.369		1
5244.834		1
5245.28857		1
5245.736		1
5245.94043		1
5246.61426		1
5246.6665		1
5246.897		1
5248.28271		1
5248.56641		1
5249.298		1
5249.90674		1
5250.05859		1
5250.497		1
5251.07031		1
5251.07227		1
5251.204		1
5251.4375		1
5252.23975		1
5252.374		1
5252.81445		1
5253.4375		1
5254.05859		1
5254.10547		1
5254.50732		1
5254.905		1
5255.53857		1
5256.227		1
5256.56		1
5256.70264		1
5257.66846		1
5257.88037		1
5258.2876		1
5258.812		1
5258.90869		1
5260.63525		1
5261.881		1
5262.26367		1
5262.58		1
5262.78271		1
5263.02051		1
5263.969		1
5264.013		1
5264.02441		1
5265.014		1
5265.24		1
5265.26		1
5265.68066		1
5265.811		1
5267.157		1
5267.385		1
5267.42773		1
5267.718		1
5267.77246		1
5267.94775		1
5268.52		1
5268.576		1
5268.838		1
5268.998		1
5269.89648		1
5269.906		1
5269.968		1
5270.38672		1
5271.424		1
5271.808		1
5272.32227		1
5272.407		1
5273.062		1
5273.14355		1
5273.342		1
5273.344		1
5273.94336		1
5274.36133		1
5274.629		1
5275.06738		1
5275.67139		1
5275.965		1
5275.979		1
5276.05225		1
5276.58252		1
5276.967		1
5277.14063		1
5277.27051		1
5278.182		1
5278.32764		1
5278.792		1
5278.834		1
5278.875		1
5278.92041		1
5279.21045		1
5279.264		1
5279.87842		1
5280.341		1
5280.952		1
5281.50732		1
5281.566		1
5281.70068		1
5281.995		1
5282.605		1
5283.76025		1
5283.927		1
5284.084		1
5284.74854		1
5285.055		1
5285.49		1
5286.202		1
5286.69727		1
5287.595		1
5287.70947		1
5287.806		1
5288.79639		1
5289.66		1
5290.37158		1
5290.56		1
5291.269		1
5291.444		1
5291.842		1
5292.30273		1
5292.32227		1
5292.768		1
5292.92432		1
5293.076		1
5293.73828		1
5294.50244		1
5294.52246		1
5294.592		1
5294.788		1
5295.093		1
5295.13525		1
5295.281		1
5295.92139		1
5295.97168		1
5296.30127		1
5296.34961		1
5296.596		1
5296.651		1
5296.946		1
5298.49658		1
5298.877		1
5299.373		1
5299.59863		1
5299.837		1
5300.274		1
5300.75732		1
5300.82373		1
5300.942		1
5301.42725		1
5301.702		1
5301.98145		1
5302.59668		1
5302.636		1
5302.84961		1
5302.927		1
5303.002		1
5303.04443		1
5303.516		1
5304.105		1
5304.528		1
5304.598		1
5304.704		1
5304.91162		1
5305.102		1
5305.76074		1
5305.835		1
5305.9043		1
5306.267		1
5306.3916		1
5306.758		1
5306.909		1
5306.989		1
5307.08545		1
5307.258		1
5307.867		1
5307.93262		1
5308.06836		1
5308.6084		1
5308.702		1
5308.8		1
5309.24		1
5309.57		1
5309.64941		1
5309.769		1
5310.112		1
5311.89844		1
5312.59668		1
5312.79834		1
5313.43066		1
5313.43359		1
5313.57666		1
5313.71338		1
5314.07373		1
5314.084		1
5314.23438		1
5314.5083		1
5314.62549		1
5314.731		1
5314.89063		1
5315.009		1
5315.544		1
5315.56543		1
5315.72949		1
5315.79736		1
5316.067		1
5316.487		1
5316.995		1
5317.083		1
5317.43848		1
5317.474		1
5317.481		1
5317.614		1
5317.958		1
5318.29541		1
5318.296		1
5318.832		1
5318.85645		1
5318.88525		1
5318.92529		1
5319.323		1
5319.94873		1
5320.012		1
5320.497		1
5321.162		1
5321.57373		1
5321.90869		1
5322.06445		1
5322.313		1
5322.326		1
5322.522		1
5322.9624		1
5322.978		1
5323.031		1
5323.36035		1
5323.378		1
5323.43652		1
5323.55957		1
5323.598		1
5324.04834		1
5324.17529		1
5324.72		1
5325.391		1
5325.432		1
5325.78564		1
5326.00928		1
5326.31055		1
5326.3833		1
5327.04834		1
5327.07		1
5327.262		1
5327.393		1
5327.49072		1
5327.72168		1
5327.73		1
5327.83643		1
5327.9707		1
5328.154		1
5328.18066		1
5328.472		1
5328.75439		1
5328.90332		1
5328.91553		1
5329.20361		1
5329.2207		1
5329.833		1
5330.069		1
5330.47559		1
5330.581		1
5331.247		1
5331.32031		1
5331.98926		1
5332.07861		1
5332.306		1
5332.356		1
5332.58		1
5332.832		1
5332.92627		1
5332.986		1
5333.15625		1
5333.92		1
5334.13672		1
5334.579		1
5334.7334		1
5334.99951		1
5335.018		1
5335.12744		1
5335.228		1
5335.23242		1
5335.27		1
5335.289		1
5335.858		1
5336.461		1
5336.46729		1
5336.56934		1
5336.61426		1
5336.63		1
5336.892		1
5337.11768		1
5337.3584		1
5337.71		1
5337.7915		1
5337.88		1
5337.956		1
5338.232		1
5338.56543		1
5338.85		1
5339.01953		1
5339.22461		1
5339.6377		1
5339.69238		1
5339.76172		1
5340.28125		1
5340.365		1
5340.65967		1
5340.743		1
5341.03369		1
5341.757		1
5341.75928		1
5341.812		1
5341.85		1
5342.28955		1
5342.43		1
5342.761		1
5343.13672		1
5343.37256		1
5343.74463		1
5343.816		1
5344.347		1
5344.746		1
5344.8623		1
5345.04736		1
5345.30273		1
5345.655		1
5345.71973		1
5345.86		1
5345.915		1
5345.976		1
5346.12939		1
5346.6377		1
5346.864		1
5347.065		1
5347.153		1
5347.1875		1
5347.44434		1
5347.72949		1
5347.802		1
5347.826		1
5347.99365		1
5348.24951		1
5348.55029		1
5349.15527		1
5349.165		1
5349.22559		1
5349.33252		1
5349.399		1
5349.64258		1
5349.73242		1
5349.876		1
5350.18457		1
5350.46045		1
5350.65967		1
5350.678		1
5350.76953		1
5350.82861		1
5350.93652		1
5351.04541		1
5351.19141		1
5351.38672		1
5351.412		1
5351.505		1
5351.6		1
5351.662		1
5351.91748		1
5352.40332		1
5352.44434		1
5352.796		1
5352.819		1
5353.11572		1
5353.294		1
5353.64355		1
5353.8457		1
5353.86963		1
5353.97656		1
5354.15674		1
5354.35156		1
5354.541		1
5354.56		1
5354.622		1
5354.899		1
5355.072		1
5355.092		1
5355.4834		1
5356.03564		1
5356.13428		1
5356.632		1
5356.832		1
5356.97656		1
5357.025		1
5357.27832		1
5357.28174		1
5357.80566		1
5357.91		1
5358.3125		1
5358.43555		1
5358.7085		1
5358.72168		1
5358.863		1
5358.959		1
5359.062		1
5359.327		1
5359.341		1
5359.48438		1
5359.60352		1
5359.96533		1
5360.157		1
5360.29639		1
5360.441		1
5360.5957		1
5360.628		1
5360.801		1
5360.832		1
5361.096		1
5361.76367		1
5362.144		1
5362.149		1
5362.24463		1
5362.24561		1
5362.371		1
5362.428		1
5362.46973		1
5362.559		1
5362.64355		1
5362.70654		1
5362.728		1
5362.866		1
5362.93164		1
5362.93945		1
5362.98242		1
5363.063		1
5363.262		1
5363.45459		1
5363.52246		1
5363.92236		1
5363.94238		1
5363.94727		1
5364.34766		1
5364.358		1
5364.571		1
5364.72461		1
5364.992		1
5365.13037		1
5365.41553		1
5365.847		1
5366.16553		1
5366.777		1
5367.00244		1
5367.006		1
5367.15625		1
5367.199		1
5367.84863		1
5368.04053		1
5368.22		1
5368.34473		1
5368.462		1
5368.525		1
5368.74854		1
5368.82471		1
5368.996		1
5369.166		1
5369.478		1
5369.838		1
5369.83838		1
5369.85352		1
5369.85449		1
5369.861		1
5369.91455		1
5370.049		1
5370.316		1
5370.449		1
5370.45947		1
5370.519		1
5370.59		1
5370.63		1
5370.746		1
5371.031		1
5371.139		1
5371.17041		1
5371.24463		1
5371.3833		1
5371.583		1
5371.849		1
5371.9834		1
5372.14453		1
5372.214		1
5372.214		1
5372.272		1
5372.43359		1
5372.48633		1
5372.61133		1
5372.64746		1
5372.65137		1
5372.663		1
5372.72656		1
5372.769		1
5372.786		1
5372.83643		1
5372.99365		1
5373.15967		1
5373.40674		1
5373.473		1
5373.601		1
5373.60352		1
5373.901		1
5373.92725		1
5373.99365		1
5374.08447		1
5374.273		1
5374.543		1
5374.793		1
5374.925		1
5374.982		1
5375.07129		1
5375.14		1
5375.283		1
5375.386		1
5375.397		1
5375.40967		1
5375.70947		1
5375.92139		1
5376.077		1
5376.126		1
5376.1875		1
5376.248		1
5376.56543		1
5376.61572		1
5376.85254		1
5377.358		1
5377.37451		1
5377.532		1
5377.80762		1
5378.06738		1
5378.31152		1
5378.35938		1
5378.393		1
5378.44043		1
5378.441		1
5378.67969		1
5378.765		1
5378.87256		1
5378.98145		1
5379.087		1
5379.831		1
5380.044		1
5380.14258		1
5380.314		1
5380.349		1
5380.483		1
5380.52148		1
5380.58		1
5380.732		1
5381.032		1
5381.10449		1
5381.164		1
5381.21875		1
5381.254		1
5381.3916		1
5382.0083		1
5382.01563		1
5382.12256		1
5382.157		1
5382.19238		1
5382.31836		1
5382.34326		1
5382.374		1
5382.52148		1
5382.54639		1
5383.069		1
5383.106		1
5383.11035		1
5383.168		1
5383.309		1
5383.404		1
5383.45068		1
5383.49658		1
5383.59668		1
5383.81934		1
5383.829		1
5384.078		1
5384.211		1
5384.477		1
5384.573		1
5384.61133		1
5384.61768		1
5384.688		1
5384.813		1
5385.01025		1
5385.53271		1
5385.53662		1
5385.62158		1
5385.686		1
5385.855		1
5385.9165		1
5385.92041		1
5385.961		1
5386.11328		1
5386.18652		1
5386.28857		1
5386.44434		1
5386.469		1
5386.557		1
5386.6416		1
5386.7793		1
5386.90967		1
5386.96436		1
5387.17		1
5387.20361		1
5387.36		1
5387.765		1
5388.101		1
5388.39551		1
5388.75537		1
5388.97168		1
5389.046		1
5389.048		1
5389.226		1
5389.265		1
5389.402		1
5389.58057		1
5389.63965		1
5389.645		1
5389.64844		1
5389.773		1
5389.813		1
5389.948		1
5389.991		1
5389.997		1
5390.05469		1
5390.24561		1
5390.29053		1
5390.50244		1
5390.549		1
5390.59033		1
5390.688		1
5390.779		1
5390.817		1
5391.22656		1
5391.297		1
5391.40625		1
5391.49268		1
5391.909		1
5391.922		1
5391.999		1
5392.24072		1
5392.27832		1
5392.66748		1
5392.88135		1
5392.927		1
5393.369		1
5393.58545		1
5393.613		1
5393.622		1
5393.64453		1
5393.792		1
5393.9		1
5393.985		1
5394.161		1
5394.216		1
5394.3		1
5394.363		1
5394.376		1
5394.483		1
5394.488		1
5394.53662		1
5394.686		1
5394.789		1
5394.84961		1
5394.857		1
5394.888		1
5394.951		1
5394.985		1
5395.01		1
5395.31		1
5395.32861		1
5395.4375		1
5395.57666		1
5395.57959		1
5395.76953		1
5395.84326		1
5395.87842		1
5395.978		1
5396.05762		1
5396.08154		1
5396.0957		1
5396.164		1
5396.481		1
5396.585		1
5396.674		1
5396.869		1
5396.87549		1
5396.91357		1
5397.25928		1
5397.278		1
5397.34033		1
5397.46631		1
5398.1167		1
5398.29834		1
5398.35352		1
5398.49463		1
5398.6543		1
5398.72266		1
5398.877		1
5399.036		1
5399.33252		1
5399.352		1
5399.42236		1
5399.482		1
5399.84326		1
5399.9		1
5400.12354		1
5400.1377		1
5400.211		1
5400.259		1
5400.27		1
5400.505		1
5400.545		1
5400.553		1
5400.64844		1
5400.7583		1
5400.84375		1
5400.852		1
5401.07227		1
5401.13428		1
5401.22949		1
5401.77344		1
5402.193		1
5402.292		1
5402.297		1
5402.366		1
5402.378		1
5402.38965		1
5402.814		1
5403.07764		1
5403.356		1
5403.8		1
5403.88		1
5403.90137		1
5403.963		1
5404.003		1
5404.03174		1
5404.17871		1
5404.286		1
5404.36768		1
5404.40967		1
5404.693		1
5404.80664		1
5404.93555		1
5404.947		1
5405.188		1
5405.21143		1
5405.308		1
5405.34766		1
5405.393		1
5405.51172		1
5405.68457		1
5405.705		1
5405.86328		1
5405.88037		1
5405.91455		1
5406.042		1
5406.049		1
5406.08545		1
5406.269		1
5406.38232		1
5406.59473		1
5406.788		1
5406.877		1
5406.975		1
5407.064		1
5407.288		1
5407.43		1
5407.44336		1
5407.45752		1
5407.482		1
5407.62158		1
5407.73242		1
5407.77344		1
5408.03857		1
5408.133		1
5408.23438		1
5408.31445		1
5408.327		1
5408.344		1
5408.49		1
5408.636		1
5408.703		1
5408.921		1
5408.98535		1
5409.1084		1
5409.13965		1
5409.146		1
5409.343		1
5409.37061		1
5409.83154		1
5410.011		1
5410.08252		1
5410.09375		1
5410.20166		1
5410.317		1
5410.502		1
5410.653		1
5410.776		1
5410.777		1
5410.85645		1
5410.92		1
5411.14746		1
5411.19531		1
5411.27148		1
5411.398		1
5411.54736		1
5411.57568		1
5411.714		1
5411.761		1
5411.916		1
5412.02344		1
5412.152		1
5412.17		1
5412.43652		1
5412.463		1
5412.53857		1
5412.59033		1
5412.708		1
5412.819		1
5412.99756		1
5413.03564		1
5413.05859		1
5413.07227		1
5413.20068		1
5413.36133		1
5413.42236		1
5413.708		1
5413.754		1
5413.77148		1
5413.84863		1
5413.964		1
5414.05127		1
5414.112		1
5414.15674		1
5414.4165		1
5414.448		1
5414.4585		1
5414.467		1
5414.57568		1
5414.634		1
5414.69775		1
5414.75		1
5414.78		1
5414.879		1
5414.98975		1
5415.027		1
5415.24951		1
5415.4		1
5415.43		1
5415.458		1
5415.467		1
5415.49658		1
5415.548		1
5415.567		1
5415.752		1
5416.032		1
5416.15039		1
5416.431		1
5416.464		1
5416.53857		1
5416.77637		1
5416.82275		1
5416.941		1
5417.0415		1
5417.36133		1
5417.3833		1
5417.55371		1
5417.61		1
5417.714		1
5417.81543		1
5417.954		1
5418.03		1
5418.03662		1
5418.04053		1
5418.05225		1
5418.1084		1
5418.1875		1
5418.608		1
5418.81836		1
5418.855		1
5419.298		1
5419.392		1
5419.532		1
5419.55273		1
5419.56738		1
5419.666		1
5419.701		1
5419.76		1
5419.80127		1
5419.84473		1
5419.962		1
5420.03467		1
5420.051		1
5420.177		1
5420.31348		1
5420.35156		1
5420.75		1
5420.781		1
5420.83154		1
5420.85254		1
5420.87		1
5421.188		1
5421.40771		1
5421.417		1
5421.97168		1
5421.982		1
5422.065		1
5422.33154		1
5422.716		1
5422.768		1
5422.789		1
5423.034		1
5423.042		1
5423.13037		1
5423.283		1
5423.292		1
5423.472		1
5423.505		1
5423.72363		1
5423.737		1
5423.774		1
5423.82959		1
5423.87549		1
5423.957		1
5424.131		1
5424.172		1
5424.17529		1
5424.20557		1
5424.23		1
5424.41064		1
5424.59		1
5424.68945		1
5424.81348		1
5424.822		1
5424.88525		1
5425.034		1
5425.08252		1
5425.114		1
5425.206		1
5425.21		1
5425.36572		1
5425.382		1
5425.42627		1
5425.446		1
5425.482		1
5425.573		1
5425.576		1
5425.57764		1
5425.61865		1
5425.65332		1
5425.66943		1
5425.68848		1
5425.73047		1
5425.772		1
5425.857		1
5426.026		1
5426.06641		1
5426.289		1
5426.32471		1
5426.33936		1
5426.474		1
5426.474		1
5426.476		1
5426.53		1
5426.66943		1
5426.794		1
5427.001		1
5427.10742		1
5427.141		1
5427.202		1
5427.52734		1
5427.64355		1
5427.86426		1
5427.86572		1
5427.873		1
5427.94		1
5428.01465		1
5428.23438		1
5428.29053		1
5428.32129		1
5428.662		1
5428.8		1
5428.951		1
5428.963		1
5428.992		1
5429.218		1
5429.265		1
5429.28125		1
5429.329		1
5429.339		1
5429.531		1
5429.53955		1
5429.68555		1
5429.6875		1
5429.87		1
5430.05		1
5430.133		1
5430.294		1
5430.57227		1
5430.66064		1
5430.69971		1
5430.7124		1
5430.74854		1
5430.79346		1
5430.82031		1
5430.867		1
5430.924		1
5431.10352		1
5431.121		1
5431.208		1
5431.451		1
5431.455		1
5431.5		1
5431.735		1
5431.92432		1
5431.96436		1
5432.09473		1
5432.258		1
5432.264		1
5432.28467		1
5432.373		1
5432.53		1
5432.586		1
5432.59131		1
5432.931		1
5433.12061		1
5433.32373		1
5433.327		1
5433.34473		1
5433.395		1
5433.398		1
5433.46338		1
5433.81		1
5433.88428		1
5434.029		1
5434.067		1
5434.139		1
5434.185		1
5434.29639		1
5434.345		1
5434.46729		1
5434.716		1
5434.81836		1
5434.90869		1
5434.9624		1
5435.006		1
5435.04248		1
5435.043		1
5435.07227		1
5435.107		1
5435.25537		1
5435.37549		1
5435.46729		1
5435.51		1
5435.60547		1
5435.62061		1
5435.625		1
5435.728		1
5435.74268		1
5435.807		1
5435.86572		1
5436.071		1
5436.08545		1
5436.11133		1
5436.21533		1
5436.2583		1
5436.33		1
5436.50537		1
5436.528		1
5436.614		1
5436.634		1
5436.6377		1
5436.806		1
5436.87158		1
5436.87549		1
5436.927		1
5436.939		1
5436.98438		1
5437.019		1
5437.11		1
5437.209		1
5437.25		1
5437.32471		1
5437.35547		1
5437.41455		1
5437.46631		1
5437.577		1
5437.594		1
5437.611		1
5437.612		1
5437.61768		1
5437.64941		1
5437.91162		1
5438.12939		1
5438.15039		1
5438.4		1
5438.43		1
5438.54932		1
5438.7124		1
5438.845		1
5438.862		1
5438.875		1
5439.05566		1
5439.11963		1
5439.123		1
5439.156		1
5439.19629		1
5439.23975		1
5439.32666		1
5439.69141		1
5439.719		1
5439.807		1
5439.81		1
5440.11963		1
5440.185		1
5440.252		1
5440.297		1
5440.46045		1
5440.461		1
5440.914		1
5441.04541		1
5441.05		1
5441.11572		1
5441.19		1
5441.464		1
5441.50732		1
5441.535		1
5441.584		1
5441.648		1
5441.65332		1
5441.7627		1
5441.973		1
5441.976		1
5442.163		1
5442.166		1
5442.23242		1
5442.2334		1
5442.255		1
5442.267		1
5442.281		1
5442.344		1
5442.4043		1
5442.567		1
5442.628		1
5442.78		1
5442.83936		1
5442.86865		1
5442.92627		1
5442.949		1
5442.96		1
5443.157		1
5443.15967		1
5443.25439		1
5443.272		1
5443.282		1
5443.33		1
5443.37158		1
5443.711		1
5443.80566		1
5443.81836		1
5443.85156		1
5443.98145		1
5443.991		1
5444.21436		1
5444.29248		1
5444.32666		1
5444.62549		1
5444.74268		1
5444.755		1
5444.84033		1
5444.901		1
5444.913		1
5445.002		1
5445.002		1
5445.007		1
5445.036		1
5445.21826		1
5445.33057		1
5445.54834		1
5445.62256		1
5445.6416		1
5445.818		1
5445.911		1
5445.978		1
5445.9873		1
5446.015		1
5446.12549		1
5446.419		1
5446.43848		1
5446.584		1
5446.662		1
5446.691		1
5446.831		1
5446.87158		1
5446.898		1
5446.94971		1
5446.96973		1
5447.076		1
5447.142		1
5447.193		1
5447.32227		1
5447.33447		1
5447.4873		1
5447.51074		1
5447.53955		1
5447.64941		1
5447.66455		1
5447.69141		1
5447.7		1
5447.72852		1
5447.75439		1
5447.775		1
5447.81152		1
5447.89941		1
5447.912		1
5447.93848		1
5447.95557		1
5448.02		1
5448.073		1
5448.13867		1
5448.2207		1
5448.23975		1
5448.254		1
5448.26758		1
5448.314		1
5448.39844		1
5448.42871		1
5448.55664		1
5448.62939		1
5448.6665		1
5448.765		1
5448.8125		1
5448.866		1
5448.941		1
5449.019		1
5449.09131		1
5449.09766		1
5449.15771		1
5449.168		1
5449.221		1
5449.29736		1
5449.31543		1
5449.31934		1
5449.43945		1
5449.45947		1
5449.48633		1
5449.639		1
5449.818		1
5449.991		1
5449.992		1
5450.01953		1
5450.02246		1
5450.02539		1
5450.168		1
5450.461		1
5450.51025		1
5450.534		1
5450.61475		1
5450.653		1
5450.71875		1
5450.738		1
5450.77148		1
5450.855		1
5450.97754		1
5451.04		1
5451.08154		1
5451.3		1
5451.3457		1
5451.383		1
5451.391		1
5451.48438		1
5451.641		1
5451.682		1
5451.73975		1
5451.7627		1
5451.8335		1
5451.883		1
5451.892		1
5451.97168		1
5452.167		1
5452.26953		1
5452.385		1
5452.38672		1
5452.44141		1
5452.55664		1
5452.805		1
5452.828		1
5453.02539		1
5453.1167		1
5453.119		1
5453.175		1
5453.419		1
5453.492		1
5453.50635		1
5453.53271		1
5453.54053		1
5453.6875		1
5453.778		1
5454.07764		1
5454.252		1
5454.258		1
5454.44775		1
5454.52734		1
5454.77539		1
5454.84863		1
5454.897		1
5454.92725		1
5454.998		1
5455.10059		1
5455.187		1
5455.381		1
5455.38965		1
5455.431		1
5455.474		1
5455.47559		1
5455.563		1
5455.595		1
5455.63672		1
5455.72461		1
5455.85156		1
5455.857		1
5455.945		1
5455.94775		1
5456.07373		1
5456.077		1
5456.116		1
5456.14453		1
5456.17432		1
5456.41064		1
5456.42773		1
5456.433		1
5456.55469		1
5456.556		1
5456.709		1
5456.73828		1
5456.75146		1
5456.94		1
5456.943		1
5456.97266		1
5456.97949		1
5457.067		1
5457.15137		1
5457.173		1
5457.254		1
5457.51		1
5457.548		1
5457.625		1
5457.69629		1
5457.85352		1
5457.97754		1
5458.208		1
5458.22852		1
5458.41162		1
5458.487		1
5458.61768		1
5458.64355		1
5458.67432		1
5458.729		1
5458.918		1
5458.932		1
5458.966		1
5459.198		1
5459.207		1
5459.236		1
5459.319		1
5459.533		1
5459.577		1
5459.65137		1
5459.66162		1
5459.718		1
5459.719		1
5459.762		1
5459.811		1
5459.96143		1
5460.13867		1
5460.191		1
5460.46		1
5460.575		1
5460.592		1
5460.791		1
5460.838		1
5460.91943		1
5460.956		1
5460.98633		1
5461.126		1
5461.13672		1
5461.20654		1
5461.218		1
5461.30273		1
5461.49561		1
5461.525		1
5461.54639		1
5461.604		1
5461.638		1
5461.645		1
5461.71631		1
5461.946		1
5462.007		1
5462.068		1
5462.15039		1
5462.17236		1
5462.19238		1
5462.253		1
5462.271		1
5462.28564		1
5462.32275		1
5462.40967		1
5462.526		1
5462.5293		1
5462.7417		1
5462.82129		1
5462.858		1
5462.867		1
5462.974		1
5462.987		1
5463.05566		1
5463.12354		1
5463.158		1
5463.17236		1
5463.20264		1
5463.34473		1
5463.529		1
5463.548		1
5463.55		1
5463.681		1
5463.784		1
5463.871		1
5463.88232		1
5463.937		1
5463.98633		1
5463.99756		1
5464.035		1
5464.08057		1
5464.09326		1
5464.103		1
5464.227		1
5464.29932		1
5464.30127		1
5464.3374		1
5464.347		1
5464.35		1
5464.394		1
5464.40332		1
5464.442		1
5464.44531		1
5464.449		1
5464.455		1
5464.53027		1
5464.54		1
5464.665		1
5464.8374		1
5464.878		1
5464.89355		1
5464.985		1
5465.078		1
5465.105		1
5465.222		1
5465.253		1
5465.305		1
5465.445		1
5465.47559		1
5465.552		1
5465.65869		1
5465.67627		1
5465.728		1
5465.728		1
5465.84326		1
5465.84375		1
5466.01953		1
5466.07227		1
5466.10742		1
5466.228		1
5466.232		1
5466.4165		1
5466.42139		1
5466.42236		1
5466.44434		1
5466.482		1
5466.57275		1
5466.581		1
5466.59961		1
5466.651		1
5466.67		1
5466.684		1
5466.793		1
5466.798		1
5466.79834		1
5466.862		1
5466.91357		1
5466.94775		1
5466.963		1
5467.00439		1
5467.028		1
5467.07861		1
5467.103		1
5467.10938		1
5467.119		1
5467.188		1
5467.23		1
5467.27832		1
5467.333		1
5467.39		1
5467.39453		1
5467.416		1
5467.47461		1
5467.51465		1
5467.634		1
5467.656		1
5467.728		1
5467.763		1
5467.793		1
5467.852		1
5467.90625		1
5467.92041		1
5467.941		1
5467.959		1
5468.30273		1
5468.58936		1
5468.591		1
5468.60645		1
5468.82373		1
5468.902		1
5468.953		1
5468.96533		1
5469.109		1
5469.1665		1
5469.20361		1
5469.21338		1
5469.21826		1
5469.385		1
5469.44873		1
5469.517		1
5469.56348		1
5469.618		1
5469.76953		1
5469.79541		1
5469.932		1
5470.01025		1
5470.02		1
5470.05225		1
5470.056		1
5470.093		1
5470.128		1
5470.13428		1
5470.22559		1
5470.247		1
5470.26465		1
5470.2666		1
5470.28		1
5470.303		1
5470.379		1
5470.50439		1
5470.51367		1
5470.57373		1
5470.59229		1
5470.624		1
5470.729		1
5470.761		1
5470.83		1
5470.86572		1
5470.94727		1
5470.97168		1
5471.19727		1
5471.233		1
5471.242		1
5471.332		1
5471.33936		1
5471.348		1
5471.4624		1
5471.50537		1
5471.53662		1
5471.538		1
5471.6123		1
5471.6333		1
5471.895		1
5471.91064		1
5471.94727		1
5472.1626		1
5472.35254		1
5472.387		1
5472.40137		1
5472.42725		1
5472.51025		1
5472.59473		1
5472.621		1
5472.64648		1
5472.68066		1
5472.691		1
5472.75635		1
5472.84229		1
5472.90137		1
5472.944		1
5472.95557		1
5473.074		1
5473.14355		1
5473.199		1
5473.21		1
5473.34961		1
5473.46533		1
5473.557		1
5473.571		1
5473.62158		1
5473.763		1
5473.787		1
5473.80029		1
5473.923		1
5473.94775		1
5474.045		1
5474.092		1
5474.339		1
5474.5625		1
5474.60547		1
5474.6123		1
5474.68652		1
5474.72266		1
5474.742		1
5474.77		1
5474.87646		1
5474.952		1
5474.961		1
5474.981		1
5475.00635		1
5475.108		1
5475.158		1
5475.219		1
5475.221		1
5475.2627		1
5475.267		1
5475.33643		1
5475.47949		1
5475.49951		1
5475.50049		1
5475.57227		1
5475.63672		1
5475.781		1
5475.79		1
5475.851		1
5475.955		1
5476.0127		1
5476.06641		1
5476.10059		1
5476.12256		1
5476.152		1
5476.15771		1
5476.17334		1
5476.19727		1
5476.33838		1
5476.365		1
5476.366		1
5476.381		1
5476.483		1
5476.49365		1
5476.541		1
5476.57959		1
5476.59		1
5476.60156		1
5476.63867		1
5476.658		1
5476.691		1
5476.723		1
5476.8457		1
5476.88867		1
5476.95947		1
5477.03		1
5477.072		1
5477.079		1
5477.121		1
5477.22461		1
5477.22656		1
5477.3		1
5477.35645		1
5477.357		1
5477.467		1
5477.46729		1
5477.49854		1
5477.55127		1
5477.57373		1
5477.62256		1
5477.64844		1
5477.684		1
5477.689		1
5477.72461		1
5477.891		1
5477.90967		1
5477.91553		1
5477.992		1
5478.002		1
5478.028		1
5478.08936		1
5478.098		1
5478.20752		1
5478.28174		1
5478.325		1
5478.38867		1
5478.406		1
5478.429		1
5478.461		1
5478.485		1
5478.517		1
5478.5293		1
5478.68457		1
5478.69		1
5478.7124		1
5478.827		1
5478.831		1
5478.96436		1
5479.366		1
5479.396		1
5479.404		1
5479.592		1
5479.63232		1
5479.638		1
5479.6665		1
5479.678		1
5479.738		1
5479.81738		1
5479.821		1
5479.824		1
5479.847		1
5479.872		1
5479.883		1
5479.932		1
5479.96143		1
5480.085		1
5480.087		1
5480.16846		1
5480.472		1
5480.48438		1
5480.504		1
5480.60547		1
5480.651		1
5480.71875		1
5480.73242		1
5480.747		1
5480.752		1
5480.80566		1
5480.81738		1
5480.883		1
5480.926		1
5480.97266		1
5481.01953		1
5481.135		1
5481.209		1
5481.21875		1
5481.23633		1
5481.296		1
5481.30859		1
5481.362		1
5481.37256		1
5481.389		1
5481.43359		1
5481.5376		1
5481.54932		1
5481.604		1
5481.62354		1
5481.65625		1
5481.718		1
5481.76563		1
5481.896		1
5481.90967		1
5481.92627		1
5481.98633		1
5482.10938		1
5482.209		1
5482.3833		1
5482.388		1
5482.4585		1
5482.56055		1
5482.58057		1
5482.5874		1
5482.674		1
5482.687		1
5482.69531		1
5482.811		1
5482.85254		1
5482.861		1
5482.95557		1
5482.99561		1
5483.006		1
5483.088		1
5483.177		1
5483.224		1
5483.30762		1
5483.38135		1
5483.41455		1
5483.51367		1
5483.59863		1
5483.71875		1
5483.75146		1
5483.79346		1
5483.80566		1
5483.80664		1
5483.86328		1
5483.902		1
5483.94531		1
5483.98828		1
5484.02832		1
5484.071		1
5484.07471		1
5484.081		1
5484.14453		1
5484.23438		1
5484.27832		1
5484.375		1
5484.38574		1
5484.42041		1
5484.517		1
5484.53857		1
5484.552		1
[truncated: 14,606 more rows]
