# Supplementary material for: A droplet digital PCR (ddPCR) assay to detect Helicoverpa armigera (Lepidoptera: Noctuidae) in bulk trap samples
Source: PLoS One. 2017 May 31;12(5):e0178704. doi: 10.1371/journal.pone.0178704 (PMC5451079; doi:10.1371/journal.pone.0178704)
Supplement: S5 Table — (ZIP) [file pone.0178704.s005.zip]

Archive with 40 entries (40 files):
- H zea 26.csv
- H zea 27.csv
- H zea 28.csv
- H zea 29.csv
- H zea 30.csv
- H zea 31.csv
- H zea 32.csv
- NTC 1.csv
- NTC 2.csv
- NTC 3.csv
- 99 H zea 1.csv
- 99 H zea 2.csv
- H armigera 1.csv
- H armigera 2.csv
- H armigera 3.csv
- H zea 1.csv
- H zea 2.csv
- H zea 3.csv
- H zea 4.csv
- H zea 5.csv
- H zea 6.csv
- H zea 7.csv
- H zea 8.csv
- H zea 9.csv
- H zea 10.csv
- H zea 11.csv
- H zea 12.csv
- H zea 13.csv
- H zea 14.csv
- H zea 15.csv
- H zea 16.csv
- H zea 17.csv
- H zea 18.csv
- H zea 19.csv
- H zea 20.csv
- H zea 21.csv
- H zea 22.csv
- H zea 23.csv
- H zea 24.csv
- H zea 25.csv
