# Supplementary material for: A droplet digital PCR (ddPCR) assay to detect Helicoverpa armigera (Lepidoptera: Noctuidae) in bulk trap samples
Source: PLoS One. 2017 May 31;12(5):e0178704. doi: 10.1371/journal.pone.0178704 (PMC5451079; doi:10.1371/journal.pone.0178704)
Supplement: S5 Table — (ZIP) [file pone.0178704.s005.zip › H zea 26.csv]

Ch1 Amplitude	Ch2 Amplitude	Cluster
2886.70386		1
2887.19873		1
2901.871		1
2914.79517		1
2953.572		1
2953.58057		1
2955.291		1
2955.3147		1
2955.47485		1
2958.33032		1
2959.333		1
2960.916		1
2962.10767		1
2962.936		1
2964.65552		1
2966.93384		1
2968.37866		1
2970.40234		1
2971.912		1
2972.01733		1
2973.671		1
2973.6958		1
2975.075		1
2976.72388		1
2978.865		1
2978.90869		1
2979.95874		1
2982.92554		1
2983.10864		1
2983.40625		1
2985.60815		1
2987.93481		1
2990.54761		1
2992.82031		1
2993.698		1
2994.55151		1
2994.66333		1
2995.336		1
2995.44971		1
2996.611		1
2997.171		1
2997.701		1
2999.52319		1
3000.31177		1
3001.97583		1
3003.01367		1
3003.36328		1
3003.448		1
3003.87915		1
3005.445		1
3006.69873		1
3007.21851		1
3008.31543		1
3008.63867		1
3009.12915		1
3009.84448		1
3011.07129		1
3013.7373		1
3014.129		1
3014.5376		1
3014.90967		1
3015.81152		1
3015.918		1
3015.98		1
3016.00781		1
3016.149		1
3017.756		1
3017.78735		1
3018.00757		1
3018.01147		1
3018.34		1
3019.42944		1
3020.33154		1
3020.33667		1
3020.59741		1
3020.98413		1
3021.50928		1
3021.705		1
3021.953		1
3022.77026		1
3023.60425		1
3023.68262		1
3023.98657		1
3024.68677		1
3024.774		1
3024.85229		1
3025.3623		1
3025.51416		1
3026.97583		1
3027.829		1
3027.91016		1
3028.17188		1
3028.56421		1
3029.22314		1
3030.02466		1
3030.70728		1
3031.90063		1
3032.34937		1
3032.43066		1
3032.6687		1
3032.97168		1
3033.37061		1
3033.47559		1
3034.77441		1
3035.11768		1
3036.06714		1
3036.12549		1
3036.44971		1
3036.70532		1
3037.04443		1
3037.15918		1
3037.199		1
3037.4314		1
3037.81079		1
3038.05786		1
3038.69922		1
3038.8606		1
3039.007		1
3039.266		1
3039.331		1
3040.15356		1
3040.62915		1
3041.36841		1
3041.7522		1
3041.90454		1
3042.08618		1
3042.75		1
3042.96973		1
3043.74976		1
3044.26782		1
3044.527		1
3044.93066		1
3045.15015		1
3045.839		1
3046.05469		1
3046.057		1
3046.49243		1
3046.55078		1
3046.80835		1
3047.06421		1
3047.788		1
3047.83862		1
3048.067		1
3048.21313		1
3048.404		1
3048.74243		1
3048.9873		1
3049.31177		1
3049.613		1
3049.66919		1
3049.82031		1
3050.075		1
3050.309		1
3050.55615		1
3050.651		1
3051.162		1
3052.10449		1
3052.35571		1
3052.41162		1
3052.48682		1
3052.79688		1
3052.87866		1
3053.064		1
3053.12085		1
3053.14575		1
3053.176		1
3053.23267		1
3053.794		1
3053.91357		1
3054.03271		1
3055.09937		1
3055.1626		1
3055.552		1
3055.99146		1
3056.04688		1
3056.111		1
3057.29785		1
3057.67651		1
3057.78369		1
3057.85376		1
3057.93335		1
3057.955		1
3058.53955		1
3058.56836		1
3058.85		1
3059.527		1
3059.74316		1
3059.75317		1
3059.92334		1
3060.49048		1
3060.57153		1
3060.84424		1
3061.21		1
3061.33423		1
3061.86328		1
3061.92163		1
3062.40747		1
3062.44946		1
3062.56836		1
3062.63184		1
3063.039		1
3063.12378		1
3063.12744		1
3063.27051		1
3063.306		1
3063.30933		1
3063.55786		1
3064.41162		1
3064.8562		1
3065.24536		1
3065.59448		1
3065.707		1
3065.82617		1
3065.879		1
3066.023		1
3066.09058		1
3066.31055		1
3066.8667		1
3066.867		1
3067.11646		1
3067.18433		1
3067.27271		1
3067.55322		1
3067.73828		1
3068.169		1
3068.19824		1
3068.51855		1
3068.6665		1
3068.75684		1
3069.00977		1
3069.1687		1
3069.22974		1
3069.38184		1
3070.25122		1
3070.40015		1
3070.47729		1
3070.56226		1
3070.8		1
3070.84961		1
3071.13818		1
3071.38232		1
3071.464		1
3071.614		1
3071.64355		1
3071.95874		1
3071.962		1
3072.64453		1
3072.64917		1
3072.733		1
3072.75342		1
3072.84814		1
3072.92847		1
3072.9895		1
3072.99341		1
3073.11938		1
3073.34253		1
3073.39014		1
3073.39258		1
3073.47876		1
3073.60522		1
3073.75537		1
3073.87817		1
3074.32129		1
3074.355		1
3074.77271		1
3074.81		1
3076.14136		1
3076.22168		1
3076.33276		1
3076.70337		1
3076.87158		1
3076.956		1
3077.03247		1
3077.09058		1
3077.14941		1
3077.27832		1
3077.521		1
3077.628		1
3077.88159		1
3077.92139		1
3077.936		1
3078.47583		1
3078.52441		1
3078.74658		1
3078.794		1
3078.87476		1
3078.97754		1
3079.858		1
3080.306		1
3080.596		1
3080.8457		1
3080.943		1
3080.9707		1
3080.97241		1
3081.43		1
3081.73584		1
3081.81641		1
3082.65161		1
3082.78882		1
3082.893		1
3082.98828		1
3083.24976		1
3083.25146		1
3083.30859		1
3083.30933		1
3083.31348		1
3083.39917		1
3083.40723		1
3083.95313		1
3084.06836		1
3084.13647		1
3084.15381		1
3084.19849		1
3084.24976		1
3084.61353		1
3084.88379		1
3084.98047		1
3085.03613		1
3085.061		1
3085.17578		1
3085.34863		1
3085.528		1
3085.574		1
3085.96362		1
3085.982		1
3086.88037		1
3087.28931		1
3087.34424		1
3087.36475		1
3087.48633		1
3087.622		1
3087.69824		1
3088.00781		1
3088.22949		1
3088.25562		1
3088.3623		1
3088.47827		1
3088.57422		1
3088.86841		1
3088.887		1
3088.94287		1
3089.044		1
3089.12231		1
3089.24683		1
3089.37134		1
3089.53418		1
3089.56348		1
3089.67383		1
3090.10571		1
3090.11963		1
3090.403		1
3090.57446		1
3090.97632		1
3091.68555		1
3091.71436		1
3091.72388		1
3092.08643		1
3092.10034		1
3092.25562		1
3092.27344		1
3092.37451		1
3092.396		1
3092.442		1
3092.79932		1
3092.84375		1
3093.54126		1
3093.80127		1
3093.80322		1
3094.09521		1
3094.292		1
3094.50464		1
3094.68286		1
3094.775		1
3094.83179		1
3095.22144		1
3095.23926		1
3095.32617		1
3095.37915		1
3095.48218		1
3095.74463		1
3096.09375		1
3096.45679		1
3096.69873		1
3097.18042		1
3097.27832		1
3097.48169		1
3097.66187		1
3097.679		1
3097.71851		1
3097.8916		1
3097.90161		1
3098.222		1
3098.228		1
3098.34839		1
3098.56226		1
3098.584		1
3098.92017		1
3098.97		1
3098.99731		1
3099.01855		1
3099.27222		1
3099.664		1
3099.891		1
3099.90063		1
3099.93042		1
3100.05737		1
3100.41138		1
3100.536		1
3100.66724		1
3100.68213		1
3100.7644		1
3100.82861		1
3101.02661		1
3101.09448		1
3101.134		1
3101.83521		1
3101.93384		1
3101.963		1
3102.17651		1
3102.228		1
3102.3916		1
3102.6394		1
3102.838		1
3102.86621		1
3102.96533		1
3102.98779		1
3103.05078		1
3103.29126		1
3103.5083		1
3103.536		1
3103.68286		1
3104.04736		1
3104.08374		1
3104.105		1
3104.11523		1
3104.301		1
3104.64185		1
3104.73486		1
3104.744		1
3104.845		1
3104.933		1
3105.00244		1
3105.01685		1
3105.25		1
3105.479		1
3105.48975		1
3105.55127		1
3105.67139		1
3105.78979		1
3105.96216		1
3105.97119		1
3106.05127		1
3106.165		1
3106.384		1
3106.43652		1
3106.55347		1
3106.727		1
3106.91284		1
3107.07739		1
3107.117		1
3107.17065		1
3107.26221		1
3107.28247		1
3107.37964		1
3107.39771		1
3107.60767		1
3107.82983		1
3107.91016		1
3107.93213		1
3107.944		1
3108.099		1
3108.10449		1
3108.119		1
3108.21631		1
3108.33862		1
3108.608		1
3108.79224		1
3108.99829		1
3109.08887		1
3109.0918		1
3109.09863		1
3109.13574		1
3109.25537		1
3109.26563		1
3109.28027		1
3109.29419		1
3109.452		1
3109.49927		1
3109.54346		1
3109.65649		1
3109.71948		1
3109.77856		1
3110.16235		1
3110.23926		1
3110.38623		1
3110.48047		1
3110.60156		1
3110.67065		1
3110.767		1
3110.977		1
3111.16113		1
3111.60962		1
3111.65576		1
3111.69287		1
3111.741		1
3111.855		1
3111.97		1
3112.0874		1
3112.1		1
3112.14331		1
3112.22046		1
3112.43384		1
3112.55054		1
3112.62866		1
3112.69385		1
3112.78467		1
3112.826		1
3112.86816		1
3112.90381		1
3113.17529		1
3113.192		1
3113.19824		1
3113.29468		1
3113.29883		1
3113.33521		1
3113.34985		1
3113.47314		1
3113.57642		1
3113.67236		1
3113.7312		1
3113.77026		1
3113.99829		1
3114.01587		1
3114.0354		1
3114.30786		1
3114.337		1
3114.48755		1
3114.57056		1
3114.60254		1
3114.60669		1
3114.84521		1
3115.012		1
3115.0957		1
3115.13062		1
3115.148		1
3115.16455		1
3115.21069		1
3115.2395		1
3115.4856		1
3115.589		1
3115.738		1
3115.74731		1
3115.91919		1
3115.93066		1
3116.046		1
3116.24634		1
3116.46167		1
3116.55664		1
3116.62817		1
3116.668		1
3116.69727		1
3116.79956		1
3116.825		1
3116.91748		1
3116.95068		1
3117.005		1
3117.14941		1
3117.33472		1
3117.34839		1
3117.48022		1
3117.56372		1
3117.87842		1
3117.88232		1
3117.88354		1
3117.95972		1
3118.01929		1
3118.038		1
3118.09619		1
3118.1167		1
3118.20972		1
3118.29517		1
3118.53662		1
3118.588		1
3118.59375		1
3118.77319		1
3118.80518		1
3118.80664		1
3118.83228		1
3118.83545		1
3118.86133		1
3118.88354		1
3118.91187		1
3118.9292		1
3119.14673		1
3119.21313		1
3119.34888		1
3119.6665		1
3119.71631		1
3119.76074		1
3119.79517		1
3119.81079		1
3119.89722		1
3119.995		1
3120.07959		1
3120.147		1
3120.16553		1
3120.24487		1
3120.28662		1
3120.297		1
3120.34937		1
3120.427		1
3120.48413		1
3120.51367		1
3120.58447		1
3120.79		1
3120.97485		1
3121.111		1
3121.119		1
3121.20386		1
3121.24219		1
3121.30762		1
3121.30981		1
3121.339		1
3121.419		1
3121.48486		1
3121.53027		1
3121.61133		1
3121.6123		1
3121.6416		1
3121.67114		1
3121.67236		1
3121.74048		1
3121.773		1
3121.817		1
3121.85278		1
3122.11719		1
3122.168		1
3122.27124		1
3122.30835		1
3122.35522		1
3122.3562		1
3122.49951		1
3122.76538		1
3122.93213		1
3123.01587		1
3123.078		1
3123.10571		1
3123.283		1
3123.31079		1
3123.41479		1
3123.697		1
3123.748		1
3123.80322		1
3123.88257		1
3124.00244		1
3124.09058		1
3124.119		1
3124.20654		1
3124.22754		1
3124.29321		1
3124.44043		1
3124.44751		1
3124.57813		1
3124.5835		1
3124.59619		1
3124.60962		1
3124.69873		1
3124.71265		1
3124.72583		1
3124.90137		1
3125.01367		1
3125.06421		1
3125.112		1
3125.217		1
3125.31079		1
3125.408		1
3125.60083		1
3125.60474		1
3125.658		1
3125.77856		1
3125.853		1
3125.962		1
3126.00122		1
3126.115		1
3126.124		1
3126.34473		1
3126.40454		1
3126.579		1
3126.76318		1
3126.89136		1
3126.894		1
3126.944		1
3126.987		1
3127.163		1
3127.20386		1
3127.33374		1
3127.384		1
3127.49585		1
3127.55249		1
3127.573		1
3127.63818		1
3127.692		1
3127.81763		1
3127.83765		1
3127.96362		1
3127.98218		1
3128.09961		1
3128.27173		1
3128.66		1
3128.85718		1
3128.93262		1
3128.93579		1
3129.10547		1
3129.20117		1
3129.41626		1
3129.43628		1
3129.52344		1
3129.55737		1
3129.56616		1
3129.62817		1
3129.63013		1
3129.74585		1
3129.83936		1
3129.86865		1
3129.89136		1
3130.09351		1
3130.27881		1
3130.37573		1
3130.43481		1
3130.469		1
3130.66138		1
3130.69556		1
3130.70386		1
3130.70728		1
3131.0354		1
3131.302		1
3131.48145		1
3131.67		1
3131.68042		1
3131.77686		1
3131.78979		1
3131.83569		1
3131.929		1
3131.9502		1
3131.97656		1
3132.14429		1
3132.268		1
3132.482		1
3132.51343		1
3132.59131		1
3132.59619		1
3132.701		1
3132.7627		1
3132.76416		1
3132.78638		1
3132.78955		1
3132.968		1
3133.07935		1
3133.1377		1
3133.20728		1
3133.41016		1
3133.49951		1
3133.51733		1
3133.58667		1
3133.615		1
3133.64087		1
3133.746		1
3133.917		1
3134.01514		1
3134.06445		1
3134.188		1
3134.218		1
3134.22778		1
3134.277		1
3134.283		1
3134.519		1
3134.533		1
3134.69482		1
3134.7		1
3134.73364		1
3134.73779		1
3134.78125		1
3135.0166		1
3135.05078		1
3135.091		1
3135.11475		1
3135.23242		1
3135.41553		1
3135.436		1
3135.48022		1
3135.62646		1
3135.677		1
3135.682		1
3135.76855		1
3135.76929		1
3135.86572		1
3135.90283		1
3136.25439		1
3136.264		1
3136.296		1
3136.34131		1
3136.51514		1
3136.54053		1
3136.7356		1
3136.785		1
3136.79883		1
3136.80029		1
3136.83936		1
3136.90137		1
3136.9812		1
3137.00952		1
3137.11743		1
3137.1377		1
3137.13965		1
3137.16675		1
3137.26636		1
3137.314		1
3137.37524		1
3137.47168		1
3137.578		1
3137.76074		1
3137.84		1
3137.845		1
3137.98242		1
3137.9895		1
3138.03		1
3138.10059		1
3138.116		1
3138.13477		1
3138.25562		1
3138.32471		1
3138.33374		1
3138.3584		1
3138.37524		1
3138.58447		1
3138.60986		1
3138.71069		1
3138.78833		1
3138.832		1
3138.84277		1
3138.90723		1
3138.92065		1
3138.96167		1
3138.98462		1
3138.98779		1
3139.00049		1
3139.04932		1
3139.068		1
3139.088		1
3139.15015		1
3139.17456		1
3139.22852		1
3139.23975		1
3139.249		1
3139.25977		1
3139.28687		1
3139.29517		1
3139.30957		1
3139.43628		1
3139.48926		1
3139.657		1
3139.81958		1
3139.85278		1
3140.00342		1
3140.058		1
3140.141		1
3140.1416		1
3140.19775		1
3140.2583		1
3140.32642		1
3140.33228		1
3140.411		1
3140.456		1
3140.46948		1
3140.484		1
3140.54663		1
3140.648		1
3140.75879		1
3140.9104		1
3141.02246		1
3141.04443		1
3141.10742		1
3141.138		1
3141.19458		1
3141.28223		1
3141.29688		1
3141.31641		1
3141.385		1
3141.39		1
3141.41016		1
3141.41943		1
3141.45117		1
3141.45483		1
3141.499		1
3141.51221		1
3141.54272		1
3141.62524		1
3141.62866		1
3141.63159		1
3141.73218		1
3141.9563		1
3142.0127		1
3142.15015		1
3142.24438		1
3142.3042		1
3142.54272		1
3142.657		1
3142.693		1
3142.7644		1
3142.88013		1
3142.9436		1
3143.08179		1
3143.28979		1
3143.33325		1
3143.3457		1
3143.649		1
3143.717		1
3143.75537		1
3143.822		1
3143.85425		1
3143.87866		1
3143.932		1
3143.94653		1
3143.97583		1
3144.00415		1
3144.08936		1
3144.12622		1
3144.18457		1
3144.267		1
3144.27075		1
3144.273		1
3144.306		1
3144.50977		1
3144.5127		1
3144.55566		1
3144.58521		1
3144.619		1
3144.62646		1
3144.86255		1
3144.91846		1
3144.96362		1
3145.09668		1
3145.166		1
3145.23071		1
3145.24756		1
3145.301		1
3145.32		1
3145.33154		1
3145.354		1
3145.368		1
3145.40845		1
3145.46216		1
3145.54834		1
3145.56079		1
3145.673		1
3145.75171		1
3145.79053		1
3145.807		1
3145.922		1
3145.92676		1
3145.98657		1
3146.01318		1
3146.02222		1
3146.0415		1
3146.079		1
3146.161		1
3146.18286		1
3146.38013		1
3146.454		1
3146.46167		1
3146.50342		1
3146.58569		1
3146.68384		1
3146.86035		1
3147.0647		1
3147.11353		1
3147.199		1
3147.22314		1
3147.25146		1
3147.29248		1
3147.347		1
3147.393		1
3147.58		1
3147.64575		1
3147.73877		1
3147.82251		1
3147.88232		1
3147.916		1
3147.9895		1
3148.074		1
3148.17383		1
3148.24829		1
3148.33228		1
3148.36328		1
3148.41357		1
3148.42285		1
3148.55957		1
3148.57642		1
3148.61133		1
3148.61353		1
3148.635		1
3148.70679		1
3148.84		1
3148.86743		1
3148.905		1
3148.9165		1
3148.97241		1
3148.97534		1
3149.02026		1
3149.022		1
3149.04272		1
3149.07		1
3149.1123		1
3149.1272		1
3149.146		1
3149.32275		1
3149.39868		1
3149.45581		1
3149.47339		1
3149.55615		1
3149.66772		1
3149.79248		1
3149.82227		1
3149.84644		1
3150.08276		1
3150.094		1
3150.145		1
3150.196		1
3150.20068		1
3150.212		1
3150.25073		1
3150.30542		1
3150.42261		1
3150.44287		1
3150.45776		1
3150.56714		1
3150.60327		1
3150.62354		1
3150.72388		1
3150.73462		1
3150.7478		1
3150.86426		1
3150.88647		1
3150.89746		1
3150.90967		1
3150.91968		1
3150.96362		1
3150.972		1
3151.021		1
3151.02344		1
3151.02734		1
3151.03345		1
3151.12158		1
3151.298		1
3151.32446		1
3151.32544		1
3151.32764		1
3151.45581		1
3151.47388		1
3151.552		1
3151.55737		1
3151.575		1
3151.6853		1
3151.756		1
3151.84033		1
3151.85815		1
3151.869		1
3151.905		1
3151.919		1
3151.96582		1
3151.97		1
3152.02026		1
3152.02783		1
3152.035		1
3152.16943		1
3152.19824		1
3152.22974		1
3152.231		1
3152.23682		1
3152.2915		1
3152.37		1
3152.47021		1
3152.544		1
3152.58472		1
3152.76025		1
3152.764		1
3152.841		1
3152.85449		1
3152.90649		1
3152.954		1
3152.962		1
3153.02661		1
3153.125		1
3153.14966		1
3153.18262		1
3153.198		1
3153.20215		1
3153.30225		1
3153.33936		1
3153.445		1
3153.496		1
3153.52271		1
3153.63062		1
3153.67334		1
3153.69043		1
3153.72534		1
3153.72632		1
3153.846		1
3153.86646		1
3153.8772		1
3153.98438		1
3154.0686		1
3154.141		1
3154.202		1
3154.30762		1
3154.33179		1
3154.34473		1
3154.427		1
3154.45947		1
3154.51685		1
3154.52075		1
3154.59888		1
3154.61719		1
3154.67017		1
3154.6814		1
3154.68921		1
3154.72534		1
3154.81641		1
3154.88525		1
3154.982		1
3154.99438		1
3155.00635		1
3155.024		1
3155.04517		1
3155.08154		1
3155.15845		1
3155.1665		1
3155.17944		1
3155.22754		1
3155.26025		1
3155.37378		1
3155.71362		1
3155.74829		1
3155.88086		1
3155.897		1
3156.01831		1
3156.03979		1
3156.053		1
3156.06128		1
3156.10254		1
3156.106		1
3156.11084		1
3156.15		1
3156.26123		1
3156.273		1
3156.28613		1
3156.346		1
3156.357		1
3156.5498		1
3156.5647		1
3156.574		1
3156.67725		1
3156.69482		1
3156.71851		1
3156.73877		1
3156.748		1
3156.754		1
3156.76318		1
3156.766		1
3156.79028		1
3156.834		1
3156.93652		1
3156.953		1
3156.98315		1
3156.9834		1
3157.01733		1
3157.0188		1
3157.09766		1
3157.12354		1
3157.1792		1
3157.20557		1
3157.21875		1
3157.221		1
3157.24048		1
3157.31323		1
3157.32935		1
3157.34058		1
3157.342		1
3157.4458		1
3157.46167		1
3157.59521		1
3157.73755		1
3157.87427		1
3157.87524		1
3157.946		1
3157.96753		1
3158.02441		1
3158.046		1
3158.04663		1
3158.07739		1
3158.14282		1
3158.227		1
3158.24023		1
3158.26147		1
3158.29541		1
3158.30664		1
3158.31152		1
3158.3667		1
3158.40869		1
3158.43213		1
3158.47168		1
3158.48486		1
3158.59985		1
3158.61377		1
3158.631		1
3158.69971		1
3158.73218		1
3158.76		1
3158.78931		1
3158.80127		1
3158.86182		1
3158.918		1
3159.03467		1
3159.061		1
3159.11768		1
3159.14282		1
3159.16846		1
3159.19019		1
3159.28052		1
3159.30664		1
3159.307		1
3159.34448		1
3159.40649		1
3159.47363		1
3159.54272		1
3159.54272		1
3159.71167		1
3159.72876		1
3159.78271		1
3159.85425		1
3159.85815		1
3159.896		1
3159.89673		1
3159.94434		1
3160.00146		1
3160.03784		1
3160.05981		1
3160.078		1
3160.18359		1
3160.194		1
3160.30469		1
3160.34985		1
3160.36987		1
3160.463		1
3160.49878		1
3160.669		1
3160.673		1
3160.815		1
3160.824		1
3160.88721		1
3160.94629		1
3161.01		1
3161.056		1
3161.05957		1
3161.16455		1
3161.248		1
3161.30176		1
3161.3147		1
3161.36377		1
3161.413		1
3161.50879		1
3161.511		1
3161.52124		1
3161.52832		1
3161.60522		1
3161.66772		1
3161.70947		1
3161.817		1
3161.853		1
3161.87939		1
3161.9043		1
3161.9314		1
3161.95435		1
3162.01685		1
3162.06641		1
3162.06738		1
3162.199		1
3162.23535		1
3162.292		1
3162.374		1
3162.46		1
3162.51538		1
3162.55615		1
3162.598		1
3162.60815		1
3162.67017		1
3162.81738		1
3162.84277		1
3162.86255		1
3162.89		1
3162.91162		1
3162.9165		1
3163.029		1
3163.12183		1
3163.192		1
3163.21851		1
3163.38086		1
3163.43872		1
3163.491		1
3163.495		1
3163.52759		1
3163.55469		1
3163.60376		1
3163.623		1
3163.667		1
3163.68945		1
3163.82935		1
3163.907		1
3164.08765		1
3164.10278		1
3164.15283		1
3164.24146		1
3164.30176		1
3164.309		1
3164.32446		1
3164.34839		1
3164.391		1
3164.41748		1
3164.457		1
3164.52173		1
3164.528		1
3164.62451		1
3164.63721		1
3164.68262		1
3164.78271		1
3164.876		1
3164.88525		1
3165.03442		1
3165.045		1
3165.06		1
3165.07373		1
3165.098		1
3165.10864		1
3165.21777		1
3165.27417		1
3165.32178		1
3165.35254		1
3165.38		1
3165.40234		1
3165.44653		1
3165.462		1
3165.51416		1
3165.53564		1
3165.66919		1
3165.707		1
3165.836		1
3165.852		1
3165.87		1
3165.89648		1
3165.99146		1
3166.01733		1
3166.02124		1
3166.06714		1
3166.17773		1
3166.24365		1
3166.27222		1
3166.30859		1
3166.34277		1
3166.351		1
3166.364		1
3166.42334		1
3166.44336		1
3166.45142		1
3166.609		1
3166.6936		1
3166.74438		1
3166.80713		1
3166.87671		1
3166.89282		1
3166.93945		1
3166.96655		1
3167.01221		1
3167.05029		1
3167.098		1
3167.16724		1
3167.18774		1
3167.19653		1
3167.206		1
3167.23364		1
3167.33667		1
3167.34668		1
3167.39722		1
3167.47119		1
3167.473		1
3167.57568		1
3167.57813		1
3167.74365		1
3167.77319		1
3167.78613		1
3167.87158		1
3167.8855		1
3167.88647		1
3167.98828		1
3168.07324		1
3168.08276		1
3168.11841		1
3168.12354		1
3168.1687		1
3168.17944		1
3168.19458		1
3168.31226		1
3168.343		1
3168.40454		1
3168.41846		1
3168.43457		1
3168.57275		1
3168.7334		1
3168.74487		1
3168.76563		1
3168.788		1
3168.8833		1
3168.89		1
3168.922		1
3168.98584		1
3169		1
3169.00757		1
3169.009		1
3169.08447		1
3169.10376		1
3169.11572		1
3169.164		1
3169.198		1
3169.24487		1
3169.27026		1
3169.31543		1
3169.32031		1
3169.32983		1
3169.39429		1
3169.54028		1
3169.56128		1
3169.623		1
3169.626		1
3169.63477		1
3169.682		1
3169.7002		1
3169.87256		1
3169.898		1
3170.085		1
3170.08643		1
3170.08716		1
3170.08862		1
3170.09253		1
3170.12646		1
3170.1333		1
3170.17554		1
3170.19458		1
3170.21729		1
3170.22681		1
3170.3396		1
3170.50024		1
3170.52637		1
3170.55322		1
3170.60449		1
3170.60645		1
3170.669		1
3170.679		1
3170.68628		1
3170.728		1
3170.72974		1
3170.73657		1
3170.79272		1
3170.793		1
3170.889		1
3170.894		1
3170.99414		1
3171.00171		1
3171.02759		1
3171.03516		1
3171.0376		1
3171.1228		1
3171.143		1
3171.1748		1
3171.24316		1
3171.32471		1
3171.35229		1
3171.35547		1
3171.366		1
3171.383		1
3171.48853		1
3171.59521		1
3171.65112		1
3171.72339		1
3171.72437		1
3171.73755		1
3171.82715		1
3171.85181		1
3171.86523		1
3171.91724		1
3171.92188		1
3171.923		1
3171.94019		1
3172.05371		1
3172.08862		1
3172.103		1
3172.221		1
3172.42773		1
3172.4873		1
3172.5647		1
3172.60767		1
3172.67065		1
3172.703		1
3172.86084		1
3172.86182		1
3172.87939		1
3172.95361		1
3173.02075		1
3173.026		1
3173.04639		1
3173.0708		1
3173.13		1
3173.17627		1
3173.18164		1
3173.21484		1
3173.25586		1
3173.298		1
3173.30054		1
3173.301		1
3173.365		1
3173.38867		1
3173.47485		1
3173.48779		1
3173.59326		1
3173.59814		1
3173.64844		1
3173.69873		1
3173.70361		1
3173.744		1
3173.86133		1
3173.87427		1
3173.8772		1
3173.883		1
3173.92114		1
3173.92188		1
3173.95166		1
3173.95264		1
3174.00024		1
3174.00513		1
3174.071		1
3174.108		1
3174.133		1
3174.18457		1
3174.20532		1
3174.21631		1
3174.25		1
3174.25781		1
3174.27734		1
3174.29		1
3174.30542		1
3174.31152		1
3174.31519		1
3174.32349		1
3174.3728		1
3174.3833		1
3174.395		1
3174.39917		1
3174.40015		1
3174.44287		1
3174.52466		1
3174.62573		1
3174.628		1
3174.636		1
3174.68677		1
3174.71582		1
3174.72241		1
3174.7478		1
3174.77		1
3174.792		1
3174.82251		1
3174.833		1
3174.83569		1
3174.853		1
3174.90283		1
3174.90356		1
3175.03		1
3175.06665		1
3175.09155		1
3175.10083		1
3175.1062		1
3175.167		1
3175.21387		1
3175.25562		1
3175.28369		1
3175.2915		1
3175.31421		1
3175.32153		1
3175.32227		1
3175.37817		1
3175.42725		1
3175.45386		1
3175.52612		1
3175.56323		1
3175.57544		1
3175.596		1
3175.605		1
3175.639		1
3175.66968		1
3175.67358		1
3175.68726		1
3175.69263		1
3175.69971		1
3175.77124		1
3175.85571		1
3175.85864		1
3175.932		1
3175.94336		1
3175.946		1
3175.95313		1
3175.96558		1
3175.984		1
3176.00562		1
3176.05835		1
3176.23169		1
3176.27759		1
3176.30444		1
3176.40137		1
3176.45313		1
3176.46582		1
3176.50928		1
3176.51416		1
3176.5354		1
3176.57935		1
3176.59058		1
3176.64014		1
3176.683		1
3176.695		1
3176.71313		1
3176.7312		1
3176.736		1
3176.771		1
3176.78418		1
3176.80078		1
3176.80469		1
3176.81152		1
3176.866		1
3176.86719		1
3176.88062		1
3176.91821		1
3176.95776		1
3176.979		1
3177.002		1
3177.08521		1
3177.09155		1
3177.15747		1
3177.181		1
3177.23755		1
3177.251		1
3177.29321		1
3177.32324		1
3177.376		1
3177.391		1
3177.42529		1
3177.44653		1
3177.50439		1
3177.5127		1
3177.57471		1
3177.59082		1
3177.597		1
3177.61		1
3177.649		1
3177.65674		1
3177.74048		1
3177.758		1
3177.782		1
3177.78369		1
3177.812		1
3177.83228		1
3177.84473		1
3177.84546		1
3177.86035		1
3177.865		1
3178.0127		1
3178.044		1
3178.05957		1
3178.11475		1
3178.19971		1
3178.214		1
3178.21973		1
3178.23169		1
3178.256		1
3178.27		1
3178.3042		1
3178.48071		1
3178.48145		1
3178.48877		1
3178.49951		1
3178.53052		1
3178.615		1
3178.61914		1
3178.63672		1
3178.65332		1
3178.754		1
3178.795		1
3178.816		1
3178.995		1
3179.06787		1
3179.074		1
3179.11377		1
3179.14551		1
3179.16064		1
3179.16455		1
3179.22925		1
3179.24121		1
3179.29883		1
3179.4165		1
3179.42236		1
3179.43726		1
3179.46387		1
3179.49756		1
3179.52661		1
3179.58032		1
3179.62256		1
3179.70166		1
3179.75732		1
3179.81055		1
3179.856		1
3179.895		1
3179.91626		1
3179.9856		1
3179.9978		1
3180.04688		1
3180.18457		1
3180.30518		1
3180.32837		1
3180.33618		1
3180.37573		1
3180.434		1
3180.44067		1
3180.538		1
3180.54883		1
3180.55029		1
3180.553		1
3180.59		1
3180.66357		1
3180.72681		1
3180.7334		1
3180.766		1
3180.81763		1
3180.87158		1
3180.88867		1
3180.94165		1
3180.96948		1
3181.00122		1
3181.006		1
3181.02148		1
3181.046		1
3181.11084		1
3181.121		1
3181.15625		1
3181.18164		1
3181.235		1
3181.23633		1
3181.24463		1
3181.33887		1
3181.36084		1
3181.42651		1
3181.44043		1
3181.49463		1
3181.521		1
3181.56787		1
3181.60229		1
3181.60254		1
3181.63281		1
3181.67456		1
3181.72217		1
3181.76318		1
3181.92822		1
3182.02368		1
3182.02637		1
3182.03076		1
3182.05542		1
3182.07861		1
3182.116		1
3182.122		1
3182.18823		1
3182.283		1
3182.31079		1
3182.31519		1
3182.32251		1
3182.36743		1
3182.40186		1
3182.41455		1
3182.43555		1
3182.47241		1
3182.48633		1
3182.492		1
3182.556		1
3182.57153		1
3182.57227		1
3182.59155		1
3182.63013		1
3182.638		1
3182.6604		1
3182.683		1
3182.735		1
3182.75122		1
3182.78955		1
3182.79517		1
3182.84521		1
3182.87524		1
3182.888		1
3182.95264		1
3182.95654		1
3182.973		1
3183.04614		1
3183.05933		1
3183.08472		1
3183.18579		1
3183.19678		1
3183.24976		1
3183.256		1
3183.263		1
3183.27563		1
3183.35327		1
3183.37231		1
3183.39429		1
3183.41553		1
3183.46118		1
3183.46265		1
3183.488		1
3183.50879		1
3183.52832		1
3183.55615		1
3183.607		1
3183.6333		1
3183.66675		1
3183.782		1
3183.795		1
3183.904		1
3183.94067		1
3183.96265		1
3183.97461		1
3183.97778		1
3183.989		1
3184.02368		1
3184.04956		1
3184.05981		1
3184.10449		1
3184.11328		1
3184.186		1
3184.2356		1
3184.243		1
3184.318		1
3184.422		1
3184.443		1
3184.444		1
3184.64819		1
3184.64941		1
3184.7002		1
3184.74683		1
3184.8		1
3184.861		1
3184.87		1
3184.87451		1
3184.89355		1
3184.899		1
3184.9043		1
3184.99414		1
3185.00439		1
3185.044		1
3185.046		1
3185.05444		1
3185.06738		1
3185.08716		1
3185.094		1
3185.104		1
3185.10815		1
3185.198		1
3185.199		1
3185.2356		1
3185.25513		1
3185.31177		1
3185.366		1
3185.36743		1
3185.40161		1
3185.45435		1
3185.60986		1
3185.63379		1
3185.64868		1
3185.65454		1
3185.79614		1
3185.80225		1
3185.8457		1
3185.89673		1
3185.9126		1
3186.02319		1
3186.02686		1
3186.04883		1
3186.138		1
3186.16968		1
3186.20728		1
3186.23267		1
3186.25049		1
3186.26221		1
3186.27441		1
3186.28467		1
3186.36353		1
3186.42578		1
3186.45947		1
3186.59863		1
3186.613		1
3186.651		1
3186.67285		1
3186.68628		1
3186.80469		1
3186.813		1
3186.825		1
3186.837		1
3186.85449		1
3186.86816		1
3186.87451		1
3186.88721		1
3186.90942		1
3186.95215		1
3186.99121		1
3186.99731		1
3187.005		1
3187.05859		1
3187.123		1
3187.1333		1
3187.22559		1
3187.23926		1
3187.24536		1
3187.27319		1
3187.30029		1
3187.35913		1
3187.38159		1
3187.43237		1
3187.43481		1
3187.48		1
3187.50513		1
3187.518		1
3187.58984		1
3187.61646		1
3187.63379		1
3187.64355		1
3187.6582		1
3187.66577		1
3187.691		1
3187.7356		1
3187.75317		1
3187.82617		1
3187.832		1
3187.8562		1
3187.89233		1
3187.91675		1
3187.96826		1
3187.98657		1
3187.99854		1
3188.02686		1
3188.061		1
3188.12817		1
3188.14819		1
3188.17456		1
3188.19336		1
3188.2998		1
3188.30859		1
3188.32813		1
3188.346		1
3188.34888		1
3188.35669		1
3188.397		1
3188.42163		1
3188.45483		1
3188.49536		1
3188.508		1
3188.5813		1
3188.585		1
3188.59082		1
3188.692		1
3188.69629		1
3188.71826		1
3188.781		1
3188.85059		1
3188.865		1
3188.87451		1
3188.96729		1
3188.985		1
3189.0188		1
3189.02856		1
3189.03125		1
3189.05225		1
3189.0752		1
3189.106		1
3189.136		1
3189.15063		1
3189.2832		1
3189.334		1
3189.34644		1
3189.36987		1
[truncated: 15,850 more rows]
