# Supplementary material for: A droplet digital PCR (ddPCR) assay to detect Helicoverpa armigera (Lepidoptera: Noctuidae) in bulk trap samples
Source: PLoS One. 2017 May 31;12(5):e0178704. doi: 10.1371/journal.pone.0178704 (PMC5451079; doi:10.1371/journal.pone.0178704)
Supplement: S5 Table — (ZIP) [file pone.0178704.s005.zip › H zea 27.csv]

Ch1 Amplitude	Ch2 Amplitude	Cluster
1162.79309		1
2797.83252		1
2803.99146		1
2811.39673		1
2821.17847		1
2830.70239		1
2831.36084		1
2833.14941		1
2840.7793		1
2848.229		1
2850.027		1
2861.043		1
2862.246		1
2862.82422		1
2866.16553		1
2868.803		1
2874.61841		1
2876.70825		1
2878.514		1
2881.60571		1
2883.1582		1
2884.37549		1
2888.19214		1
2888.59155		1
2888.66455		1
2889.83032		1
2891.58667		1
2892.98975		1
2893.1228		1
2893.87671		1
2895.02173		1
2895.26		1
2895.87231		1
2897.07715		1
2897.968		1
2898.65967		1
2900.85229		1
2901.76831		1
2904.742		1
2905.97583		1
2906.12622		1
2906.19287		1
2906.66748		1
2906.77246		1
2908.55933		1
2908.80957		1
2909.123		1
2909.17163		1
2912.73169		1
2912.7832		1
2912.82446		1
2912.87573		1
2913.72827		1
2914.03076		1
2915.02319		1
2916.72876		1
2917.381		1
2918.23877		1
2918.66577		1
2919.27441		1
2920.9397		1
2921.9353		1
2922.10547		1
2923.6958		1
2925.75317		1
2925.838		1
2926.87036		1
2927.216		1
2927.36865		1
2927.541		1
2928.12646		1
2929.04175		1
2929.411		1
2930.31934		1
2931.05469		1
2931.29932		1
2931.62256		1
2931.885		1
2932.555		1
2932.98584		1
2933.03223		1
2934.827		1
2935.1377		1
2936.70361		1
2936.713		1
2938.436		1
2938.74146		1
2938.814		1
2939.01416		1
2939.92017		1
2940.28076		1
2940.36475		1
2940.88013		1
2941.80347		1
2942.027		1
2942.24121		1
2942.92969		1
2943.27222		1
2943.70728		1
2943.8103		1
2944.724		1
2945.20776		1
2945.50757		1
2945.825		1
2945.87		1
2946.92236		1
2947.209		1
2947.34766		1
2947.56055		1
2948.66553		1
2949.544		1
2949.58032		1
2949.62915		1
2949.728		1
2949.77759		1
2950.05859		1
2950.098		1
2950.97144		1
2951.69287		1
2952.49951		1
2952.56885		1
2953.3125		1
2953.418		1
2953.59253		1
2954.39038		1
2954.66846		1
2954.85181		1
2954.86084		1
2955.1814		1
2955.27563		1
2955.44043		1
2956.028		1
2956.4436		1
2956.749		1
2957.20215		1
2957.57544		1
2958.20215		1
2959.29663		1
2959.785		1
2960.171		1
2960.37817		1
2960.87524		1
2961.06616		1
2961.52124		1
2962.03149		1
2962.092		1
2962.345		1
2963.89917		1
2964.6084		1
2964.71753		1
2964.9043		1
2965.15332		1
2965.17847		1
2965.4043		1
2965.81128		1
2966.14771		1
2966.328		1
2966.70068		1
2967.264		1
2967.38574		1
2967.55737		1
2968.058		1
2968.44824		1
2968.544		1
2969.106		1
2969.169		1
2969.49585		1
2969.612		1
2969.80371		1
2969.923		1
2970.09985		1
2970.59		1
2970.684		1
2970.73657		1
2970.892		1
2971.11377		1
2971.33569		1
2971.85474		1
2971.90137		1
2971.925		1
2971.989		1
2971.99023		1
2972.13232		1
2972.71021		1
2972.71265		1
2972.93628		1
2973.117		1
2973.74854		1
2974.01758		1
2974.12158		1
2974.176		1
2974.72144		1
2974.88232		1
2975.05664		1
2975.34668		1
2975.47119		1
2976.383		1
2976.64233		1
2976.75269		1
2977.028		1
2977.206		1
2978.05371		1
2978.154		1
2978.257		1
2978.437		1
2978.64258		1
2979.3186		1
2979.57373		1
2979.595		1
2979.82861		1
2980.39014		1
2980.71216		1
2981.071		1
2981.346		1
2981.74561		1
2981.93579		1
2981.94849		1
2981.968		1
2982.15576		1
2982.31738		1
2982.6958		1
2983.41333		1
2983.7063		1
2983.74487		1
2983.766		1
2984.21826		1
2984.52124		1
2984.53955		1
2984.642		1
2984.73022		1
2984.82031		1
2984.93726		1
2985.64185		1
2985.843		1
2986.19922		1
2986.252		1
2986.30029		1
2986.443		1
2986.87646		1
2986.87769		1
2987.168		1
2987.19775		1
2987.36377		1
2987.413		1
2987.8186		1
2988.0127		1
2988.14429		1
2988.43457		1
2988.62769		1
2988.96533		1
2989.272		1
2989.37939		1
2989.436		1
2990.20044		1
2990.63867		1
2990.73438		1
2990.83765		1
2991.07959		1
2991.692		1
2991.753		1
2991.86743		1
2991.916		1
2992.38086		1
2992.45532		1
2992.468		1
2992.50684		1
2992.8374		1
2992.919		1
2993.00586		1
2993.32568		1
2993.53247		1
2994.449		1
2994.5105		1
2994.77856		1
2995.14551		1
2995.16748		1
2995.173		1
2995.27466		1
2995.5625		1
2995.61182		1
2996.09155		1
2996.58057		1
2996.599		1
2996.63257		1
2996.86157		1
2996.94751		1
2997.14453		1
2998.234		1
2998.33716		1
2998.43677		1
2998.68628		1
2998.76123		1
2998.859		1
2998.961		1
2998.9834		1
2999.06055		1
2999.18848		1
2999.29272		1
3000.062		1
3000.08716		1
3000.41772		1
3000.447		1
3000.60327		1
3000.74658		1
3001.07935		1
3001.227		1
3001.661		1
3001.913		1
3002.22583		1
3002.43335		1
3002.68262		1
3002.76685		1
3002.839		1
3002.94263		1
3003.00073		1
3003.06885		1
3003.49829		1
3003.54834		1
3003.6853		1
3003.77661		1
3004.151		1
3004.16382		1
3004.2002		1
3004.32886		1
3004.61938		1
3004.81543		1
3004.84717		1
3004.85034		1
3004.8855		1
3005.06787		1
3005.301		1
3005.42334		1
3005.42456		1
3005.72559		1
3006.05957		1
3006.16943		1
3006.43872		1
3006.72949		1
3006.7373		1
3007.216		1
3007.29932		1
3007.36768		1
3007.43433		1
3007.90234		1
3007.93652		1
3008.13965		1
3008.14063		1
3008.41162		1
3008.43042		1
3008.44751		1
3009.01636		1
3009.048		1
3009.23877		1
3009.29126		1
3009.34448		1
3009.51514		1
3009.63721		1
3009.65381		1
3010.026		1
3010.52466		1
3010.73		1
3011.087		1
3011.148		1
3011.31348		1
3011.51733		1
3011.62573		1
3011.76221		1
3011.83643		1
3012.0083		1
3012.102		1
3012.12866		1
3012.271		1
3012.499		1
3012.54028		1
3012.70752		1
3012.7478		1
3012.91919		1
3012.92		1
3012.929		1
3013.201		1
3013.28638		1
3013.38062		1
3013.41333		1
3013.53516		1
3013.79834		1
3013.85449		1
3014.46143		1
3014.513		1
3014.58618		1
3014.66821		1
3014.905		1
3014.9707		1
3015.11548		1
3015.24072		1
3015.354		1
3015.36816		1
3015.48242		1
3015.61865		1
3015.76074		1
3015.98486		1
3015.9856		1
3016.00269		1
3016.007		1
3016.089		1
3016.30762		1
3016.537		1
3016.69873		1
3017.0127		1
3017.08423		1
3017.12085		1
3017.1582		1
3017.29785		1
3017.36353		1
3017.51123		1
3017.80542		1
3017.86987		1
3018.035		1
3018.21265		1
3018.53125		1
3018.60522		1
3018.67383		1
3018.74243		1
3019.13623		1
3019.1626		1
3019.334		1
3019.94751		1
3020.17334		1
3020.54028		1
3020.555		1
3020.64624		1
3020.8335		1
3020.91284		1
3021.07446		1
3021.162		1
3021.34717		1
3021.60181		1
3022.066		1
3022.23535		1
3022.237		1
3022.24048		1
3022.33154		1
3022.37939		1
3022.4458		1
3022.48755		1
3022.82764		1
3022.994		1
3023.051		1
3023.18359		1
3023.22778		1
3023.43774		1
3023.4895		1
3023.549		1
3023.78467		1
3023.8855		1
3024.10181		1
3024.58667		1
3024.90649		1
3024.99561		1
3025.142		1
3025.248		1
3025.36621		1
3025.47217		1
3025.84521		1
3025.8772		1
3026.03735		1
3026.10083		1
3026.19116		1
3026.39233		1
3026.62158		1
3027.151		1
3027.25513		1
3027.33228		1
3027.64331		1
3027.71021		1
3027.91016		1
3027.92114		1
3027.9646		1
3028.129		1
3028.29517		1
3028.39014		1
3028.67627		1
3028.72168		1
3028.8855		1
3028.93213		1
3029.00244		1
3029.02637		1
3029.074		1
3029.08765		1
3029.089		1
3029.10278		1
3029.26978		1
3029.60083		1
3029.6106		1
3029.654		1
3029.94238		1
3030.14185		1
3030.14917		1
3030.22925		1
3030.40649		1
3030.421		1
3030.44		1
3030.47266		1
3030.505		1
3030.50928		1
3030.54956		1
3030.622		1
3030.63916		1
3030.679		1
3030.7937		1
3030.81982		1
3030.873		1
3031.23633		1
3031.62866		1
3031.7124		1
3031.76831		1
3032.39087		1
3032.482		1
3032.65283		1
3032.67944		1
3032.68921		1
3032.696		1
3032.84033		1
3033.27734		1
3033.33032		1
3033.38916		1
3033.404		1
3033.49438		1
3033.50171		1
3033.62378		1
3033.68726		1
3033.802		1
3034.15845		1
3034.36133		1
3034.64429		1
3034.70117		1
3034.74023		1
3034.8457		1
3034.851		1
3035.60352		1
3035.71265		1
3035.72144		1
3035.757		1
3035.97681		1
3036.191		1
3036.286		1
3036.567		1
3036.728		1
3036.751		1
3036.80127		1
3036.982		1
3037.07129		1
3037.14844		1
3037.188		1
3037.294		1
3037.463		1
3037.475		1
3037.509		1
3037.53931		1
3037.55469		1
3037.57153		1
3037.76		1
3037.90015		1
3038.099		1
3038.30273		1
3038.36328		1
3038.39819		1
3038.44116		1
3038.87036		1
3038.87329		1
3038.96631		1
3039.0022		1
3039.097		1
3039.10278		1
3039.106		1
3039.36255		1
3039.59351		1
3039.60718		1
3039.84448		1
3039.93286		1
3039.9353		1
3040.01245		1
3040.14819		1
3040.17725		1
3040.20752		1
3040.21		1
3040.338		1
3040.575		1
3040.625		1
3040.973		1
3041.1438		1
3041.33057		1
3041.391		1
3041.413		1
3041.45142		1
3041.53467		1
3041.65039		1
3042.10425		1
3042.2		1
3042.3147		1
3042.36646		1
3042.37769		1
3042.486		1
3042.69067		1
3042.85278		1
3043.24023		1
3043.4187		1
3043.51147		1
3043.5293		1
3043.568		1
3043.60229		1
3043.62158		1
3043.808		1
3043.956		1
3043.97583		1
3044.11475		1
3044.12		1
3044.2168		1
3044.43		1
3044.65259		1
3044.67529		1
3044.783		1
3044.88086		1
3044.97021		1
3045.00952		1
3045.51563		1
3045.62329		1
3045.651		1
3045.725		1
3045.77075		1
3045.794		1
3045.84546		1
3046.04541		1
3046.13721		1
3046.15576		1
3046.16138		1
3046.37256		1
3046.50146		1
3046.5022		1
3046.6897		1
3047.095		1
3047.108		1
3047.29443		1
3047.45923		1
3047.61523		1
3047.63452		1
3047.646		1
3047.672		1
3047.766		1
3047.837		1
3047.889		1
3048.17236		1
3048.36		1
3048.87451		1
3048.89844		1
3048.9812		1
3049.13623		1
3049.22583		1
3049.27368		1
3049.563		1
3049.74048		1
3049.79639		1
3049.81543		1
3049.90942		1
3050.2085		1
3050.29		1
3050.352		1
3050.36035		1
3050.51782		1
3050.55786		1
3050.55835		1
3050.63135		1
3050.811		1
3050.972		1
3051.016		1
3051.1897		1
3051.39087		1
3051.57764		1
3051.59351		1
3051.62622		1
3051.777		1
3051.82764		1
3051.994		1
3052.07837		1
3052.1084		1
3052.19287		1
3052.22559		1
3052.28174		1
3052.394		1
3052.404		1
3052.44824		1
3052.87915		1
3052.92383		1
3052.95386		1
3053.00439		1
3053.1604		1
3053.189		1
3053.39331		1
3053.4187		1
3053.42578		1
3053.67041		1
3053.674		1
3053.72266		1
3053.927		1
3054.07642		1
3054.12622		1
3054.14941		1
3054.26831		1
3054.42188		1
3054.53223		1
3054.53638		1
3054.74438		1
3054.82813		1
3054.85742		1
3054.87231		1
3055.14087		1
3055.22949		1
3055.43823		1
3055.50146		1
3055.579		1
3055.62451		1
3055.62476		1
3055.65332		1
3055.6604		1
3055.679		1
3055.70361		1
3055.71069		1
3055.895		1
3055.907		1
3055.979		1
3056.14258		1
3056.15674		1
3056.19849		1
3056.22388		1
3056.32153		1
3056.4		1
3056.47485		1
3056.52344		1
3056.69043		1
3056.773		1
3056.84058		1
3057.05078		1
3057.29736		1
3057.49829		1
3057.809		1
3057.82764		1
3058.008		1
3058.04883		1
3058.229		1
3058.25757		1
3058.36865		1
3058.43164		1
3058.45361		1
3058.55273		1
3058.622		1
3058.6228		1
3058.695		1
3058.847		1
3058.92188		1
3058.92847		1
3058.96655		1
3059.02515		1
3059.19116		1
3059.23657		1
3059.26343		1
3059.419		1
3059.46387		1
3059.53052		1
3059.534		1
3059.536		1
3059.588		1
3059.77563		1
3059.78516		1
3059.78735		1
3059.79175		1
3059.93042		1
3060.00244		1
3060.03271		1
3060.049		1
3060.05835		1
3060.09961		1
3060.4314		1
3060.44214		1
3060.77026		1
3060.97168		1
3061.06079		1
3061.083		1
3061.17285		1
3061.29736		1
3061.377		1
3061.4917		1
3061.68555		1
3061.72217		1
3061.72534		1
3061.805		1
3061.84839		1
3061.94263		1
3061.9646		1
3061.99048		1
3061.995		1
3062.047		1
3062.104		1
3062.12451		1
3062.12524		1
3062.14771		1
3062.37061		1
3062.388		1
3062.425		1
3062.525		1
3062.57471		1
3062.6106		1
3062.62061		1
3062.63232		1
3062.67041		1
3062.73315		1
3062.83154		1
3062.855		1
3062.856		1
3062.863		1
3063.08936		1
3063.36182		1
3063.46729		1
3063.47852		1
3063.647		1
3063.705		1
3063.78564		1
3063.84131		1
3064.012		1
3064.05127		1
3064.10962		1
3064.22949		1
3064.57153		1
3064.78418		1
3064.78833		1
3064.82544		1
3064.84375		1
3064.93115		1
3064.93823		1
3065		1
3065.23315		1
3065.26343		1
3065.55981		1
3065.59		1
3065.63428		1
3065.64258		1
3065.652		1
3065.84766		1
3066.054		1
3066.07446		1
3066.11157		1
3066.15		1
3066.171		1
3066.26221		1
3066.35962		1
3066.36523		1
3066.413		1
3066.44751		1
3066.45142		1
3066.46167		1
3066.4668		1
3066.47339		1
3066.54468		1
3066.62939		1
3066.74414		1
3066.80078		1
3066.84155		1
3066.85742		1
3066.875		1
3066.884		1
3067.122		1
3067.18		1
3067.216		1
3067.269		1
3067.29761		1
3067.30273		1
3067.31421		1
3067.33228		1
3067.36377		1
3067.43945		1
3067.45752		1
3067.53516		1
3067.54785		1
3067.564		1
3067.59619		1
3067.62646		1
3067.66675		1
3067.706		1
3067.76465		1
3067.78955		1
3067.798		1
3067.87		1
3067.92139		1
3067.92529		1
3067.99146		1
3068.01587		1
3068.07056		1
3068.19727		1
3068.20435		1
3068.35962		1
3068.36816		1
3068.53564		1
3068.554		1
3068.58423		1
3068.725		1
3068.80981		1
3068.8584		1
3068.87061		1
3068.9646		1
3068.98682		1
3069.05542		1
3069.15161		1
3069.436		1
3069.51172		1
3069.51782		1
3069.55542		1
3069.55713		1
3069.703		1
3069.72388		1
3069.83057		1
3069.99048		1
3070.062		1
3070.11255		1
3070.13843		1
3070.17554		1
3070.19043		1
3070.195		1
3070.36		1
3070.36987		1
3070.52319		1
3070.62134		1
3070.685		1
3070.745		1
3070.75562		1
3070.78613		1
3070.81934		1
3070.83569		1
3070.84839		1
3070.9126		1
3070.93164		1
3071.00317		1
3071.02271		1
3071.03882		1
3071.19		1
3071.19678		1
3071.27222		1
3071.39087		1
3071.5188		1
3071.612		1
3071.63843		1
3071.78149		1
3071.89331		1
3071.92285		1
3072.07764		1
3072.157		1
3072.35571		1
3072.39063		1
3072.469		1
3072.52979		1
3072.577		1
3072.61938		1
3072.86255		1
3073.096		1
3073.09644		1
3073.152		1
3073.19165		1
3073.241		1
3073.263		1
3073.407		1
3073.43		1
3073.4646		1
3073.4895		1
3073.52222		1
3073.53345		1
3073.71631		1
3073.7644		1
3073.93628		1
3073.95532		1
3073.96387		1
3074.122		1
3074.13184		1
3074.15161		1
3074.28418		1
3074.3396		1
3074.35669		1
3074.38965		1
3074.41064		1
3074.47		1
3074.481		1
3074.49658		1
3074.57642		1
3074.78027		1
3074.82813		1
3074.88818		1
3075.02319		1
3075.06616		1
3075.13086		1
3075.16431		1
3075.29663		1
3075.31714		1
3075.49585		1
3075.60669		1
3075.6377		1
3075.86572		1
3075.9314		1
3075.9873		1
3076.05884		1
3076.24146		1
3076.257		1
3076.2666		1
3076.2666		1
3076.30054		1
3076.463		1
3076.46826		1
3076.59082		1
3076.67261		1
3076.6814		1
3076.74146		1
3076.84253		1
3076.8916		1
3076.90063		1
3077.17651		1
3077.27783		1
3077.31885		1
3077.39		1
3077.42822		1
3077.44287		1
3077.64624		1
3077.771		1
3077.82446		1
3077.858		1
3077.875		1
3077.9646		1
3077.97778		1
3078.04663		1
3078.05225		1
3078.05566		1
3078.06787		1
3078.35547		1
3078.45459		1
3078.55078		1
3078.56665		1
3078.63257		1
3078.734		1
3078.80444		1
3078.88281		1
3078.89014		1
3078.98		1
3079.27954		1
3079.59814		1
3079.694		1
3079.903		1
3079.90918		1
3079.91382		1
3080.23584		1
3080.25269		1
3080.50854		1
3080.65479		1
3080.72144		1
3080.788		1
3080.82251		1
3080.90283		1
3081.049		1
3081.125		1
3081.29		1
3081.30444		1
3081.39722		1
3081.42456		1
3081.48267		1
3081.53223		1
3081.53979		1
3081.54321		1
3081.56274		1
3081.5647		1
3081.602		1
3081.60547		1
3081.65771		1
3081.77734		1
3081.866		1
3081.97266		1
3082.00122		1
3082.055		1
3082.32153		1
3082.372		1
3082.41284		1
3082.418		1
3082.4585		1
3082.46533		1
3082.50757		1
3082.51221		1
3082.63281		1
3082.651		1
3082.70483		1
3082.78833		1
3082.8562		1
3082.96484		1
3083.047		1
3083.10181		1
3083.14746		1
3083.20581		1
3083.218		1
3083.47485		1
3083.6106		1
3083.639		1
3083.73926		1
3083.753		1
3083.94263		1
3083.98853		1
3084.00977		1
3084.072		1
3084.09058		1
3084.09448		1
3084.12671		1
3084.16		1
3084.21875		1
3084.34229		1
3084.39087		1
3084.44678		1
3084.686		1
3084.68921		1
3084.714		1
3084.76733		1
3084.799		1
3084.799		1
3084.809		1
3084.8396		1
3084.867		1
3084.95776		1
3085.05078		1
3085.16577		1
3085.25586		1
3085.33228		1
3085.37842		1
3085.68359		1
3085.816		1
3085.82178		1
3085.94946		1
3085.952		1
3086.06958		1
3086.13013		1
3086.14551		1
3086.17725		1
3086.208		1
3086.22876		1
3086.22974		1
3086.23145		1
3086.39136		1
3086.50317		1
3086.54688		1
3086.5918		1
3086.59546		1
3086.672		1
3086.75366		1
3086.7998		1
3086.9292		1
3087.03931		1
3087.11938		1
3087.30444		1
3087.31543		1
3087.33936		1
3087.37329		1
3087.37451		1
3087.55859		1
3087.77344		1
3087.9563		1
3088		1
3088.19116		1
3088.207		1
3088.207		1
3088.26318		1
3088.28833		1
3088.31641		1
3088.48828		1
3088.5022		1
3088.5166		1
3088.522		1
3088.548		1
3088.59448		1
3088.60522		1
3088.65063		1
3088.65845		1
3088.694		1
3088.77563		1
3088.819		1
3088.83447		1
3088.83936		1
3088.888		1
3088.90454		1
3088.98022		1
3089.10083		1
3089.17944		1
3089.27441		1
3089.35547		1
3089.36133		1
3089.50317		1
3089.533		1
3089.53613		1
3089.59546		1
3089.97021		1
3089.99316		1
3090.06738		1
3090.12549		1
3090.15674		1
3090.16772		1
3090.208		1
3090.33423		1
3090.38672		1
3090.423		1
3090.66748		1
3090.82861		1
3090.858		1
3090.899		1
3090.9126		1
3090.93042		1
3091.05127		1
3091.086		1
3091.121		1
3091.122		1
3091.15381		1
3091.18921		1
3091.27783		1
3091.339		1
3091.46826		1
3091.47485		1
3091.54956		1
3091.57129		1
3091.61426		1
3091.65381		1
3091.72925		1
3091.80664		1
3091.9458		1
3091.94629		1
3091.94971		1
3092.00366		1
3092.14063		1
3092.15845		1
3092.16528		1
3092.17432		1
3092.181		1
3092.24731		1
3092.346		1
3092.40283		1
3092.40845		1
3092.42236		1
3092.42578		1
3092.47046		1
3092.49243		1
3092.522		1
3092.56738		1
3092.59155		1
3092.60229		1
3092.68677		1
3092.69434		1
3092.759		1
3092.79663		1
3092.85718		1
3092.958		1
3093.06372		1
3093.18872		1
3093.25415		1
3093.275		1
3093.30884		1
3093.39624		1
3093.44653		1
3093.57471		1
3093.64136		1
3093.68872		1
3093.80664		1
3093.85278		1
3093.98462		1
3094.05444		1
3094.09448		1
3094.09473		1
3094.21655		1
3094.22119		1
3094.22534		1
3094.23633		1
3094.24878		1
3094.34277		1
3094.34839		1
3094.37036		1
3094.37134		1
3094.42285		1
3094.44751		1
3094.47852		1
3094.496		1
3094.59668		1
3094.67261		1
3094.71118		1
3094.71216		1
3094.84814		1
3094.85962		1
3094.8916		1
3094.96948		1
3094.97		1
3095.023		1
3095.03613		1
3095.13379		1
3095.17017		1
3095.18		1
3095.20435		1
3095.22217		1
3095.22241		1
3095.23853		1
3095.24243		1
3095.31323		1
3095.35449		1
3095.3667		1
3095.38013		1
3095.54663		1
3095.67554		1
3095.75952		1
3095.813		1
3095.81934		1
3095.8252		1
3095.90015		1
3095.90356		1
3095.908		1
3095.916		1
3096.11133		1
3096.19043		1
3096.22217		1
3096.53735		1
3096.61938		1
3096.76416		1
3096.79077		1
3096.812		1
3096.821		1
3096.888		1
3096.9104		1
3096.92383		1
3096.95459		1
3096.97974		1
3097.03833		1
3097.04956		1
3097.05981		1
3097.071		1
3097.17554		1
3097.18213		1
3097.20044		1
3097.29		1
3097.45264		1
3097.478		1
3097.52686		1
3097.60645		1
3097.61572		1
3097.67065		1
3097.76636		1
3097.876		1
3097.88477		1
3097.94775		1
3098.10864		1
3098.16138		1
3098.193		1
3098.20435		1
3098.225		1
3098.23		1
3098.40283		1
3098.44678		1
3098.459		1
3098.46021		1
3098.46875		1
3098.49		1
3098.54419		1
3098.559		1
3098.57056		1
3098.57764		1
3098.611		1
3098.61963		1
3098.66357		1
3098.76147		1
3098.87036		1
3098.89868		1
3099.00122		1
3099.00952		1
3099.01416		1
3099.01685		1
3099.16626		1
3099.24146		1
3099.27148		1
3099.276		1
3099.335		1
3099.35425		1
3099.394		1
3099.42261		1
3099.56982		1
3099.63086		1
3099.79785		1
3099.80444		1
3099.80518		1
3099.80933		1
3099.83936		1
3100.178		1
3100.27173		1
3100.27979		1
3100.296		1
3100.31348		1
3100.34131		1
3100.42358		1
3100.47974		1
3100.483		1
3100.50269		1
3100.552		1
3100.60327		1
3100.68018		1
3100.69116		1
3100.704		1
3100.74463		1
3100.745		1
3100.759		1
3100.76587		1
3100.804		1
3100.82544		1
3100.86328		1
3100.89624		1
3100.89771		1
3100.925		1
3100.95752		1
3101.10474		1
3101.12744		1
3101.1333		1
3101.17285		1
3101.204		1
3101.23584		1
3101.26538		1
3101.3		1
3101.30859		1
3101.59473		1
3101.59985		1
3101.61353		1
3101.75122		1
3101.79956		1
3101.80444		1
3101.82		1
3101.82715		1
3101.83936		1
3101.85547		1
3101.92		1
3102.046		1
3102.13037		1
3102.18		1
3102.392		1
3102.39819		1
3102.45874		1
3102.47852		1
3102.60742		1
3102.61279		1
3102.64087		1
3102.66016		1
3102.68677		1
3102.73853		1
3102.761		1
3102.8374		1
3102.84375		1
3102.854		1
3102.932		1
3102.93945		1
3102.94849		1
3103.002		1
3103.03027		1
3103.08228		1
3103.11572		1
3103.12		1
3103.15283		1
3103.163		1
3103.17358		1
3103.196		1
3103.25513		1
3103.272		1
3103.27563		1
3103.2998		1
3103.31885		1
3103.3457		1
3103.36182		1
3103.36865		1
3103.40869		1
3103.46777		1
3103.56		1
3103.56763		1
3103.56982		1
3103.58862		1
3103.62817		1
3103.66235		1
3103.69678		1
3103.74829		1
3103.79468		1
3103.801		1
3103.82324		1
3103.85278		1
3103.886		1
3103.89673		1
3103.92383		1
3104.00854		1
3104.042		1
3104.06348		1
3104.08936		1
3104.18		1
3104.20923		1
3104.25		1
3104.35669		1
3104.40137		1
3104.4082		1
3104.54053		1
3104.54419		1
3104.54614		1
3104.55127		1
3104.718		1
3104.77759		1
3104.81958		1
3104.83374		1
3104.86768		1
3104.93555		1
3104.9436		1
3104.94385		1
3104.96362		1
3104.98657		1
3105.05		1
3105.05347		1
3105.062		1
3105.071		1
3105.08228		1
3105.0918		1
3105.24121		1
3105.25732		1
3105.31		1
3105.42358		1
3105.4436		1
3105.50952		1
3105.51587		1
3105.64429		1
3105.77173		1
3105.879		1
3105.88379		1
3105.95142		1
3105.95532		1
3106.02368		1
3106.121		1
3106.13013		1
3106.15039		1
3106.28931		1
3106.298		1
3106.384		1
3106.52612		1
3106.53613		1
3106.616		1
3106.64648		1
3106.80615		1
3106.809		1
3106.82422		1
3106.82813		1
3106.84937		1
3106.85278		1
3106.8938		1
3106.90747		1
3107.01025		1
3107.04932		1
3107.10376		1
3107.173		1
3107.182		1
3107.189		1
3107.20361		1
3107.239		1
3107.27954		1
3107.33081		1
3107.345		1
3107.35547		1
3107.37061		1
3107.41748		1
3107.454		1
3107.49072		1
3107.52075		1
3107.633		1
3107.658		1
3107.71436		1
3107.74316		1
3107.74463		1
3107.78027		1
3107.884		1
3107.94482		1
3107.969		1
3107.984		1
3107.98682		1
3108.05347		1
3108.06055		1
3108.08765		1
3108.12866		1
3108.132		1
3108.25781		1
3108.3313		1
3108.40576		1
3108.43677		1
3108.48657		1
3108.566		1
3108.6875		1
3108.694		1
3108.85645		1
3108.876		1
3108.90039		1
3109.04443		1
3109.0542		1
3109.09668		1
3109.193		1
3109.33716		1
3109.38		1
3109.463		1
3109.541		1
3109.59863		1
3109.71		1
3109.7334		1
3109.94238		1
3109.97485		1
3109.98315		1
3110.07935		1
3110.13477		1
3110.15112		1
3110.2002		1
3110.31787		1
3110.348		1
3110.38281		1
3110.3938		1
3110.50171		1
3110.56519		1
3110.56616		1
3110.59741		1
3110.67847		1
3110.71729		1
3110.7876		1
3110.79736		1
3110.8374		1
3110.84546		1
3110.84814		1
3110.85742		1
3110.93652		1
3110.96753		1
3110.96948		1
3110.985		1
3111.015		1
3111.11646		1
3111.12158		1
3111.13867		1
3111.29639		1
3111.308		1
3111.32715		1
3111.40723		1
3111.42969		1
3111.45532		1
3111.50732		1
3111.579		1
3111.593		1
3111.639		1
3111.68848		1
3111.69824		1
3111.75513		1
3111.81787		1
3111.81958		1
3111.89624		1
3111.91138		1
3111.92188		1
3111.94653		1
3112.04248		1
3112.08862		1
3112.46265		1
3112.51343		1
3112.55322		1
3112.567		1
3112.593		1
3112.621		1
3112.62329		1
3112.681		1
3112.86719		1
3112.966		1
3112.99414		1
3113.036		1
3113.05518		1
3113.19141		1
3113.19727		1
3113.28662		1
3113.30371		1
3113.30737		1
3113.329		1
3113.45117		1
3113.48315		1
3113.52271		1
3113.52686		1
3113.63086		1
3113.65259		1
3113.66748		1
3113.6936		1
3113.74585		1
3113.75684		1
3113.77124		1
3113.7937		1
3113.79834		1
3113.87231		1
3113.914		1
3113.97583		1
3114.0874		1
3114.10059		1
3114.10864		1
3114.1123		1
3114.151		1
3114.25635		1
3114.29614		1
3114.30078		1
3114.33179		1
3114.4314		1
3114.51		1
3114.58936		1
3114.60767		1
3114.62671		1
3114.64746		1
3114.679		1
3114.69287		1
3114.75439		1
3114.77515		1
3114.853		1
3114.9		1
3114.94336		1
3115.02148		1
3115.028		1
3115.03662		1
3115.071		1
3115.08472		1
3115.13379		1
3115.17578		1
3115.35059		1
3115.40576		1
3115.41138		1
3115.48218		1
3115.50659		1
3115.548		1
3115.55127		1
3115.58984		1
3115.62329		1
3115.635		1
3115.63916		1
3115.65649		1
3115.7124		1
3115.722		1
3116.03613		1
3116.03857		1
3116.10474		1
3116.23633		1
3116.32178		1
3116.35181		1
3116.35474		1
3116.3606		1
3116.384		1
3116.40527		1
3116.439		1
3116.457		1
3116.49951		1
3116.50854		1
3116.557		1
3116.57373		1
3116.61914		1
3116.63916		1
3116.67041		1
3116.67456		1
3116.78564		1
3117.03638		1
3117.0564		1
3117.187		1
3117.20313		1
3117.213		1
3117.29224		1
3117.31226		1
3117.327		1
3117.33618		1
3117.37085		1
3117.39868		1
3117.43457		1
3117.445		1
3117.47656		1
3117.48047		1
3117.53882		1
3117.56836		1
3117.574		1
3117.57446		1
3117.58984		1
3117.70337		1
3117.72388		1
3117.73315		1
3117.78735		1
3117.84937		1
3117.89038		1
3117.89771		1
3117.92749		1
3117.93335		1
3117.9375		1
3117.96753		1
3118.03857		1
3118.03979		1
3118.04541		1
3118.05981		1
3118.104		1
3118.10522		1
3118.15161		1
3118.24536		1
3118.27856		1
3118.29614		1
3118.32617		1
3118.426		1
3118.46582		1
3118.49756		1
3118.5105		1
3118.513		1
3118.518		1
3118.53735		1
3118.54639		1
3118.551		1
3118.55566		1
3118.57373		1
3118.59082		1
3118.59814		1
3118.65283		1
3118.70776		1
3118.72559		1
3118.73462		1
3118.74976		1
3118.81836		1
3118.90283		1
3118.96777		1
3119.0686		1
3119.13184		1
3119.17627		1
3119.20532		1
3119.25317		1
3119.29028		1
3119.32568		1
3119.359		1
3119.39819		1
3119.43555		1
3119.45435		1
3119.52222		1
3119.5918		1
3119.60742		1
3119.63745		1
3119.649		1
3119.65771		1
3119.72485		1
3119.74072		1
3119.75342		1
3119.80518		1
3119.83179		1
3119.83813		1
3119.84937		1
3119.92261		1
3119.97168		1
3120.06152		1
3120.063		1
3120.07373		1
3120.14819		1
3120.206		1
3120.23364		1
3120.3606		1
3120.398		1
3120.41675		1
3120.46021		1
3120.52368		1
3120.56128		1
3120.61987		1
3120.63379		1
3120.661		1
3120.728		1
3120.73633		1
3120.793		1
3120.91943		1
3120.984		1
3120.98682		1
3121.16431		1
3121.17651		1
3121.21		1
3121.215		1
3121.29517		1
3121.32446		1
3121.32544		1
3121.354		1
3121.40649		1
3121.43677		1
3121.47021		1
3121.47461		1
3121.58765		1
3121.604		1
3121.60449		1
3121.62646		1
3121.65015		1
3121.66138		1
3121.72949		1
3121.73413		1
3121.76318		1
3121.764		1
3121.80225		1
3121.80249		1
3121.82422		1
3121.8623		1
3121.899		1
3121.916		1
3122.06055		1
3122.107		1
3122.14722		1
3122.16016		1
3122.19946		1
3122.22461		1
3122.26514		1
3122.284		1
3122.28857		1
3122.372		1
3122.37866		1
3122.42627		1
3122.47217		1
3122.5293		1
3122.66235		1
3122.705		1
3122.72144		1
3122.76172		1
3122.94263		1
3122.95825		1
3123.09521		1
3123.13135		1
3123.17578		1
3123.22681		1
3123.24585		1
3123.2478		1
3123.28247		1
3123.31616		1
3123.35425		1
3123.38818		1
3123.44971		1
3123.49878		1
3123.53369		1
3123.56885		1
3123.609		1
3123.75635		1
3123.77271		1
3123.8125		1
3123.8335		1
3123.84546		1
3123.87354		1
3123.90332		1
3123.94556		1
3123.95361		1
3123.99072		1
3123.99341		1
3123.99878		1
3124.15454		1
3124.24585		1
3124.32935		1
3124.334		1
3124.34863		1
3124.409		1
3124.44946		1
3124.60986		1
3124.71558		1
3124.73828		1
3124.7478		1
3124.80737		1
3124.89185		1
3124.94067		1
3124.97388		1
3125.04688		1
3125.08716		1
3125.11621		1
3125.21973		1
3125.3		1
3125.341		1
3125.36743		1
3125.39063		1
3125.42749		1
3125.44		1
3125.45		1
3125.48169		1
3125.49658		1
3125.548		1
3125.56348		1
3125.5647		1
3125.64819		1
3125.66821		1
3125.69531		1
3125.701		1
3125.76		1
3125.787		1
3125.83057		1
3125.83643		1
3125.84814		1
3125.85425		1
3125.85425		1
3126.1106		1
3126.12915		1
3126.177		1
3126.22021		1
3126.232		1
3126.30981		1
3126.37256		1
3126.38525		1
3126.38745		1
3126.48584		1
3126.524		1
3126.53931		1
3126.544		1
3126.56836		1
[truncated: 14,331 more rows]
