# Supplementary material for: A droplet digital PCR (ddPCR) assay to detect Helicoverpa armigera (Lepidoptera: Noctuidae) in bulk trap samples
Source: PLoS One. 2017 May 31;12(5):e0178704. doi: 10.1371/journal.pone.0178704 (PMC5451079; doi:10.1371/journal.pone.0178704)
Supplement: S5 Table — (ZIP) [file pone.0178704.s005.zip › H zea 28.csv]

Ch1 Amplitude	Ch2 Amplitude	Cluster
1550.43054		1
2905.05322		1
2947.18628		1
2986.338		1
3000.31836		1
3002.46118		1
3006.80151		1
3026.30322		1
3038.08032		1
3043.57617		1
3045.31641		1
3046.066		1
3050.19824		1
3053.00879		1
3053.15771		1
3054.35156		1
3055.77954		1
3056.75439		1
3062.82666		1
3065.531		1
3066.77515		1
3069.86255		1
3070.29		1
3074.43335		1
3075.41675		1
3076.39868		1
3079.121		1
3080.59766		1
3082.15967		1
3083.74121		1
3084.37524		1
3088.612		1
3088.91333		1
3090.026		1
3091.10742		1
3091.5647		1
3091.6272		1
3093.47974		1
3093.673		1
3094.27222		1
3095.58228		1
3095.689		1
3096.81128		1
3097.032		1
3097.44946		1
3097.55566		1
3098.04639		1
3098.72144		1
3098.727		1
3101.63867		1
3102.73755		1
3102.80957		1
3103.65942		1
3103.67749		1
3108.21973		1
3108.5498		1
3110.01172		1
3110.22559		1
3110.98413		1
3111.772		1
3112.01563		1
3112.20923		1
3113.49976		1
3113.745		1
3113.89087		1
3114.08423		1
3114.22632		1
3116.28442		1
3119.34717		1
3119.81421		1
3120.04932		1
3120.47461		1
3120.926		1
3121.08		1
3121.86719		1
3123.95313		1
3124.82275		1
3124.926		1
3125.1936		1
3125.54761		1
3125.95459		1
3126.071		1
3126.09668		1
3127.04272		1
3127.95752		1
3128.52222		1
3128.52417		1
3128.60083		1
3128.85815		1
3128.981		1
3129.11328		1
3130.35522		1
3131.559		1
3131.65234		1
3132.038		1
3132.658		1
3133.84863		1
3133.93823		1
3134.477		1
3134.84619		1
3135.53662		1
3135.84521		1
3136.24414		1
3136.60278		1
3137.55371		1
3137.65942		1
3137.92871		1
3138.74146		1
3138.935		1
3140.10059		1
3140.1936		1
3140.857		1
3140.95068		1
3141.68335		1
3141.91943		1
3142.05884		1
3142.394		1
3142.48877		1
3142.929		1
3143.28149		1
3143.91577		1
3144.21069		1
3144.263		1
3144.34814		1
3144.40381		1
3144.454		1
3144.89136		1
3145.90454		1
3145.99146		1
3146.24731		1
3146.50439		1
3146.79517		1
3147.05054		1
3147.41284		1
3147.64		1
3148.19653		1
3148.46753		1
3148.84668		1
3149.346		1
3149.50049		1
3149.85962		1
3150.346		1
3150.72168		1
3150.77124		1
3150.906		1
3151.644		1
3151.66382		1
3151.81714		1
3151.869		1
3152.551		1
3152.69336		1
3153.99536		1
3154.28418		1
3154.68677		1
3154.9502		1
3156.355		1
3156.85		1
3157.278		1
3157.32129		1
3157.50024		1
3157.51147		1
3157.93164		1
3158.13647		1
3158.185		1
3158.33		1
3159.22461		1
3159.83984		1
3160.0603		1
3160.3645		1
3160.41528		1
3160.70386		1
3160.98413		1
3161.17285		1
3161.4585		1
3161.568		1
3161.598		1
3161.91138		1
3161.986		1
3162.12354		1
3162.41479		1
3162.7356		1
3162.77246		1
3162.987		1
3163.406		1
3164.377		1
3164.94214		1
3165.13843		1
3165.47168		1
3165.56567		1
3165.979		1
3166.47729		1
3166.55176		1
3166.68359		1
3167.20117		1
3167.47021		1
3167.67		1
3168.46265		1
3168.53784		1
3168.56055		1
3168.713		1
3168.78613		1
3169.32373		1
3169.565		1
3169.82813		1
3169.98413		1
3170.06738		1
3170.26		1
3171.25415		1
3171.57764		1
3171.59326		1
3171.66162		1
3171.67285		1
3171.98779		1
3172.04785		1
3172.49829		1
3172.774		1
3173.02881		1
3173.08813		1
3173.71948		1
3173.89038		1
3173.92578		1
3174.2207		1
3174.27124		1
3174.46851		1
3175.09668		1
3176.116		1
3176.223		1
3176.53418		1
3176.587		1
3176.871		1
3176.89575		1
3176.91724		1
3177.06055		1
3177.141		1
3177.14258		1
3177.15649		1
3177.30176		1
3177.44141		1
3177.52246		1
3177.68213		1
3177.85132		1
3177.97656		1
3178.17822		1
3178.18		1
3178.34448		1
3178.59644		1
3178.72144		1
3178.92529		1
3178.991		1
3178.99731		1
3179.02075		1
3179.36475		1
3179.38159		1
3179.56934		1
3179.7373		1
3179.89185		1
3180.02026		1
3180.13867		1
3180.33862		1
3180.49463		1
3180.57056		1
3180.595		1
3180.768		1
3180.76831		1
3180.792		1
3180.815		1
3180.84839		1
3180.851		1
3181.04932		1
3181.306		1
3181.44653		1
3181.48267		1
3181.65479		1
3181.80884		1
3182.4458		1
3183.39282		1
3183.76025		1
3183.84375		1
3184.03369		1
3184.40723		1
3184.81079		1
3185.276		1
3185.75879		1
3185.79053		1
3185.86		1
3185.99463		1
3186.03613		1
3186.67529		1
3186.88281		1
3187.34644		1
3187.482		1
3187.57471		1
3187.636		1
3187.924		1
3188.274		1
3188.438		1
3188.6		1
3188.76343		1
3189.0293		1
3189.06738		1
3189.0896		1
3189.15625		1
3189.21313		1
3189.276		1
3189.609		1
3189.79956		1
3190.42		1
3190.496		1
3190.61377		1
3190.63062		1
3190.74487		1
3190.904		1
3191.074		1
3191.14819		1
3191.484		1
3191.97656		1
3192.03125		1
3192.17041		1
3192.19165		1
3192.22656		1
3192.27734		1
3192.91675		1
3193.05615		1
3193.08618		1
3193.327		1
3193.47119		1
3193.62842		1
3193.83032		1
3193.87061		1
3194.342		1
3194.471		1
3194.59546		1
3194.657		1
3194.666		1
3194.66919		1
3194.972		1
3195.08179		1
3195.185		1
3195.20117		1
3195.211		1
3195.46387		1
3195.74072		1
3196.32642		1
3196.367		1
3197.1897		1
3197.36		1
3197.45142		1
3197.46631		1
3197.635		1
3198.07		1
3198.07715		1
3198.33228		1
3198.69775		1
3198.77783		1
3199.02319		1
3199.06226		1
3199.201		1
3199.49414		1
3199.61914		1
3199.68481		1
3199.89258		1
3199.90552		1
3200.09937		1
3200.31763		1
3200.64282		1
3200.64917		1
3200.97876		1
3201.10962		1
3201.21216		1
3201.46924		1
3201.631		1
3201.91675		1
3202.21021		1
3202.24683		1
3202.438		1
3202.731		1
3202.96387		1
3203.05981		1
3203.265		1
3203.39575		1
3203.48657		1
3203.65112		1
3203.66943		1
3203.88574		1
3204.25024		1
3204.2832		1
3204.37744		1
3204.5293		1
3204.582		1
3204.63086		1
3204.69141		1
3205.10815		1
3205.34375		1
3205.37939		1
3205.40845		1
3205.415		1
3205.44824		1
3205.53931		1
3205.60352		1
3205.80542		1
3206.18433		1
3206.30859		1
3206.32031		1
3206.67944		1
3206.69727		1
3206.75952		1
3206.79736		1
3207.03931		1
3207.16748		1
3207.5564		1
3207.614		1
3207.669		1
3207.7312		1
3207.86841		1
3207.87158		1
3207.9978		1
3207.99951		1
3208.09839		1
3208.383		1
3208.47217		1
3208.627		1
3208.72437		1
3208.97827		1
3209.234		1
3209.33423		1
3209.36938		1
3209.44458		1
3209.4895		1
3209.54248		1
3209.694		1
3209.77515		1
3209.86646		1
3209.9585		1
3210.072		1
3210.0813		1
3210.167		1
3210.2312		1
3210.277		1
3210.42285		1
3210.66162		1
3210.69824		1
3210.86157		1
3210.8728		1
3210.98828		1
3211.09375		1
3211.27539		1
3211.3208		1
3211.33667		1
3211.3418		1
3211.40332		1
3211.47485		1
3211.56152		1
3211.647		1
3211.722		1
3211.86475		1
3211.867		1
3212.06421		1
3212.13574		1
3212.232		1
3212.27783		1
3212.38843		1
3212.51123		1
3212.51929		1
3212.81177		1
3212.90259		1
3212.94		1
3212.941		1
3213.138		1
3213.3606		1
3213.45483		1
3213.46631		1
3213.7146		1
3213.856		1
3214.01733		1
3214.05542		1
3214.062		1
3214.07764		1
3214.40234		1
3214.47021		1
3214.50659		1
3214.75171		1
3214.84277		1
3214.87476		1
3215.04321		1
3215.155		1
3215.21436		1
3215.27515		1
3215.505		1
3215.5127		1
3215.732		1
3216.12329		1
3216.15039		1
3216.53174		1
3216.56079		1
3216.7002		1
3216.76147		1
3216.84985		1
3217.20361		1
3217.2085		1
3217.23315		1
3217.42969		1
3217.7832		1
3217.85986		1
3217.86743		1
3217.90454		1
3217.92139		1
3218.576		1
3218.99219		1
3219.34082		1
3219.35913		1
3219.725		1
3219.75		1
3219.76465		1
3219.84155		1
3219.89478		1
3220.079		1
3220.36475		1
3220.38354		1
3220.38647		1
3220.64746		1
3220.68774		1
3220.77417		1
3220.90674		1
3220.9397		1
3221.08813		1
3221.10278		1
3221.343		1
3221.43652		1
3221.72119		1
3221.72437		1
3221.78833		1
3221.80884		1
3221.84937		1
3221.96875		1
3222.20386		1
3222.22021		1
3222.31079		1
3222.34229		1
3222.36621		1
3222.40918		1
3222.474		1
3222.51514		1
3222.58032		1
3222.58472		1
3222.80859		1
3222.94629		1
3222.991		1
3223.08252		1
3223.15283		1
3223.16431		1
3223.26782		1
3223.34521		1
3223.42261		1
3223.443		1
3223.71533		1
3223.90649		1
3224.20361		1
3224.22314		1
3224.33472		1
3224.44141		1
3224.54614		1
3224.55225		1
3224.56421		1
3224.58472		1
3224.66553		1
3224.68848		1
3224.72778		1
3224.774		1
3225.05566		1
3225.1936		1
3225.54248		1
3225.79346		1
3225.89526		1
3226.10913		1
3226.19		1
3226.265		1
3226.41553		1
3226.51758		1
3226.533		1
3226.54956		1
3226.61523		1
3226.63574		1
3226.63623		1
3226.65845		1
3226.725		1
3226.76758		1
3226.78345		1
3226.82935		1
3226.8374		1
3226.87524		1
3226.99414		1
3227.01465		1
3227.2832		1
3227.36328		1
3227.371		1
3227.57178		1
3227.63086		1
3227.711		1
3227.91724		1
3227.9646		1
3228.22		1
3228.22437		1
3228.39429		1
3228.423		1
3228.53687		1
3228.584		1
3228.68018		1
3228.798		1
3228.92456		1
3229.06445		1
3229.24023		1
3229.26025		1
3229.32983		1
3229.353		1
3229.361		1
3229.36255		1
3229.5564		1
3229.688		1
3229.727		1
3229.76636		1
3229.88843		1
3229.98071		1
3229.992		1
3230.08862		1
3230.116		1
3230.14917		1
3230.1687		1
3230.29468		1
3230.308		1
3230.369		1
3230.50024		1
3230.50366		1
3230.65576		1
3230.668		1
3230.71533		1
3230.74561		1
3231.04639		1
3231.048		1
3231.2876		1
3231.335		1
3231.34473		1
3231.41577		1
3231.54419		1
3231.55176		1
3231.56567		1
3231.57031		1
3231.616		1
3231.64233		1
3231.67871		1
3231.68579		1
3231.749		1
3231.77881		1
3231.863		1
3231.898		1
3231.89844		1
3232.01221		1
3232.08472		1
3232.15234		1
3232.167		1
3232.21875		1
3232.22314		1
3232.2688		1
3232.294		1
3232.4248		1
3232.50928		1
3232.56616		1
3232.572		1
3232.68335		1
3232.79468		1
3232.87744		1
3233.00513		1
3233.236		1
3233.24854		1
3233.267		1
3233.33276		1
3233.39478		1
3233.39575		1
3233.42627		1
3233.47534		1
3233.50317		1
3233.52637		1
3233.54883		1
3233.741		1
3234.15356		1
3234.19849		1
3234.25366		1
3234.26782		1
3234.287		1
3234.44678		1
3234.454		1
3234.53784		1
3234.59717		1
3234.7793		1
3234.83643		1
3234.85522		1
3234.95679		1
3235.14282		1
3235.164		1
3235.255		1
3235.337		1
3235.36646		1
3235.63647		1
3235.778		1
3235.77954		1
3235.84058		1
3235.86279		1
3235.868		1
3235.88257		1
3235.89624		1
3236.04077		1
3236.11865		1
3236.123		1
3236.2417		1
3236.44531		1
3236.60229		1
3236.72241		1
3237.00122		1
3237.221		1
3237.37036		1
3237.46		1
3237.56079		1
3237.627		1
3237.68018		1
3237.732		1
3237.78		1
3237.84058		1
3237.88232		1
3237.90137		1
3237.90845		1
3238.014		1
3238.10229		1
3238.26221		1
3238.285		1
3238.28882		1
3238.29321		1
3238.58643		1
3238.67065		1
3238.908		1
3239.00952		1
3239.08716		1
3239.15015		1
3239.32813		1
3239.34863		1
3239.36255		1
3239.47754		1
3239.52661		1
3239.53833		1
3239.54834		1
3239.66431		1
3239.76636		1
3239.76685		1
3239.77051		1
3239.946		1
3239.99316		1
3240.08936		1
3240.26758		1
3240.35327		1
3240.516		1
3240.53052		1
3240.719		1
3240.856		1
3240.96631		1
3241.01978		1
3241.10864		1
3241.19263		1
3241.28027		1
3241.28662		1
3241.31787		1
3241.356		1
3241.51563		1
3241.74268		1
3241.79639		1
3241.823		1
3241.82324		1
3242.03857		1
3242.1		1
3242.375		1
3242.51636		1
3242.62329		1
3242.6272		1
3242.80444		1
3242.81323		1
3242.89355		1
3242.97217		1
3243.01221		1
3243.11646		1
3243.19556		1
3243.25		1
3243.36865		1
3243.43555		1
3243.44165		1
3243.44751		1
3243.49536		1
3243.62646		1
3243.65649		1
3243.67065		1
3243.75342		1
3243.76855		1
3243.96338		1
3244.08374		1
3244.15527		1
3244.27856		1
3244.325		1
3244.54663		1
3244.657		1
3244.742		1
3244.87036		1
3244.905		1
3244.97559		1
3244.99072		1
3244.99561		1
3245.00854		1
3245.06421		1
3245.14014		1
3245.36768		1
3245.40186		1
3245.429		1
3245.43018		1
3245.494		1
3245.50122		1
3245.59668		1
3245.59863		1
3245.659		1
3245.71851		1
3245.81128		1
3245.82275		1
3245.86157		1
3245.867		1
3245.882		1
3246.018		1
3246.027		1
3246.07617		1
3246.09131		1
3246.19946		1
3246.24927		1
3246.28687		1
3246.45044		1
3246.46338		1
3246.509		1
3246.69385		1
3246.78687		1
3246.855		1
3246.91479		1
3247.016		1
3247.05664		1
3247.114		1
3247.133		1
3247.20142		1
3247.264		1
3247.48535		1
3247.49878		1
3247.51221		1
3247.52222		1
3247.72046		1
3247.78027		1
3247.805		1
3247.93213		1
3248.086		1
3248.12915		1
3248.19238		1
3248.224		1
3248.24463		1
3248.264		1
3248.312		1
3248.33813		1
3248.37866		1
3248.43628		1
3248.53613		1
3248.56714		1
3248.838		1
3248.94019		1
3249.127		1
3249.12964		1
3249.281		1
3249.28833		1
3249.47485		1
3249.50146		1
3249.578		1
3249.61572		1
3249.74976		1
3249.84546		1
3249.90869		1
3250.052		1
3250.07666		1
3250.14038		1
3250.2312		1
3250.24487		1
3250.253		1
3250.29883		1
3250.39917		1
3250.5647		1
3250.64331		1
3250.733		1
3250.74951		1
3250.81348		1
3251.10571		1
3251.26587		1
3251.303		1
3251.327		1
3251.36938		1
3251.58716		1
3251.67139		1
3251.704		1
3251.773		1
3251.78516		1
3251.8562		1
3251.87964		1
3251.90112		1
3251.95361		1
3251.995		1
3252.04028		1
3252.06885		1
3252.102		1
3252.41772		1
3252.45435		1
3252.52319		1
3252.55371		1
3252.61084		1
3252.706		1
3252.93555		1
3252.95947		1
3252.96533		1
3252.97876		1
3253.01636		1
3253.027		1
3253.081		1
3253.22754		1
3253.32178		1
3253.36084		1
3253.39136		1
3253.42676		1
3253.4375		1
3253.44287		1
3253.457		1
3253.46582		1
3253.53979		1
3253.64868		1
3253.69336		1
3253.729		1
3253.80713		1
3253.81543		1
3253.85815		1
3253.90747		1
3254.15		1
3254.31567		1
3254.334		1
3254.33765		1
3254.35864		1
3254.39551		1
3254.479		1
3254.607		1
3254.69678		1
3254.71265		1
3254.71533		1
3254.71851		1
3254.73169		1
3254.79		1
3254.81274		1
3254.86646		1
3254.87769		1
3254.94946		1
3255.01758		1
3255.167		1
3255.20654		1
3255.216		1
3255.24023		1
3255.24146		1
3255.26147		1
3255.39722		1
3255.485		1
3255.548		1
3255.57275		1
3255.6748		1
3255.791		1
3255.81274		1
3255.89038		1
3255.89282		1
3256.042		1
3256.10767		1
3256.1123		1
3256.21143		1
3256.26758		1
3256.28052		1
3256.31372		1
3256.32275		1
3256.40161		1
3256.43481		1
3256.52734		1
3256.56152		1
3256.67285		1
3256.93652		1
3257.20044		1
3257.31519		1
3257.329		1
3257.39526		1
3257.442		1
3257.51978		1
3257.58154		1
3257.58179		1
3257.73047		1
3257.74854		1
3257.77075		1
3257.797		1
3257.7998		1
3257.82153		1
3258.12524		1
3258.14185		1
3258.1438		1
3258.24072		1
3258.26245		1
3258.417		1
3258.461		1
3258.47168		1
3258.62842		1
3258.63379		1
3258.69019		1
3258.80933		1
3258.84351		1
3258.92529		1
3259.049		1
3259.10669		1
3259.16675		1
3259.17358		1
3259.17432		1
3259.19141		1
3259.2002		1
3259.32324		1
3259.40845		1
3259.43579		1
3259.52441		1
3259.54614		1
3259.56128		1
3259.57422		1
3259.59082		1
3259.62329		1
3259.67139		1
3259.91064		1
3260.01831		1
3260.15845		1
3260.19824		1
3260.31152		1
3260.396		1
3260.40283		1
3260.41357		1
3260.57153		1
3260.6416		1
3260.683		1
3261.09741		1
3261.171		1
3261.23		1
3261.23413		1
3261.24341		1
3261.26978		1
3261.5332		1
3261.54419		1
3261.62915		1
3261.76123		1
3261.76855		1
3261.943		1
3261.97021		1
3262.14136		1
3262.1543		1
3262.18774		1
3262.2522		1
3262.269		1
3262.311		1
3262.31543		1
3262.4		1
3262.43726		1
3262.46436		1
3262.48145		1
3262.51147		1
3262.55127		1
3262.597		1
3262.66724		1
3262.68066		1
3262.685		1
3262.715		1
3262.76953		1
3262.86		1
3262.99536		1
3263		1
3263.04419		1
3263.05957		1
3263.217		1
3263.32422		1
3263.34229		1
3263.44141		1
3263.45142		1
3263.457		1
3263.4585		1
3263.50464		1
3263.55273		1
3263.58325		1
3263.778		1
3263.81836		1
3263.842		1
3263.91724		1
3263.93481		1
3264.00879		1
3264.04736		1
3264.06421		1
3264.3335		1
3264.352		1
3264.53784		1
3264.62915		1
3264.64136		1
3264.67432		1
3264.70923		1
3264.76318		1
3264.77783		1
3264.82178		1
3264.96875		1
3264.99561		1
3265.041		1
3265.11719		1
3265.19214		1
3265.25146		1
3265.263		1
3265.31079		1
3265.34033		1
3265.35547		1
3265.361		1
3265.60645		1
3265.67334		1
3265.711		1
3265.73047		1
3265.7522		1
3265.83862		1
3266.003		1
3266.04077		1
3266.04346		1
3266.155		1
3266.21216		1
3266.22046		1
3266.28223		1
3266.29834		1
3266.368		1
3266.53564		1
3266.56836		1
3266.75244		1
3266.75415		1
3266.794		1
3266.79663		1
3266.808		1
3266.88525		1
3266.90332		1
3266.95044		1
3267.11133		1
3267.12817		1
3267.154		1
3267.337		1
3267.36		1
3267.39648		1
3267.44385		1
3267.503		1
3267.50464		1
3267.59058		1
3267.62427		1
3267.66333		1
3267.668		1
3267.68726		1
3267.7124		1
3267.72974		1
3267.84937		1
3267.86328		1
3267.90039		1
3267.93848		1
3267.94067		1
3267.97876		1
3268.02856		1
3268.10376		1
3268.10864		1
3268.252		1
3268.29883		1
3268.334		1
3268.49463		1
3268.549		1
3268.58252		1
3268.645		1
3268.65186		1
3268.67554		1
3268.699		1
3268.7002		1
3268.74146		1
3268.7605		1
3268.87329		1
3268.93		1
3268.9353		1
3268.96265		1
3268.963		1
3269.0293		1
3269.09888		1
3269.38574		1
3269.52539		1
3269.5498		1
3269.58423		1
3269.617		1
3269.63037		1
3269.64014		1
3269.64453		1
3269.78125		1
3269.89429		1
3269.91187		1
3269.93433		1
3270.01025		1
3270.1394		1
3270.15063		1
3270.24365		1
3270.25928		1
3270.26172		1
3270.27539		1
3270.3418		1
3270.36768		1
3270.371		1
3270.46851		1
3270.47144		1
3270.48682		1
3270.51465		1
3270.5957		1
3270.597		1
3270.62476		1
3270.66113		1
3270.687		1
3270.71582		1
3270.72046		1
3270.72241		1
3270.73267		1
3270.773		1
3270.83252		1
3270.883		1
3270.88672		1
3270.89551		1
3270.995		1
3271.03833		1
3271.274		1
3271.33374		1
3271.33374		1
3271.419		1
3271.46851		1
3271.53174		1
3271.537		1
3271.53882		1
3271.55981		1
3271.60474		1
3271.614		1
3271.63		1
3271.636		1
3271.68237		1
3271.71021		1
3271.84546		1
3271.84937		1
3271.86157		1
3271.89453		1
3271.93921		1
3271.97632		1
3272.04224		1
3272.0542		1
3272.10571		1
3272.16821		1
3272.26465		1
3272.36377		1
3272.47974		1
3272.49634		1
3272.53638		1
3272.61279		1
3272.64331		1
3272.72974		1
3272.79321		1
3272.87158		1
3273.07837		1
3273.10474		1
3273.108		1
3273.11719		1
3273.14746		1
3273.16479		1
3273.17261		1
3273.19385		1
3273.22974		1
3273.2832		1
3273.32715		1
3273.36084		1
3273.367		1
3273.47437		1
3273.482		1
3273.58325		1
3273.61084		1
3273.61548		1
3273.70459		1
3273.862		1
3273.863		1
3273.877		1
3273.91		1
3273.92554		1
3274.00659		1
3274.03833		1
3274.063		1
3274.184		1
3274.19873		1
3274.22388		1
3274.265		1
3274.32349		1
3274.3728		1
3274.41553		1
3274.46753		1
3274.495		1
3274.59131		1
3274.69214		1
3274.77466		1
3274.78223		1
3274.853		1
3274.92383		1
3275.02051		1
3275.02856		1
3275.04785		1
3275.04956		1
3275.13721		1
3275.18457		1
3275.3		1
3275.317		1
3275.41016		1
3275.45654		1
3275.565		1
3275.635		1
3275.69873		1
3275.69922		1
3275.73633		1
3275.74341		1
3275.89		1
3275.904		1
3276.05518		1
3276.06543		1
3276.083		1
3276.10376		1
3276.12378		1
3276.19678		1
3276.23877		1
3276.28931		1
3276.38916		1
3276.415		1
3276.51953		1
3276.54761		1
3276.60425		1
3276.613		1
3276.686		1
3276.69214		1
3276.705		1
3276.7605		1
3276.87451		1
3276.89722		1
3276.937		1
3276.951		1
3276.99731		1
3277.05737		1
3277.06958		1
3277.082		1
3277.33252		1
3277.42822		1
3277.444		1
3277.49341		1
3277.56177		1
3277.69482		1
3277.71265		1
3277.73		1
3277.78613		1
3277.82739		1
3277.92529		1
3277.96045		1
3277.99731		1
3278.07983		1
3278.14063		1
3278.1626		1
3278.165		1
3278.18359		1
3278.22339		1
3278.27368		1
3278.28223		1
3278.34473		1
3278.43213		1
3278.45581		1
3278.48		1
3278.50562		1
3278.56787		1
3278.597		1
3278.62817		1
3278.64844		1
3278.67627		1
3278.706		1
3278.79736		1
3278.88647		1
3278.9165		1
3278.9248		1
3279.048		1
3279.0647		1
3279.13721		1
3279.24023		1
3279.26		1
3279.362		1
3279.39526		1
3279.41748		1
3279.45386		1
3279.459		1
3279.45972		1
3279.53687		1
3279.54736		1
3279.59546		1
3279.62744		1
3279.70532		1
3279.70776		1
3279.723		1
3279.74023		1
3279.79858		1
3279.81323		1
3279.86035		1
3279.873		1
3279.88843		1
3279.97168		1
3280.017		1
3280.03857		1
3280.08936		1
3280.15063		1
3280.229		1
3280.30054		1
3280.49341		1
3280.516		1
3280.55786		1
3280.57349		1
3280.57373		1
3280.64453		1
3280.75781		1
3280.83252		1
3280.85376		1
3280.90552		1
3280.94751		1
3280.94946		1
3280.97119		1
3280.99341		1
3281.18384		1
3281.2085		1
3281.21533		1
3281.2207		1
3281.23535		1
3281.24634		1
3281.291		1
3281.29541		1
3281.32129		1
3281.32983		1
3281.369		1
3281.54126		1
3281.57983		1
3281.653		1
3281.659		1
3281.73633		1
3281.83569		1
3281.85376		1
3281.877		1
3281.915		1
3281.93726		1
3281.95459		1
3282.00757		1
3282.021		1
3282.21143		1
3282.23145		1
3282.28833		1
3282.29272		1
3282.362		1
3282.441		1
3282.46948		1
3282.52661		1
3282.53052		1
3282.70313		1
3282.81		1
3282.927		1
3282.928		1
3282.95		1
3282.96021		1
3283.00537		1
3283.00952		1
3283.04736		1
3283.053		1
3283.11621		1
3283.16064		1
3283.318		1
3283.331		1
3283.36353		1
3283.39648		1
3283.39868		1
3283.404		1
3283.47632		1
3283.509		1
3283.52		1
3283.53467		1
3283.54346		1
3283.556		1
3283.5647		1
3283.75171		1
3283.76587		1
3283.89648		1
3283.93359		1
3283.94336		1
3283.97876		1
3283.98779		1
3284.0144		1
3284.0564		1
3284.1106		1
3284.147		1
3284.24731		1
3284.30029		1
3284.3457		1
3284.41528		1
3284.43579		1
3284.482		1
3284.49		1
3284.495		1
3284.50513		1
3284.5166		1
3284.53833		1
3284.5813		1
3284.6272		1
3284.63232		1
3284.68018		1
3284.69263		1
3284.72046		1
3284.74414		1
3284.82861		1
3284.835		1
3284.842		1
3284.899		1
3284.92163		1
3284.95117		1
3284.95386		1
3284.96338		1
3284.999		1
3285.00757		1
3285.01147		1
3285.087		1
3285.10571		1
3285.127		1
3285.22339		1
3285.24854		1
3285.48462		1
3285.50659		1
3285.56152		1
3285.567		1
3285.57324		1
3285.58228		1
3285.72388		1
3285.72827		1
3285.754		1
3285.77148		1
3285.78613		1
3285.83423		1
3285.8396		1
3285.86719		1
3285.90527		1
3285.93433		1
3285.95068		1
3286.04956		1
3286.10742		1
3286.1084		1
3286.10986		1
3286.1167		1
3286.19385		1
3286.31372		1
3286.3938		1
3286.42383		1
3286.45557		1
3286.60474		1
3286.64771		1
3286.69385		1
3286.72656		1
3286.73755		1
3286.80786		1
3286.83521		1
3286.852		1
3286.85229		1
3286.862		1
3286.94116		1
3286.966		1
3287.034		1
3287.06323		1
3287.12183		1
3287.13135		1
3287.13477		1
3287.14551		1
3287.181		1
3287.2312		1
3287.25757		1
3287.40918		1
3287.43164		1
3287.44678		1
3287.482		1
3287.52222		1
3287.57715		1
3287.59082		1
3287.65479		1
3287.69336		1
3287.733		1
3287.75024		1
3287.75049		1
3287.79346		1
3287.803		1
3287.81177		1
3287.928		1
3287.94922		1
3287.98438		1
3288.059		1
3288.059		1
3288.125		1
3288.2146		1
3288.23828		1
3288.281		1
3288.36572		1
3288.5022		1
3288.539		1
3288.54028		1
3288.545		1
3288.565		1
3288.602		1
3288.63232		1
3288.63525		1
3288.69971		1
3288.77563		1
3288.78516		1
3288.79639		1
3288.87622		1
3288.89941		1
3288.91187		1
3288.99219		1
3288.99976		1
3289.15039		1
3289.18945		1
3289.246		1
3289.2832		1
3289.29614		1
3289.32324		1
3289.39526		1
3289.42651		1
3289.5127		1
3289.519		1
3289.52246		1
3289.60474		1
3289.68579		1
3289.69751		1
3289.75439		1
3289.77246		1
3289.78662		1
3289.78882		1
3289.7915		1
3289.81714		1
3289.86377		1
3289.86548		1
3289.89355		1
3289.89941		1
3289.914		1
3289.935		1
3289.98413		1
3289.99219		1
3290.10425		1
3290.14819		1
3290.195		1
3290.20361		1
3290.20776		1
3290.29272		1
3290.305		1
3290.34424		1
3290.38013		1
3290.39136		1
3290.66138		1
3290.681		1
3290.762		1
3290.779		1
3290.81445		1
3290.865		1
3290.871		1
3290.90015		1
3290.90137		1
3290.93481		1
3291.04639		1
3291.12646		1
3291.12964		1
3291.2522		1
3291.37549		1
3291.39648		1
3291.40039		1
3291.47437		1
3291.53418		1
3291.61743		1
3291.636		1
3291.68945		1
3291.69043		1
3291.73853		1
3291.80786		1
3291.80835		1
3291.81958		1
3291.84766		1
3291.892		1
3291.91064		1
3292.00024		1
3292.017		1
3292.152		1
3292.18042		1
3292.28223		1
3292.323		1
3292.32422		1
3292.32861		1
3292.33643		1
3292.43115		1
3292.466		1
3292.49023		1
3292.543		1
3292.56372		1
3292.56372		1
3292.57227		1
3292.58228		1
3292.65015		1
3292.653		1
3292.66064		1
3292.69531		1
3292.697		1
3292.72339		1
3292.798		1
3292.807		1
3292.80957		1
3292.82471		1
3292.84766		1
3292.85449		1
3292.92554		1
3293.03467		1
3293.07568		1
3293.089		1
3293.193		1
3293.27686		1
3293.281		1
3293.32642		1
3293.32813		1
3293.369		1
3293.37		1
3293.38		1
3293.45776		1
3293.49316		1
3293.682		1
3293.735		1
3293.82764		1
3293.83887		1
3293.90479		1
3293.95874		1
3293.99927		1
3294.03857		1
3294.045		1
3294.10718		1
3294.16553		1
3294.209		1
3294.21484		1
3294.23267		1
3294.234		1
3294.24585		1
3294.257		1
3294.26855		1
3294.323		1
3294.33276		1
3294.39038		1
3294.39624		1
3294.39868		1
3294.41724		1
3294.62573		1
3294.67188		1
3294.67725		1
3294.68359		1
3294.70874		1
3294.73486		1
3294.744		1
3294.74683		1
3294.75684		1
3294.764		1
3294.769		1
3294.81519		1
3294.82129		1
3294.831		1
3294.84668		1
3294.8584		1
3294.87769		1
3294.888		1
3294.913		1
3294.94165		1
3294.963		1
3294.98169		1
3294.996		1
3295.022		1
3295.06079		1
3295.07446		1
3295.07739		1
3295.15527		1
3295.156		1
3295.17041		1
3295.234		1
3295.27271		1
3295.35718		1
3295.35962		1
3295.37549		1
3295.4082		1
3295.50342		1
3295.51318		1
3295.63647		1
3295.64014		1
3295.71167		1
3295.76636		1
3295.78833		1
3295.83936		1
3295.87939		1
3295.93628		1
3296.06421		1
3296.06885		1
3296.14		1
3296.1604		1
3296.17114		1
3296.21655		1
3296.22974		1
3296.24219		1
3296.26758		1
3296.30664		1
3296.377		1
3296.39673		1
3296.46777		1
3296.46875		1
3296.47388		1
3296.47534		1
3296.576		1
3296.66333		1
3296.67236		1
3296.69067		1
3296.7		1
3296.741		1
3296.76587		1
3296.768		1
3296.81934		1
3296.841		1
3296.87744		1
3297.0354		1
3297.0647		1
3297.076		1
3297.11157		1
3297.23		1
3297.23877		1
3297.26538		1
3297.28052		1
3297.30054		1
3297.3147		1
3297.33252		1
3297.33716		1
3297.33838		1
3297.354		1
3297.40918		1
3297.41748		1
3297.4314		1
3297.44824		1
3297.46313		1
3297.47241		1
3297.51465		1
3297.52173		1
3297.52661		1
3297.54		1
3297.54077		1
3297.56177		1
3297.65625		1
3297.664		1
3297.76929		1
3297.803		1
3297.89551		1
3297.94751		1
3297.97388		1
3297.99414		1
3298.02246		1
3298.0896		1
3298.09644		1
3298.12573		1
3298.14941		1
3298.15381		1
3298.15479		1
3298.23975		1
3298.27319		1
3298.31348		1
3298.32227		1
3298.37817		1
3298.39478		1
3298.522		1
3298.52661		1
3298.554		1
3298.58643		1
3298.66284		1
3298.68262		1
3298.70923		1
3298.73853		1
3298.77124		1
3298.81079		1
3298.82251		1
3298.924		1
3298.97388		1
3298.995		1
3298.998		1
3299.16479		1
3299.18335		1
3299.1897		1
3299.23071		1
3299.374		1
3299.43359		1
3299.46753		1
3299.47021		1
3299.487		1
3299.608		1
3299.64453		1
3299.64941		1
3299.65625		1
3299.668		1
3299.69629		1
3299.69775		1
3299.70679		1
3299.738		1
3299.83179		1
3299.8645		1
3299.87524		1
3299.89282		1
3300.00928		1
3300.029		1
3300.15771		1
3300.22534		1
3300.22632		1
3300.31665		1
3300.32617		1
3300.32642		1
3300.337		1
3300.455		1
3300.48		1
3300.52148		1
3300.53784		1
3300.577		1
3300.65186		1
3300.661		1
3300.669		1
3300.68921		1
3300.75684		1
3300.82935		1
3300.879		1
3300.885		1
3300.94922		1
3300.98413		1
3301.01367		1
3301.03247		1
3301.12427		1
3301.25366		1
3301.26953		1
3301.32422		1
3301.332		1
3301.34619		1
3301.38281		1
3301.387		1
3301.395		1
3301.40747		1
3301.43286		1
3301.4375		1
3301.45776		1
3301.69849		1
3301.72583		1
3301.77686		1
3301.83057		1
3301.832		1
3301.83423		1
3301.9104		1
3301.92651		1
3301.95068		1
3301.99365		1
3302.03516		1
3302.0354		1
3302.1084		1
3302.19238		1
3302.19434		1
3302.217		1
3302.267		1
3302.27441		1
3302.2793		1
3302.4436		1
3302.49683		1
3302.50122		1
3302.67651		1
3302.71948		1
3302.72363		1
3302.74365		1
3302.88281		1
3302.90747		1
3303.071		1
3303.183		1
3303.22827		1
3303.29		1
3303.37744		1
3303.54346		1
3303.6272		1
3303.6377		1
3303.638		1
3303.64575		1
[truncated: 15,425 more rows]
