# Supplementary material for: A droplet digital PCR (ddPCR) assay to detect Helicoverpa armigera (Lepidoptera: Noctuidae) in bulk trap samples
Source: PLoS One. 2017 May 31;12(5):e0178704. doi: 10.1371/journal.pone.0178704 (PMC5451079; doi:10.1371/journal.pone.0178704)
Supplement: S5 Table — (ZIP) [file pone.0178704.s005.zip › H zea 29.csv]

Ch1 Amplitude	Ch2 Amplitude	Cluster
-14.7231531		1
774.513367		1
2661.12256		1
2835.043		1
2886.05981		1
2887.50537		1
2894.15		1
2901.41724		1
2905.15381		1
2910.14258		1
2910.712		1
2910.75342		1
2911.528		1
2913.21484		1
2914.36914		1
2917.33154		1
2917.79346		1
2919.94946		1
2921.47583		1
2921.494		1
2923.41943		1
2925.368		1
2927.864		1
2929.20117		1
2930.618		1
2931.06		1
2931.49585		1
2932.42627		1
2932.64038		1
2932.89355		1
2933.88867		1
2935.58032		1
2936.15479		1
2937.836		1
2938.20166		1
2939.56665		1
2941.722		1
2942.16626		1
2942.37964		1
2943.0415		1
2944.70386		1
2945.29858		1
2945.70117		1
2945.86646		1
2945.956		1
2947.21973		1
2948.73438		1
2950.836		1
2951.6958		1
2952.43213		1
2953.386		1
2953.4292		1
2954.27051		1
2955.14917		1
2956.37524		1
2956.57739		1
2958.378		1
2960.1582		1
2963.37061		1
2965.35352		1
2965.509		1
2966.07861		1
2966.36987		1
2966.93848		1
2967.84448		1
2968.38257		1
2968.78564		1
2969.55347		1
2969.59082		1
2969.68		1
2969.68921		1
2969.775		1
2969.95557		1
2970.576		1
2970.657		1
2970.79736		1
2970.8584		1
2971.866		1
2972.04443		1
2972.313		1
2972.79663		1
2973.195		1
2973.76318		1
2974.09863		1
2974.86719		1
2975.39966		1
2976.04614		1
2976.77441		1
2976.97925		1
2977.18213		1
2977.817		1
2978.05322		1
2978.807		1
2979.189		1
2979.3584		1
2979.618		1
2980.89551		1
2981.45459		1
2982.84229		1
2982.94629		1
2984.06714		1
2984.50952		1
2984.98682		1
2986.46484		1
2987.92065		1
2988.31934		1
2988.40161		1
2988.55249		1
2988.685		1
2989.00366		1
2989.10718		1
2989.28613		1
2989.44116		1
2989.504		1
2989.5376		1
2989.57129		1
2989.65283		1
2989.8418		1
2989.90967		1
2990.17676		1
2990.19775		1
2991.32568		1
2992.04883		1
2993.122		1
2993.25757		1
2993.29		1
2993.39966		1
2993.475		1
2993.76782		1
2993.87573		1
2993.92041		1
2994.17139		1
2994.634		1
2994.96216		1
2995.1394		1
2996.77539		1
2996.81885		1
2996.99048		1
2997.28784		1
2997.912		1
2998.073		1
2998.1145		1
2998.15845		1
2998.256		1
2998.54614		1
2998.654		1
2998.79346		1
2998.99585		1
2999.08862		1
2999.40039		1
2999.40479		1
2999.408		1
2999.57446		1
3000.235		1
3000.483		1
3001.45679		1
3001.74927		1
3002.32227		1
3003.29956		1
3003.43262		1
3003.95532		1
3004.303		1
3004.44067		1
3004.48218		1
3004.7063		1
3005.06152		1
3005.55347		1
3005.82		1
3005.83081		1
3005.896		1
3006.0957		1
3006.41113		1
3007.06177		1
3007.58252		1
3007.63062		1
3007.69678		1
3007.8772		1
3008.0415		1
3008.24585		1
3008.3584		1
3008.47119		1
3008.51245		1
3008.55444		1
3008.72632		1
3009.044		1
3009.065		1
3009.22681		1
3009.764		1
3009.77686		1
3010.12524		1
3010.726		1
3010.99561		1
3011.271		1
3011.31885		1
3011.4314		1
3011.63623		1
3011.644		1
3011.84937		1
3011.95215		1
3012.04		1
3012.06763		1
3012.375		1
3013.26855		1
3013.32739		1
3013.38257		1
3013.995		1
3014.08667		1
3014.23535		1
3014.25537		1
3014.389		1
3014.42871		1
3014.87183		1
3015.272		1
3016.20581		1
3016.37085		1
3016.46582		1
3016.46973		1
3016.70947		1
3016.90112		1
3017.2		1
3017.22168		1
3017.61548		1
3017.64575		1
3018.06641		1
3018.28857		1
3018.4043		1
3018.84082		1
3019.139		1
3019.27515		1
3019.30176		1
3019.473		1
3019.87769		1
3019.90869		1
3020.09131		1
3020.25439		1
3020.26758		1
3020.60352		1
3020.80542		1
3020.934		1
3021.12158		1
3021.45		1
3021.88916		1
3021.90869		1
3022.25024		1
3022.60449		1
3022.99048		1
3023.31738		1
3023.62671		1
3024.262		1
3024.265		1
3024.51587		1
3024.838		1
3025.12842		1
3025.51416		1
3025.78662		1
3026.22974		1
3026.34619		1
3026.35522		1
3026.65234		1
3026.673		1
3027.10181		1
3027.649		1
3027.95044		1
3028.2334		1
3028.69775		1
3028.79028		1
3029.04688		1
3029.1936		1
3029.46655		1
3029.478		1
3029.75684		1
3029.775		1
3029.80981		1
3030.00146		1
3030.147		1
3030.14966		1
3030.372		1
3030.553		1
3030.9978		1
3031.19214		1
3031.41284		1
3031.44141		1
3031.73218		1
3031.76978		1
3032.04175		1
3032.05371		1
3032.172		1
3032.23486		1
3032.298		1
3032.58862		1
3032.74731		1
3032.92383		1
3033.07617		1
3033.20532		1
3033.24683		1
3033.42114		1
3033.438		1
3033.5918		1
3033.85522		1
3034.00879		1
3034.77661		1
3034.921		1
3034.929		1
3035.1228		1
3035.17871		1
3035.191		1
3035.2395		1
3035.29639		1
3035.31543		1
3035.37183		1
3035.55469		1
3035.75171		1
3036.17		1
3036.28735		1
3036.39185		1
3036.5647		1
3036.61987		1
3036.902		1
3036.96655		1
3037.49658		1
3037.50586		1
3037.61719		1
3037.734		1
3037.831		1
3037.943		1
3038.07471		1
3038.24585		1
3038.27148		1
3038.47534		1
3038.897		1
3039.668		1
3039.853		1
3039.87		1
3039.89014		1
3040.6416		1
3040.99		1
3041.20337		1
3041.41357		1
3041.608		1
3041.67236		1
3042.2312		1
3042.559		1
3042.77417		1
3043.1604		1
3043.20239		1
3043.2124		1
3043.26465		1
3043.63013		1
3043.84521		1
3043.923		1
3044.011		1
3044.10327		1
3044.52417		1
3045.138		1
3045.20679		1
3045.38013		1
3045.44873		1
3045.49072		1
3045.55737		1
3045.88281		1
3045.92676		1
3045.98755		1
3045.99438		1
3046.014		1
3046.34229		1
3046.67944		1
3047.21		1
3047.34253		1
3047.34741		1
3047.45825		1
3047.99658		1
3048.11279		1
3048.20044		1
3048.399		1
3048.407		1
3048.64136		1
3048.663		1
3048.88		1
3048.88257		1
3048.91113		1
3049.12256		1
3049.13525		1
3049.139		1
3049.54272		1
3049.58667		1
3049.83813		1
3049.92188		1
3049.98047		1
3050.405		1
3050.487		1
3050.614		1
3050.67456		1
3051.064		1
3051.084		1
3051.89551		1
3051.911		1
3052.03613		1
3052.34424		1
3052.422		1
3052.67676		1
3052.75684		1
3052.79224		1
3052.9646		1
3053.22876		1
3053.337		1
3053.386		1
3053.55737		1
3053.60034		1
3053.61865		1
3053.63086		1
3053.803		1
3053.82666		1
3053.92236		1
3054.56128		1
3054.60571		1
3054.69043		1
3055.37061		1
3055.601		1
3055.926		1
3056.42139		1
3056.44873		1
3056.522		1
3056.60742		1
3056.74316		1
3056.812		1
3056.915		1
3056.917		1
3056.91919		1
3056.954		1
3057.079		1
3057.196		1
3057.19653		1
3057.30322		1
3057.61255		1
3057.636		1
3057.71948		1
3057.74829		1
3057.76563		1
3057.99976		1
3058.29346		1
3058.64478		1
3058.85156		1
3058.93213		1
3058.96973		1
3059.019		1
3059.04272		1
3059.19873		1
3059.2627		1
3059.35986		1
3059.65137		1
3059.6687		1
3059.73267		1
3059.867		1
3060.01172		1
3060.1333		1
3060.65234		1
3061.10718		1
3061.25464		1
3061.32178		1
3061.39551		1
3061.59424		1
3061.827		1
3061.897		1
3061.928		1
3061.991		1
3062.018		1
3062.19385		1
3062.34351		1
3062.54053		1
3062.70728		1
3062.7793		1
3062.82153		1
3062.90479		1
3062.906		1
3063.06982		1
3063.17017		1
3063.31519		1
3063.32861		1
3063.32959		1
3063.394		1
3063.41		1
3063.46851		1
3063.69019		1
3063.91113		1
3063.97632		1
3064.04		1
3064.09668		1
3064.104		1
3064.33374		1
3064.883		1
3064.91577		1
3064.94922		1
3065.08374		1
3065.207		1
3065.251		1
3065.46216		1
3065.62573		1
3065.65576		1
3065.73462		1
3065.76587		1
3065.841		1
3065.92969		1
3066.49316		1
3066.545		1
3066.78955		1
3066.82056		1
3066.90771		1
3066.978		1
3067.19385		1
3067.22778		1
3067.483		1
3067.51172		1
3067.661		1
3067.89331		1
3068.0752		1
3068.22314		1
3068.37671		1
3068.41138		1
3068.45044		1
3068.54517		1
3068.63135		1
3068.728		1
3068.79834		1
3068.976		1
3069.05273		1
3069.108		1
3069.127		1
3069.193		1
3069.23071		1
3069.27734		1
3069.299		1
3069.56934		1
3069.597		1
3069.82275		1
3069.88062		1
3070.02344		1
3070.15161		1
3070.3125		1
3070.31274		1
3070.36182		1
3070.39282		1
3070.47827		1
3070.541		1
3070.54346		1
3070.57446		1
3070.63867		1
3070.72363		1
3070.73584		1
3071.012		1
3071.03735		1
3071.29785		1
3071.37939		1
3071.5686		1
3071.622		1
3071.80835		1
3071.82813		1
3071.82837		1
3071.90942		1
3071.94287		1
3071.97681		1
3071.9895		1
3072.04077		1
3072.055		1
3072.08838		1
3072.58		1
3072.60083		1
3072.60254		1
3072.64941		1
3072.69263		1
3072.83569		1
3072.92285		1
3073.18359		1
3073.24		1
3073.405		1
3073.659		1
3073.71143		1
3073.87134		1
3073.97778		1
3073.99146		1
3074.18579		1
3074.419		1
3074.97339		1
3074.97485		1
3074.988		1
3075.08228		1
3075.09668		1
3075.20752		1
3075.298		1
3075.35181		1
3075.37817		1
3075.45483		1
3075.633		1
3075.66016		1
3075.79126		1
3075.81836		1
3076.01318		1
3076.14429		1
3076.14551		1
3076.30566		1
3076.372		1
3076.665		1
3076.783		1
3076.88574		1
3077.21436		1
3077.355		1
3077.6084		1
3077.64087		1
3077.66968		1
3077.67578		1
3077.69287		1
3077.872		1
3077.87744		1
3077.89331		1
3078.15576		1
3078.20532		1
3078.29443		1
3078.38		1
3078.398		1
3078.45874		1
3078.56226		1
3079.31421		1
3079.339		1
3079.37817		1
3079.41675		1
3079.4624		1
3079.5354		1
3079.606		1
3079.88232		1
3079.91187		1
3079.91187		1
3079.93164		1
3079.96118		1
3080.12769		1
3080.30566		1
3080.41528		1
3080.424		1
3080.63354		1
3080.727		1
3080.756		1
3080.81372		1
3080.86328		1
3080.95654		1
3081.036		1
3081.09424		1
3081.19385		1
3081.343		1
3081.397		1
3081.44653		1
3081.47949		1
3081.65576		1
3081.67944		1
3081.77124		1
3081.79248		1
3082.13		1
3082.306		1
3082.37744		1
3082.47388		1
3082.62354		1
3082.66064		1
3083.12842		1
3083.19116		1
3083.354		1
3083.77563		1
3083.85669		1
3083.9895		1
3084.04321		1
3084.298		1
3084.39429		1
3084.39771		1
3084.499		1
3084.53687		1
3084.566		1
3084.88477		1
3084.96		1
3084.978		1
3085.06543		1
3085.297		1
3085.35522		1
3085.36255		1
3085.37183		1
3085.78223		1
3085.88257		1
3085.92627		1
3086.04761		1
3086.143		1
3086.17578		1
3086.251		1
3086.256		1
3086.43359		1
3086.54834		1
3086.60767		1
3086.70972		1
3086.8667		1
3086.99365		1
3087.00659		1
3087.10181		1
3087.11548		1
3087.15479		1
3087.18262		1
3087.30151		1
3087.508		1
3087.51733		1
3087.53564		1
3087.55322		1
3087.85132		1
3087.90015		1
3087.9856		1
3088.00049		1
3088.01514		1
3088.14917		1
3088.1687		1
3088.72827		1
3088.959		1
3089.02		1
3089.08179		1
3089.11963		1
3089.14624		1
3089.15747		1
3089.27539		1
3089.28662		1
3089.308		1
3089.31177		1
3089.35229		1
3089.36084		1
3089.36841		1
3089.38672		1
3089.38965		1
3089.536		1
3089.54175		1
3089.57251		1
3089.70581		1
3089.738		1
3089.755		1
3089.79517		1
3089.82935		1
3089.89478		1
3089.90674		1
3090.15161		1
3090.21948		1
3090.277		1
3090.332		1
3090.33984		1
3090.474		1
3090.5188		1
3090.526		1
3090.54175		1
3090.54321		1
3090.60767		1
3090.827		1
3090.836		1
3090.92		1
3090.97754		1
3091.04443		1
3091.1543		1
3091.16138		1
3091.16846		1
3091.237		1
3091.42065		1
3091.54858		1
3091.64746		1
3091.67432		1
3091.70215		1
3091.82568		1
3091.87134		1
3091.909		1
3091.93359		1
3092.06445		1
3092.09668		1
3092.21484		1
3092.34473		1
3092.39478		1
3092.395		1
3092.4436		1
3092.675		1
3092.708		1
3092.77783		1
3092.77881		1
3092.92456		1
3093.07227		1
3093.09351		1
3093.39966		1
3093.55273		1
3093.60474		1
3093.63354		1
3093.91187		1
3094.0127		1
3094.14624		1
3094.17627		1
3094.323		1
3094.35938		1
3094.38086		1
3094.415		1
3094.42627		1
3094.44165		1
3094.78247		1
3094.81128		1
3094.829		1
3094.934		1
3094.964		1
3095.06348		1
3095.089		1
3095.092		1
3095.18335		1
3095.21216		1
3095.31641		1
3095.4834		1
3095.67578		1
3095.78076		1
3095.80371		1
3096.074		1
3096.08325		1
3096.1228		1
3096.18335		1
3096.21948		1
3096.268		1
3096.302		1
3096.499		1
3096.507		1
3096.55713		1
3096.634		1
3096.766		1
3096.777		1
3096.802		1
3096.85767		1
3096.94751		1
3096.99854		1
3097.21436		1
3097.2605		1
3097.438		1
3097.45581		1
3097.64648		1
3097.69238		1
3097.69458		1
3097.72754		1
3097.818		1
3097.887		1
3097.9646		1
3097.989		1
3098.10034		1
3098.38843		1
3098.49658		1
3098.97437		1
3099.22119		1
3099.28247		1
3099.87378		1
3099.88379		1
3099.894		1
3099.92969		1
3099.95923		1
3100.024		1
3100.04565		1
3100.04736		1
3100.0603		1
3100.20166		1
3100.284		1
3100.33057		1
3100.35864		1
3100.44849		1
3100.50269		1
3100.56128		1
3100.586		1
3100.6377		1
3100.663		1
3100.71045		1
3100.74634		1
3100.77783		1
3100.78125		1
3101.02612		1
3101.037		1
3101.375		1
3101.395		1
3101.396		1
3101.508		1
3101.61987		1
3101.87231		1
3101.87817		1
3101.91577		1
3101.993		1
3101.99463		1
3102.00366		1
3102.0896		1
3102.1394		1
3102.3457		1
3102.35327		1
3102.41748		1
3102.421		1
3102.441		1
3102.44971		1
3102.457		1
3102.54321		1
3102.572		1
3102.57715		1
3102.62451		1
3102.64331		1
3102.7		1
3102.78223		1
3102.9104		1
3102.96		1
3103.04785		1
3103.20068		1
3103.235		1
3103.283		1
3103.29663		1
3103.31152		1
3103.323		1
3103.32544		1
3103.36133		1
3103.41113		1
3103.44043		1
3103.48975		1
3103.54272		1
3103.6377		1
3103.72217		1
3103.73462		1
3103.78271		1
3103.84814		1
3103.85229		1
3103.91772		1
3103.92188		1
3103.94336		1
3103.98145		1
3104.01245		1
3104.055		1
3104.06079		1
3104.082		1
3104.12427		1
3104.14478		1
3104.29272		1
3104.303		1
3104.33472		1
3104.35229		1
3104.434		1
3104.50464		1
3104.531		1
3104.67456		1
3104.74951		1
3104.831		1
3104.92017		1
3104.93213		1
3104.97314		1
3105.091		1
3105.1394		1
3105.15063		1
3105.1875		1
3105.38086		1
3105.583		1
3105.62939		1
3105.72363		1
3105.856		1
3105.86279		1
3105.90015		1
3106.05		1
3106.209		1
3106.251		1
3106.34961		1
3106.49487		1
3106.60938		1
3106.64648		1
3106.65869		1
3106.68115		1
3106.70215		1
3106.742		1
3106.77612		1
3106.98364		1
3107.162		1
3107.173		1
3107.27881		1
3107.28638		1
3107.38452		1
3107.458		1
3107.569		1
3107.6145		1
3107.671		1
3107.681		1
3107.70825		1
3107.7478		1
3107.79248		1
3107.91113		1
3107.93286		1
3107.945		1
3107.96265		1
3108.04321		1
3108.193		1
3108.23462		1
3108.2627		1
3108.27344		1
3108.33032		1
3108.33643		1
3108.362		1
3108.418		1
3108.47656		1
3108.671		1
3108.67139		1
3108.70361		1
3108.7417		1
3108.74438		1
3108.78418		1
3109.05225		1
3109.099		1
3109.14844		1
3109.19873		1
3109.26147		1
3109.448		1
3109.54248		1
3109.54639		1
3109.58936		1
3109.5918		1
3109.6936		1
3109.8147		1
3109.82886		1
3109.97949		1
3110.27954		1
3110.378		1
3110.408		1
3110.44678		1
3110.48877		1
3110.51587		1
3110.57568		1
3110.88281		1
3110.95581		1
3111.00073		1
3111.00317		1
3111.041		1
3111.08374		1
3111.2644		1
3111.26733		1
3111.35181		1
3111.35522		1
3111.35547		1
3111.395		1
3111.4082		1
3111.428		1
3111.544		1
3111.54883		1
3111.561		1
3111.77417		1
3111.785		1
3111.87964		1
3111.96313		1
3111.98218		1
3112.05127		1
3112.06836		1
3112.14575		1
3112.25659		1
3112.30273		1
3112.31		1
3112.33081		1
3112.34058		1
3112.366		1
3112.4917		1
3112.59521		1
3112.60278		1
3112.694		1
3112.70142		1
3112.73315		1
3112.76318		1
3112.77954		1
3112.816		1
3112.92383		1
3113.05322		1
3113.22241		1
3113.25513		1
3113.42847		1
3113.46143		1
3113.52344		1
3113.66626		1
3113.6875		1
3113.73779		1
3113.75415		1
3113.77856		1
3113.8		1
3113.95068		1
3114.16162		1
3114.24731		1
3114.2478		1
3114.39624		1
3114.42822		1
3114.43823		1
3114.524		1
3114.53784		1
3114.58521		1
3114.6333		1
3114.63647		1
3114.68066		1
3114.7356		1
3114.81567		1
3114.9314		1
3114.93945		1
3115.00781		1
3115.183		1
3115.19067		1
3115.20483		1
3115.36987		1
3115.46216		1
3115.471		1
3115.55713		1
3115.647		1
3115.67578		1
3115.68335		1
3115.7583		1
3115.76465		1
3115.77368		1
3115.87085		1
3115.89868		1
3115.976		1
3116.10522		1
3116.13452		1
3116.19824		1
3116.20581		1
3116.2085		1
3116.25928		1
3116.47681		1
3116.57031		1
3116.57324		1
3116.656		1
3116.72656		1
3116.82471		1
3117.03516		1
3117.117		1
3117.192		1
3117.19458		1
3117.19849		1
3117.344		1
3117.39624		1
3117.494		1
3117.56152		1
3117.64551		1
3117.67871		1
3117.685		1
3117.79346		1
3117.7998		1
3117.92578		1
3117.94678		1
3118.013		1
3118.18481		1
3118.24316		1
3118.268		1
3118.27881		1
3118.322		1
3118.416		1
3118.55957		1
3118.68555		1
3118.71533		1
3118.88354		1
3118.94434		1
3119.06323		1
3119.10181		1
3119.10327		1
3119.156		1
3119.27368		1
3119.37329		1
3119.54468		1
3119.637		1
3119.73		1
3119.803		1
3119.81519		1
3119.86523		1
3120.10278		1
3120.11035		1
3120.11377		1
3120.14868		1
3120.15674		1
3120.18237		1
3120.18652		1
3120.199		1
3120.35		1
3120.395		1
3120.56519		1
3120.7207		1
3120.743		1
3120.75586		1
3120.76685		1
3120.78		1
3120.81567		1
3120.81885		1
3120.85278		1
3120.88574		1
3120.971		1
3121.00342		1
3121.14355		1
3121.214		1
3121.2207		1
3121.25342		1
3121.39575		1
3121.42041		1
3121.5105		1
3121.51514		1
3121.52686		1
3121.53271		1
3121.573		1
3121.618		1
3121.66553		1
3121.74487		1
3121.75635		1
3121.8877		1
3121.922		1
3121.93726		1
3121.9563		1
3121.97632		1
3122.04956		1
3122.072		1
3122.0813		1
3122.21533		1
3122.22656		1
3122.29956		1
3122.32471		1
3122.52637		1
3122.53052		1
3122.5564		1
3122.56421		1
3122.66138		1
3122.67456		1
3122.726		1
3122.75146		1
3122.77222		1
3122.92065		1
3122.94629		1
3123.19067		1
3123.19653		1
3123.225		1
3123.306		1
3123.40479		1
3123.42529		1
3123.47534		1
3123.49561		1
3123.53149		1
3123.57178		1
3123.61743		1
3123.635		1
3123.69458		1
3123.79639		1
3123.84546		1
3123.89771		1
3123.91064		1
3123.951		1
3123.99243		1
3123.997		1
3124.01123		1
3124.04		1
3124.09058		1
3124.1062		1
3124.12524		1
3124.22314		1
3124.2666		1
3124.3042		1
3124.30469		1
3124.35571		1
3124.49072		1
3124.54614		1
3124.67236		1
3124.72754		1
3124.792		1
3124.79883		1
3124.95435		1
3125.01172		1
3125.04028		1
3125.07813		1
3125.07837		1
3125.10327		1
3125.12573		1
3125.17		1
3125.31348		1
3125.3147		1
3125.31616		1
3125.44653		1
3125.46924		1
3125.48169		1
3125.48486		1
3125.593		1
3125.64526		1
3125.653		1
3125.7168		1
3125.72949		1
3125.81787		1
3125.86279		1
3125.91455		1
3125.9165		1
3125.96533		1
3126.019		1
3126.02881		1
3126.03149		1
3126.03345		1
3126.05444		1
3126.069		1
3126.09277		1
3126.10474		1
3126.18286		1
3126.19751		1
3126.20874		1
3126.23047		1
3126.28979		1
3126.41187		1
3126.44629		1
3126.46558		1
3126.67529		1
3126.67822		1
3126.782		1
3126.816		1
3126.81982		1
3126.842		1
3126.904		1
3126.90723		1
3127.102		1
3127.2207		1
3127.2417		1
3127.24243		1
3127.24634		1
3127.28613		1
3127.3		1
3127.33		1
3127.36133		1
3127.42627		1
3127.44873		1
3127.477		1
3127.539		1
3127.561		1
3127.57446		1
3127.633		1
3127.71265		1
3128.14575		1
3128.147		1
3128.17676		1
3128.21484		1
3128.23755		1
3128.37427		1
3128.444		1
3128.4812		1
3128.497		1
3128.57886		1
3128.74341		1
3128.777		1
3128.79663		1
3128.8064		1
3128.89136		1
3128.91846		1
3129.05249		1
3129.07959		1
3129.09863		1
3129.11182		1
3129.2002		1
3129.21265		1
3129.3103		1
3129.392		1
3129.4707		1
3129.47656		1
3129.58813		1
3129.58936		1
3129.60767		1
3129.72388		1
3129.72729		1
3129.72827		1
3129.74683		1
3129.80566		1
3129.819		1
3129.82471		1
3129.87183		1
3129.90259		1
3129.9585		1
3129.995		1
3130.06641		1
3130.09717		1
3130.13159		1
3130.299		1
3130.30469		1
3130.36621		1
3130.414		1
3130.47485		1
3130.5332		1
3130.56543		1
3130.58032		1
3130.80859		1
3130.92578		1
3130.962		1
3130.96484		1
3130.99585		1
3131.00562		1
3131.11865		1
3131.14014		1
3131.16162		1
3131.25586		1
3131.27686		1
3131.28564		1
3131.35034		1
3131.40771		1
3131.44043		1
3131.44287		1
3131.526		1
3131.53955		1
3131.63232		1
3131.709		1
3131.71826		1
3131.82422		1
3131.93848		1
3131.97949		1
3132.001		1
3132.04614		1
3132.10425		1
3132.11		1
3132.20923		1
3132.26758		1
3132.36572		1
3132.45557		1
3132.47778		1
3132.52417		1
3132.53174		1
3132.53467		1
3132.7605		1
3132.86035		1
3132.90942		1
3133.083		1
3133.10767		1
3133.172		1
3133.17627		1
3133.20679		1
3133.21582		1
3133.233		1
3133.425		1
3133.4375		1
3133.468		1
3133.484		1
3133.62354		1
3133.65869		1
3133.68726		1
3133.7085		1
3133.91968		1
3133.97876		1
3134.00586		1
3134.13867		1
3134.21753		1
3134.3457		1
3134.35669		1
3134.36938		1
3134.511		1
3134.51318		1
3134.52271		1
3134.54468		1
3134.58716		1
3134.67822		1
3134.73438		1
3134.8916		1
3134.9978		1
3135.06274		1
3135.18774		1
3135.23071		1
3135.2417		1
3135.32373		1
3135.43457		1
3135.452		1
3135.45215		1
3135.55737		1
3135.60254		1
3135.637		1
3135.64429		1
3135.75464		1
3135.78687		1
3135.78979		1
3135.79028		1
3135.83887		1
3135.97681		1
3135.978		1
3136.07886		1
3136.09058		1
3136.09229		1
3136.18433		1
3136.24365		1
3136.32031		1
3136.37427		1
3136.46533		1
3136.49487		1
3136.50854		1
3136.5437		1
3136.62183		1
3136.63672		1
3136.63867		1
3136.6748		1
3136.67773		1
3136.7002		1
3136.77881		1
3136.82715		1
3136.862		1
3136.891		1
3136.93921		1
3136.97		1
3136.99146		1
3137.04		1
3137.04736		1
3137.10645		1
3137.10913		1
3137.14844		1
3137.15942		1
3137.20947		1
3137.23779		1
3137.51147		1
3137.53882		1
3137.57959		1
3137.64746		1
3137.66113		1
3137.66577		1
3137.7478		1
3137.76538		1
3137.76831		1
3137.84277		1
3137.86475		1
3137.87158		1
3138.00757		1
3138.1123		1
3138.14087		1
3138.207		1
3138.25024		1
3138.27319		1
3138.275		1
3138.331		1
3138.34741		1
3138.37354		1
3138.37622		1
3138.37769		1
3138.403		1
3138.45459		1
3138.47852		1
3138.52344		1
3138.53662		1
3138.61841		1
3138.62451		1
3138.64941		1
3138.65039		1
3138.75049		1
3138.76318		1
3138.77637		1
3138.779		1
3138.82861		1
3138.83984		1
3138.90161		1
3138.913		1
3138.94116		1
3138.95337		1
3139.00732		1
3139.31421		1
3139.33252		1
3139.42334		1
3139.45459		1
3139.528		1
3139.53833		1
3139.565		1
3139.58521		1
3139.613		1
3139.636		1
3139.65137		1
3139.66382		1
3139.71		1
3139.80444		1
3140.035		1
3140.0437		1
3140.049		1
3140.13867		1
3140.176		1
3140.1853		1
3140.19824		1
3140.21924		1
3140.28271		1
3140.37842		1
3140.42822		1
3140.60913		1
3140.65771		1
3140.74219		1
3140.7605		1
3140.80078		1
3140.82153		1
3140.8584		1
3140.892		1
3140.893		1
3140.945		1
3140.96118		1
3140.96777		1
3141.0647		1
3141.07544		1
3141.13525		1
3141.16016		1
3141.28247		1
3141.34961		1
3141.36		1
3141.39575		1
3141.40625		1
3141.44019		1
3141.4436		1
3141.44531		1
3141.47656		1
3141.51855		1
3141.6084		1
3141.69458		1
3141.74341		1
3141.74365		1
3141.767		1
3141.77222		1
3141.77515		1
3141.797		1
3141.819		1
3141.82251		1
3141.91235		1
3141.925		1
3141.959		1
3142.07349		1
3142.09131		1
3142.14478		1
3142.20264		1
3142.2063		1
3142.29639		1
3142.32446		1
3142.33081		1
3142.38037		1
3142.39746		1
3142.40771		1
3142.41113		1
3142.41577		1
3142.45557		1
3142.45654		1
3142.47778		1
3142.54028		1
3142.54761		1
3142.572		1
3142.57422		1
3142.66455		1
3142.69238		1
3142.77173		1
3142.92578		1
3142.99487		1
3143.078		1
3143.10938		1
3143.151		1
3143.24414		1
3143.25024		1
3143.32764		1
3143.334		1
3143.37256		1
3143.417		1
3143.43848		1
3143.44214		1
3143.466		1
3143.4668		1
3143.469		1
3143.47168		1
3143.49658		1
3143.56445		1
3143.59326		1
3143.60229		1
3143.6543		1
3143.69214		1
3143.71118		1
3143.72925		1
3143.80127		1
3143.82617		1
3143.85156		1
3143.91235		1
3143.91357		1
3143.92188		1
3143.94214		1
3143.991		1
3144.14185		1
3144.217		1
3144.24878		1
3144.29614		1
3144.30176		1
3144.31787		1
3144.36841		1
3144.3938		1
3144.40283		1
3144.44116		1
3144.44434		1
3144.583		1
3144.65039		1
3144.67725		1
3144.8186		1
3144.8855		1
3144.88916		1
3144.89575		1
3144.90942		1
3144.98169		1
3144.98535		1
3145.007		1
3145.025		1
3145.048		1
3145.07617		1
3145.118		1
3145.1377		1
3145.16333		1
3145.29346		1
3145.31885		1
3145.41528		1
3145.42773		1
3145.44385		1
3145.45068		1
3145.46143		1
3145.47388		1
3145.54028		1
3145.56323		1
3145.56836		1
3145.62939		1
3145.71582		1
3145.72021		1
3145.72144		1
3145.82813		1
3145.84473		1
3145.91528		1
3145.91943		1
3145.944		1
3145.9895		1
3146.006		1
3146.03418		1
3146.10669		1
3146.11255		1
3146.123		1
3146.14819		1
3146.24438		1
3146.24854		1
3146.26416		1
3146.29077		1
3146.317		1
3146.344		1
3146.34741		1
3146.34863		1
3146.44531		1
3146.51514		1
3146.51636		1
3146.54077		1
3146.56079		1
3146.60718		1
3146.64746		1
3146.67676		1
3146.74121		1
3146.90381		1
3146.938		1
3146.955		1
3147.004		1
3147.03931		1
3147.04419		1
3147.102		1
3147.11743		1
3147.17456		1
3147.18018		1
3147.24268		1
3147.25586		1
3147.41333		1
3147.45728		1
3147.631		1
3147.65649		1
3147.666		1
3147.68262		1
3147.701		1
3147.7605		1
3147.769		1
3147.79956		1
3147.84155		1
3147.85474		1
3147.93774		1
3147.939		1
3147.93921		1
3147.97974		1
3148.0083		1
3148.03052		1
3148.07031		1
3148.08423		1
3148.19458		1
3148.25		1
3148.25415		1
3148.25757		1
3148.32031		1
3148.38452		1
3148.43433		1
3148.49927		1
3148.537		1
3148.59229		1
3148.66138		1
3148.669		1
3148.67		1
3148.67871		1
3148.85352		1
3148.894		1
3148.971		1
3148.97778		1
3149.015		1
3149.0332		1
3149.03467		1
3149.08936		1
3149.17944		1
3149.24634		1
3149.25659		1
3149.262		1
3149.26587		1
3149.27075		1
3149.27515		1
3149.29272		1
3149.29785		1
3149.3		1
3149.36865		1
3149.39551		1
3149.4397		1
3149.44482		1
3149.47144		1
3149.48169		1
3149.49146		1
3149.59253		1
3149.62427		1
3149.66333		1
3149.67334		1
3149.70874		1
3149.716		1
3149.779		1
3149.78564		1
3149.82739		1
3149.88379		1
3149.889		1
3149.91138		1
3149.96167		1
3149.96875		1
3150.08862		1
3150.10327		1
3150.10449		1
3150.1167		1
3150.18481		1
3150.21582		1
3150.23657		1
3150.25073		1
3150.274		1
3150.27954		1
3150.457		1
3150.4978		1
3150.62183		1
3150.63		1
3150.66016		1
3150.68115		1
3150.69531		1
3150.69824		1
3150.743		1
3150.747		1
3150.84033		1
3150.84473		1
3150.84668		1
3150.98047		1
3151.03345		1
3151.03613		1
3151.14063		1
3151.178		1
3151.22388		1
3151.24487		1
3151.264		1
3151.31177		1
3151.339		1
3151.3396		1
3151.36475		1
3151.404		1
3151.41431		1
3151.423		1
3151.46631		1
3151.48218		1
3151.487		1
3151.49854		1
3151.50024		1
3151.53174		1
3151.54346		1
3151.57373		1
3151.58447		1
3151.59473		1
3151.60059		1
3151.62183		1
3151.67383		1
3151.70313		1
3151.71045		1
3151.711		1
3151.78442		1
3151.788		1
3151.82544		1
3151.826		1
3151.842		1
3151.86182		1
3151.86914		1
3151.90649		1
3151.94434		1
3151.98315		1
3152.02246		1
3152.043		1
3152.05371		1
3152.083		1
3152.18359		1
3152.24634		1
3152.26343		1
3152.371		1
3152.4104		1
3152.41724		1
3152.443		1
3152.44434		1
3152.4856		1
3152.491		1
3152.50439		1
3152.532		1
3152.55273		1
3152.5647		1
3152.58		1
3152.672		1
3152.688		1
3152.758		1
3152.86353		1
3152.87964		1
3152.89282		1
3152.928		1
3152.94629		1
3152.97021		1
3153.007		1
3153.01831		1
3153.01929		1
3153.02271		1
3153.10425		1
3153.24487		1
3153.25244		1
3153.27612		1
3153.309		1
3153.31934		1
3153.32886		1
3153.50977		1
3153.52832		1
3153.54565		1
3153.648		1
3153.72363		1
3153.74731		1
3153.75269		1
3153.75464		1
3153.79053		1
3153.81152		1
3153.81738		1
3153.904		1
3153.92041		1
3154.01367		1
3154.074		1
3154.079		1
3154.13		1
3154.173		1
3154.22754		1
3154.25366		1
3154.29126		1
3154.32031		1
3154.37744		1
3154.401		1
3154.40967		1
3154.42163		1
3154.454		1
3154.51318		1
3154.56738		1
3154.592		1
3154.64331		1
3154.69336		1
3154.70874		1
3154.71484		1
3154.759		1
3154.765		1
3154.7915		1
3154.804		1
3154.82		1
3154.83765		1
3154.94946		1
3154.972		1
3155.00928		1
3155.05933		1
3155.09619		1
3155.10059		1
3155.115		1
3155.15723		1
3155.15747		1
3155.15967		1
3155.163		1
3155.173		1
3155.18018		1
3155.25415		1
3155.279		1
3155.2998		1
3155.30469		1
3155.31836		1
3155.32837		1
3155.346		1
3155.41724		1
3155.439		1
3155.54541		1
3155.55859		1
3155.60938		1
3155.65674		1
3155.66064		1
3155.74438		1
3155.75562		1
3155.8042		1
3155.82153		1
3155.86768		1
3155.91455		1
3155.96338		1
3155.97949		1
3156.00366		1
3156.039		1
3156.07056		1
3156.13184		1
3156.16626		1
3156.24219		1
3156.25244		1
3156.2915		1
[truncated: 14,572 more rows]
