# Supplementary material for: A droplet digital PCR (ddPCR) assay to detect Helicoverpa armigera (Lepidoptera: Noctuidae) in bulk trap samples
Source: PLoS One. 2017 May 31;12(5):e0178704. doi: 10.1371/journal.pone.0178704 (PMC5451079; doi:10.1371/journal.pone.0178704)
Supplement: S5 Table — (ZIP) [file pone.0178704.s005.zip › H zea 30.csv]

Ch1 Amplitude	Ch2 Amplitude	Cluster
2839.05078		1
2922.9436		1
2926.09229		1
2930.10474		1
2939.14844		1
2941.215		1
2945.83643		1
2946.906		1
2954.46777		1
2955.80664		1
2962.6626		1
2964.89966		1
2965.57935		1
2965.95337		1
2966.89282		1
2967.8		1
2970.52466		1
2970.78784		1
2970.976		1
2971.453		1
2971.627		1
2975.489		1
2976.0957		1
2977.21387		1
2981.725		1
2983.914		1
2985.30933		1
2989.38428		1
2989.49658		1
2990.19434		1
2992.05029		1
2995.39087		1
2996.20557		1
2997.3855		1
2997.58276		1
2998.69751		1
2999.70117		1
2999.86743		1
2999.923		1
3002.28149		1
3003.04468		1
3003.19385		1
3005.33765		1
3005.41333		1
3005.95313		1
3006.282		1
3007.16528		1
3009.854		1
3010.23		1
3010.34521		1
3011.43359		1
3012.12524		1
3012.36182		1
3012.55347		1
3012.768		1
3012.79321		1
3014.88		1
3014.88477		1
3015.72217		1
3015.92773		1
3016.775		1
3018.031		1
3018.129		1
3019.96948		1
3020.54858		1
3020.70337		1
3020.90161		1
3021.459		1
3021.58936		1
3022.101		1
3022.189		1
3022.391		1
3022.91016		1
3023.76929		1
3023.80713		1
3024.578		1
3025.24585		1
3025.795		1
3025.85962		1
3026.28784		1
3026.97046		1
3027.20654		1
3027.2168		1
3027.58447		1
3028.48486		1
3028.78857		1
3029.13013		1
3029.818		1
3030.536		1
3030.86963		1
3031.281		1
3031.46875		1
3031.484		1
3031.61		1
3032.36743		1
3032.8584		1
3032.94678		1
3033.20972		1
3033.39331		1
3034.2627		1
3034.32153		1
3034.59961		1
3035.30444		1
3036.37378		1
3036.39624		1
3036.64453		1
3037.42285		1
3037.69238		1
3038.084		1
3039.41846		1
3039.645		1
3040.59863		1
3041.61963		1
3041.62744		1
3042.00952		1
3042.1228		1
3042.91235		1
3043.68164		1
3043.68213		1
3043.79126		1
3043.87842		1
3043.879		1
3044.31519		1
3045.12354		1
3045.30371		1
3045.96265		1
3046.10083		1
3046.17578		1
3046.181		1
3046.75854		1
3046.81567		1
3047.02783		1
3047.73584		1
3048.45166		1
3048.76733		1
3048.961		1
3049.13965		1
3050.42676		1
3050.76		1
3050.88843		1
3051.00244		1
3051.09717		1
3051.35815		1
3051.362		1
3051.87378		1
3052.04517		1
3052.44971		1
3052.79126		1
3052.83545		1
3053.00513		1
3053.18		1
3053.63721		1
3054.499		1
3054.514		1
3055.10547		1
3056.04126		1
3056.74438		1
3057.349		1
3057.98315		1
3058.149		1
3058.726		1
3059.10132		1
3059.1438		1
3059.2793		1
3060.186		1
3060.84546		1
3061.02539		1
3061.213		1
3061.475		1
3061.50366		1
3061.92432		1
3061.97363		1
3062.18848		1
3062.37524		1
3062.47119		1
3062.50073		1
3062.68115		1
3062.72363		1
3062.909		1
3063.47827		1
3063.53247		1
3063.5813		1
3063.89722		1
3064.35		1
3064.69019		1
3064.72681		1
3064.93213		1
3064.93628		1
3065.11523		1
3066.10767		1
3066.21631		1
3066.463		1
3067.01343		1
3067.07959		1
3067.364		1
3067.66943		1
3068.19946		1
3068.84448		1
3069.244		1
3069.25317		1
3069.38477		1
3069.77856		1
3069.94238		1
3070.23877		1
3070.3125		1
3070.31445		1
3070.63013		1
3070.80151		1
3071.06763		1
3071.49243		1
3072.15479		1
3072.25171		1
3072.56421		1
3072.77173		1
3072.78174		1
3073.039		1
3073.238		1
3073.28882		1
3073.668		1
3073.8186		1
3073.83667		1
3073.90723		1
3073.90942		1
3074.24927		1
3074.80347		1
3074.90186		1
3074.90845		1
3075.06714		1
3075.85718		1
3075.94434		1
3075.95361		1
3075.99023		1
3076.07275		1
3076.17261		1
3076.22314		1
3076.25879		1
3076.41		1
3076.75659		1
3076.943		1
3077.80981		1
3077.81274		1
3078.16382		1
3078.17749		1
3078.256		1
3078.72656		1
3078.84277		1
3079.09766		1
3079.24731		1
3079.37451		1
3079.4436		1
3079.74463		1
3079.924		1
3080.738		1
3081.19482		1
3081.54468		1
3082.089		1
3082.24487		1
3082.25586		1
3082.26953		1
3082.33862		1
3082.36133		1
3082.68066		1
3082.7002		1
3082.93921		1
3083.00513		1
3083.031		1
3083.48755		1
3083.49878		1
3083.57349		1
3083.6626		1
3083.94873		1
3084.22778		1
3084.3584		1
3084.478		1
3084.77637		1
3084.81177		1
3085.16821		1
3085.424		1
3086.33032		1
3086.48755		1
3086.59888		1
3086.69556		1
3086.92188		1
3087.16748		1
3087.40942		1
3087.63452		1
3087.735		1
3088.125		1
3088.3645		1
3088.88916		1
3088.91577		1
3089.05273		1
3089.25781		1
3089.569		1
3089.71973		1
3089.95483		1
3091.041		1
3091.09521		1
3091.16382		1
3091.20532		1
3091.20874		1
3091.49951		1
3091.63062		1
3092.13574		1
3092.14941		1
3092.28149		1
3092.49		1
3092.78735		1
3093.00684		1
3093.24316		1
3093.36035		1
3093.3623		1
3093.5127		1
3093.53687		1
3093.629		1
3093.64087		1
3093.655		1
3093.67188		1
3093.684		1
3093.95264		1
3094.22656		1
3094.61743		1
3094.8894		1
3094.901		1
3094.97632		1
3095.42017		1
3095.537		1
3095.80615		1
3096.15479		1
3096.3374		1
3096.37158		1
3096.37817		1
3096.85864		1
3096.85913		1
3097.28345		1
3097.59937		1
3097.8374		1
3097.90942		1
3098.09863		1
3098.29761		1
3098.34351		1
3098.378		1
3098.391		1
3098.40942		1
3098.5813		1
3098.625		1
3098.78052		1
3099.087		1
3099.13843		1
3099.32031		1
3099.74756		1
3099.91846		1
3100.37354		1
3100.461		1
3100.6062		1
3100.73242		1
3101.402		1
3101.41821		1
3101.45215		1
3101.517		1
3101.73364		1
3101.913		1
3101.927		1
3101.935		1
3102.00562		1
3102.016		1
3102.13062		1
3102.29443		1
3102.53369		1
3102.75049		1
3103.21655		1
3103.53418		1
3103.59375		1
3103.64355		1
3103.72046		1
3103.831		1
3103.85962		1
3103.94238		1
3103.96045		1
3104.21826		1
3104.22534		1
3104.228		1
3104.26343		1
3104.35449		1
3104.37573		1
3104.401		1
3104.53564		1
3104.574		1
3105.01245		1
3105.33081		1
3105.36572		1
3105.40625		1
3105.407		1
3105.48438		1
3105.72778		1
3105.89014		1
3105.911		1
3105.96		1
3106.00269		1
3106.354		1
3106.37378		1
3106.41284		1
3106.43481		1
3106.457		1
3106.75024		1
3106.795		1
3106.92676		1
3106.93848		1
3106.96948		1
3107.28418		1
3107.37256		1
3107.41333		1
3107.448		1
3107.46069		1
3107.50269		1
3107.51025		1
3107.6604		1
3107.696		1
3107.815		1
3108.07471		1
3108.15259		1
3108.1897		1
3108.24951		1
3108.5625		1
3108.60547		1
3108.775		1
3108.9126		1
3108.92969		1
3108.97388		1
3108.99951		1
3109.37817		1
3109.72632		1
3109.81763		1
3110.06055		1
3110.15039		1
3110.19653		1
3110.27319		1
3110.54443		1
3110.708		1
3110.94385		1
3111.04517		1
3111.12842		1
3111.134		1
3111.20728		1
3111.27856		1
3111.28979		1
3111.31641		1
3111.328		1
3111.46167		1
3111.51343		1
3111.56372		1
3111.79932		1
3112.096		1
3112.126		1
3112.136		1
3112.42358		1
3112.468		1
3112.49341		1
3112.65674		1
3112.69434		1
3112.74976		1
3112.84229		1
3112.88037		1
3113.15283		1
3113.382		1
3113.39185		1
3113.71338		1
3113.759		1
3113.8833		1
3114.02637		1
3114.06641		1
3114.12622		1
3114.198		1
3114.49585		1
3114.637		1
3114.7666		1
3114.82666		1
3114.86987		1
3114.912		1
3114.93774		1
3115.0022		1
3115.12354		1
3115.33		1
3115.41064		1
3115.43		1
3115.63354		1
3115.81079		1
3116.15552		1
3116.18286		1
3116.21167		1
3116.21216		1
3116.34814		1
3116.48071		1
3116.79126		1
3116.94116		1
3116.973		1
3117.05542		1
3117.10742		1
3117.18		1
3117.24634		1
3117.27441		1
3117.34644		1
3117.52856		1
3117.70581		1
3117.72339		1
3117.72461		1
3117.82446		1
3117.85669		1
3117.88647		1
3118.02686		1
3118.12622		1
3118.18335		1
3118.30176		1
3118.389		1
3118.57764		1
3118.99341		1
3119.07446		1
3119.44214		1
3119.4502		1
3119.82446		1
3119.94824		1
3119.98		1
3120.063		1
3120.10181		1
3120.13013		1
3120.1543		1
3120.16455		1
3120.26733		1
3120.36548		1
3120.387		1
3120.40942		1
3120.53442		1
3120.61182		1
3120.633		1
3120.725		1
3120.8623		1
3121.023		1
3121.05444		1
3121.26221		1
3121.35		1
3121.41943		1
3121.51221		1
3121.5918		1
3121.628		1
3121.69116		1
3121.80371		1
3121.89038		1
3121.89966		1
3122.02466		1
3122.0603		1
3122.0874		1
3122.18652		1
3122.18774		1
3122.62378		1
3122.78638		1
3122.815		1
3122.82739		1
3122.938		1
3123.04077		1
3123.833		1
3123.86353		1
3123.93335		1
3124.11475		1
3124.122		1
3124.1665		1
3124.19556		1
3124.25537		1
3124.309		1
3124.397		1
3124.42285		1
3124.46582		1
3124.508		1
3124.79419		1
3124.82422		1
3124.97241		1
3125.214		1
3125.3125		1
3125.40015		1
3125.532		1
3125.54517		1
3125.60767		1
3125.65552		1
3125.80127		1
3125.8208		1
3125.84155		1
3125.91187		1
3125.95435		1
3126.007		1
3126.14722		1
3126.15845		1
3126.4126		1
3126.4292		1
3126.68921		1
3126.7312		1
3126.82544		1
3126.91138		1
3127.013		1
3127.04688		1
3127.13452		1
3127.171		1
3127.216		1
3127.22046		1
3127.40942		1
3127.48877		1
3127.663		1
3127.74634		1
3128.25269		1
3128.268		1
3128.44214		1
3128.60913		1
3129.02417		1
3129.05981		1
3129.14429		1
3129.189		1
3129.28955		1
3129.328		1
3129.35864		1
3129.90283		1
3129.92773		1
3129.943		1
3130.054		1
3130.10229		1
3130.367		1
3130.67163		1
3130.686		1
3130.74634		1
3130.8064		1
3130.91772		1
3130.92114		1
3130.97168		1
3130.97559		1
3131.05542		1
3131.06714		1
3131.278		1
3131.39		1
3131.479		1
3131.52856		1
3131.6897		1
3131.70752		1
3131.716		1
3131.78931		1
3131.804		1
3131.90942		1
3132.023		1
3132.039		1
3132.08325		1
3132.24243		1
3132.43872		1
3132.62769		1
3132.636		1
3132.64087		1
3132.648		1
3132.67163		1
3132.75952		1
3133.17		1
3133.27124		1
3133.27783		1
3133.42114		1
3133.42285		1
3133.44727		1
3133.48975		1
3133.712		1
3133.75		1
3133.77637		1
3133.83765		1
3133.96631		1
3133.98242		1
3134.05713		1
3134.26318		1
3134.36841		1
3134.37866		1
3134.4082		1
3134.451		1
3134.481		1
3134.647		1
3134.90039		1
3134.94727		1
3134.97485		1
3134.98828		1
3134.9978		1
3135.04541		1
3135.07373		1
3135.09521		1
3135.29883		1
3135.39844		1
3135.47583		1
3135.5437		1
3135.641		1
3135.68945		1
3135.705		1
3135.80957		1
3135.94629		1
3136.01855		1
3136.35034		1
3136.55249		1
3136.56934		1
3136.659		1
3136.7522		1
3136.80542		1
3136.86328		1
3136.91748		1
3136.95483		1
3137.06226		1
3137.12354		1
3137.1687		1
3137.18359		1
3137.25415		1
3137.351		1
3137.36035		1
3137.3877		1
3137.4502		1
3137.45483		1
3137.47559		1
3137.60938		1
3137.97314		1
3138.05835		1
3138.14624		1
3138.18018		1
3138.20654		1
3138.31934		1
3138.5166		1
3138.55127		1
3138.848		1
3138.875		1
3138.88379		1
3138.93481		1
3139.17847		1
3139.238		1
3139.24341		1
3139.328		1
3139.35815		1
3139.36719		1
3139.48975		1
3139.49243		1
3139.49561		1
3139.59326		1
3139.64941		1
3139.77954		1
3139.91162		1
3140.061		1
3140.06616		1
3140.12573		1
3140.18872		1
3140.22559		1
3140.337		1
3140.43652		1
3140.45654		1
3140.4646		1
3140.6626		1
3140.69971		1
3140.88135		1
3140.958		1
3141.18335		1
3141.337		1
3141.493		1
3141.68164		1
3141.70776		1
3141.71021		1
3141.73364		1
3141.85352		1
3141.95654		1
3142.14966		1
3142.20483		1
3142.21948		1
3142.359		1
3142.45972		1
3142.58447		1
3142.58936		1
3142.64063		1
3142.9375		1
3143.02979		1
3143.10815		1
3143.14282		1
3143.198		1
3143.218		1
3143.50952		1
3143.52954		1
3143.61157		1
3143.67065		1
3143.78857		1
3143.86987		1
3144.03467		1
3144.24487		1
3144.287		1
3144.36621		1
3144.425		1
3144.44873		1
3144.63965		1
3144.688		1
3144.78564		1
3144.868		1
3144.95532		1
3145.0498		1
3145.12378		1
3145.14063		1
3145.15869		1
3145.22681		1
3145.22754		1
3145.23486		1
3145.304		1
3145.31421		1
3145.36963		1
3145.3877		1
3145.489		1
3145.511		1
3145.56763		1
3145.6394		1
3145.67969		1
3145.71436		1
3145.72559		1
3145.79614		1
3146.01221		1
3146.083		1
3146.17627		1
3146.19873		1
3146.292		1
3146.333		1
3146.371		1
3146.3728		1
3146.38818		1
3146.40747		1
3146.40845		1
3146.513		1
3146.514		1
3146.51636		1
3146.57422		1
3146.61035		1
3146.70532		1
3146.85571		1
3146.95044		1
3147.3		1
3147.353		1
3147.42163		1
3147.453		1
3147.54932		1
3147.614		1
3147.65234		1
3147.65942		1
3147.73438		1
3147.74683		1
3147.80859		1
3147.922		1
3147.927		1
3148.09131		1
3148.1106		1
3148.13257		1
3148.2395		1
3148.43066		1
3148.449		1
3148.47632		1
3148.58887		1
3148.654		1
3148.65649		1
3148.746		1
3148.784		1
3148.88477		1
3149.18237		1
3149.20972		1
3149.43018		1
3149.44067		1
3149.454		1
3149.52173		1
3149.69434		1
3149.71167		1
3149.76367		1
3149.831		1
3149.9917		1
3149.99976		1
3150.006		1
3150.02173		1
3150.1936		1
3150.251		1
3150.2666		1
3150.27856		1
3150.313		1
3150.32446		1
3150.38647		1
3150.47485		1
3150.59082		1
3150.63		1
3150.70361		1
3150.71851		1
3150.74438		1
3150.81372		1
3150.82446		1
3150.965		1
3150.97754		1
3151.01685		1
3151.03027		1
3151.168		1
3151.19434		1
3151.318		1
3151.38672		1
3151.455		1
3151.53125		1
3151.55371		1
3151.6438		1
3151.75366		1
3151.76636		1
3151.77686		1
3151.833		1
3151.92139		1
3151.97485		1
3152.1062		1
3152.13525		1
3152.251		1
3152.33643		1
3152.36353		1
3152.52441		1
3152.55029		1
3152.71143		1
3152.78638		1
3152.88647		1
3153.02515		1
3153.05127		1
3153.13013		1
3153.176		1
3153.27271		1
3153.28931		1
3153.299		1
3153.315		1
3153.341		1
3153.40918		1
3153.4292		1
3153.446		1
3153.57544		1
3153.58813		1
3153.601		1
3153.61963		1
3153.66431		1
3153.72		1
3153.79565		1
3153.83423		1
3153.86426		1
3153.90283		1
3153.94824		1
3153.94873		1
3154.15942		1
3154.172		1
3154.19751		1
3154.207		1
3154.25342		1
3154.29077		1
3154.347		1
3154.389		1
3154.45386		1
3154.50439		1
3154.53467		1
3154.56128		1
3154.70215		1
3154.77344		1
3154.81274		1
3154.915		1
3154.91553		1
3155.013		1
3155.1936		1
3155.25171		1
3155.267		1
3155.328		1
3155.41748		1
3155.45361		1
3155.45654		1
3155.576		1
3155.58447		1
3155.73853		1
3155.74536		1
3155.7915		1
3155.79688		1
3155.926		1
3156.11841		1
3156.14624		1
3156.18018		1
3156.271		1
3156.32153		1
3156.32422		1
3156.3252		1
3156.3645		1
3156.48779		1
3156.55347		1
3156.657		1
3156.78784		1
3156.82471		1
3156.826		1
3156.84839		1
3156.876		1
3156.947		1
3156.97217		1
3157.00513		1
3157.027		1
3157.07983		1
3157.11377		1
3157.1228		1
3157.15356		1
3157.26074		1
3157.29248		1
3157.37451		1
3157.44629		1
3157.47949		1
3157.557		1
3157.56079		1
3157.60742		1
3157.79346		1
3157.97363		1
3158.164		1
3158.172		1
3158.28638		1
3158.29517		1
3158.31152		1
3158.32617		1
3158.4292		1
3158.476		1
3158.59985		1
3158.60522		1
3158.63037		1
3158.75977		1
3158.87817		1
3158.942		1
3159.02856		1
3159.131		1
3159.29		1
3159.31934		1
3159.37158		1
3159.3938		1
3159.4126		1
3159.44922		1
3159.57715		1
3159.63037		1
3159.654		1
3159.78345		1
3159.81348		1
3159.852		1
3159.89819		1
3159.90259		1
3159.90625		1
3159.9104		1
3159.94434		1
3159.957		1
3160.00024		1
3160.059		1
3160.14722		1
3160.161		1
3160.20459		1
3160.25269		1
3160.31		1
3160.35327		1
3160.414		1
3160.44556		1
3160.59814		1
3160.66748		1
3160.684		1
3160.71484		1
3160.761		1
3160.76318		1
3160.90649		1
3160.91162		1
3160.93042		1
3160.968		1
3161.00146		1
3161.04614		1
3161.111		1
3161.12866		1
3161.17822		1
3161.18652		1
3161.18652		1
3161.21558		1
3161.34473		1
3161.39063		1
3161.393		1
3161.533		1
3161.58374		1
3161.645		1
3161.867		1
3161.91943		1
3161.92261		1
3161.99268		1
3162.02881		1
3162.134		1
3162.34668		1
3162.363		1
3162.42554		1
3162.44165		1
3162.60083		1
3162.65356		1
3162.67188		1
3162.69165		1
3162.72778		1
3162.728		1
3162.73975		1
3162.79175		1
3162.89722		1
3162.91675		1
3162.96875		1
3162.9917		1
3163.011		1
3163.07251		1
3163.214		1
3163.24487		1
3163.4502		1
3163.52148		1
3163.5603		1
3163.60449		1
3163.69727		1
3163.73584		1
3163.75757		1
3163.81714		1
3163.83		1
3163.99854		1
3164.03271		1
3164.08618		1
3164.10718		1
3164.22949		1
3164.24854		1
3164.28955		1
3164.31665		1
3164.367		1
3164.37964		1
3164.389		1
3164.44287		1
3164.4668		1
3164.525		1
3164.53467		1
3164.5415		1
3164.56836		1
3164.577		1
3164.58643		1
3164.58838		1
3164.70337		1
3164.72656		1
3164.72729		1
3164.734		1
3164.883		1
3164.89233		1
3164.97827		1
3165.02124		1
3165.05518		1
3165.28442		1
3165.311		1
3165.34229		1
3165.57178		1
3165.607		1
3165.6438		1
3165.66		1
3165.7168		1
3165.75732		1
3165.76782		1
3165.97754		1
3166.06787		1
3166.108		1
3166.16431		1
3166.25049		1
3166.411		1
3166.51636		1
3166.55444		1
3166.591		1
3166.66846		1
3166.7854		1
3166.7998		1
3167.08716		1
3167.113		1
3167.37915		1
3167.45142		1
3167.46533		1
3167.51953		1
3167.71069		1
3167.73462		1
3167.77368		1
3167.8938		1
3168.00757		1
3168.01147		1
3168.04		1
3168.04175		1
3168.074		1
3168.156		1
3168.29688		1
3168.36621		1
3168.39917		1
3168.41479		1
3168.4248		1
3168.44287		1
3168.52246		1
3168.52417		1
3168.65186		1
3168.722		1
3168.72949		1
3168.86		1
3168.95337		1
3169.00562		1
3169.098		1
3169.12744		1
3169.15723		1
3169.21		1
3169.31421		1
3169.31982		1
3169.42065		1
3169.422		1
3169.466		1
3169.537		1
3169.611		1
3169.63721		1
3169.721		1
3169.82715		1
3169.84766		1
3169.906		1
3169.93		1
3169.93359		1
3169.947		1
3169.97461		1
3169.975		1
3169.99072		1
3170.14		1
3170.18555		1
3170.241		1
3170.308		1
3170.32471		1
3170.32959		1
3170.3667		1
3170.37256		1
3170.376		1
3170.423		1
3170.44556		1
3170.66235		1
3170.79541		1
3170.974		1
3171.07324		1
3171.12329		1
3171.142		1
3171.15527		1
3171.53174		1
3171.573		1
3171.60864		1
3171.639		1
3171.73877		1
3171.79663		1
3171.87231		1
3171.92627		1
3172.109		1
3172.145		1
3172.21631		1
3172.21851		1
3172.21973		1
3172.27368		1
3172.322		1
3172.36182		1
3172.398		1
3172.41748		1
3172.43872		1
3172.51514		1
3172.556		1
3172.58325		1
3172.585		1
3172.65161		1
3172.77661		1
3172.9082		1
3172.91431		1
3173.0625		1
3173.21851		1
3173.31934		1
3173.34814		1
3173.35645		1
3173.46753		1
3173.503		1
3173.50342		1
3173.62036		1
3173.63452		1
3173.66675		1
3173.74829		1
3173.78833		1
3173.81445		1
3173.82544		1
3173.83179		1
3173.862		1
3174.12866		1
3174.154		1
3174.19116		1
3174.20068		1
3174.315		1
3174.332		1
3174.336		1
3174.37549		1
3174.384		1
3174.38477		1
3174.387		1
3174.421		1
3174.4292		1
3174.478		1
3174.49365		1
3174.521		1
3174.53442		1
3174.59277		1
3174.66333		1
3174.71069		1
3174.73218		1
3174.7395		1
3174.786		1
3174.82642		1
3174.91675		1
3174.9248		1
3174.9646		1
3175.04565		1
3175.082		1
3175.094		1
3175.09985		1
3175.117		1
3175.12329		1
3175.12964		1
3175.30933		1
3175.312		1
3175.32324		1
3175.34717		1
3175.38843		1
3175.612		1
3175.62036		1
3175.62646		1
3175.646		1
3175.65771		1
3175.77466		1
3175.8125		1
3175.832		1
3175.882		1
3175.90015		1
3175.91748		1
3175.933		1
3175.96		1
3176.15063		1
3176.15063		1
3176.231		1
3176.26563		1
3176.34253		1
3176.42065		1
3176.42627		1
3176.43921		1
3176.44067		1
3176.60229		1
3176.74268		1
3176.74438		1
3176.80737		1
3176.874		1
3176.94873		1
3176.97314		1
3177.08936		1
3177.15649		1
3177.294		1
3177.353		1
3177.3623		1
3177.511		1
3177.63354		1
3177.64014		1
3177.7146		1
3177.757		1
3177.76587		1
3177.85352		1
3177.875		1
3178.01514		1
3178.10327		1
3178.12769		1
3178.131		1
3178.16284		1
3178.163		1
3178.18		1
3178.18652		1
3178.18872		1
3178.23633		1
3178.337		1
3178.38818		1
3178.39233		1
3178.43115		1
3178.561		1
3178.67871		1
3178.719		1
3178.7478		1
3178.749		1
3178.76		1
3178.77563		1
3178.833		1
3178.8645		1
3178.98		1
3179.021		1
3179.0415		1
3179.08984		1
3179.165		1
3179.18457		1
3179.21875		1
3179.2334		1
3179.289		1
3179.331		1
3179.35254		1
3179.455		1
3179.46826		1
3179.484		1
3179.508		1
3179.54785		1
3179.60083		1
3179.62		1
3179.66528		1
3179.67163		1
3179.67432		1
3179.70557		1
3179.72461		1
3179.75537		1
3179.801		1
3179.943		1
3180.0083		1
3180.02051		1
3180.06543		1
3180.068		1
3180.11035		1
3180.12915		1
3180.17529		1
3180.208		1
3180.29761		1
3180.31787		1
3180.37646		1
3180.44922		1
3180.54468		1
3180.57251		1
3180.58667		1
3180.66553		1
3180.7312		1
3180.77783		1
3180.80762		1
3180.812		1
3180.9375		1
3180.99438		1
3181.00464		1
3181.04321		1
3181.093		1
3181.1626		1
3181.21045		1
3181.2146		1
3181.22046		1
3181.283		1
3181.38623		1
3181.412		1
3181.44263		1
3181.533		1
3181.65186		1
3181.66772		1
3181.676		1
3181.72583		1
3181.746		1
3181.74634		1
3181.785		1
3181.885		1
3181.90576		1
3181.91748		1
3181.92163		1
3181.95142		1
3182.05371		1
3182.09131		1
3182.161		1
3182.18384		1
3182.20752		1
3182.21167		1
3182.23413		1
3182.24536		1
3182.25635		1
3182.26		1
3182.28638		1
3182.30469		1
3182.33569		1
3182.37427		1
3182.40723		1
3182.42676		1
3182.43872		1
3182.5498		1
3182.60181		1
3182.66577		1
3182.698		1
3182.699		1
3182.72		1
3182.80737		1
3182.82666		1
3182.85547		1
3182.859		1
3182.891		1
3182.899		1
3182.94165		1
3182.9502		1
3183.01978		1
3183.05444		1
3183.058		1
3183.10571		1
3183.15454		1
3183.3374		1
3183.35571		1
3183.3623		1
3183.39063		1
3183.39746		1
3183.42822		1
3183.46118		1
3183.48413		1
3183.50049		1
3183.60913		1
3183.62817		1
3183.641		1
3183.65723		1
3183.68		1
3183.70117		1
3183.77417		1
3183.79224		1
3183.85522		1
3183.87158		1
3183.96338		1
3183.97021		1
3183.98682		1
3183.99878		1
3184.04224		1
3184.121		1
3184.13257		1
3184.13818		1
3184.152		1
3184.19263		1
3184.235		1
3184.24146		1
3184.27466		1
3184.31982		1
3184.33765		1
3184.366		1
3184.37476		1
3184.392		1
3184.491		1
3184.55859		1
3184.61328		1
3184.61572		1
3184.617		1
3184.70972		1
3184.7146		1
3184.732		1
3184.78857		1
3184.8457		1
3184.96924		1
3185.01831		1
3185.0376		1
3185.11548		1
3185.14673		1
3185.16431		1
3185.21362		1
3185.429		1
3185.438		1
3185.51221		1
3185.547		1
3185.57471		1
3185.61084		1
3185.77612		1
3185.82422		1
3185.85718		1
3185.874		1
3185.883		1
3185.884		1
3185.90454		1
3185.91675		1
3185.95068		1
3185.959		1
3186.00342		1
3186.06323		1
3186.20923		1
3186.21021		1
3186.238		1
3186.29443		1
3186.3916		1
3186.417		1
3186.44067		1
3186.50317		1
3186.5127		1
3186.5752		1
3186.71167		1
3186.73828		1
3186.764		1
3186.87451		1
3186.89258		1
3186.90576		1
3187.021		1
3187.02832		1
3187.10669		1
3187.10718		1
3187.132		1
3187.1333		1
3187.32349		1
3187.32373		1
3187.40137		1
3187.41968		1
3187.437		1
3187.44238		1
3187.48242		1
3187.48828		1
3187.48853		1
3187.51123		1
3187.67676		1
3187.693		1
3187.70532		1
3187.7146		1
3187.726		1
3187.7312		1
3187.7605		1
3187.76978		1
3187.84155		1
3187.85376		1
3187.8938		1
3187.92432		1
3187.94238		1
3187.9856		1
3187.99463		1
3188.02637		1
3188.07031		1
3188.08447		1
3188.098		1
3188.137		1
3188.27148		1
3188.27271		1
3188.45117		1
3188.463		1
3188.46387		1
3188.46753		1
3188.54956		1
3188.5625		1
3188.58569		1
3188.59033		1
3188.59155		1
3188.6167		1
3188.786		1
3188.829		1
3188.86841		1
3188.88379		1
3188.93115		1
3188.93262		1
3188.93359		1
3189.00342		1
3189.0708		1
3189.073		1
3189.1394		1
3189.30029		1
3189.31787		1
3189.32983		1
3189.33813		1
3189.35083		1
3189.40552		1
3189.44263		1
3189.449		1
3189.502		1
3189.53		1
3189.53833		1
3189.54663		1
3189.60962		1
3189.61646		1
3189.63867		1
3189.73633		1
3189.7793		1
3189.82275		1
3189.8728		1
3189.8728		1
3189.89551		1
3189.90259		1
3189.94775		1
3190.021		1
3190.06714		1
3190.07471		1
3190.07739		1
3190.245		1
3190.266		1
3190.27344		1
3190.28979		1
3190.31738		1
3190.3833		1
3190.386		1
3190.401		1
3190.40479		1
3190.40479		1
3190.43555		1
3190.455		1
3190.47119		1
3190.548		1
3190.573		1
3190.59253		1
3190.64355		1
3190.67041		1
3190.68286		1
3190.784		1
3190.87158		1
3190.93359		1
3190.94		1
3190.96362		1
3190.97437		1
3190.99268		1
3191.05566		1
3191.065		1
3191.08862		1
3191.132		1
3191.15015		1
3191.19238		1
3191.20435		1
3191.30737		1
3191.36279		1
3191.37573		1
3191.41821		1
3191.47119		1
3191.50562		1
3191.55371		1
3191.5896		1
3191.6062		1
3191.60864		1
3191.689		1
3191.70215		1
3191.73315		1
3191.77832		1
3191.80664		1
3191.80786		1
3191.85132		1
3191.873		1
3191.91821		1
3191.91919		1
3191.922		1
3191.96069		1
3192.003		1
3192.01367		1
3192.01465		1
3192.081		1
3192.08643		1
3192.18213		1
3192.20313		1
3192.22217		1
3192.23682		1
3192.244		1
3192.30078		1
3192.35156		1
3192.40137		1
3192.44922		1
3192.46973		1
3192.49927		1
3192.537		1
3192.5437		1
3192.54565		1
3192.55469		1
3192.622		1
3192.65942		1
3192.75366		1
3192.76685		1
3192.79419		1
3192.82446		1
3192.89526		1
3193.008		1
3193.014		1
3193.0166		1
3193.03369		1
3193.04126		1
3193.04639		1
3193.128		1
3193.22559		1
3193.23535		1
3193.23682		1
3193.25122		1
3193.26123		1
3193.29		1
3193.32813		1
3193.34546		1
3193.37744		1
3193.3855		1
3193.41846		1
3193.433		1
3193.49365		1
3193.50464		1
3193.56787		1
3193.5752		1
3193.65039		1
3193.664		1
3193.665		1
3193.74438		1
3193.752		1
3193.79834		1
3193.89526		1
3193.90771		1
3193.91284		1
3193.917		1
3193.95044		1
3193.96924		1
3193.97217		1
3193.996		1
3194.026		1
3194.12231		1
3194.126		1
3194.16968		1
3194.17163		1
3194.189		1
3194.20117		1
3194.202		1
3194.232		1
3194.23218		1
3194.28687		1
3194.30933		1
3194.41187		1
3194.43457		1
3194.47754		1
3194.50659		1
3194.5415		1
3194.55737		1
3194.57617		1
3194.6665		1
3194.68774		1
3194.8374		1
3194.96143		1
3195.029		1
3195.03955		1
3195.067		1
3195.08838		1
3195.11646		1
3195.174		1
3195.20972		1
3195.21387		1
3195.22		1
3195.47363		1
3195.50439		1
3195.519		1
3195.53052		1
3195.54272		1
3195.61035		1
3195.68335		1
3195.71021		1
3195.713		1
3195.72		1
3195.906		1
3195.961		1
3196.088		1
3196.09375		1
3196.10034		1
3196.12744		1
3196.16919		1
3196.20215		1
3196.24585		1
3196.38745		1
3196.40552		1
3196.45239		1
3196.54614		1
3196.57959		1
3196.58374		1
3196.65771		1
3196.69214		1
3196.72168		1
3196.73877		1
3196.745		1
3196.75781		1
3196.80518		1
3196.88525		1
3196.92969		1
3196.93286		1
3196.94873		1
3196.95532		1
3196.96069		1
3196.96558		1
3196.9978		1
3197.079		1
3197.0835		1
3197.13574		1
3197.22021		1
3197.23877		1
3197.26025		1
3197.26147		1
3197.272		1
3197.47046		1
3197.51514		1
3197.55884		1
3197.60376		1
3197.60962		1
3197.63159		1
3197.67041		1
3197.70361		1
3197.70532		1
3197.70557		1
3197.724		1
3197.81348		1
3197.89258		1
3197.93286		1
3197.947		1
3197.98682		1
3198.21362		1
3198.22437		1
3198.24219		1
3198.25		1
3198.311		1
3198.39966		1
3198.46338		1
3198.47827		1
3198.50928		1
3198.51514		1
3198.53564		1
3198.55615		1
3198.58		1
3198.58374		1
3198.615		1
3198.61841		1
3198.65942		1
3198.68848		1
3198.72778		1
3198.73242		1
3198.77124		1
3198.774		1
3198.83374		1
3198.85132		1
3198.852		1
3198.96973		1
3198.97119		1
3199.031		1
3199.04614		1
3199.05542		1
3199.069		1
3199.12183		1
3199.124		1
3199.327		1
3199.34985		1
3199.35962		1
3199.42651		1
3199.4707		1
3199.48633		1
3199.54272		1
3199.56934		1
3199.57471		1
3199.57983		1
3199.6084		1
3199.658		1
3199.69482		1
3199.724		1
3199.73438		1
3199.74121		1
3199.76367		1
3199.80981		1
3199.81567		1
3199.94458		1
3200.04761		1
3200.096		1
3200.10669		1
3200.11719		1
3200.177		1
3200.18		1
3200.19263		1
3200.27441		1
3200.32373		1
3200.349		1
3200.35547		1
3200.359		1
3200.40918		1
3200.43872		1
3200.50684		1
3200.54932		1
3200.579		1
3200.64478		1
3200.65332		1
3200.7		1
3200.70239		1
3200.71973		1
3200.723		1
3200.73315		1
3200.756		1
3200.81445		1
3200.83472		1
3200.83984		1
3200.87964		1
3200.89282		1
3200.90259		1
3200.904		1
3200.92		1
3200.96948		1
3201.03857		1
3201.05664		1
3201.15845		1
3201.18652		1
3201.21045		1
3201.23364		1
3201.24219		1
3201.28442		1
3201.28857		1
3201.312		1
3201.32031		1
3201.327		1
3201.409		1
3201.41		1
3201.42847		1
3201.45947		1
3201.46313		1
3201.469		1
3201.47681		1
3201.60083		1
3201.63184		1
3201.6377		1
3201.687		1
3201.784		1
3201.78638		1
3201.80127		1
3201.8252		1
3201.82739		1
3201.8562		1
3201.87256		1
3201.91187		1
3201.98145		1
3202.01587		1
3202.02051		1
3202.03223		1
3202.04834		1
3202.09473		1
3202.114		1
3202.15479		1
3202.18237		1
[truncated: 15,321 more rows]
