# Supplementary material for: A droplet digital PCR (ddPCR) assay to detect Helicoverpa armigera (Lepidoptera: Noctuidae) in bulk trap samples
Source: PLoS One. 2017 May 31;12(5):e0178704. doi: 10.1371/journal.pone.0178704 (PMC5451079; doi:10.1371/journal.pone.0178704)
Supplement: S5 Table — (ZIP) [file pone.0178704.s005.zip › H zea 31.csv]

Ch1 Amplitude	Ch2 Amplitude	Cluster
2707.88623		1
2710.922		1
2713.06982		1
2713.11328		1
2713.71118		1
2715.94238		1
2718.34253		1
2720.10327		1
2721.236		1
2722.942		1
2724.12646		1
2725.41455		1
2725.583		1
2726.469		1
2729.15039		1
2735.71		1
2736.5		1
2739.55518		1
2740.7854		1
2741.36		1
2742.64526		1
2742.72119		1
2743.349		1
2745.93433		1
2749.686		1
2749.747		1
2750.69434		1
2751.08521		1
2751.78247		1
2751.80469		1
2752.14429		1
2752.37061		1
2752.53076		1
2752.80176		1
2754.3457		1
2754.41113		1
2754.88184		1
2755.18213		1
2755.51147		1
2756.40479		1
2756.89868		1
2758.71533		1
2759.018		1
2759.27832		1
2759.92749		1
2760.26538		1
2760.65649		1
2762.452		1
2763.56714		1
2763.86328		1
2763.9668		1
2764.158		1
2764.223		1
2764.291		1
2764.49072		1
2764.78613		1
2766.11938		1
2767.27417		1
2767.41284		1
2767.7854		1
2768.20142		1
2768.39185		1
2769.08618		1
2769.438		1
2769.44629		1
2769.675		1
2769.681		1
2770.01831		1
2770.04858		1
2770.28247		1
2770.34424		1
2771.81055		1
2772.26025		1
2772.57642		1
2773.23584		1
2774.034		1
2774.06372		1
2774.07739		1
2774.678		1
2775.01636		1
2775.88281		1
2776.11426		1
2776.121		1
2776.26538		1
2776.34058		1
2776.776		1
2776.79883		1
2777.013		1
2777.02515		1
2777.14746		1
2777.73364		1
2777.762		1
2777.97974		1
2778.20361		1
2778.61987		1
2778.75659		1
2778.818		1
2778.94629		1
2779.088		1
2779.65967		1
2779.77319		1
2780.00854		1
2781.14819		1
2781.40112		1
2781.90552		1
2781.98682		1
2782.24121		1
2782.698		1
2782.84082		1
2782.96362		1
2783.43945		1
2783.54761		1
2783.8584		1
2784.93213		1
2785.2417		1
2785.38159		1
2785.50073		1
2786.51978		1
2786.68628		1
2787.097		1
2787.33838		1
2788.26367		1
2788.35327		1
2788.678		1
2788.88013		1
2789.30127		1
2789.50977		1
2789.878		1
2789.95435		1
2790.19385		1
2790.20923		1
2790.26416		1
2790.29		1
2790.30444		1
2790.535		1
2790.55078		1
2790.71582		1
2790.80322		1
2790.81152		1
2790.83765		1
2791.00244		1
2791.54443		1
2792.10815		1
2792.59155		1
2792.63721		1
2793.02954		1
2793.4187		1
2793.55835		1
2793.60034		1
2793.66162		1
2793.75244		1
2793.804		1
2793.93042		1
2793.98071		1
2794.15771		1
2794.424		1
2795.19751		1
2795.30664		1
2795.49341		1
2796.0376		1
2796.577		1
2796.6272		1
2796.64453		1
2797.34619		1
2797.52832		1
2797.57568		1
2797.68066		1
2797.82544		1
2798.19971		1
2799.52539		1
2799.66943		1
2799.925		1
2799.96533		1
2800.02173		1
2800.153		1
2800.31323		1
2801.00684		1
2801.00879		1
2801.10547		1
2801.30615		1
2801.50049		1
2801.79053		1
2801.83862		1
2802.34		1
2802.466		1
2802.48657		1
2802.52124		1
2802.59473		1
2802.9436		1
2803.04272		1
2803.101		1
2803.18359		1
2803.3396		1
2803.39063		1
2803.44971		1
2803.686		1
2803.722		1
2803.778		1
2803.874		1
2803.87866		1
2804.031		1
2804.05713		1
2804.08862		1
2804.38623		1
2804.40112		1
2804.45874		1
2804.56274		1
2804.84253		1
2805.02344		1
2805.04688		1
2805.40186		1
2805.44141		1
2805.44873		1
2805.46826		1
2805.768		1
2805.81323		1
2805.86841		1
2805.89844		1
2806.07275		1
2806.197		1
2806.275		1
2806.41675		1
2806.49951		1
2806.59424		1
2806.6272		1
2806.642		1
2807.11182		1
2807.304		1
2807.98438		1
2808.13013		1
2808.722		1
2808.77686		1
2809.163		1
2809.2627		1
2809.40674		1
2809.61572		1
2809.78271		1
2809.81421		1
2809.88525		1
2810.00122		1
2810.1272		1
2810.17358		1
2810.17773		1
2810.29468		1
2810.312		1
2810.4375		1
2810.5896		1
2810.865		1
2811.108		1
2811.15918		1
2811.33765		1
2811.37378		1
2811.44849		1
2811.44971		1
2811.60571		1
2811.85864		1
2811.933		1
2812.03369		1
2812.081		1
2812.35278		1
2813.048		1
2813.1438		1
2813.17017		1
2813.28516		1
2813.32739		1
2813.662		1
2813.78833		1
2813.92358		1
2814.01538		1
2814.15967		1
2814.22534		1
2814.28687		1
2814.536		1
2814.76		1
2815.03784		1
2815.376		1
2815.566		1
2816.19287		1
2816.34766		1
2816.3833		1
2816.74316		1
2817.0332		1
2817.05225		1
2817.14233		1
2817.17529		1
2817.25269		1
2817.50342		1
2817.50879		1
2817.5376		1
2817.76025		1
2817.97974		1
2818.39063		1
2818.629		1
2818.76929		1
2818.80566		1
2819.07373		1
2819.128		1
2819.1875		1
2819.256		1
2819.34839		1
2819.49561		1
2819.64087		1
2819.888		1
2819.948		1
2819.96875		1
2820.00757		1
2820.262		1
2820.35327		1
2820.55713		1
2820.77		1
2820.80542		1
2820.96851		1
2821.059		1
2821.11572		1
2821.53955		1
2821.613		1
2821.69067		1
2821.72314		1
2821.72681		1
2822.15967		1
2822.6377		1
2822.89819		1
2823.0957		1
2823.234		1
2823.23779		1
2823.35132		1
2823.3645		1
2823.397		1
2823.41528		1
2823.41626		1
2823.459		1
2823.49121		1
2823.53125		1
2823.59253		1
2823.61621		1
2823.79468		1
2824.00952		1
2824.33569		1
2824.35474		1
2824.42871		1
2824.793		1
2824.8313		1
2824.944		1
2825.29785		1
2825.35474		1
2825.40649		1
2825.567		1
2825.638		1
2825.647		1
2825.687		1
2825.883		1
2826.08057		1
2826.12085		1
2826.17529		1
2826.22021		1
2826.36426		1
2826.37134		1
2826.638		1
2826.67969		1
2826.69458		1
2826.70776		1
2826.815		1
2827.01221		1
2827.08887		1
2827.13721		1
2827.23535		1
2827.24		1
2827.33667		1
2827.46313		1
2827.75415		1
2827.758		1
2828.04956		1
2828.05713		1
2828.08643		1
2828.184		1
2828.27686		1
2828.41748		1
2828.556		1
2828.786		1
2828.81787		1
2828.84326		1
2828.907		1
2829.35669		1
2829.44067		1
2829.5625		1
2829.92188		1
2829.953		1
2830.155		1
2830.17383		1
2830.41528		1
2830.42676		1
2830.45166		1
2830.53174		1
2830.7915		1
2830.94214		1
2830.95825		1
2830.98218		1
2831.37134		1
2831.522		1
2831.55444		1
2831.55786		1
2831.65747		1
2831.76147		1
2831.78687		1
2832.19946		1
2832.22754		1
2832.241		1
2832.29761		1
2832.42725		1
2832.75024		1
2832.7793		1
2832.84326		1
2832.89844		1
2833.025		1
2833.02832		1
2833.14478		1
2833.15161		1
2833.167		1
2833.169		1
2833.207		1
2833.2854		1
2833.31665		1
2833.53174		1
2833.553		1
2833.96582		1
2834.05542		1
2834.16187		1
2834.18848		1
2834.50586		1
2834.542		1
2834.978		1
2835.13818		1
2835.30225		1
2835.48975		1
2835.76367		1
2835.896		1
2836.1626		1
2836.40015		1
2836.42188		1
2836.48682		1
2836.56787		1
2836.5686		1
2836.66846		1
2836.68018		1
2836.73853		1
2836.851		1
2836.94067		1
2837.42		1
2837.603		1
2837.61133		1
2837.6814		1
2837.73022		1
2837.75464		1
2837.885		1
2837.94434		1
2837.96118		1
2838.16333		1
2838.469		1
2838.52979		1
2838.672		1
2838.71		1
2839.02856		1
2839.04785		1
2839.36255		1
2839.37183		1
2839.37378		1
2839.396		1
2839.40454		1
2839.58179		1
2839.65112		1
2839.79932		1
2840.11255		1
2840.144		1
2840.162		1
2840.29126		1
2840.31616		1
2840.328		1
2840.50146		1
2840.523		1
2840.56274		1
2840.641		1
2840.73828		1
2840.91455		1
2841.00659		1
2841.03442		1
2841.14917		1
2841.16479		1
2841.45947		1
2841.47729		1
2841.58		1
2841.62646		1
2841.67749		1
2841.755		1
2841.89941		1
2841.948		1
2842.02075		1
2842.18066		1
2842.27466		1
2842.46021		1
2842.62183		1
2842.6272		1
2842.65576		1
2842.70313		1
2842.8833		1
2843.06274		1
2843.08643		1
2843.08813		1
2843.142		1
2843.20337		1
2843.59985		1
2843.63013		1
2843.67627		1
2843.679		1
2843.74927		1
2843.82129		1
2843.832		1
2843.83276		1
2843.89087		1
2844.055		1
2844.05615		1
2844.07715		1
2844.1106		1
2844.12646		1
2844.12866		1
2844.29517		1
2844.50781		1
2844.65479		1
2844.84351		1
2845.13965		1
2845.20776		1
2845.34424		1
2845.36914		1
2845.50562		1
2845.703		1
2845.912		1
2845.948		1
2845.99634		1
2846.07251		1
2846.307		1
2846.37134		1
2846.446		1
2846.44971		1
2846.491		1
2846.55835		1
2846.60327		1
2846.72021		1
2846.95068		1
2847.012		1
2847.02026		1
2847.15332		1
2847.171		1
2847.318		1
2847.42773		1
2847.56616		1
2847.58		1
2847.585		1
2847.70313		1
2847.84058		1
2847.96655		1
2848.15942		1
2848.185		1
2848.229		1
2848.28		1
2848.57471		1
2848.688		1
2848.745		1
2848.74951		1
2848.92285		1
2848.96729		1
2849.02246		1
2849.03271		1
2849.055		1
2849.05566		1
2849.22241		1
2849.35962		1
2849.38867		1
2849.40112		1
2849.40332		1
2849.41724		1
2849.53882		1
2849.71729		1
2849.9165		1
2850.02148		1
2850.05762		1
2850.07		1
2850.10034		1
2850.12354		1
2850.20068		1
2850.20825		1
2850.48364		1
2850.53882		1
2850.59644		1
2850.65674		1
2850.66528		1
2850.77686		1
2850.83057		1
2850.83447		1
2850.89258		1
2851.047		1
2851.32568		1
2851.4248		1
2851.49878		1
2851.5813		1
2851.606		1
2851.80078		1
2852.03027		1
2852.038		1
2852.20483		1
2852.27686		1
2852.305		1
2852.372		1
2852.44775		1
2852.48682		1
2852.50781		1
2852.77		1
2852.77734		1
2852.87256		1
2852.96436		1
2853.03271		1
2853.10645		1
2853.10962		1
2853.15381		1
2853.24121		1
2853.27026		1
2853.27319		1
2853.32031		1
2853.36865		1
2853.38159		1
2853.38818		1
2853.41016		1
2853.56226		1
2853.59033		1
2853.59131		1
2853.64453		1
2853.65674		1
2853.67383		1
2853.70776		1
2853.724		1
2853.7417		1
2853.79517		1
2853.88843		1
2854.05322		1
2854.068		1
2854.203		1
2854.26		1
2854.26123		1
2854.32666		1
2854.33032		1
2854.47339		1
2854.64844		1
2854.72778		1
2854.747		1
2854.95557		1
2855.14941		1
2855.20752		1
2855.37622		1
2855.42041		1
2855.47852		1
2855.52246		1
2855.5686		1
2855.585		1
2855.59058		1
2855.62451		1
2855.645		1
2855.71313		1
2855.83032		1
2856.034		1
2856.10352		1
2856.177		1
2856.17749		1
2856.232		1
2856.28687		1
2856.29053		1
2856.31348		1
2856.4043		1
2856.43115		1
2856.539		1
2856.544		1
2856.82813		1
2856.89136		1
2856.89648		1
2857.25952		1
2857.28369		1
2857.31128		1
2857.3335		1
2857.44165		1
2857.478		1
2857.49487		1
2857.53516		1
2857.70068		1
2857.787		1
2857.845		1
2857.85767		1
2857.87866		1
2857.92554		1
2857.955		1
2858.02856		1
2858.12964		1
2858.13184		1
2858.13574		1
2858.191		1
2858.21948		1
2858.2793		1
2858.59888		1
2858.62		1
2858.64526		1
2858.68433		1
2858.75317		1
2858.80615		1
2858.89526		1
2858.97388		1
2858.98218		1
2859.05		1
2859.10522		1
2859.126		1
2859.13257		1
2859.15332		1
2859.17017		1
2859.17114		1
2859.21436		1
2859.27246		1
2859.36084		1
2859.41553		1
2859.67847		1
2859.71021		1
2859.75415		1
2859.828		1
2859.9043		1
2860.11841		1
2860.14624		1
2860.2063		1
2860.232		1
2860.282		1
2860.441		1
2860.50049		1
2860.61328		1
2860.69		1
2860.70581		1
2860.70654		1
2860.71167		1
2860.73		1
2860.74243		1
2860.74487		1
2860.851		1
2860.95337		1
2860.98242		1
2861.15479		1
2861.21973		1
2861.2854		1
2861.30469		1
2861.4292		1
2861.43823		1
2861.46216		1
2861.506		1
2861.506		1
2861.53662		1
2861.5647		1
2861.595		1
2861.604		1
2861.61084		1
2861.61182		1
2861.68237		1
2861.69482		1
2861.70215		1
2861.70386		1
2861.708		1
2861.72583		1
2861.783		1
2861.8418		1
2861.85229		1
2861.94385		1
2861.98438		1
2862.00635		1
2862.05737		1
2862.13916		1
2862.143		1
2862.153		1
2862.197		1
2862.29614		1
2862.30249		1
2862.31348		1
2862.35254		1
2862.36353		1
2862.4563		1
2862.55151		1
2862.69482		1
2862.708		1
2862.77637		1
2862.8728		1
2862.9187		1
2862.92285		1
2862.98828		1
2863.04053		1
2863.18042		1
2863.39282		1
2863.57153		1
2863.57324		1
2863.57349		1
2863.576		1
2863.671		1
2863.833		1
2863.83423		1
2864.00317		1
2864.243		1
2864.31885		1
2864.41553		1
2864.53931		1
2864.566		1
2864.56982		1
2864.73462		1
2864.77612		1
2864.78467		1
2865.12671		1
2865.18164		1
2865.22388		1
2865.23438		1
2865.36963		1
2865.44678		1
2865.49927		1
2865.53613		1
2865.61182		1
2865.62451		1
2865.688		1
2865.74316		1
2865.81885		1
2865.828		1
2865.84277		1
2865.92236		1
2866.05786		1
2866.07764		1
2866.10767		1
2866.145		1
2866.316		1
2866.318		1
2866.401		1
2866.40479		1
2866.43945		1
2866.55957		1
2866.62134		1
2866.67944		1
2866.76587		1
2866.817		1
2866.836		1
2866.85034		1
2866.86621		1
2867.01636		1
2867.02954		1
2867.06323		1
2867.078		1
2867.14624		1
2867.158		1
2867.18262		1
2867.18823		1
2867.19531		1
2867.21		1
2867.27271		1
2867.274		1
2867.3064		1
2867.387		1
2867.40137		1
2867.41479		1
2867.50659		1
2867.56641		1
2867.69775		1
2867.72583		1
2867.79517		1
2867.92285		1
2867.92651		1
2867.9834		1
2868.07764		1
2868.1377		1
2868.16626		1
2868.223		1
2868.22461		1
2868.42847		1
2868.50659		1
2868.59375		1
2868.69824		1
2868.82544		1
2868.89063		1
2868.92969		1
2868.93262		1
2869.06519		1
2869.08936		1
2869.109		1
2869.17114		1
2869.18628		1
2869.23438		1
2869.30127		1
2869.332		1
2869.35962		1
2869.403		1
2869.55957		1
2869.62231		1
2869.67944		1
2869.6853		1
2869.72583		1
2869.78931		1
2869.81543		1
2869.82568		1
2869.942		1
2869.99121		1
2869.99731		1
2870.0188		1
2870.03662		1
2870.049		1
2870.10181		1
2870.10229		1
2870.1355		1
2870.25635		1
2870.27954		1
2870.379		1
2870.517		1
2870.524		1
2870.62817		1
2870.65771		1
2870.768		1
2870.85913		1
2870.90918		1
2870.9856		1
2871.03125		1
2871.05127		1
2871.05615		1
2871.11841		1
2871.20532		1
2871.22168		1
2871.24658		1
2871.28271		1
2871.284		1
2871.40479		1
2871.53247		1
2871.5752		1
2871.58521		1
2871.64624		1
2871.65381		1
2871.68018		1
2871.72241		1
2871.76465		1
2871.77856		1
2871.78516		1
2871.78613		1
2871.916		1
2871.993		1
2872.07373		1
2872.13		1
2872.15747		1
2872.162		1
2872.327		1
2872.35742		1
2872.449		1
2872.52319		1
2872.59888		1
2872.626		1
2872.63452		1
2872.64819		1
2872.67188		1
2872.76685		1
2872.77026		1
2872.82227		1
2872.84033		1
2872.84619		1
2872.899		1
2872.902		1
2872.997		1
2873.0332		1
2873.1		1
2873.1665		1
2873.22852		1
2873.23535		1
2873.243		1
2873.24316		1
2873.25024		1
2873.29517		1
2873.36475		1
2873.374		1
2873.4436		1
2873.48071		1
2873.497		1
2873.50024		1
2873.531		1
2873.54517		1
2873.56836		1
2873.60083		1
2873.694		1
2873.827		1
2873.85083		1
2873.92017		1
2874.00122		1
2874.03174		1
2874.10864		1
2874.16528		1
2874.176		1
2874.21753		1
2874.262		1
2874.29834		1
2874.456		1
2874.461		1
2874.50439		1
2874.53979		1
2874.57739		1
2874.585		1
2874.58813		1
2874.6543		1
2874.67456		1
2874.70239		1
2874.77441		1
2874.78052		1
2874.8208		1
2875.01465		1
2875.041		1
2875.06445		1
2875.069		1
2875.2124		1
2875.286		1
2875.31885		1
2875.371		1
2875.43921		1
2875.51685		1
2875.529		1
2875.53833		1
2875.57568		1
2875.61548		1
2875.66528		1
2875.6748		1
2875.68286		1
2875.75781		1
2875.80884		1
2875.85522		1
2875.95215		1
2875.99		1
2876.17065		1
2876.17944		1
2876.21826		1
2876.33276		1
2876.41479		1
2876.45337		1
2876.50464		1
2876.61987		1
2876.67334		1
2876.684		1
2876.725		1
2876.73755		1
2876.79		1
2876.7998		1
2876.80249		1
2876.82568		1
2876.898		1
2876.90576		1
2876.907		1
2876.92285		1
2876.934		1
2876.99634		1
2877.00757		1
2877.033		1
2877.04419		1
2877.05884		1
2877.10278		1
2877.16016		1
2877.208		1
2877.27466		1
2877.29517		1
2877.395		1
2877.41431		1
2877.44458		1
2877.4917		1
2877.55029		1
2877.5564		1
2877.57471		1
2877.62939		1
2877.633		1
2877.67139		1
2877.67285		1
2877.68164		1
2877.773		1
2877.78345		1
2877.84741		1
2877.853		1
2877.9292		1
2877.93921		1
2877.99634		1
2878.047		1
2878.07715		1
2878.11475		1
2878.143		1
2878.31421		1
2878.51123		1
2878.51978		1
2878.59253		1
2878.68018		1
2878.681		1
2878.696		1
2878.77148		1
2878.79346		1
2878.837		1
2878.9353		1
2878.953		1
2878.993		1
2879.06274		1
2879.09326		1
2879.13428		1
2879.19629		1
2879.223		1
2879.27271		1
2879.43433		1
2879.455		1
2879.504		1
2879.53516		1
2879.66479		1
2879.70532		1
2879.786		1
2879.85913		1
2879.94946		1
2879.99365		1
2880.028		1
2880.106		1
2880.1543		1
2880.19751		1
2880.2124		1
2880.23218		1
2880.27759		1
2880.28735		1
2880.32739		1
2880.339		1
2880.35229		1
2880.48218		1
2880.50732		1
2880.58032		1
2880.59814		1
2880.69263		1
2880.701		1
2880.704		1
2880.87427		1
2880.88574		1
2880.89575		1
2880.9126		1
2881.028		1
2881.05444		1
2881.126		1
2881.14673		1
2881.17871		1
2881.25757		1
2881.31372		1
2881.364		1
2881.45581		1
2881.50757		1
2881.53345		1
2881.54224		1
2881.66821		1
2881.693		1
2881.69653		1
2881.79077		1
2881.79321		1
2881.801		1
2881.80933		1
2881.81177		1
2881.89014		1
2882.00073		1
2882.09937		1
2882.14282		1
2882.15454		1
2882.26318		1
2882.273		1
2882.29932		1
2882.40381		1
2882.49219		1
2882.49487		1
2882.5105		1
2882.594		1
2882.69238		1
2882.70435		1
2882.71		1
2882.789		1
2882.82983		1
2882.908		1
2882.93652		1
2882.94141		1
2883.01123		1
2883.0437		1
2883.06152		1
2883.07935		1
2883.09424		1
2883.09863		1
2883.10767		1
2883.149		1
2883.212		1
2883.23584		1
2883.312		1
2883.32666		1
2883.37671		1
2883.39087		1
2883.39331		1
2883.40283		1
2883.43384		1
2883.56		1
2883.67749		1
2883.70337		1
2883.85938		1
2883.89771		1
2883.9436		1
2884.00146		1
2884.03247		1
2884.07715		1
2884.17944		1
2884.19946		1
2884.25659		1
2884.30518		1
2884.39453		1
2884.43579		1
2884.4436		1
2884.57		1
2884.786		1
2884.84961		1
2884.86768		1
2884.885		1
2884.92139		1
2885.00586		1
2885.02856		1
2885.05518		1
2885.16382		1
2885.18018		1
2885.24121		1
2885.24976		1
2885.27954		1
2885.2915		1
2885.29614		1
2885.4126		1
2885.44214		1
2885.449		1
2885.473		1
2885.48218		1
2885.48828		1
2885.5105		1
2885.56445		1
2885.5708		1
2885.59741		1
2885.72681		1
2885.74976		1
2885.76367		1
2885.90015		1
2885.93066		1
2885.95313		1
2885.96045		1
2886.05151		1
2886.11279		1
2886.20239		1
2886.29077		1
2886.34033		1
2886.407		1
2886.43457		1
2886.46655		1
2886.47266		1
2886.47363		1
2886.47632		1
2886.51685		1
2886.54663		1
2886.57666		1
2886.60571		1
2886.70337		1
2886.73438		1
2886.73828		1
2886.754		1
2886.75659		1
2886.76538		1
2886.84717		1
2886.91357		1
2886.95752		1
2887.00781		1
2887.04614		1
2887.13867		1
2887.16528		1
2887.263		1
2887.2915		1
2887.3147		1
2887.34937		1
2887.35742		1
2887.35815		1
2887.38867		1
2887.424		1
2887.493		1
2887.59375		1
2887.63525		1
2887.696		1
2887.731		1
2887.76147		1
2887.86572		1
2887.90625		1
2887.976		1
2888.021		1
2888.0354		1
2888.048		1
2888.14771		1
2888.234		1
2888.24683		1
2888.30273		1
2888.41675		1
2888.41748		1
2888.4436		1
2888.453		1
2888.562		1
2888.64258		1
2888.66528		1
2888.67578		1
2888.69531		1
2888.757		1
2888.77881		1
2888.79932		1
2888.833		1
2888.92847		1
2888.94482		1
2889.03076		1
2889.055		1
2889.11182		1
2889.137		1
2889.22		1
2889.2334		1
2889.29663		1
2889.37671		1
2889.40527		1
2889.406		1
2889.415		1
2889.45239		1
2889.5144		1
2889.55566		1
2889.588		1
2889.59448		1
2889.59766		1
2889.606		1
2889.69287		1
2889.71973		1
2889.787		1
2889.80371		1
2889.81348		1
2889.87769		1
2890.041		1
2890.04663		1
2890.11279		1
2890.12915		1
2890.14038		1
2890.168		1
2890.22388		1
2890.22485		1
2890.22632		1
2890.26123		1
2890.28271		1
2890.35156		1
2890.38428		1
2890.387		1
2890.4397		1
2890.44019		1
2890.536		1
2890.538		1
2890.55859		1
2890.57275		1
2890.59619		1
2890.60278		1
2890.60474		1
2890.61841		1
2890.77148		1
2890.77759		1
2890.793		1
2890.80786		1
2890.81616		1
2890.83252		1
2890.87427		1
2890.881		1
2890.926		1
2891.052		1
2891.18555		1
2891.191		1
2891.23		1
2891.25317		1
2891.26514		1
2891.28638		1
2891.3042		1
2891.329		1
2891.34619		1
2891.37769		1
2891.38672		1
2891.45483		1
2891.46582		1
2891.54053		1
2891.55029		1
2891.55737		1
2891.69653		1
2891.70264		1
2891.7124		1
2891.74487		1
2891.80176		1
2891.90454		1
2891.92285		1
2891.938		1
2892.05273		1
2892.06152		1
2892.11353		1
2892.12915		1
2892.13232		1
2892.1814		1
2892.21265		1
2892.23535		1
2892.35669		1
2892.3584		1
2892.36938		1
2892.375		1
2892.40332		1
2892.41577		1
2892.47656		1
2892.51221		1
2892.52856		1
2892.55371		1
2892.59741		1
2892.63062		1
2892.71851		1
2892.75635		1
2892.85522		1
2892.94824		1
2892.95435		1
2892.96		1
2893.04		1
2893.08667		1
2893.17871		1
2893.181		1
2893.36841		1
2893.50537		1
2893.55127		1
2893.614		1
2893.6167		1
2893.617		1
2893.61865		1
2893.61963		1
2893.65527		1
2893.73		1
2893.764		1
2893.76953		1
2893.77563		1
2893.8		1
2893.86768		1
2893.888		1
2893.92944		1
2893.9585		1
2894.01465		1
2894.07153		1
2894.10083		1
2894.144		1
2894.204		1
2894.21631		1
2894.25513		1
2894.25781		1
2894.306		1
2894.35181		1
2894.37085		1
2894.37183		1
2894.4375		1
2894.47217		1
2894.48535		1
2894.49243		1
2894.51416		1
2894.534		1
2894.54077		1
2894.59424		1
2894.59521		1
2894.61035		1
2894.68384		1
2894.748		1
2894.80347		1
2894.80542		1
2894.845		1
2894.855		1
2894.85571		1
2894.951		1
2895.07983		1
2895.092		1
2895.09668		1
2895.09937		1
2895.09961		1
2895.10425		1
2895.11621		1
2895.15723		1
2895.18677		1
2895.20142		1
2895.24683		1
2895.312		1
2895.32153		1
2895.32227		1
2895.42334		1
2895.54272		1
2895.56372		1
2895.59253		1
2895.595		1
2895.5957		1
2895.60229		1
2895.61963		1
2895.702		1
2895.71265		1
2895.71484		1
2895.759		1
2895.76367		1
2895.77539		1
2895.8125		1
2895.8208		1
2895.83887		1
2895.865		1
2895.90747		1
2896.01978		1
2896.06958		1
2896.31		1
2896.34546		1
2896.37427		1
2896.381		1
2896.407		1
2896.468		1
2896.63354		1
2896.6438		1
2896.64673		1
2896.753		1
2896.7605		1
2896.797		1
2896.83643		1
2896.90063		1
2896.90283		1
2896.93481		1
2896.98169		1
2896.98169		1
2897.06543		1
2897.08423		1
2897.10278		1
2897.11133		1
2897.174		1
2897.271		1
2897.33325		1
2897.39355		1
2897.39624		1
2897.41846		1
2897.42773		1
2897.4856		1
2897.5498		1
2897.56543		1
2897.604		1
2897.6228		1
2897.69678		1
2897.79834		1
2897.86475		1
2897.888		1
2897.89771		1
2897.91821		1
2898.02368		1
2898.037		1
2898.05786		1
2898.165		1
2898.16943		1
2898.27661		1
2898.28125		1
2898.28564		1
2898.29956		1
2898.39575		1
2898.39673		1
2898.40063		1
2898.43286		1
2898.49243		1
2898.496		1
2898.57056		1
2898.58032		1
2898.66528		1
2898.69		1
2898.69019		1
2898.697		1
2898.70825		1
2898.754		1
2898.8252		1
2898.84326		1
2898.85254		1
2898.891		1
2898.953		1
2899.01343		1
2899.091		1
2899.14185		1
2899.174		1
2899.24243		1
2899.30786		1
2899.308		1
2899.33569		1
2899.34717		1
2899.36475		1
2899.37231		1
2899.409		1
2899.41577		1
2899.46533		1
2899.51733		1
2899.53662		1
2899.57642		1
2899.629		1
2899.66553		1
2899.80664		1
2899.83		1
2899.83936		1
2899.87549		1
2899.876		1
2899.932		1
2899.94922		1
2899.95386		1
2899.968		1
2900.0022		1
2900.015		1
2900.01855		1
2900.06519		1
2900.13867		1
2900.162		1
2900.17725		1
2900.18213		1
2900.194		1
2900.21753		1
2900.289		1
2900.29028		1
2900.33667		1
2900.33813		1
2900.339		1
2900.39771		1
2900.46558		1
2900.47485		1
2900.48267		1
2900.50317		1
2900.50586		1
2900.50952		1
2900.61914		1
2900.654		1
2900.82446		1
2900.8728		1
2900.879		1
2900.88525		1
2900.89185		1
2900.9		1
2900.93628		1
2900.95825		1
2900.96338		1
2900.96655		1
2900.99634		1
2901.111		1
2901.1167		1
2901.13647		1
2901.14844		1
2901.16455		1
2901.173		1
2901.18359		1
2901.184		1
2901.20581		1
2901.23828		1
2901.2605		1
2901.269		1
2901.27051		1
2901.29883		1
2901.32739		1
2901.34326		1
2901.36035		1
2901.40381		1
2901.40479		1
2901.411		1
2901.47461		1
2901.49536		1
2901.54834		1
2901.5813		1
2901.60132		1
2901.606		1
2901.62134		1
2901.703		1
2901.715		1
2901.727		1
2901.92822		1
2901.932		1
2901.96655		1
2901.97241		1
2902.00366		1
2902.01929		1
2902.0625		1
2902.06543		1
2902.09351		1
2902.11548		1
2902.132		1
2902.164		1
2902.21143		1
2902.22534		1
2902.30054		1
2902.33813		1
2902.34351		1
2902.36523		1
2902.366		1
2902.37378		1
2902.40137		1
2902.4314		1
2902.5376		1
2902.59863		1
2902.608		1
2902.621		1
2902.66016		1
2902.71973		1
2902.73364		1
2902.78784		1
2902.80029		1
2902.803		1
2902.86475		1
2902.86548		1
2902.944		1
2902.96167		1
2902.97729		1
2902.99268		1
2903.01343		1
2903.0564		1
2903.05957		1
2903.10059		1
2903.114		1
2903.15527		1
2903.22485		1
2903.25562		1
2903.30322		1
2903.39258		1
2903.40381		1
2903.42114		1
2903.44336		1
2903.4812		1
2903.493		1
2903.51025		1
2903.601		1
2903.6355		1
2903.66675		1
2903.68579		1
2903.86		1
2903.861		1
2903.89038		1
2903.91138		1
2903.9668		1
2903.98022		1
2903.98657		1
2904.02563		1
2904.04077		1
2904.068		1
2904.1272		1
2904.134		1
2904.14282		1
2904.18848		1
2904.2312		1
2904.3186		1
2904.32349		1
2904.39063		1
2904.39746		1
2904.40332		1
2904.44214		1
2904.455		1
2904.547		1
2904.55469		1
2904.57544		1
2904.59253		1
2904.61035		1
2904.62476		1
2904.649		1
2904.708		1
2904.715		1
2904.75366		1
2904.76123		1
2904.7876		1
2904.81982		1
2904.86548		1
2904.89136		1
2904.90723		1
2905.006		1
2905.02979		1
2905.17139		1
2905.23267		1
2905.25049		1
2905.28613		1
2905.28638		1
2905.40454		1
2905.43433		1
2905.44971		1
2905.5127		1
2905.51587		1
2905.74951		1
2905.7583		1
2905.75977		1
2905.848		1
2905.85327		1
2905.85327		1
2905.88		1
2905.93384		1
2905.981		1
2905.9834		1
2905.98853		1
2905.9895		1
2906.064		1
2906.13843		1
2906.215		1
2906.23413		1
2906.26782		1
2906.27441		1
2906.29077		1
2906.291		1
2906.2998		1
2906.31		1
2906.34155		1
2906.346		1
2906.368		1
2906.41064		1
2906.42163		1
2906.47778		1
2906.48853		1
2906.48926		1
2906.51025		1
2906.53149		1
2906.53223		1
2906.53467		1
2906.55		1
2906.609		1
2906.72754		1
2906.74048		1
2906.75342		1
2906.81934		1
2906.84521		1
2906.86621		1
2906.95337		1
2907.04321		1
2907.05		1
2907.074		1
2907.1106		1
2907.17847		1
2907.18335		1
2907.207		1
2907.22729		1
2907.23413		1
2907.2395		1
2907.257		1
2907.25879		1
2907.28174		1
2907.28247		1
2907.36279		1
2907.36743		1
2907.43726		1
2907.494		1
2907.649		1
2907.67		1
2907.69873		1
2907.72729		1
2907.75366		1
2907.7876		1
2907.79761		1
2907.832		1
2907.92		1
2908.26074		1
2908.314		1
2908.318		1
2908.31885		1
2908.3457		1
2908.369		1
2908.39136		1
2908.42651		1
2908.48047		1
2908.539		1
2908.54346		1
2908.57471		1
2908.58936		1
2908.60645		1
2908.64453		1
2908.75146		1
2908.77271		1
2908.92163		1
2908.926		1
2908.93457		1
2908.94263		1
2908.96021		1
2908.97852		1
2908.979		1
2908.988		1
2909.01636		1
2909.02124		1
2909.058		1
2909.10767		1
2909.11548		1
2909.13062		1
2909.13159		1
2909.132		1
2909.13354		1
2909.14917		1
2909.18481		1
2909.232		1
2909.296		1
2909.29834		1
2909.33154		1
2909.36475		1
2909.39868		1
2909.43579		1
2909.45264		1
2909.47485		1
2909.48047		1
2909.48535		1
2909.50244		1
2909.51343		1
2909.58374		1
2909.61938		1
2909.622		1
2909.66553		1
2909.77686		1
2909.778		1
2909.783		1
2909.78833		1
2909.84131		1
2910.00977		1
2910.02734		1
2910.03149		1
2910.032		1
2910.106		1
2910.11743		1
2910.12939		1
2910.15479		1
2910.15723		1
2910.15771		1
2910.18262		1
2910.1897		1
2910.19019		1
2910.19019		1
2910.205		1
2910.20581		1
2910.20776		1
2910.22		1
2910.24585		1
2910.2876		1
2910.33838		1
2910.37354		1
2910.40161		1
2910.41431		1
2910.42139		1
2910.52637		1
2910.533		1
2910.58447		1
2910.609		1
2910.61572		1
2910.62427		1
2910.62476		1
2910.6355		1
2910.64087		1
2910.69385		1
2910.698		1
2910.699		1
2910.704		1
2910.71387		1
2910.71655		1
2910.72485		1
2910.7395		1
2910.78833		1
2910.8374		1
2910.8457		1
2910.89136		1
2910.90356		1
2910.96118		1
2910.98047		1
2910.98438		1
2910.985		1
2911.041		1
2911.05933		1
2911.15039		1
2911.165		1
2911.17749		1
2911.18774		1
2911.191		1
2911.20776		1
2911.227		1
2911.234		1
2911.24976		1
2911.268		1
2911.27612		1
2911.3042		1
2911.316		1
2911.368		1
2911.37671		1
2911.389		1
2911.39136		1
2911.411		1
2911.43018		1
2911.43359		1
2911.44116		1
2911.46826		1
2911.48779		1
2911.49243		1
2911.51245		1
2911.51782		1
2911.55737		1
2911.56641		1
2911.58887		1
2911.6		1
2911.60864		1
2911.66553		1
2911.68945		1
2911.73047		1
2911.808		1
2911.818		1
2911.8313		1
2911.862		1
2911.86963		1
2911.90479		1
2911.90674		1
2911.91162		1
2911.9353		1
2911.95532		1
2911.95581		1
[truncated: 15,481 more rows]
