# Supplementary material for: A droplet digital PCR (ddPCR) assay to detect Helicoverpa armigera (Lepidoptera: Noctuidae) in bulk trap samples
Source: PLoS One. 2017 May 31;12(5):e0178704. doi: 10.1371/journal.pone.0178704 (PMC5451079; doi:10.1371/journal.pone.0178704)
Supplement: S5 Table — (ZIP) [file pone.0178704.s005.zip › H zea 32.csv]

Ch1 Amplitude	Ch2 Amplitude	Cluster
2732.35767		1
2808.54077		1
2809.14063		1
2814.686		1
2831.547		1
2833.372		1
2834.71338		1
2835.101		1
2837.803		1
2843.19263		1
2843.45679		1
2846.9624		1
2847.03271		1
2847.60913		1
2848.429		1
2849.16187		1
2849.93872		1
2850.24634		1
2852.46338		1
2852.65259		1
2853.35132		1
2858.399		1
2859.64819		1
2859.67163		1
2860.57129		1
2860.786		1
2861.27759		1
2861.7793		1
2862.59619		1
2863.50317		1
2863.54688		1
2865.3855		1
2865.47314		1
2865.69678		1
2866.125		1
2866.944		1
2868.60254		1
2870.041		1
2871.31348		1
2872.00513		1
2872.651		1
2873.061		1
2873.93115		1
2875.4248		1
2876.535		1
2876.977		1
2877.7356		1
2877.83813		1
2878.726		1
2880.819		1
2883.18848		1
2883.51929		1
2884.17236		1
2884.67969		1
2885.0376		1
2885.35669		1
2885.99023		1
2887.64966		1
2887.749		1
2888.12622		1
2888.43921		1
2888.6167		1
2888.82666		1
2889.71045		1
2890.12036		1
2890.366		1
2890.85864		1
2890.99414		1
2891.57642		1
2891.61987		1
2892.098		1
2892.17		1
2894.08667		1
2894.38184		1
2895.501		1
2895.56934		1
2897.68628		1
2899.70557		1
2900.20044		1
2900.30859		1
2900.73755		1
2900.757		1
2900.906		1
2901.66187		1
2902.71582		1
2902.92725		1
2903.2002		1
2904.494		1
2905.79126		1
2906.13354		1
2906.9292		1
2907.245		1
2907.50537		1
2907.734		1
2908.12744		1
2908.2063		1
2908.348		1
2908.7146		1
2908.8		1
2909.21558		1
2909.54419		1
2910.041		1
2910.05664		1
2910.49731		1
2911.11523		1
2911.252		1
2911.86646		1
2912.66357		1
2912.7605		1
2912.892		1
2913.19556		1
2913.2832		1
2913.88281		1
2913.91333		1
2914.03027		1
2914.09644		1
2914.12939		1
2914.35034		1
2914.46851		1
2914.607		1
2914.65		1
2914.66748		1
2914.72046		1
2914.813		1
2915.35522		1
2915.47949		1
2915.77		1
2916.6123		1
2916.63037		1
2916.83618		1
2916.886		1
2916.95386		1
2917.092		1
2917.16064		1
2917.74878		1
2917.8396		1
2918.1333		1
2918.19849		1
2918.27856		1
2918.49561		1
2918.75269		1
2918.82373		1
2918.84644		1
2919.24658		1
2919.745		1
2920.41235		1
2920.90845		1
2921.69653		1
2921.72021		1
2922.104		1
2922.7854		1
2923.02124		1
2923.20142		1
2923.65576		1
2923.795		1
2923.99658		1
2924.12451		1
2924.16748		1
2924.41333		1
2924.586		1
2924.67651		1
2925.07178		1
2925.11035		1
2925.19775		1
2925.23022		1
2925.36938		1
2925.533		1
2925.65112		1
2925.85864		1
2925.87085		1
2925.981		1
2926.25171		1
2926.39746		1
2926.39844		1
2926.43286		1
2926.75586		1
2926.92578		1
2927.316		1
2927.36475		1
2927.55835		1
2927.583		1
2928.01538		1
2928.13		1
2928.167		1
2928.2063		1
2928.22217		1
2928.40747		1
2928.49268		1
2928.75269		1
2929.01733		1
2929.188		1
2929.596		1
2929.67456		1
2929.92163		1
2929.95923		1
2930.52344		1
2930.57251		1
2930.796		1
2930.869		1
2931.55835		1
2931.891		1
2932.02954		1
2932.72437		1
2932.83667		1
2933.141		1
2933.4873		1
2933.48853		1
2933.64551		1
2933.90063		1
2934.079		1
2934.11743		1
2934.1272		1
2934.2998		1
2934.31445		1
2934.66138		1
2935.27319		1
2935.331		1
2935.34058		1
2935.47437		1
2935.57642		1
2935.61426		1
2935.80737		1
2936.28125		1
2936.61377		1
2936.70728		1
2937.093		1
2937.35229		1
2937.556		1
2937.61816		1
2938.18286		1
2938.35547		1
2938.462		1
2939.17383		1
2939.524		1
2939.56787		1
2939.67236		1
2939.7644		1
2940.11865		1
2940.64258		1
2940.96338		1
2941.36572		1
2941.58057		1
2941.65454		1
2941.68457		1
2942.113		1
2942.3		1
2942.387		1
2942.39648		1
2942.427		1
2942.435		1
2942.6582		1
2942.70264		1
2942.7583		1
2942.8457		1
2943.11353		1
2943.14478		1
2943.27173		1
2943.31641		1
2943.41821		1
2943.6272		1
2943.70166		1
2943.963		1
2944.05713		1
2944.15039		1
2944.46484		1
2944.64282		1
2944.85547		1
2944.87549		1
2945.469		1
2945.693		1
2945.81519		1
2945.90454		1
2946.27075		1
2946.32324		1
2946.378		1
2946.59937		1
2946.611		1
2947.22974		1
2947.332		1
2947.348		1
2947.41675		1
2947.43774		1
2947.46655		1
2947.4978		1
2947.58521		1
2947.60742		1
2947.67627		1
2947.67944		1
2947.73682		1
2948.405		1
2948.55469		1
2948.8855		1
2948.90234		1
2949.302		1
2949.55		1
2949.949		1
2949.98267		1
2950.02954		1
2950.26123		1
2950.444		1
2950.50732		1
2950.54468		1
2950.592		1
2950.838		1
2950.91		1
2951.32324		1
2951.46265		1
2951.49854		1
2951.505		1
2951.66919		1
2951.846		1
2952.62671		1
2952.63525		1
2952.82642		1
2952.97266		1
2953.03247		1
2953.103		1
2953.41		1
2953.43823		1
2953.46045		1
2954.10986		1
2954.195		1
2954.24121		1
2954.3186		1
2954.38647		1
2954.48218		1
2955.12158		1
2955.129		1
2955.13672		1
2955.59448		1
2955.86353		1
2955.906		1
2955.92651		1
2956.29468		1
2956.37256		1
2956.54468		1
2956.64014		1
2956.83423		1
2957.35034		1
2957.37866		1
2957.484		1
2957.68018		1
2957.701		1
2957.858		1
2958.23657		1
2958.45435		1
2958.572		1
2958.59277		1
2958.67554		1
2958.823		1
2958.926		1
2959.15112		1
2959.25146		1
2959.285		1
2959.29688		1
2959.82764		1
2959.89453		1
2960.20825		1
2960.22241		1
2960.33472		1
2960.34448		1
2960.387		1
2960.47583		1
2960.70142		1
2960.77832		1
2960.792		1
2961.02026		1
2961.06055		1
2961.18164		1
2961.33228		1
2961.43726		1
2961.495		1
2961.513		1
2961.60083		1
2961.77515		1
2961.80762		1
2961.8147		1
2961.97388		1
2962.08154		1
2962.25366		1
2962.25854		1
2962.49976		1
2962.54858		1
2962.647		1
2962.659		1
2962.82666		1
2962.8584		1
2962.956		1
2963.06055		1
2963.10645		1
2963.24438		1
2963.53076		1
2963.717		1
2963.849		1
2963.96655		1
2963.98242		1
2964.05713		1
2964.21924		1
2964.23828		1
2964.363		1
2964.4856		1
2964.61768		1
2964.69141		1
2964.755		1
2965.109		1
2965.12939		1
2965.132		1
2965.33813		1
2965.413		1
2965.468		1
2965.79126		1
2965.87769		1
2965.92285		1
2966.08154		1
2966.20581		1
2966.297		1
2966.52368		1
2967.04053		1
2967.0918		1
2967.2373		1
2967.511		1
2967.559		1
2967.61963		1
2967.8584		1
2968.05664		1
2968.08936		1
2968.37134		1
2968.39819		1
2968.443		1
2968.51318		1
2968.5647		1
2968.576		1
2968.59473		1
2968.621		1
2968.6377		1
2968.66528		1
2968.73047		1
2968.74365		1
2968.75415		1
2968.8418		1
2969.47168		1
2969.55054		1
2969.6		1
2969.788		1
2969.80347		1
2969.94043		1
2969.99243		1
2970.03687		1
2970.14771		1
2970.67139		1
2970.67627		1
2971.0603		1
2971.35254		1
2971.4165		1
2971.42676		1
2971.46729		1
2971.52075		1
2971.52319		1
2971.531		1
2971.74951		1
2971.80127		1
2971.81079		1
2971.89331		1
2972.19019		1
2972.25879		1
2972.62427		1
2972.75342		1
2972.789		1
2972.84521		1
2973.5293		1
2973.53442		1
2973.61		1
2973.749		1
2973.77124		1
2974.043		1
2974.12036		1
2974.28613		1
2974.32373		1
2975.06641		1
2975.572		1
2975.59473		1
2975.59985		1
2975.77515		1
2975.84155		1
2975.89722		1
2975.95972		1
2975.96338		1
2976.127		1
2976.179		1
2976.39233		1
2976.411		1
2976.56055		1
2976.6106		1
2976.652		1
2976.769		1
2976.792		1
2976.8396		1
2976.87622		1
2977.17358		1
2977.179		1
2977.38818		1
2977.55176		1
2977.71362		1
2977.775		1
2977.796		1
2978.009		1
2978.22339		1
2978.22583		1
2978.39185		1
2978.46045		1
2978.507		1
2978.546		1
2978.59473		1
2978.60278		1
2979.255		1
2979.29224		1
2979.40161		1
2979.47046		1
2979.551		1
2979.71582		1
2979.994		1
2979.995		1
2980.144		1
2980.23022		1
2980.23438		1
2980.35327		1
2980.39941		1
2980.7373		1
2980.75635		1
2981.02539		1
2981.074		1
2981.09424		1
2981.13		1
2981.185		1
2981.23218		1
2981.39648		1
2981.447		1
2981.511		1
2981.69922		1
2981.7373		1
2981.80225		1
2981.88379		1
2982.12939		1
2982.13379		1
2982.21313		1
2982.34448		1
2982.787		1
2982.80029		1
2983.0166		1
2983.14722		1
2983.2627		1
2983.7688		1
2983.77051		1
2983.891		1
2983.913		1
2984.01465		1
2984.0376		1
2984.04639		1
2984.277		1
2984.35376		1
2984.35913		1
2984.44531		1
2984.527		1
2984.544		1
2984.67529		1
2984.84253		1
2985.09985		1
2985.15283		1
2985.22559		1
2985.25562		1
2985.37524		1
2985.486		1
2985.65381		1
2986.022		1
2986.15161		1
2986.16821		1
2986.49		1
2986.525		1
2986.56177		1
2986.60449		1
2986.65332		1
2986.89478		1
2986.9917		1
2987.04883		1
2987.259		1
2987.41431		1
2987.535		1
2987.595		1
2987.59717		1
2987.75049		1
2987.75879		1
2987.86963		1
2987.939		1
2988.109		1
2988.13281		1
2988.221		1
2988.33032		1
2988.52075		1
2988.60059		1
2988.6936		1
2988.80029		1
2988.80615		1
2989.21631		1
2989.34888		1
2989.398		1
2989.51563		1
2989.60864		1
2989.76025		1
2989.78418		1
2989.809		1
2989.90845		1
2990.08057		1
2990.22168		1
2990.28638		1
2990.37451		1
2990.412		1
2990.438		1
2990.47021		1
2990.48828		1
2990.493		1
2990.57886		1
2990.59668		1
2990.7395		1
2990.75122		1
2990.79834		1
2990.86914		1
2991.17871		1
2991.198		1
2991.27979		1
2991.30884		1
2991.77856		1
2991.79028		1
2991.999		1
2992.091		1
2992.31421		1
2992.31641		1
2992.37817		1
2992.40112		1
2992.42114		1
2992.544		1
2992.83423		1
2992.84351		1
2992.942		1
2993.07861		1
2993.20142		1
2993.21313		1
2993.245		1
2993.30249		1
2993.334		1
2993.39453		1
2993.41064		1
2993.584		1
2993.807		1
2993.868		1
2993.87915		1
2993.909		1
2993.93945		1
2993.94727		1
2993.94775		1
2993.9585		1
2994.221		1
2994.36377		1
2994.47949		1
2994.52515		1
2994.70825		1
2994.78174		1
2994.81714		1
2994.87231		1
2994.89966		1
2995.1167		1
2995.12427		1
2995.18872		1
2995.426		1
2995.478		1
2995.87183		1
2995.93921		1
2996.103		1
2996.37354		1
2996.43262		1
2996.44849		1
2996.48315		1
2996.547		1
2996.598		1
2996.748		1
2996.75415		1
2996.76		1
2997.00537		1
2997.17578		1
2997.198		1
2997.26758		1
2997.27783		1
2997.39941		1
2997.39966		1
2997.47388		1
2997.61914		1
2997.71484		1
2997.739		1
2997.74976		1
2997.88916		1
2998.05981		1
2998.0752		1
2998.17944		1
2998.18		1
2998.301		1
2998.31714		1
2998.51685		1
2998.56714		1
2998.79175		1
2998.8584		1
2999.09814		1
2999.09863		1
2999.122		1
2999.14136		1
2999.22949		1
2999.25513		1
2999.303		1
2999.35083		1
2999.44385		1
2999.65283		1
2999.68848		1
2999.72168		1
2999.74268		1
3000.1748		1
3000.44		1
3000.485		1
3000.5127		1
3000.7		1
3000.79517		1
3000.807		1
3000.83472		1
3000.91846		1
3001.06128		1
3001.19946		1
3001.20361		1
3001.27612		1
3001.27759		1
3001.2998		1
3001.43359		1
3001.47144		1
3001.48047		1
3001.51563		1
3001.53345		1
3001.536		1
3001.69775		1
3001.71948		1
3001.77368		1
3001.77466		1
3001.77637		1
3001.858		1
3001.86963		1
3001.93066		1
3001.95947		1
3001.96265		1
3002.311		1
3002.32739		1
3002.337		1
3002.38745		1
3002.55469		1
3002.55786		1
3002.60352		1
3002.79175		1
3002.80127		1
3002.89282		1
3002.90479		1
3003.27539		1
3003.34937		1
3003.514		1
3003.52881		1
3003.546		1
3003.5874		1
3003.6438		1
3003.77637		1
3003.79663		1
3003.82861		1
3003.928		1
3003.93628		1
3004.12915		1
3004.165		1
3004.42676		1
3004.43018		1
3004.442		1
3004.452		1
3004.464		1
3004.50513		1
3004.51318		1
3004.56274		1
3004.56885		1
3004.61841		1
3004.64722		1
3004.67725		1
3004.7168		1
3004.92236		1
3004.938		1
3004.96655		1
3004.98218		1
3004.986		1
3005.08		1
3005.257		1
3005.26538		1
3005.35522		1
3005.411		1
3005.598		1
3005.60327		1
3005.62573		1
3005.63745		1
3005.64551		1
3005.70679		1
3005.71655		1
3005.855		1
3005.88623		1
3005.918		1
3005.94263		1
3005.96069		1
3005.96973		1
3006.078		1
3006.29028		1
3006.319		1
3006.32		1
3006.37671		1
3006.43164		1
3006.43823		1
3006.45825		1
3006.564		1
3006.65137		1
3006.65723		1
3006.7666		1
3006.81714		1
3006.85669		1
3006.88672		1
3006.94238		1
3006.98853		1
3007.0144		1
3007.031		1
3007.09424		1
3007.18726		1
3007.46216		1
3007.5564		1
3007.74438		1
3007.76074		1
3007.781		1
3007.82446		1
3007.91626		1
3007.97168		1
3008.00684		1
3008.06958		1
3008.138		1
3008.16675		1
3008.37427		1
3008.393		1
3008.39771		1
3008.41187		1
3008.42163		1
3008.615		1
3008.66577		1
3008.703		1
3008.7334		1
3008.87451		1
3008.98657		1
3009.08618		1
3009.19263		1
3009.1958		1
3009.28662		1
3009.34473		1
3009.38159		1
3009.44629		1
3009.45776		1
3009.4812		1
3009.67358		1
3009.742		1
3009.74756		1
3009.77026		1
3009.87671		1
3009.94653		1
3009.99121		1
3010.01343		1
3010.05322		1
3010.12646		1
3010.15747		1
3010.18457		1
3010.19043		1
3010.28345		1
3010.28833		1
3010.33472		1
3010.4043		1
3010.45313		1
3010.602		1
3010.61426		1
3010.61426		1
3010.7666		1
3010.79956		1
3010.889		1
3010.94678		1
3011.08447		1
3011.36719		1
3011.52661		1
3011.63		1
3011.663		1
3011.71582		1
3011.73		1
3011.83276		1
3012.031		1
3012.06738		1
3012.12671		1
3012.18066		1
3012.34277		1
3012.523		1
3012.69971		1
3012.815		1
3012.82422		1
3012.83521		1
3012.85181		1
3012.861		1
3012.907		1
3012.94116		1
3013.02637		1
3013.08276		1
3013.091		1
3013.17871		1
3013.256		1
3013.34082		1
3013.34448		1
3013.38672		1
3013.47144		1
3013.48071		1
3013.48486		1
3013.5293		1
3013.56152		1
3013.64771		1
3013.73047		1
3013.76367		1
3013.7688		1
3013.80859		1
3013.825		1
3013.87085		1
3013.887		1
3013.89624		1
3014.13745		1
3014.14429		1
3014.15942		1
3014.26685		1
3014.28442		1
3014.29028		1
3014.29272		1
3014.39429		1
3014.401		1
3014.41724		1
3014.41846		1
3014.46069		1
3014.49487		1
3014.50757		1
3014.543		1
3014.80981		1
3014.88623		1
3014.97		1
3014.98633		1
3014.98877		1
3015.06714		1
3015.08057		1
3015.08643		1
3015.19141		1
3015.247		1
3015.29834		1
3015.306		1
3015.44531		1
3015.53882		1
3015.541		1
3015.59644		1
3015.696		1
3015.90674		1
3015.95825		1
3016.0498		1
3016.116		1
3016.17114		1
3016.19116		1
3016.20386		1
3016.25415		1
3016.28516		1
3016.304		1
3016.36743		1
3016.518		1
3016.73169		1
3016.86768		1
3016.911		1
3017.01538		1
3017.02783		1
3017.19067		1
3017.33813		1
3017.38		1
3017.42847		1
3017.43457		1
3017.44385		1
3017.62256		1
3017.62476		1
3017.75854		1
3017.7793		1
3017.80054		1
3017.849		1
3017.86182		1
3017.88965		1
3017.94629		1
3017.9585		1
3017.96362		1
3018.25928		1
3018.27466		1
3018.41		1
3018.58423		1
3018.82715		1
3018.90283		1
3019.00513		1
3019.04126		1
3019.07471		1
3019.12524		1
3019.171		1
3019.19385		1
3019.24683		1
3019.30151		1
3019.43066		1
3019.475		1
3019.58862		1
3019.618		1
3019.6272		1
3019.646		1
3019.69434		1
3019.71069		1
3019.75562		1
3019.84717		1
3019.84766		1
3019.85132		1
3019.95654		1
3020.04565		1
3020.054		1
3020.06567		1
3020.139		1
3020.144		1
3020.1582		1
3020.342		1
3020.35815		1
3020.36035		1
3020.38		1
3020.57422		1
3020.61084		1
3020.615		1
3020.65039		1
3020.68555		1
3020.71		1
3020.826		1
3020.83813		1
3020.92847		1
3020.94629		1
3021.06079		1
3021.2627		1
3021.3186		1
3021.43579		1
3021.5188		1
3021.5498		1
3021.566		1
3021.64063		1
3021.70313		1
3021.71973		1
3021.78125		1
3021.81323		1
3021.85815		1
3021.869		1
3021.902		1
3021.97461		1
3022.045		1
3022.1123		1
3022.16528		1
3022.28271		1
3022.29736		1
3022.36353		1
3022.51782		1
3022.57837		1
3022.638		1
3022.68		1
3022.81836		1
3022.84424		1
3022.91382		1
3022.97241		1
3023.02637		1
3023.051		1
3023.09814		1
3023.144		1
3023.19336		1
3023.229		1
3023.23047		1
3023.253		1
3023.27246		1
3023.27344		1
3023.28955		1
3023.451		1
3023.486		1
3023.502		1
3023.52051		1
3023.54517		1
3023.57739		1
3023.68042		1
3023.73975		1
3023.75464		1
3023.79248		1
3023.83569		1
3023.871		1
3023.90625		1
3023.95386		1
3023.97876		1
3024.14038		1
3024.20313		1
3024.24634		1
3024.27271		1
3024.3667		1
3024.44434		1
3024.50024		1
3024.52051		1
3024.53833		1
3024.606		1
3024.70386		1
3024.75073		1
3024.82837		1
3024.85425		1
3024.903		1
3024.912		1
3024.92		1
3024.92358		1
3024.95972		1
3024.99023		1
3025.04028		1
3025.05151		1
3025.127		1
3025.14429		1
3025.2605		1
3025.26367		1
3025.27856		1
3025.32178		1
3025.392		1
3025.44727		1
3025.48877		1
3025.54053		1
3025.61548		1
3025.72314		1
3025.80225		1
3025.82251		1
3025.90137		1
3025.91772		1
3026.00415		1
3026.005		1
3026.02661		1
3026.088		1
3026.11548		1
3026.13843		1
3026.14844		1
3026.15234		1
3026.16675		1
3026.18262		1
3026.443		1
3026.49341		1
3026.52319		1
3026.59839		1
3026.64038		1
3026.64526		1
3026.74243		1
3026.79834		1
3026.827		1
3026.8418		1
3026.87085		1
3026.887		1
3026.99341		1
3027.01367		1
3027.08838		1
3027.09546		1
3027.15454		1
3027.17041		1
3027.19385		1
3027.23535		1
3027.37964		1
3027.4082		1
3027.432		1
3027.446		1
3027.44653		1
3027.48438		1
3027.489		1
3027.66455		1
3027.74951		1
3027.80737		1
3027.94775		1
3027.953		1
3028.022		1
3028.03979		1
3028.08252		1
3028.25977		1
3028.3606		1
3028.41382		1
3028.48413		1
3028.547		1
3028.554		1
3028.657		1
3028.68384		1
3028.719		1
3028.74951		1
3028.83887		1
3028.894		1
3028.92944		1
3028.97925		1
3029.0752		1
3029.10767		1
3029.30786		1
3029.32568		1
3029.36914		1
3029.40479		1
3029.43018		1
3029.44775		1
3029.92969		1
3029.97168		1
3029.97266		1
3030.11084		1
3030.24072		1
3030.27441		1
3030.302		1
3030.32153		1
3030.43945		1
3030.47144		1
3030.48071		1
3030.5415		1
3030.579		1
3030.60742		1
3030.65942		1
3030.66968		1
3030.693		1
3030.69971		1
3030.76123		1
3030.76758		1
3030.80029		1
3030.82642		1
3030.8667		1
3031.036		1
3031.039		1
3031.05737		1
3031.068		1
3031.263		1
3031.34253		1
3031.43384		1
3031.539		1
3031.68628		1
3031.71338		1
3031.79175		1
3031.7998		1
3031.87134		1
3031.90869		1
3031.92554		1
3031.94238		1
3032.162		1
3032.16235		1
3032.22388		1
3032.26245		1
3032.32715		1
3032.373		1
3032.49121		1
3032.59668		1
3032.618		1
3032.64429		1
3032.719		1
3032.73682		1
3032.75732		1
3032.791		1
3032.792		1
3032.904		1
3033.039		1
3033.10327		1
3033.16675		1
3033.18823		1
3033.25732		1
3033.3186		1
3033.36816		1
3033.37		1
3033.41528		1
3033.51416		1
3033.54077		1
3033.58887		1
3033.65283		1
3033.69165		1
3033.8562		1
3034.106		1
3034.26978		1
3034.304		1
3034.334		1
3034.38477		1
3034.417		1
3034.43237		1
3034.48828		1
3034.51416		1
3034.60376		1
3034.61279		1
3034.656		1
3034.66846		1
3034.685		1
3034.79272		1
3034.81177		1
3034.848		1
3035.018		1
3035.05371		1
3035.10913		1
3035.12329		1
3035.1377		1
3035.14		1
3035.16382		1
3035.29761		1
3035.312		1
3035.3667		1
3035.41455		1
3035.518		1
3035.525		1
3035.56519		1
3035.594		1
3035.648		1
3035.65356		1
3035.69556		1
3035.81226		1
3035.828		1
3035.85156		1
3035.863		1
3035.91235		1
3035.91626		1
3035.96436		1
3035.96533		1
3036.12646		1
3036.158		1
3036.18115		1
3036.22461		1
3036.23242		1
3036.25415		1
3036.28442		1
3036.2998		1
3036.31		1
3036.31836		1
3036.5083		1
3036.509		1
3036.50928		1
3036.518		1
3036.563		1
3036.576		1
3036.58716		1
3036.6106		1
3036.631		1
3036.8		1
3036.8042		1
3036.842		1
3036.86182		1
3036.95		1
3036.9624		1
3036.98975		1
3037.049		1
3037.08032		1
3037.16626		1
3037.18115		1
3037.36938		1
3037.41724		1
3037.41772		1
3037.52124		1
3037.60132		1
3037.618		1
3037.62964		1
3037.64063		1
3037.73		1
3037.77319		1
3037.857		1
3037.86157		1
3037.89819		1
3037.91553		1
3037.939		1
3037.95557		1
3038.02441		1
3038.07886		1
3038.2605		1
3038.26074		1
3038.293		1
3038.32178		1
3038.65967		1
3038.712		1
3038.73462		1
3038.777		1
3038.77783		1
3039.001		1
3039.03271		1
3039.052		1
3039.07373		1
3039.07861		1
3039.08765		1
3039.088		1
3039.12524		1
3039.15869		1
3039.173		1
3039.18726		1
3039.23315		1
3039.27173		1
3039.28125		1
3039.32617		1
3039.44043		1
3039.513		1
3039.517		1
3039.52222		1
3039.57153		1
3039.57642		1
3039.582		1
3039.58936		1
3039.59814		1
3039.60181		1
3039.61938		1
3039.644		1
3039.73		1
3039.763		1
3039.765		1
3039.78662		1
3039.851		1
3039.99756		1
3040.038		1
3040.04077		1
3040.077		1
3040.10327		1
3040.113		1
3040.22437		1
3040.2627		1
3040.358		1
3040.39331		1
3040.39868		1
3040.424		1
3040.52832		1
3040.56445		1
3040.56763		1
3040.58618		1
3040.613		1
3040.61938		1
3040.77686		1
3040.898		1
3041.05786		1
3041.10229		1
3041.23755		1
3041.25781		1
3041.29077		1
3041.38135		1
3041.44116		1
3041.45		1
3041.46167		1
3041.51172		1
3041.54321		1
3041.54468		1
3041.55762		1
3041.56665		1
3041.589		1
3041.60718		1
3041.66675		1
3041.72		1
3041.77612		1
3041.791		1
3041.82129		1
3041.8374		1
3041.854		1
3041.87036		1
3041.88867		1
3041.96265		1
3041.975		1
3042.04517		1
3042.06152		1
3042.073		1
3042.09		1
3042.11841		1
3042.176		1
3042.24585		1
3042.26147		1
3042.27661		1
3042.35132		1
3042.43018		1
3042.47656		1
3042.55151		1
3042.56665		1
3042.644		1
3042.645		1
3042.658		1
3042.69556		1
3042.72437		1
3042.73462		1
3042.81763		1
3042.86255		1
3042.903		1
3042.92529		1
3042.97168		1
3042.99561		1
3043.048		1
3043.09326		1
3043.21118		1
3043.22144		1
3043.22974		1
3043.249		1
3043.30737		1
3043.35767		1
3043.382		1
3043.44922		1
3043.50537		1
3043.55176		1
3043.60181		1
3043.647		1
3043.65625		1
3043.71729		1
3043.721		1
3043.74976		1
3043.79077		1
3043.8147		1
3043.90942		1
3043.91772		1
3043.94458		1
3043.956		1
3043.97021		1
3043.97632		1
3043.9812		1
3044.00244		1
3044.00586		1
3044.01733		1
3044.1228		1
3044.23926		1
3044.24976		1
3044.2793		1
3044.366		1
3044.58984		1
3044.63037		1
3044.68213		1
3044.69238		1
3044.72437		1
3044.77979		1
3044.82251		1
3044.82471		1
3044.833		1
3044.84424		1
3044.90552		1
3044.916		1
3044.92065		1
3044.95264		1
3045.13452		1
3045.13721		1
3045.14233		1
3045.15771		1
3045.16333		1
3045.22461		1
3045.30518		1
3045.32129		1
3045.33154		1
3045.365		1
3045.4		1
3045.41675		1
3045.45239		1
3045.532		1
3045.59277		1
3045.61841		1
3045.63672		1
3045.66626		1
3045.73633		1
3045.74829		1
3045.77124		1
3045.78076		1
3045.831		1
3045.83521		1
3045.83838		1
3045.84058		1
3045.858		1
3045.87646		1
3045.88965		1
3045.97266		1
3045.9873		1
3046.031		1
3046.05273		1
3046.09766		1
3046.10083		1
3046.15186		1
3046.155		1
3046.20117		1
3046.284		1
3046.34277		1
3046.36914		1
3046.5188		1
3046.528		1
3046.5752		1
3046.59082		1
3046.63062		1
3046.718		1
3046.77979		1
3046.78149		1
3046.80762		1
3046.81616		1
3046.83081		1
3046.83545		1
3046.85742		1
3046.86572		1
3046.89014		1
3046.89233		1
3046.907		1
3047.021		1
3047.02612		1
3047.13159		1
3047.17432		1
3047.18945		1
3047.30469		1
3047.31982		1
3047.33936		1
3047.44849		1
3047.45581		1
3047.47		1
3047.53833		1
3047.69629		1
3047.72583		1
3047.77881		1
3047.78687		1
3047.86841		1
3047.91284		1
3048.00513		1
3048.0188		1
3048.02075		1
3048.067		1
3048.128		1
3048.175		1
3048.231		1
3048.24756		1
3048.258		1
3048.286		1
3048.29028		1
3048.358		1
3048.3877		1
3048.41382		1
3048.46118		1
3048.494		1
3048.50464		1
3048.567		1
3048.61743		1
3048.68457		1
3048.82373		1
3048.83057		1
3048.85254		1
3048.86182		1
3048.89429		1
3048.897		1
3048.90137		1
3049.09		1
3049.11523		1
3049.183		1
3049.22754		1
3049.35181		1
3049.37744		1
3049.39648		1
3049.4314		1
3049.59863		1
3049.60059		1
3049.61865		1
3049.635		1
3049.6416		1
3049.7168		1
3049.805		1
3049.80859		1
3049.80884		1
3049.823		1
3049.93115		1
3049.97925		1
3050.003		1
3050.011		1
3050.055		1
3050.05542		1
3050.10815		1
3050.136		1
3050.21484		1
3050.261		1
3050.3833		1
3050.457		1
3050.458		1
3050.51733		1
3050.53882		1
3050.56958		1
3050.56982		1
3050.59668		1
3050.60059		1
3050.64941		1
3050.689		1
3050.71753		1
3050.72339		1
3050.85669		1
3050.899		1
3050.93555		1
3050.94		1
3050.959		1
3050.96729		1
3050.979		1
3051.02319		1
3051.03223		1
3051.11353		1
3051.11938		1
3051.152		1
3051.2168		1
3051.23218		1
3051.25513		1
3051.38452		1
3051.39453		1
3051.41162		1
3051.43164		1
3051.44727		1
3051.49731		1
3051.506		1
3051.54517		1
3051.55249		1
3051.6145		1
3051.66138		1
3051.67285		1
3051.67334		1
3051.70972		1
3051.72974		1
3051.82617		1
3051.88574		1
3051.96069		1
3051.98462		1
3052.01636		1
3052.08862		1
3052.09082		1
3052.11084		1
3052.218		1
3052.21875		1
3052.2605		1
3052.29663		1
3052.38281		1
3052.39478		1
3052.397		1
3052.477		1
3052.48633		1
3052.4895		1
3052.60449		1
3052.637		1
3052.71729		1
3052.73535		1
3052.82		1
3052.87427		1
3052.87866		1
3052.89258		1
3052.935		1
3052.94263		1
3052.94556		1
3052.9458		1
3053.031		1
3053.05078		1
3053.094		1
3053.09839		1
3053.13867		1
3053.20117		1
3053.22925		1
3053.26685		1
3053.26733		1
3053.33032		1
3053.41846		1
3053.41919		1
3053.47046		1
3053.50781		1
3053.50879		1
3053.54517		1
3053.59155		1
3053.64819		1
3053.71826		1
3053.74219		1
3053.74878		1
3053.77271		1
3053.82178		1
3053.9082		1
3053.991		1
3054.052		1
3054.11279		1
3054.17261		1
3054.20386		1
3054.21777		1
3054.22729		1
3054.26733		1
3054.26831		1
3054.36768		1
3054.36938		1
3054.41455		1
3054.44824		1
3054.46069		1
3054.489		1
3054.493		1
3054.71362		1
3054.73853		1
3054.77979		1
3054.80957		1
3054.82031		1
3054.84546		1
3054.878		1
3054.89185		1
3054.909		1
3054.97021		1
3054.97852		1
3055.06128		1
3055.07275		1
3055.10083		1
3055.11279		1
3055.12378		1
3055.179		1
3055.187		1
3055.20776		1
3055.25977		1
3055.38159		1
3055.41968		1
3055.424		1
3055.48438		1
3055.505		1
3055.512		1
3055.60571		1
3055.61035		1
3055.62256		1
3055.64917		1
3055.65063		1
3055.66333		1
3055.67822		1
3055.698		1
3055.70068		1
3055.70215		1
3055.74878		1
3055.80078		1
3055.90967		1
3055.925		1
3055.99		1
3055.99146		1
3056.04932		1
3056.2417		1
3056.249		1
3056.47144		1
3056.4856		1
3056.50024		1
3056.554		1
3056.573		1
3056.68286		1
3056.70142		1
3056.77271		1
3056.77881		1
3056.80273		1
3056.85547		1
3056.86133		1
3056.87134		1
3056.88086		1
3056.927		1
3056.987		1
3057.09961		1
3057.175		1
3057.17749		1
3057.22925		1
3057.22949		1
3057.26733		1
3057.28638		1
3057.34131		1
3057.35278		1
3057.38037		1
3057.45874		1
3057.47339		1
3057.53833		1
3057.55029		1
3057.60669		1
3057.677		1
3057.67847		1
3057.731		1
3057.73755		1
3057.75659		1
3057.82715		1
3057.86255		1
3058.03979		1
3058.06226		1
3058.075		1
3058.09668		1
3058.12842		1
3058.19336		1
3058.22583		1
3058.246		1
3058.28174		1
3058.29224		1
3058.30054		1
3058.342		1
3058.34937		1
3058.37964		1
3058.40381		1
3058.52515		1
3058.53027		1
3058.57129		1
3058.57617		1
3058.58521		1
3058.58887		1
3058.61914		1
3058.6355		1
3058.70874		1
3058.774		1
3058.77441		1
3058.80273		1
3058.87451		1
3058.98242		1
3059.00781		1
3059.03735		1
3059.04321		1
3059.06714		1
3059.074		1
3059.084		1
3059.16968		1
3059.21216		1
3059.26733		1
3059.306		1
3059.34253		1
3059.343		1
3059.34424		1
3059.34766		1
3059.4043		1
3059.424		1
3059.44043		1
3059.44287		1
3059.46948		1
3059.49		1
3059.4917		1
3059.50977		1
3059.54614		1
3059.582		1
3059.60913		1
3059.63452		1
3059.65015		1
3059.67261		1
3059.75171		1
3059.78613		1
3059.99023		1
3060.017		1
3060.03833		1
3060.077		1
3060.12231		1
3060.1333		1
3060.14575		1
3060.173		1
3060.20386		1
3060.2417		1
3060.32373		1
3060.32471		1
3060.3606		1
3060.36255		1
3060.36816		1
3060.43		1
3060.44287		1
3060.467		1
3060.51367		1
3060.55713		1
3060.58521		1
3060.599		1
3060.62671		1
3060.62866		1
3060.651		1
3060.652		1
3060.69067		1
3060.73		1
3060.74		1
3060.74658		1
3060.996		1
3061.002		1
3061.02563		1
3061.08569		1
3061.11743		1
3061.16382		1
3061.19824		1
3061.26514		1
3061.32373		1
3061.32837		1
3061.35083		1
3061.41284		1
3061.44629		1
3061.452		1
3061.47021		1
3061.49585		1
3061.526		1
3061.56177		1
3061.64551		1
3061.67578		1
3061.70776		1
3061.71729		1
3061.72559		1
3061.72852		1
3061.75439		1
3061.776		1
3061.81177		1
3061.83984		1
3061.884		1
3061.90454		1
3061.926		1
3061.93555		1
3062.02954		1
3062.09131		1
3062.179		1
3062.186		1
3062.20654		1
3062.28125		1
3062.35034		1
3062.46338		1
3062.485		1
3062.52539		1
3062.594		1
3062.60254		1
3062.63281		1
3062.648		1
3062.67285		1
3062.68555		1
3062.74854		1
[truncated: 14,055 more rows]
