# Supplementary material for: A droplet digital PCR (ddPCR) assay to detect Helicoverpa armigera (Lepidoptera: Noctuidae) in bulk trap samples
Source: PLoS One. 2017 May 31;12(5):e0178704. doi: 10.1371/journal.pone.0178704 (PMC5451079; doi:10.1371/journal.pone.0178704)
Supplement: S5 Table — (ZIP) [file pone.0178704.s005.zip › NTC 1.csv]

Ch1 Amplitude	Ch2 Amplitude	Cluster
3046.16943		1
3060.54248		1
3066.73047		1
3085.36548		1
3088.99585		1
3089.895		1
3093.43359		1
3098.40576		1
3101.98584		1
3103.749		1
3104.13354		1
3115.01074		1
3115.38745		1
3115.44067		1
3117.272		1
3119.78735		1
3121.228		1
3121.75879		1
3121.765		1
3122.946		1
3123.87183		1
3125.31274		1
3127.8645		1
3131.14551		1
3132.46875		1
3132.676		1
3133.954		1
3135.84619		1
3137.17773		1
3137.337		1
3138.023		1
3140.224		1
3142.65454		1
3144.25		1
3145.301		1
3145.804		1
3146.83569		1
3147.129		1
3147.82739		1
3150.39722		1
3151.133		1
3151.51758		1
3151.97461		1
3152.38379		1
3155.68457		1
3155.87354		1
3156.207		1
3156.2688		1
3156.69385		1
3157.49121		1
3157.85669		1
3159.8252		1
3161.151		1
3162.03564		1
3162.19019		1
3162.31372		1
3162.79541		1
3163.04517		1
3163.44		1
3163.93115		1
3165.85425		1
3166.79272		1
3167.324		1
3167.36548		1
3167.53857		1
3168.11084		1
3168.39551		1
3168.96021		1
3171.222		1
3171.728		1
3171.75244		1
3171.9126		1
3172.12476		1
3172.384		1
3172.835		1
3172.872		1
3173.842		1
3174.74487		1
3174.81714		1
3175.13232		1
3176.25781		1
3177.78174		1
3179.10376		1
3179.24536		1
3179.36035		1
3179.504		1
3179.99219		1
3180.40771		1
3180.66772		1
3182.24072		1
3182.34253		1
3183.15479		1
3183.43481		1
3184.07617		1
3184.24463		1
3185.57617		1
3185.58032		1
3185.99219		1
3187.193		1
3187.25171		1
3187.45679		1
3187.76953		1
3187.87817		1
3188.0603		1
3188.0835		1
3188.10474		1
3188.16919		1
3188.23657		1
3188.60059		1
3188.63062		1
3189.50146		1
3190.038		1
3190.13574		1
3190.73877		1
3191.18872		1
3191.565		1
3192.282		1
3192.662		1
3193.26245		1
3193.345		1
3193.43774		1
3193.52222		1
3193.73364		1
3194.062		1
3194.10522		1
3194.29956		1
3194.35059		1
3194.3877		1
3194.69873		1
3195.547		1
3195.67285		1
3196.73071		1
3196.80859		1
3197.80444		1
3197.8916		1
3197.964		1
3198.12939		1
3198.153		1
3199.17188		1
3199.541		1
3199.787		1
3200.179		1
3200.228		1
3200.72266		1
3201.46533		1
3202.05566		1
3202.09717		1
3202.37378		1
3202.42383		1
3202.57715		1
3202.7312		1
3204.997		1
3205.07275		1
3205.216		1
3205.369		1
3205.71338		1
3205.722		1
3205.96436		1
3206.302		1
3206.94141		1
3207.16113		1
3207.469		1
3208.35547		1
3208.534		1
3208.63647		1
3208.72168		1
3208.78076		1
3209.401		1
3209.47485		1
3209.8252		1
3209.82568		1
3210.27344		1
3210.53613		1
3211.02173		1
3212.43286		1
3212.58716		1
3212.706		1
3212.96045		1
3213.17847		1
3213.73		1
3214.17285		1
3214.92		1
3215.002		1
3215.124		1
3215.512		1
3215.66382		1
3216.05322		1
3216.54956		1
3216.738		1
3217.5708		1
3217.81982		1
3218.12744		1
3218.25513		1
3218.2583		1
3218.45752		1
3218.50537		1
3218.986		1
3219.29248		1
3219.94141		1
3219.957		1
3220.06372		1
3220.22534		1
3220.27661		1
3220.37085		1
3220.43262		1
3220.84473		1
3221.31665		1
3221.46777		1
3221.60864		1
3222.02246		1
3222.14722		1
3222.22		1
3222.48267		1
3222.56958		1
3223.01245		1
3223.2334		1
3223.30249		1
3223.61768		1
3223.62476		1
3223.94385		1
3224.42236		1
3224.90283		1
3224.93945		1
3225.05542		1
3225.22632		1
3225.29248		1
3225.39917		1
3225.42261		1
3225.445		1
3226.687		1
3227.6333		1
3228.205		1
3228.70752		1
3229.10156		1
3229.47754		1
3229.625		1
3229.7937		1
3229.79443		1
3229.872		1
3230.05054		1
3230.07056		1
3230.15552		1
3230.45386		1
3230.47266		1
3230.68848		1
3230.69287		1
3230.703		1
3230.88477		1
3230.90674		1
3230.96973		1
3231.243		1
3231.71362		1
3232.153		1
3232.642		1
3232.983		1
3233.17114		1
3233.227		1
3233.29517		1
3233.423		1
3233.75928		1
3233.823		1
3234.1958		1
3234.42334		1
3234.54028		1
3234.81152		1
3235.09375		1
3235.41357		1
3235.43823		1
3235.52026		1
3235.54736		1
3235.70264		1
3235.71362		1
3235.761		1
3235.983		1
3236.26514		1
3236.28979		1
3236.45337		1
3236.52563		1
3236.59863		1
3236.661		1
3236.77246		1
3236.78149		1
3236.82666		1
3236.8313		1
3237.02979		1
3237.19214		1
3237.21045		1
3237.291		1
3237.347		1
3237.37524		1
3237.42432		1
3237.77124		1
3237.85327		1
3238.043		1
3238.10181		1
3238.16382		1
3238.212		1
3238.23438		1
3238.61621		1
3238.6333		1
3238.72437		1
3239.05322		1
3239.16138		1
3239.215		1
3239.412		1
3240.25049		1
3240.33838		1
3240.388		1
3240.59326		1
3240.72046		1
3240.79272		1
3240.86035		1
3240.91821		1
3240.9585		1
3241.27954		1
3241.31616		1
3241.34033		1
3241.37451		1
3241.44775		1
3241.67554		1
3241.76416		1
3241.86768		1
3241.89551		1
3241.93164		1
3241.94434		1
3242.021		1
3242.05664		1
3242.18872		1
3242.3208		1
3242.32739		1
3242.52979		1
3242.987		1
3243.10254		1
3243.23169		1
3243.27686		1
3243.59985		1
3243.792		1
3243.85669		1
3243.91675		1
3243.92456		1
3243.96338		1
3243.96533		1
3244.01538		1
3244.29468		1
3244.34814		1
3244.74951		1
3244.839		1
3245.22729		1
3245.27466		1
3245.354		1
3245.46021		1
3245.48535		1
3245.55444		1
3245.7417		1
3245.82178		1
3246.02271		1
3246.11157		1
3246.1897		1
3246.22583		1
3246.56885		1
3246.61353		1
3246.61548		1
3246.64526		1
3246.65771		1
3246.76831		1
3246.861		1
3247.18872		1
3247.20825		1
3247.447		1
3247.47681		1
3247.65186		1
3247.703		1
3247.897		1
3248.1167		1
3248.295		1
3248.34717		1
3248.35		1
3248.3916		1
3248.438		1
3248.53662		1
3248.56372		1
3248.602		1
3248.94653		1
3249.029		1
3249.17139		1
3249.53931		1
3249.58765		1
3250.10474		1
3250.164		1
3250.43018		1
3250.585		1
3250.64063		1
3250.6748		1
3250.751		1
3250.9707		1
3251.157		1
3251.25024		1
3251.255		1
3251.30078		1
3251.92847		1
3251.93726		1
3252.339		1
3252.35156		1
3252.484		1
3252.4873		1
3252.49878		1
3252.59619		1
3252.63721		1
3252.85913		1
3252.86255		1
3252.90112		1
3252.92383		1
3252.97266		1
3253.44263		1
3253.46387		1
3253.517		1
3253.63721		1
3253.79272		1
3253.82373		1
3253.87671		1
3253.945		1
3254.16724		1
3254.33228		1
3254.39966		1
3254.477		1
3254.62769		1
3254.66724		1
3255.09424		1
3255.18677		1
3255.267		1
3255.28247		1
3255.41235		1
3255.72632		1
3255.762		1
3255.89478		1
3255.98535		1
3256.13452		1
3256.185		1
3256.205		1
3256.36816		1
3256.37646		1
3256.64185		1
3256.65869		1
3256.80957		1
3256.952		1
3257.13721		1
3257.15112		1
3257.3667		1
3257.38232		1
3257.4585		1
3257.52637		1
3257.70166		1
3257.834		1
3258.21045		1
3258.35254		1
3258.45483		1
3258.60962		1
3258.69043		1
3258.782		1
3258.88525		1
3258.966		1
3259.56641		1
3259.851		1
3259.99023		1
3260.01831		1
3260.153		1
3260.357		1
3260.388		1
3260.41064		1
3260.42847		1
3260.49414		1
3260.8418		1
3260.85718		1
3260.86035		1
3260.93628		1
3260.95728		1
3260.977		1
3261.24316		1
3261.308		1
3261.401		1
3261.5542		1
3261.57227		1
3261.62964		1
3261.67847		1
3261.81982		1
3261.91968		1
3261.92		1
3261.95776		1
3262.289		1
3262.397		1
3262.521		1
3262.52954		1
3262.5564		1
3262.69824		1
3262.75635		1
3262.92822		1
3262.9978		1
3263.03149		1
3263.042		1
3263.09863		1
3263.11279		1
3263.154		1
3263.22266		1
3263.27515		1
3263.31567		1
3263.35645		1
3263.37061		1
3263.40381		1
3263.5		1
3263.52246		1
3263.77271		1
3263.80127		1
3263.823		1
3263.927		1
3263.96875		1
3264.222		1
3264.40674		1
3264.512		1
3264.67285		1
3264.96973		1
3265.11572		1
3265.27368		1
3265.298		1
3265.36621		1
3265.428		1
3265.49365		1
3265.772		1
3265.797		1
3265.83887		1
3266.0105		1
3266.12183		1
3266.12524		1
3266.267		1
3266.30933		1
3266.367		1
3266.56226		1
3266.776		1
3267.35425		1
3267.51318		1
3267.59131		1
3267.594		1
3267.7168		1
3267.72876		1
3267.75146		1
3267.8728		1
3267.91968		1
3267.934		1
3267.97144		1
3268.02979		1
3268.04614		1
3268.22559		1
3268.30615		1
3268.3728		1
3268.389		1
3268.51636		1
3268.57031		1
3268.57227		1
3268.57373		1
3268.586		1
3268.63086		1
3268.7312		1
3268.76636		1
3268.77979		1
3268.8374		1
3268.91919		1
3268.947		1
3268.97729		1
3269.02881		1
3269.07959		1
3269.16919		1
3269.533		1
3269.55078		1
3269.66113		1
3269.67456		1
3269.8042		1
3269.85132		1
3269.933		1
3270.222		1
3270.31738		1
3270.41821		1
3270.45679		1
3270.54224		1
3270.65039		1
3270.67285		1
3270.78149		1
3270.843		1
3270.94019		1
3271.16577		1
3271.17969		1
3271.25171		1
3271.317		1
3271.532		1
3271.66943		1
3271.75952		1
3271.77148		1
3271.80249		1
3271.8457		1
3271.94458		1
3271.95361		1
3271.99683		1
3272.183		1
3272.35522		1
3272.42627		1
3272.455		1
3272.51172		1
3272.74048		1
3272.91333		1
3272.92578		1
3272.99829		1
3273.01416		1
3273.034		1
3273.0498		1
3273.27246		1
3273.36646		1
3273.3833		1
3273.497		1
3273.6272		1
3273.65234		1
3273.72876		1
3273.978		1
3274.01221		1
3274.0188		1
3274.09985		1
3274.13721		1
3274.32568		1
3274.32568		1
3274.42334		1
3274.4397		1
3274.60278		1
3274.6084		1
3274.687		1
3274.69043		1
3274.7168		1
3274.78		1
3274.79956		1
3274.878		1
3275.03		1
3275.06982		1
3275.20337		1
3275.30444		1
3275.3186		1
3275.38867		1
3275.405		1
3275.40625		1
3275.459		1
3275.54077		1
3275.597		1
3275.59766		1
3275.6582		1
3275.66		1
3275.66431		1
3275.67822		1
3275.81934		1
3275.9812		1
3276.01587		1
3276.29858		1
3276.6145		1
3276.696		1
3276.729		1
3276.79077		1
3276.79614		1
3276.84351		1
3276.849		1
3277.06958		1
3277.19336		1
3277.306		1
3277.39478		1
3277.54321		1
3277.74072		1
3277.78125		1
3277.81567		1
3277.872		1
3277.999		1
3278.00928		1
3278.07446		1
3278.1875		1
3278.19727		1
3278.38867		1
3278.43652		1
3278.53052		1
3278.632		1
3278.71851		1
3278.81836		1
3278.85522		1
3278.86475		1
3279.033		1
3279.10571		1
3279.13037		1
3279.236		1
3279.264		1
3279.414		1
3279.61377		1
3279.726		1
3279.769		1
3279.77734		1
3279.87866		1
3279.91553		1
3279.92017		1
3279.96777		1
3280.134		1
3280.14917		1
3280.154		1
3280.208		1
3280.246		1
3280.266		1
3280.34766		1
3280.363		1
3280.51685		1
3280.52612		1
3280.645		1
3280.7085		1
3280.82642		1
3281.05664		1
3281.06		1
3281.16113		1
3281.29321		1
3281.31274		1
3281.342		1
3281.344		1
3281.351		1
3281.3833		1
3281.39136		1
3281.44238		1
3281.45142		1
3281.4873		1
3281.49854		1
3281.501		1
3281.72632		1
3281.901		1
3282.09473		1
3282.138		1
3282.209		1
3282.213		1
3282.25122		1
3282.56836		1
3282.58643		1
3282.58984		1
3282.76733		1
3282.79321		1
3282.79639		1
3282.7998		1
3282.9353		1
3282.98584		1
3283.05957		1
3283.13721		1
3283.153		1
3283.302		1
3283.3623		1
3283.527		1
3283.67847		1
3283.71265		1
3283.717		1
3283.75415		1
3283.77881		1
3283.9436		1
3283.98584		1
3284.0144		1
3284.02441		1
3284.05371		1
3284.125		1
3284.17188		1
3284.23169		1
3284.25977		1
3284.331		1
3284.35376		1
3284.39722		1
3284.419		1
3284.63867		1
3284.648		1
3284.68872		1
3284.76318		1
3284.8916		1
3285.017		1
3285.14819		1
3285.31665		1
3285.37964		1
3285.477		1
3285.57837		1
3285.64038		1
3285.67676		1
3285.713		1
3286.07666		1
3286.1		1
3286.16235		1
3286.29		1
3286.39038		1
3286.45483		1
3286.46045		1
3286.47778		1
3286.69775		1
3286.72266		1
3286.812		1
3286.857		1
3286.86548		1
3286.89478		1
3286.95117		1
3286.95435		1
3286.96826		1
3287.031		1
3287.084		1
3287.097		1
3287.14282		1
3287.16431		1
3287.3125		1
3287.37036		1
3287.38037		1
3287.40674		1
3287.55469		1
3287.57617		1
3287.62427		1
3287.707		1
3287.77319		1
3287.88379		1
3287.93555		1
3288.01685		1
3288.07349		1
3288.19751		1
3288.41748		1
3288.544		1
3288.63477		1
3288.68164		1
3288.76758		1
3288.84741		1
3288.849		1
3288.86548		1
3288.98022		1
3288.99072		1
3289.00537		1
3289.02417		1
3289.093		1
3289.18652		1
3289.41235		1
3289.4126		1
3289.451		1
3289.62427		1
3289.63037		1
3289.66772		1
3289.67261		1
3289.69116		1
3289.89673		1
3289.92725		1
3290.085		1
3290.10938		1
3290.25244		1
3290.28		1
3290.41577		1
3290.4165		1
3290.42065		1
3290.45044		1
3290.45068		1
3290.4646		1
3290.53149		1
3290.65747		1
3290.69458		1
3290.696		1
3290.77368		1
3290.85034		1
3290.85913		1
3290.918		1
3290.95215		1
3291.01123		1
3291.02319		1
3291.05566		1
3291.122		1
3291.17285		1
3291.30542		1
3291.415		1
3291.469		1
3291.56787		1
3291.579		1
3291.64355		1
3292.10083		1
3292.12915		1
3292.33569		1
3292.45923		1
3292.48853		1
3292.49048		1
3292.515		1
3292.54517		1
3292.59		1
3292.69		1
3292.71533		1
3292.75659		1
3292.78125		1
3292.8125		1
3292.97778		1
3293.22827		1
3293.38843		1
3293.543		1
3293.61377		1
3293.67261		1
3293.68555		1
3293.7334		1
3293.79468		1
3293.89819		1
3294.02832		1
3294.094		1
3294.183		1
3294.18457		1
3294.20361		1
3294.21631		1
3294.26929		1
3294.299		1
3294.31714		1
3294.38818		1
3294.42944		1
3294.48413		1
3294.61938		1
3294.693		1
3294.85669		1
3294.96973		1
3294.99268		1
3295.039		1
3295.0542		1
3295.05566		1
3295.15015		1
3295.1582		1
3295.22266		1
3295.22729		1
3295.33423		1
3295.38818		1
3295.408		1
3295.61377		1
3295.697		1
3295.7207		1
3295.7417		1
3295.84619		1
3295.96265		1
3296.33252		1
3296.33862		1
3296.348		1
3296.36646		1
3296.44458		1
3296.49072		1
3296.6543		1
3296.66138		1
3296.72144		1
3296.73071		1
3296.74683		1
3296.755		1
3296.75513		1
3296.913		1
3296.92773		1
3296.93115		1
3296.98877		1
3296.9917		1
3297.00049		1
3297.01758		1
3297.01782		1
3297.168		1
3297.237		1
3297.23926		1
3297.2417		1
3297.257		1
3297.298		1
3297.33887		1
3297.36548		1
3297.4502		1
3297.5		1
3297.5625		1
3297.58154		1
3297.614		1
3297.63965		1
3297.707		1
3297.7644		1
3297.76465		1
3297.78174		1
3297.79468		1
3297.83252		1
3297.863		1
3297.90552		1
3298.01147		1
3298.02734		1
3298.10181		1
3298.23877		1
3298.26025		1
3298.39746		1
3298.53638		1
3298.58325		1
3298.59448		1
3298.61621		1
3298.62622		1
3298.67163		1
3298.67456		1
3298.69971		1
3298.70264		1
3298.73242		1
3298.73535		1
3298.74243		1
3298.96826		1
3299.01123		1
3299.07715		1
3299.127		1
3299.27441		1
3299.282		1
3299.30615		1
3299.37744		1
3299.38477		1
3299.4502		1
3299.45386		1
3299.50024		1
3299.55762		1
3299.66675		1
3299.8418		1
3299.91016		1
3299.937		1
3299.98877		1
3299.99121		1
3300.412		1
3300.50269		1
3300.56152		1
3300.68945		1
3300.74927		1
3300.85815		1
3300.89453		1
3300.98071		1
3301.00513		1
3301.02319		1
3301.03247		1
3301.09521		1
3301.16821		1
3301.2168		1
3301.273		1
3301.2832		1
3301.31152		1
3301.34424		1
3301.351		1
3301.40723		1
3301.72485		1
3301.75635		1
3301.80444		1
3301.934		1
3302.012		1
3302.02637		1
3302.0918		1
3302.18042		1
3302.19141		1
3302.2334		1
3302.27686		1
3302.33423		1
3302.3877		1
3302.39771		1
3302.45972		1
3302.49438		1
3302.49683		1
3302.56665		1
3302.66162		1
3302.70557		1
3302.71973		1
3302.736		1
3302.77881		1
3302.841		1
3302.90527		1
3302.96069		1
3303.18018		1
3303.18774		1
3303.212		1
3303.279		1
3303.30859		1
3303.447		1
3303.455		1
3303.46851		1
3303.51		1
3303.591		1
3303.81226		1
3303.82422		1
3303.83813		1
3303.992		1
3304.03662		1
3304.11841		1
3304.20728		1
3304.22		1
3304.2832		1
3304.45459		1
3304.46826		1
3304.48486		1
3304.4895		1
3304.49683		1
3304.51855		1
3304.55786		1
3304.563		1
3304.73633		1
3304.8125		1
3304.86646		1
3305.04248		1
3305.12866		1
3305.18335		1
3305.19		1
3305.2644		1
3305.31763		1
3305.32031		1
3305.3208		1
3305.425		1
3305.55322		1
3305.63135		1
3305.63281		1
3305.68359		1
3305.792		1
3305.80615		1
3305.88		1
3305.91577		1
3305.927		1
3305.9292		1
3305.9585		1
3306.01636		1
3306.02124		1
3306.024		1
3306.0708		1
3306.097		1
3306.15259		1
3306.1582		1
3306.31567		1
3306.33228		1
3306.35645		1
3306.434		1
3306.46484		1
3306.50415		1
3306.51147		1
3306.561		1
3306.577		1
3306.584		1
3306.59033		1
3306.60913		1
3306.63135		1
3306.75049		1
3306.79077		1
3306.85864		1
3306.90186		1
3306.93262		1
3307.01465		1
3307.0188		1
3307.02979		1
3307.05029		1
3307.196		1
3307.20947		1
3307.24756		1
3307.33228		1
3307.35181		1
3307.37744		1
3307.42261		1
3307.43286		1
3307.51758		1
3307.549		1
3307.59814		1
3307.633		1
3307.66113		1
3307.716		1
3307.77319		1
3307.96387		1
3307.969		1
3307.98364		1
3308.094		1
3308.1272		1
3308.12939		1
3308.13354		1
3308.17822		1
3308.22852		1
3308.27539		1
3308.35		1
3308.44922		1
3308.625		1
3308.6582		1
3308.67847		1
3308.80615		1
3308.80981		1
3308.83862		1
3308.8396		1
3308.90747		1
3308.931		1
3308.954		1
3309.05029		1
3309.05981		1
3309.13965		1
3309.142		1
3309.17554		1
3309.22119		1
3309.38		1
3309.39966		1
3309.423		1
3309.45679		1
3309.45825		1
3309.54272		1
3309.55713		1
3309.57031		1
3309.59839		1
3309.64526		1
3309.65869		1
3309.702		1
3309.706		1
3309.771		1
3309.824		1
3309.87964		1
3309.90479		1
3310.02417		1
3310.26733		1
3310.3064		1
3310.32		1
3310.33984		1
3310.52344		1
3310.55078		1
3310.662		1
3310.66333		1
3310.69971		1
3310.72168		1
3310.78174		1
3310.83276		1
3310.84814		1
3310.94629		1
3310.95752		1
3311.01782		1
3311.08081		1
3311.089		1
3311.15332		1
3311.17065		1
3311.222		1
3311.24683		1
3311.36475		1
3311.528		1
3311.54663		1
3311.61816		1
3311.632		1
3311.66382		1
3311.79248		1
3311.82642		1
3311.864		1
3311.86572		1
3311.88916		1
3311.92383		1
3312.076		1
3312.09375		1
3312.09766		1
3312.12964		1
3312.14136		1
3312.144		1
3312.1626		1
3312.18164		1
3312.2522		1
3312.35229		1
3312.403		1
3312.41113		1
3312.42456		1
3312.516		1
3312.55176		1
3312.573		1
3312.576		1
3312.63354		1
3312.63379		1
3312.64722		1
3312.659		1
3312.67651		1
3312.6897		1
3312.79688		1
3312.81836		1
3312.93555		1
3312.95923		1
3312.96118		1
3313.01367		1
3313.02271		1
3313.02344		1
3313.04639		1
3313.059		1
3313.207		1
3313.23047		1
3313.317		1
3313.46		1
3313.48877		1
3313.49023		1
3313.49658		1
3313.5708		1
3313.595		1
3313.68286		1
3313.708		1
3313.71582		1
3313.74878		1
3313.7644		1
3313.78516		1
3313.80127		1
3313.82813		1
3313.89478		1
3314.016		1
3314.01636		1
3314.02856		1
3314.054		1
3314.05713		1
3314.08276		1
3314.16553		1
3314.17139		1
3314.27		1
3314.349		1
3314.36743		1
3314.36938		1
3314.37964		1
3314.42627		1
3314.44849		1
3314.46973		1
3314.473		1
3314.57129		1
3314.57983		1
3314.62622		1
3314.639		1
3314.65234		1
3314.681		1
3314.72583		1
3314.72974		1
3314.7373		1
3314.785		1
3314.86572		1
3314.92065		1
3314.98		1
3314.99731		1
3315.02466		1
3315.03052		1
3315.04565		1
3315.06152		1
3315.08154		1
3315.10449		1
3315.11328		1
3315.14038		1
3315.24951		1
3315.29419		1
3315.30029		1
3315.32324		1
3315.37378		1
3315.3877		1
3315.562		1
3315.70313		1
3315.74341		1
3315.84668		1
3315.882		1
3315.93872		1
3315.94458		1
3315.99072		1
3316.06567		1
3316.12085		1
3316.16528		1
3316.17358		1
3316.21362		1
3316.28687		1
3316.33643		1
3316.35229		1
3316.35571		1
3316.38647		1
3316.46313		1
3316.49561		1
3316.56274		1
3316.56836		1
3316.60815		1
3316.63623		1
3316.694		1
3316.789		1
3316.90015		1
3316.918		1
3316.928		1
3317.00757		1
3317.09839		1
3317.13135		1
3317.14258		1
3317.22168		1
3317.243		1
3317.25366		1
3317.26		1
3317.33447		1
3317.35742		1
3317.37231		1
3317.376		1
3317.44946		1
3317.47241		1
3317.51074		1
3317.59741		1
3317.72778		1
3317.79419		1
3317.80347		1
3317.85425		1
3317.95532		1
3317.96		1
3317.97827		1
3318.091		1
3318.10181		1
3318.13428		1
3318.13965		1
3318.172		1
3318.19385		1
3318.19458		1
3318.29565		1
3318.371		1
3318.4436		1
3318.4707		1
3318.4895		1
3318.579		1
3318.70483		1
3318.74121		1
3318.75024		1
3318.79639		1
3318.83276		1
3318.83936		1
3318.881		1
3318.9		1
3318.913		1
3318.93433		1
3318.97266		1
3319.06714		1
3319.14		1
3319.21777		1
3319.30054		1
3319.31641		1
3319.3728		1
3319.44165		1
3319.54		1
3319.555		1
3319.588		1
3319.62158		1
3319.67456		1
3319.6748		1
3319.67969		1
3319.74438		1
3319.77734		1
3319.78052		1
3319.781		1
3319.83276		1
3319.90771		1
3319.95313		1
3319.987		1
3320.02954		1
3320.12671		1
3320.19434		1
3320.20679		1
3320.24316		1
3320.30444		1
3320.433		1
3320.45972		1
3320.49		1
3320.52344		1
3320.5332		1
3320.53735		1
3320.622		1
3320.65015		1
3320.69336		1
3320.75146		1
3320.75684		1
3320.77515		1
3320.78442		1
3320.82715		1
3320.86353		1
3320.87622		1
3320.94214		1
3320.968		1
3321.032		1
3321.05347		1
3321.14648		1
3321.19263		1
3321.20825		1
3321.279		1
3321.324		1
3321.48145		1
3321.51147		1
3321.612		1
3321.61548		1
3321.6626		1
3321.69019		1
3321.69873		1
3321.8147		1
3321.90527		1
3321.91528		1
3321.94946		1
3322.02319		1
3322.09521		1
3322.135		1
3322.28662		1
3322.30713		1
3322.31885		1
3322.34619		1
3322.38965		1
3322.40942		1
3322.419		1
3322.59814		1
3322.61523		1
3322.66772		1
3322.73169		1
3322.769		1
3322.785		1
3322.786		1
3323.0022		1
3323.047		1
3323.06226		1
3323.06567		1
3323.06641		1
3323.073		1
3323.075		1
3323.101		1
3323.143		1
3323.20728		1
3323.36255		1
3323.36353		1
3323.39746		1
3323.41772		1
3323.43213		1
3323.43262		1
3323.50439		1
3323.58765		1
3323.59155		1
3323.59619		1
3323.613		1
3323.64014		1
3323.67969		1
3323.68481		1
3323.705		1
3323.74365		1
3323.8103		1
3323.81665		1
3323.89673		1
3323.91382		1
3323.92383		1
3323.94849		1
3323.94971		1
3323.95386		1
3323.96851		1
3324.03223		1
3324.03613		1
3324.065		1
3324.09961		1
3324.11353		1
3324.1438		1
3324.15527		1
3324.157		1
3324.263		1
3324.27026		1
3324.27856		1
3324.287		1
3324.2915		1
3324.30713		1
3324.32983		1
3324.34985		1
3324.37842		1
3324.38232		1
3324.42236		1
3324.43457		1
3324.46948		1
3324.48413		1
3324.54688		1
3324.60425		1
3324.7832		1
3324.807		1
3324.80835		1
3324.89136		1
3324.932		1
3324.99048		1
3325.01465		1
3325.04541		1
3325.074		1
3325.07886		1
3325.13452		1
3325.23242		1
3325.24927		1
3325.29761		1
3325.33765		1
3325.37427		1
3325.41382		1
3325.417		1
3325.44556		1
3325.46265		1
3325.50659		1
3325.529		1
3325.54932		1
3325.57666		1
3325.59546		1
3325.59619		1
3325.62183		1
3325.625		1
3325.71924		1
3325.71973		1
3325.732		1
3325.746		1
3325.82642		1
3325.83032		1
3325.86328		1
3325.91626		1
3325.99121		1
3325.99731		1
3326.00732		1
3326.051		1
3326.09082		1
3326.101		1
3326.167		1
3326.21021		1
3326.24463		1
3326.43384		1
3326.43481		1
3326.47876		1
3326.50171		1
3326.57324		1
3326.58179		1
3326.60352		1
3326.70947		1
3326.72388		1
3326.74951		1
3326.79736		1
3326.82056		1
3326.853		1
3326.86841		1
3326.88159		1
3327.00073		1
3327.00244		1
3327.02856		1
3327.09326		1
3327.13916		1
3327.161		1
3327.17358		1
3327.17456		1
3327.178		1
3327.252		1
3327.32153		1
3327.35718		1
3327.36035		1
3327.3728		1
3327.46436		1
3327.50415		1
3327.55444		1
3327.60181		1
3327.673		1
3327.69263		1
3327.708		1
3327.844		1
3327.85962		1
3327.86426		1
3327.87817		1
3327.92261		1
3327.929		1
3327.982		1
3327.98975		1
3328.02466		1
3328.10864		1
3328.10986		1
3328.15967		1
3328.173		1
3328.19165		1
3328.2		1
3328.25073		1
3328.26929		1
3328.38086		1
3328.38647		1
3328.39673		1
3328.41		1
3328.4187		1
3328.43286		1
3328.487		1
3328.52637		1
3328.53418		1
3328.59058		1
3328.64551		1
3328.65063		1
3328.70264		1
3328.71118		1
3328.74268		1
3328.761		1
3328.79		1
3328.80859		1
3328.86523		1
3328.86548		1
3328.87158		1
3328.8938		1
3328.93945		1
3328.95142		1
3328.96533		1
3329.067		1
3329.07129		1
3329.10547		1
3329.11035		1
3329.14771		1
3329.15161		1
3329.195		1
3329.24829		1
3329.29517		1
3329.31128		1
3329.40942		1
3329.41382		1
3329.42285		1
3329.47778		1
3329.47925		1
3329.49536		1
3329.54639		1
3329.73877		1
3329.80127		1
3329.82837		1
3329.896		1
3329.98		1
3330.016		1
3330.02148		1
3330.13843		1
3330.1416		1
3330.16187		1
3330.26318		1
3330.2666		1
3330.31958		1
3330.391		1
3330.399		1
3330.41772		1
3330.42456		1
3330.49756		1
3330.51465		1
3330.51978		1
3330.56616		1
3330.57642		1
3330.627		1
3330.64136		1
3330.74316		1
3330.77759		1
3330.78979		1
3330.90112		1
3330.92578		1
3330.947		1
3330.94922		1
3331.00732		1
3331.015		1
3331.07568		1
3331.10352		1
3331.12622		1
3331.13257		1
3331.181		1
3331.311		1
3331.34961		1
3331.38843		1
3331.41748		1
3331.44556		1
3331.46143		1
3331.504		1
3331.63232		1
3331.648		1
3331.69678		1
3331.71484		1
3331.74		1
3331.766		1
3331.785		1
3331.81274		1
3331.81934		1
3331.88062		1
3331.90039		1
3331.96216		1
3332.081		1
3332.13647		1
3332.15942		1
3332.17261		1
3332.29956		1
3332.34814		1
3332.36914		1
3332.39233		1
3332.39722		1
3332.45679		1
3332.48071		1
3332.50122		1
3332.54517		1
3332.55054		1
3332.56421		1
3332.58423		1
3332.617		1
3332.63623		1
3332.66724		1
3332.68921		1
3332.69727		1
3332.72534		1
3332.727		1
3332.758		1
3332.81226		1
3332.85376		1
3332.85938		1
3332.87476		1
3332.92529		1
3332.9436		1
3332.98413		1
3333.01147		1
3333.031		1
3333.0752		1
3333.14551		1
3333.16431		1
3333.2063		1
3333.22534		1
3333.3103		1
3333.37769		1
3333.40112		1
3333.44482		1
3333.44678		1
3333.46631		1
3333.49487		1
3333.5144		1
3333.57642		1
3333.61255		1
3333.63745		1
3333.65967		1
3333.66455		1
3333.69141		1
3333.74927		1
3333.76318		1
3333.77124		1
3333.81934		1
3333.828		1
3333.83		1
3333.84717		1
3333.88525		1
3333.88623		1
3333.88818		1
3333.90479		1
3333.91577		1
3333.91943		1
3333.923		1
3333.9585		1
3334.00342		1
3334.00684		1
3334.03467		1
3334.04639		1
3334.055		1
3334.13843		1
3334.139		1
3334.19727		1
3334.20386		1
3334.247		1
3334.28638		1
3334.31421		1
3334.353		1
3334.40674		1
3334.424		1
3334.429		1
3334.43945		1
3334.60767		1
3334.6355		1
3334.64258		1
3334.673		1
3334.6897		1
3334.69653		1
3334.75537		1
3334.90332		1
3334.9624		1
3334.975		1
3334.98926		1
3334.99268		1
3335.03369		1
3335.05859		1
3335.06616		1
3335.12671		1
3335.16626		1
3335.18457		1
3335.23		1
3335.25659		1
3335.33228		1
3335.34766		1
3335.35376		1
3335.41333		1
3335.42139		1
3335.43066		1
3335.49121		1
3335.54565		1
3335.556		1
3335.55713		1
3335.59668		1
3335.641		1
3335.6604		1
3335.75439		1
3335.786		1
3335.79517		1
3335.86621		1
3335.8772		1
3335.91284		1
3335.97021		1
3335.97827		1
3335.98657		1
3336.02759		1
3336.04639		1
3336.20483		1
3336.21313		1
3336.228		1
3336.233		1
3336.297		1
3336.29858		1
3336.31982		1
3336.34326		1
3336.38452		1
3336.39551		1
3336.40674		1
3336.47388		1
3336.479		1
3336.49023		1
3336.51831		1
3336.5188		1
3336.57178		1
3336.583		1
3336.59131		1
3336.62671		1
3336.63		1
3336.641		1
3336.66821		1
3336.7002		1
3336.711		1
3336.73462		1
3336.778		1
3336.793		1
3336.80322		1
3336.85327		1
3336.86157		1
3336.86646		1
3336.906		1
3337.00732		1
3337.011		1
3337.02173		1
3337.0354		1
3337.05176		1
3337.08765		1
3337.11719		1
3337.11841		1
3337.125		1
3337.13159		1
3337.153		1
3337.17188		1
3337.17578		1
3337.19434		1
3337.20532		1
3337.212		1
3337.246		1
3337.25024		1
3337.29541		1
3337.334		1
3337.34888		1
3337.402		1
3337.4502		1
3337.47681		1
3337.5293		1
3337.581		1
3337.59668		1
3337.64063		1
3337.67871		1
3337.6853		1
3337.70142		1
3337.72778		1
3337.73413		1
3337.73926		1
3337.758		1
3337.77319		1
3337.77441		1
3337.81177		1
3337.82251		1
3337.84326		1
3337.91724		1
3337.95776		1
3337.98926		1
3338.09521		1
3338.149		1
3338.15234		1
3338.17041		1
3338.2085		1
3338.24976		1
3338.284		1
3338.32227		1
3338.35156		1
3338.393		1
3338.43677		1
3338.62427		1
3338.651		1
3338.71216		1
3338.71558		1
3338.73315		1
3338.74854		1
3338.75928		1
3338.7627		1
3338.794		1
3338.85864		1
3338.91626		1
3339.014		1
3339.02		1
3339.10718		1
3339.15137		1
3339.16357		1
3339.226		1
3339.24438		1
3339.26782		1
3339.33521		1
3339.33813		1
3339.37183		1
3339.47437		1
3339.49121		1
3339.532		1
3339.53735		1
3339.54248		1
3339.56177		1
3339.57666		1
3339.599		1
3339.647		1
3339.66772		1
3339.68945		1
3339.69165		1
3339.723		1
3339.75659		1
3339.846		1
3339.88232		1
3339.94336		1
3339.95972		1
3340.01465		1
3340.03735		1
3340.05322		1
3340.0813		1
3340.201		1
3340.20117		1
3340.205		1
[truncated: 15,667 more rows]
