# Supplementary material for: A droplet digital PCR (ddPCR) assay to detect Helicoverpa armigera (Lepidoptera: Noctuidae) in bulk trap samples
Source: PLoS One. 2017 May 31;12(5):e0178704. doi: 10.1371/journal.pone.0178704 (PMC5451079; doi:10.1371/journal.pone.0178704)
Supplement: S5 Table — (ZIP) [file pone.0178704.s005.zip › NTC 2.csv]

Ch1 Amplitude	Ch2 Amplitude	Cluster
2919.973		1
2939.03516		1
2939.349		1
2941.948		1
2951.89868		1
2956.907		1
2963.463		1
2966.02051		1
2966.07422		1
2968.515		1
2969.45		1
2969.75049		1
2970.72949		1
2974.40161		1
2980.07617		1
2990.57617		1
2990.59546		1
2996.1394		1
2996.14331		1
2998.177		1
3002.47363		1
3002.50513		1
3002.58813		1
3003.86328		1
3004.064		1
3009.5813		1
3010.84717		1
3011.36816		1
3012.52319		1
3013.15479		1
3017.714		1
3017.95776		1
3019.08545		1
3019.34839		1
3020.54932		1
3027.91431		1
3028.18359		1
3028.38916		1
3028.4624		1
3028.517		1
3028.94287		1
3028.99219		1
3029.017		1
3032.55957		1
3032.66846		1
3034.168		1
3037.438		1
3037.98315		1
3038.10718		1
3039.766		1
3040.17944		1
3040.37		1
3040.69043		1
3041.41577		1
3041.68555		1
3042.411		1
3042.54272		1
3044.30347		1
3045.71338		1
3046.52686		1
3047.54858		1
3047.83032		1
3048.54541		1
3048.78		1
3048.798		1
3049.03784		1
3050.22266		1
3050.64746		1
3052.44287		1
3053.14917		1
3054.46362		1
3054.86279		1
3055.61426		1
3055.643		1
3056.47729		1
3056.53735		1
3056.94043		1
3057.39819		1
3058.19336		1
3059.346		1
3062.17749		1
3062.34985		1
3062.69019		1
3063.05249		1
3063.75513		1
3063.887		1
3064.56738		1
3066.40479		1
3067.423		1
3071.6543		1
3071.74243		1
3072.02832		1
3072.524		1
3072.889		1
3073.057		1
3073.12476		1
3074.10059		1
3074.11377		1
3074.30469		1
3075.86865		1
3076.35986		1
3076.44653		1
3076.95581		1
3077.5874		1
3078.22168		1
3079.213		1
3079.45923		1
3079.563		1
3079.89282		1
3080.39526		1
3081.29443		1
3081.40112		1
3081.43115		1
3081.98413		1
3082.42969		1
3082.98584		1
3083.193		1
3084.44067		1
3085.14551		1
3086.49023		1
3088.16455		1
3088.49878		1
3088.56641		1
3088.609		1
3089.34961		1
3089.704		1
3090.13232		1
3090.52881		1
3090.92627		1
3091.448		1
3091.61279		1
3091.779		1
3093.64844		1
3093.80835		1
3094.055		1
3094.06128		1
3094.69556		1
3095.7583		1
3095.83032		1
3096.49023		1
3096.909		1
3097.15356		1
3097.73169		1
3098.0647		1
3098.17041		1
3098.282		1
3098.47388		1
3098.64453		1
3098.77954		1
3098.96777		1
3098.97363		1
3099.392		1
3099.653		1
3099.6687		1
3099.8728		1
3100.45654		1
3101.222		1
3101.234		1
3101.55225		1
3101.9187		1
3102.58423		1
3102.899		1
3102.99585		1
3103.35327		1
3104.106		1
3104.31616		1
3104.56177		1
3104.8147		1
3105.21777		1
3106.07373		1
3106.2334		1
3106.34644		1
3107.57959		1
3107.852		1
3107.996		1
3108.14746		1
3108.26343		1
3108.36035		1
3108.52954		1
3108.78125		1
3109.29858		1
3109.99243		1
3110.14819		1
3110.24487		1
3111.02759		1
3111.02979		1
3111.03418		1
3111.03857		1
3111.585		1
3112.32275		1
3112.33423		1
3112.67285		1
3112.92		1
3113.01123		1
3113.31616		1
3113.33887		1
3113.46777		1
3113.59375		1
3113.66333		1
3113.85376		1
3114.49634		1
3114.91		1
3115.10034		1
3115.31323		1
3115.61914		1
3115.9104		1
3116.375		1
3116.546		1
3116.68335		1
3116.8667		1
3117.0022		1
3117.11963		1
3117.429		1
3117.446		1
3117.68164		1
3117.78955		1
3118.2146		1
3118.219		1
3118.33472		1
3119.397		1
3119.69019		1
3120.2583		1
3121.115		1
3121.49072		1
3121.786		1
3121.80664		1
3121.94751		1
3122.06519		1
3122.07129		1
3122.258		1
3122.28735		1
3122.36768		1
3122.54175		1
3122.90649		1
3123.10156		1
3123.40015		1
3123.675		1
3123.73877		1
3123.75342		1
3123.96729		1
3124.15845		1
3124.224		1
3124.65869		1
3125.29663		1
3125.30713		1
3125.90747		1
3125.99048		1
3126.07		1
3126.52661		1
3127.02734		1
3127.33374		1
3128.03125		1
3128.2417		1
3129.12134		1
3129.18384		1
3129.24927		1
3129.48169		1
3129.73413		1
3129.9104		1
3130.43042		1
3130.53125		1
3130.76514		1
3131.3728		1
3131.657		1
3131.698		1
3131.711		1
3131.80273		1
3131.984		1
3132.15454		1
3132.88525		1
3132.92676		1
3133.06079		1
3133.139		1
3133.372		1
3133.52		1
3133.6604		1
3133.7832		1
3133.78931		1
3133.93384		1
3133.98438		1
3133.9856		1
3134.10522		1
3134.13037		1
3134.33081		1
3134.42456		1
3134.42627		1
3134.4502		1
3134.86572		1
3134.88013		1
3135.151		1
3135.266		1
3135.28784		1
3135.38184		1
3135.38379		1
3135.47681		1
3135.51221		1
3135.52979		1
3135.99756		1
3136.093		1
3136.50171		1
3136.52734		1
3137.09253		1
3137.26953		1
3137.27734		1
3137.42432		1
3137.4812		1
3137.772		1
3137.773		1
3137.8374		1
3137.85938		1
3138.101		1
3138.22729		1
3138.48657		1
3138.58838		1
3138.741		1
3138.8894		1
3138.941		1
3139.47974		1
3139.55371		1
3139.65015		1
3139.83		1
3139.92432		1
3139.94849		1
3140.12256		1
3140.1665		1
3140.185		1
3140.23022		1
3140.3103		1
3140.41162		1
3140.48071		1
3140.5144		1
3140.79126		1
3140.89917		1
3141.00342		1
3141.07886		1
3141.86987		1
3141.88184		1
3142.165		1
3142.25562		1
3142.308		1
3142.4458		1
3142.848		1
3143.22778		1
3143.23486		1
3143.51221		1
3143.55469		1
3143.60181		1
3143.675		1
3143.996		1
3144.30542		1
3144.44727		1
3144.56665		1
3144.6123		1
3144.679		1
3144.795		1
3144.80786		1
3145.14282		1
3145.15356		1
3145.39136		1
3145.70386		1
3145.83765		1
3145.96265		1
3146.07349		1
3146.17871		1
3146.20923		1
3146.46558		1
3146.64941		1
3146.718		1
3146.929		1
3146.98315		1
3147.00635		1
3147.02661		1
3147.03931		1
3147.18359		1
3147.213		1
3147.23315		1
3147.71973		1
3147.74927		1
3147.7854		1
3148.13379		1
3148.16016		1
3148.18555		1
3148.55371		1
3148.557		1
3148.69019		1
3148.69116		1
3148.994		1
3149.22681		1
3149.245		1
3149.27881		1
3149.68945		1
3149.73267		1
3149.97681		1
3150.81836		1
3150.83545		1
3151.30615		1
3151.45386		1
3151.52		1
3151.547		1
3151.70483		1
3151.816		1
3152.066		1
3152.42529		1
3152.62476		1
3152.82715		1
3152.8938		1
3153.14917		1
3153.32642		1
3153.327		1
3153.58423		1
3153.71777		1
3153.72		1
3153.733		1
3153.77051		1
3153.884		1
3154.02344		1
3154.06226		1
3154.26855		1
3154.30566		1
3154.83276		1
3154.841		1
3155.2146		1
3155.21631		1
3155.409		1
3155.56665		1
3155.623		1
3155.69971		1
3155.764		1
3155.809		1
3156.02148		1
3156.05957		1
3156.18481		1
3156.26733		1
3156.44775		1
3156.49146		1
3156.519		1
3156.75073		1
3156.88843		1
3156.941		1
3156.97339		1
3157.08716		1
3157.104		1
3157.14478		1
3157.15381		1
3157.25049		1
3157.30859		1
3157.37061		1
3157.55054		1
3157.671		1
3157.72754		1
3157.77466		1
3157.77954		1
3157.84		1
3157.85156		1
3157.98438		1
3158.03516		1
3158.265		1
3158.28052		1
3158.325		1
3158.64087		1
3158.827		1
3158.93677		1
3159.03442		1
3159.283		1
3159.40747		1
3159.579		1
3159.637		1
3159.90283		1
3159.91455		1
3160.165		1
3160.48584		1
3160.77344		1
3160.80151		1
3160.80737		1
3160.974		1
3161.03052		1
3161.33179		1
3161.36768		1
3161.376		1
3161.50342		1
3161.50854		1
3161.8335		1
3161.87817		1
3162.001		1
3162.01514		1
3162.04688		1
3162.14331		1
3162.157		1
3162.42749		1
3162.469		1
3162.66968		1
3162.71826		1
3162.74585		1
3162.79053		1
3163.02368		1
3163.12354		1
3163.134		1
3163.306		1
3163.35962		1
3163.39722		1
3163.525		1
3163.60864		1
3163.614		1
3163.70264		1
3163.773		1
3164.05957		1
3164.1062		1
3164.21582		1
3164.26685		1
3164.39673		1
3164.397		1
3164.74585		1
3164.79858		1
3164.80713		1
3164.80786		1
3164.882		1
3164.89087		1
3165.194		1
3165.22339		1
3165.31226		1
3165.50513		1
3165.55347		1
3165.56445		1
3165.679		1
3165.764		1
3165.95361		1
3165.97021		1
3166.003		1
3166.003		1
3166.14478		1
3166.19653		1
3166.30469		1
3166.36963		1
3166.483		1
3166.73584		1
3166.83447		1
3167.02539		1
3167.10913		1
3167.14478		1
3167.21362		1
3167.22876		1
3167.59277		1
3167.65576		1
3167.847		1
3167.88818		1
3167.88867		1
3167.8916		1
3167.89771		1
3168.09277		1
3168.211		1
3168.25513		1
3168.29663		1
3168.3938		1
3168.55737		1
3168.56763		1
3168.60278		1
3168.63672		1
3168.82227		1
3168.95923		1
3169.03833		1
3169.12842		1
3169.23218		1
3169.32031		1
3169.37646		1
3169.37646		1
3169.397		1
3169.73535		1
3169.75562		1
3170		1
3170.00342		1
3170.05		1
3170.062		1
3170.3042		1
3170.363		1
3170.41		1
3170.584		1
3170.6106		1
3170.78174		1
3170.87671		1
3170.98218		1
3171.18481		1
3171.31055		1
3171.587		1
3171.88965		1
3171.89014		1
3171.90625		1
3172.14063		1
3172.219		1
3172.46143		1
3172.48315		1
3172.79443		1
3172.897		1
3172.92041		1
3172.92676		1
3173.11816		1
3173.15		1
3173.15723		1
3173.17456		1
3173.2		1
3173.26465		1
3173.27222		1
3173.45752		1
3173.47656		1
3173.48413		1
3173.503		1
3173.53784		1
3173.82031		1
3173.878		1
3173.884		1
3173.964		1
3174.14014		1
3174.15137		1
3174.20313		1
3174.27881		1
3174.37427		1
3174.389		1
3174.452		1
3174.61279		1
3174.63135		1
3174.83423		1
3174.865		1
3175.105		1
3175.27368		1
3175.436		1
3175.504		1
3175.607		1
3175.65454		1
3175.71338		1
3175.842		1
3175.987		1
3176.115		1
3176.24121		1
3176.26514		1
3176.313		1
3176.59033		1
3176.601		1
3176.7356		1
3176.899		1
3176.91		1
3176.939		1
3177.12524		1
3177.14966		1
3177.33057		1
3177.4		1
3177.433		1
3177.46265		1
3177.52319		1
3177.839		1
3177.91235		1
3178.10254		1
3178.18115		1
3178.253		1
3178.3396		1
3178.38232		1
3178.42944		1
3178.583		1
3178.59277		1
3178.76563		1
3178.843		1
3178.85059		1
3179.48462		1
3179.58228		1
3179.67065		1
3179.89844		1
3179.92358		1
3179.932		1
3180.01685		1
3180.12524		1
3180.38037		1
3180.423		1
3180.43433		1
3180.6853		1
3180.77417		1
3180.7915		1
3180.80542		1
3180.86768		1
3180.87744		1
3181.07935		1
3181.15479		1
3181.215		1
3181.23145		1
3181.26538		1
3181.31079		1
3181.31177		1
3181.48267		1
3181.53223		1
3181.71655		1
3181.724		1
3181.76636		1
3181.91333		1
3181.91846		1
3182.036		1
3182.18848		1
3182.20239		1
3182.2522		1
3182.385		1
3182.44946		1
3182.55		1
3182.57324		1
3182.59644		1
3182.78857		1
3183.03564		1
3183.16064		1
3183.19238		1
3183.387		1
3183.83057		1
3183.835		1
3184.06665		1
3184.17065		1
3184.359		1
3184.72144		1
3184.81714		1
3184.82373		1
3184.939		1
3184.949		1
3185.02173		1
3185.069		1
3185.15576		1
3185.21826		1
3185.263		1
3185.342		1
3185.37915		1
3185.51074		1
3185.6604		1
3185.71558		1
3185.84937		1
3185.88818		1
3185.937		1
3186.203		1
3186.20313		1
3186.21265		1
3186.36035		1
3186.436		1
3186.48755		1
3186.50269		1
3186.51978		1
3186.55981		1
3186.60522		1
3186.74829		1
3186.77539		1
3186.77783		1
3186.80322		1
3186.91821		1
3187.06763		1
3187.17017		1
3187.18457		1
3187.2356		1
3187.29541		1
3187.352		1
3187.56616		1
3187.59839		1
3187.61963		1
3187.78174		1
3187.79175		1
3187.80713		1
3187.83		1
3188.08862		1
3188.198		1
3188.25244		1
3188.378		1
3188.394		1
3188.511		1
3188.57324		1
3188.59033		1
3188.69214		1
3188.76782		1
3188.85181		1
3188.85522		1
3188.908		1
3189.101		1
3189.138		1
3189.14868		1
3189.20117		1
3189.65479		1
3189.663		1
3189.74146		1
3189.75122		1
3189.80249		1
3190.0293		1
3190.04468		1
3190.045		1
3190.20923		1
3190.2832		1
3190.296		1
3190.34766		1
3190.41138		1
3190.50146		1
3190.52		1
3190.68433		1
3190.81519		1
3190.8418		1
3190.9873		1
3191.1416		1
3191.35156		1
3191.486		1
3191.54639		1
3191.67773		1
3191.80713		1
3191.83862		1
3191.85962		1
3191.93213		1
3191.96143		1
3191.993		1
3192.02759		1
3192.07153		1
3192.10156		1
3192.222		1
3192.277		1
3192.37451		1
3192.45581		1
3192.46533		1
3192.50659		1
3192.6062		1
3192.91772		1
3192.927		1
3192.948		1
3192.96045		1
3193.00854		1
3193.152		1
3193.31958		1
3193.34326		1
3193.436		1
3193.44287		1
3193.44482		1
3193.44556		1
3193.49072		1
3193.512		1
3193.62256		1
3193.85132		1
3193.96167		1
3193.96777		1
3193.97168		1
3194.041		1
3194.11523		1
3194.256		1
3194.33667		1
3194.36841		1
3194.37622		1
3194.38086		1
3194.42261		1
3194.45581		1
3194.478		1
3194.48364		1
3194.50879		1
3194.58154		1
3194.65625		1
3194.75024		1
3194.75269		1
3194.90112		1
3195.16284		1
3195.26343		1
3195.31		1
3195.339		1
3195.3772		1
3195.402		1
3195.45752		1
3195.57446		1
3195.90674		1
3195.934		1
3195.97485		1
3196.009		1
3196.011		1
3196.018		1
3196.10767		1
3196.12622		1
3196.15942		1
3196.57642		1
3196.59351		1
3196.63672		1
3196.753		1
3196.81982		1
3196.82837		1
3196.82886		1
3196.837		1
3196.87573		1
3196.91284		1
3196.92114		1
3196.96313		1
3197.06567		1
3197.07544		1
3197.175		1
3197.2356		1
3197.241		1
3197.271		1
3197.28369		1
3197.31982		1
3197.76685		1
3197.81079		1
3197.86719		1
3197.88159		1
3197.89673		1
3197.99951		1
3198.043		1
3198.30176		1
3198.33545		1
3198.33838		1
3198.34375		1
3198.54834		1
3198.598		1
3198.672		1
3198.71387		1
3198.726		1
3198.90186		1
3198.946		1
3198.95386		1
3199.19653		1
3199.2688		1
3199.28955		1
3199.29419		1
3199.451		1
3199.46948		1
3199.7146		1
3200.03735		1
3200.05029		1
3200.2		1
3200.25049		1
3200.36328		1
3200.39526		1
3200.39722		1
3200.54932		1
3200.58228		1
3200.75146		1
3200.78125		1
3200.90649		1
3201.06274		1
3201.085		1
3201.16138		1
3201.2688		1
3201.37744		1
3201.472		1
3201.49121		1
3201.493		1
3201.52148		1
3201.541		1
3201.57764		1
3201.60181		1
3201.668		1
3201.698		1
3201.729		1
3201.75659		1
3201.8418		1
3201.97559		1
3202.025		1
3202.03052		1
3202.048		1
3202.111		1
3202.161		1
3202.25244		1
3202.309		1
3202.31787		1
3202.336		1
3202.38184		1
3202.61646		1
3202.682		1
3202.71582		1
3202.939		1
3203.0127		1
3203.06128		1
3203.11572		1
3203.12134		1
3203.15332		1
3203.1814		1
3203.29761		1
3203.35986		1
3203.36719		1
3203.68115		1
3203.69751		1
3203.74121		1
3203.811		1
3203.81226		1
3203.828		1
3204.01733		1
3204.028		1
3204.058		1
3204.13452		1
3204.177		1
3204.22339		1
3204.27661		1
3204.33154		1
3204.41846		1
3204.605		1
3204.66675		1
3204.69385		1
3204.7356		1
3204.83716		1
3204.87134		1
3204.90259		1
3204.907		1
3204.9292		1
3204.941		1
3204.973		1
3204.98218		1
3205.00854		1
3205.0144		1
3205.02344		1
3205.07153		1
3205.194		1
3205.265		1
3205.46167		1
3205.55127		1
3205.56714		1
3205.57178		1
3205.577		1
3205.658		1
3205.676		1
3205.69385		1
3205.75928		1
3205.803		1
3205.816		1
3205.87427		1
3206.00513		1
3206.03174		1
3206.04614		1
3206.173		1
3206.17725		1
3206.279		1
3206.37817		1
3206.47363		1
3206.59766		1
3206.68237		1
3206.72656		1
3206.72778		1
3206.781		1
3206.82227		1
3206.82373		1
3206.89258		1
3206.961		1
3207.01953		1
3207.068		1
3207.17017		1
3207.182		1
3207.202		1
3207.21045		1
3207.291		1
3207.37036		1
3207.396		1
3207.41431		1
3207.5542		1
3207.55786		1
3207.80151		1
3207.9458		1
3207.99219		1
3207.99854		1
3208.04517		1
3208.14087		1
3208.33545		1
3208.42139		1
3208.44141		1
3208.6394		1
3208.67529		1
3208.693		1
3208.74585		1
3208.80371		1
3208.81616		1
3208.90234		1
3208.96924		1
3208.98218		1
3209.02881		1
3209.07959		1
3209.1084		1
3209.12573		1
3209.18848		1
3209.25879		1
3209.37769		1
3209.39941		1
3209.57471		1
3209.58472		1
3209.61841		1
3209.6272		1
3209.644		1
3209.826		1
3209.868		1
3209.91235		1
3210.0083		1
3210.031		1
3210.06348		1
3210.08154		1
3210.16943		1
3210.216		1
3210.26245		1
3210.34546		1
3210.42358		1
3210.486		1
3210.50513		1
3210.53564		1
3210.55225		1
3210.59326		1
3210.62842		1
3210.63135		1
3210.68457		1
3210.69971		1
3210.71143		1
3210.714		1
3210.77515		1
3210.78247		1
3210.78442		1
3210.7915		1
3210.79956		1
3210.83545		1
3210.84326		1
3210.86816		1
3210.90039		1
3211.033		1
3211.06958		1
3211.08618		1
3211.14063		1
3211.21069		1
3211.219		1
3211.23071		1
3211.23975		1
3211.34863		1
3211.44946		1
3211.45532		1
3211.52148		1
3211.64258		1
3211.66479		1
3211.67554		1
3211.75854		1
3211.78516		1
3211.81372		1
3211.9834		1
3212.0918		1
3212.10742		1
3212.116		1
3212.1272		1
3212.132		1
3212.18359		1
3212.223		1
3212.28369		1
3212.32251		1
3212.395		1
3212.43066		1
3212.56982		1
3212.5918		1
3212.67236		1
3212.80322		1
3212.80933		1
3212.84961		1
3212.95728		1
3212.98462		1
3213.12573		1
3213.142		1
3213.14258		1
3213.27319		1
3213.27783		1
3213.29517		1
3213.32544		1
3213.3606		1
3213.5166		1
3213.53418		1
3213.55713		1
3213.60425		1
3213.62231		1
3213.791		1
3213.80981		1
3213.839		1
3213.86841		1
3213.917		1
3213.91748		1
3214.08325		1
3214.15479		1
3214.17847		1
3214.20166		1
3214.24854		1
3214.289		1
3214.29077		1
3214.33716		1
3214.39014		1
3214.39355		1
3214.46387		1
3214.48584		1
3214.521		1
3214.52417		1
3214.56787		1
3214.60229		1
3214.615		1
3214.62183		1
3214.62866		1
3214.648		1
3214.67017		1
3214.6853		1
3214.68921		1
3214.69385		1
3214.77222		1
3214.86157		1
3214.95532		1
3215.191		1
3215.23047		1
3215.35742		1
3215.38647		1
3215.48364		1
3215.50952		1
3215.52271		1
3215.5835		1
3215.58472		1
3215.6416		1
3215.66626		1
3215.72461		1
3215.73535		1
3215.89648		1
3215.91675		1
3215.95		1
3215.96753		1
3216.16528		1
3216.236		1
3216.31934		1
3216.34766		1
3216.475		1
3216.56445		1
3216.57373		1
3216.618		1
3216.6897		1
3216.691		1
3216.71		1
3216.748		1
3216.82373		1
3216.868		1
3216.885		1
3216.96558		1
3217.15259		1
3217.19678		1
3217.40552		1
3217.443		1
3217.528		1
3217.56616		1
3217.58862		1
3217.594		1
3217.60254		1
3217.67847		1
3217.69556		1
3217.71387		1
3217.75317		1
3217.7666		1
3217.80884		1
3217.947		1
3217.96436		1
3218.06348		1
3218.08423		1
3218.13477		1
3218.14063		1
3218.25317		1
3218.302		1
3218.31616		1
3218.38672		1
3218.454		1
3218.49341		1
3218.50684		1
3218.50977		1
3218.52832		1
3218.54468		1
3218.642		1
3218.64722		1
3218.67456		1
3218.7124		1
3218.73145		1
3218.753		1
3218.76953		1
3218.78882		1
3218.80225		1
3218.80615		1
3218.85254		1
3218.92383		1
3218.97583		1
3219.00269		1
3219.01514		1
3219.0293		1
3219.139		1
3219.15552		1
3219.33276		1
3219.459		1
3219.46		1
3219.54468		1
3219.658		1
3219.68262		1
3219.68359		1
3219.71777		1
3219.73022		1
3219.76465		1
3219.84766		1
3219.85376		1
3219.93066		1
3219.93359		1
3220.029		1
3220.13818		1
3220.23413		1
3220.365		1
3220.53125		1
3220.59375		1
3220.67578		1
3220.71143		1
3220.856		1
3220.87671		1
3220.90234		1
3220.91235		1
3220.948		1
3221.02368		1
3221.027		1
3221.04785		1
3221.05127		1
3221.077		1
3221.117		1
3221.13232		1
3221.18555		1
3221.217		1
3221.22632		1
3221.25732		1
3221.26147		1
3221.345		1
3221.35864		1
3221.38525		1
3221.46484		1
3221.48315		1
3221.50122		1
3221.506		1
3221.6543		1
3221.68213		1
3221.73		1
3221.73364		1
3221.83618		1
3221.854		1
3221.9353		1
3221.93872		1
3221.946		1
3221.94824		1
3221.971		1
3222.004		1
3222.0437		1
3222.08813		1
3222.14185		1
3222.2002		1
3222.33423		1
3222.38257		1
3222.56		1
3222.59473		1
3222.62378		1
3222.62817		1
3222.67529		1
3222.77124		1
3222.85		1
3222.88916		1
3222.90161		1
3222.929		1
3222.95972		1
3222.97949		1
3223.09937		1
3223.1416		1
3223.153		1
3223.1875		1
3223.25513		1
3223.28		1
3223.28076		1
3223.29883		1
3223.33838		1
3223.47778		1
3223.51343		1
3223.55859		1
3223.57349		1
3223.65918		1
3223.69971		1
3223.70581		1
3223.713		1
3223.73486		1
3223.80078		1
3223.81787		1
3223.81787		1
3223.833		1
3223.84375		1
3223.871		1
3223.87256		1
3223.877		1
3223.87769		1
3223.891		1
3223.932		1
3223.965		1
3223.98975		1
3223.99854		1
3224.03467		1
3224.10376		1
3224.152		1
3224.165		1
3224.17163		1
3224.18726		1
3224.24023		1
3224.256		1
3224.28247		1
3224.298		1
3224.358		1
3224.41846		1
3224.48242		1
3224.51416		1
3224.52417		1
3224.664		1
3224.71777		1
3224.78784		1
3224.79077		1
3224.81226		1
3224.82642		1
3224.919		1
3224.98267		1
3225.10571		1
3225.106		1
3225.22656		1
3225.28052		1
3225.3208		1
3225.38013		1
3225.42261		1
3225.51465		1
3225.51685		1
3225.55835		1
3225.56665		1
3225.62427		1
3225.67822		1
3225.72925		1
3225.731		1
3225.78076		1
3225.90918		1
3225.953		1
3225.964		1
3226.027		1
3226.06641		1
3226.12329		1
3226.135		1
3226.221		1
3226.29028		1
3226.36353		1
3226.41968		1
3226.43237		1
3226.43677		1
3226.496		1
3226.535		1
3226.58838		1
3226.6062		1
3226.63867		1
3226.65723		1
3226.65869		1
3226.68115		1
3226.68921		1
3226.74023		1
3226.78223		1
3226.8		1
3226.87646		1
3226.969		1
3226.98682		1
3226.996		1
3227.011		1
3227.014		1
3227.108		1
3227.164		1
3227.42163		1
3227.43359		1
3227.461		1
3227.46631		1
3227.479		1
3227.549		1
3227.62061		1
3227.76245		1
3227.764		1
3227.77368		1
3227.793		1
3227.85547		1
3227.90015		1
3227.92236		1
3227.92529		1
3227.9502		1
3227.98145		1
3228.13281		1
3228.179		1
3228.23145		1
3228.23315		1
3228.28442		1
3228.39966		1
3228.41846		1
3228.48755		1
3228.60278		1
3228.6416		1
3228.65576		1
3228.71875		1
3228.73462		1
3228.7373		1
3229.06787		1
3229.099		1
3229.22754		1
3229.27832		1
3229.30737		1
3229.30859		1
3229.32031		1
3229.42		1
3229.434		1
3229.45679		1
3229.46631		1
3229.47974		1
3229.4834		1
3229.534		1
3229.64722		1
3229.691		1
3229.714		1
3229.75977		1
3229.80469		1
3229.88		1
3229.89429		1
3229.98267		1
3230.04		1
3230.11157		1
3230.11548		1
3230.139		1
3230.23755		1
3230.30933		1
3230.39648		1
3230.42651		1
3230.51636		1
3230.64819		1
3230.754		1
3230.82056		1
3230.82422		1
3230.84375		1
3230.88159		1
3230.95142		1
3230.988		1
3230.9978		1
3231.08423		1
3231.15		1
3231.22632		1
3231.3252		1
3231.34351		1
3231.39331		1
3231.434		1
3231.50122		1
3231.58618		1
3231.6145		1
3231.62817		1
3231.675		1
3231.78149		1
3231.82056		1
3231.82275		1
3231.89819		1
3231.90186		1
3231.92432		1
3231.96167		1
3232.056		1
3232.12451		1
3232.17725		1
3232.23682		1
3232.24561		1
3232.25122		1
3232.27661		1
3232.28564		1
3232.2876		1
3232.31177		1
3232.314		1
3232.34741		1
3232.355		1
3232.40625		1
3232.40723		1
3232.41577		1
3232.419		1
3232.43457		1
3232.46655		1
3232.54932		1
3232.58813		1
3232.593		1
3232.597		1
3232.61377		1
3232.6792		1
3232.69263		1
3232.73853		1
3232.75757		1
3232.77417		1
3232.827		1
3232.89014		1
3232.8938		1
3232.95654		1
3233.001		1
3233.12915		1
3233.13452		1
3233.17017		1
3233.1958		1
3233.2395		1
3233.241		1
3233.246		1
3233.302		1
3233.391		1
3233.43115		1
3233.4502		1
3233.51538		1
3233.68262		1
3233.73828		1
3233.82251		1
3233.82324		1
3233.85059		1
3233.909		1
3233.913		1
3233.95044		1
3234.02637		1
3234.03662		1
3234.06934		1
3234.15454		1
3234.18823		1
3234.237		1
3234.25146		1
3234.31641		1
3234.33618		1
3234.34473		1
3234.38867		1
3234.44238		1
3234.47119		1
3234.47266		1
3234.52441		1
3234.69556		1
3234.71118		1
3234.7312		1
3234.7373		1
3234.78735		1
3234.81055		1
3234.82227		1
3234.86182		1
3234.99146		1
3235.04321		1
3235.12158		1
3235.125		1
3235.18286		1
3235.19141		1
3235.202		1
3235.23853		1
3235.27466		1
3235.32617		1
3235.40186		1
3235.42822		1
3235.511		1
3235.54688		1
3235.55		1
3235.59668		1
3235.641		1
3235.701		1
3235.715		1
3235.79834		1
3235.82349		1
3235.84546		1
3235.86279		1
3235.864		1
3235.86548		1
3235.884		1
3235.92529		1
3236.04224		1
3236.07568		1
3236.12		1
3236.1604		1
3236.16162		1
3236.17627		1
3236.17651		1
3236.275		1
3236.28882		1
3236.30713		1
3236.36133		1
3236.366		1
3236.389		1
3236.389		1
3236.43286		1
3236.445		1
3236.49		1
3236.491		1
3236.49829		1
3236.64551		1
3236.66821		1
3236.77856		1
3236.927		1
3236.99854		1
3237.02954		1
3237.0376		1
3237.125		1
3237.14771		1
3237.211		1
3237.23975		1
3237.25244		1
3237.34644		1
3237.34814		1
3237.379		1
3237.3877		1
3237.47729		1
3237.49243		1
3237.57959		1
3237.58936		1
3237.58936		1
3237.606		1
3237.67773		1
3237.70874		1
3237.76416		1
3237.817		1
3237.85278		1
3237.85425		1
3237.87085		1
3237.89526		1
3237.914		1
3237.93652		1
3237.96216		1
3238.0083		1
3238.009		1
3238.01636		1
3238.02344		1
3238.10547		1
3238.10962		1
3238.115		1
3238.11523		1
3238.21216		1
3238.21948		1
3238.28955		1
3238.31665		1
3238.36426		1
3238.3833		1
3238.397		1
3238.41357		1
3238.43945		1
3238.45337		1
3238.46118		1
3238.48438		1
3238.48486		1
3238.48926		1
3238.51538		1
3238.55127		1
3238.57544		1
3238.58		1
3238.61865		1
3238.633		1
3238.68481		1
3238.75757		1
3238.77856		1
3238.80444		1
3238.838		1
3238.844		1
3238.858		1
3238.8772		1
3238.91968		1
3238.95679		1
3239.01147		1
3239.03125		1
3239.03833		1
3239.06641		1
3239.10425		1
3239.12622		1
3239.20483		1
3239.317		1
3239.34619		1
3239.37939		1
3239.449		1
3239.495		1
3239.544		1
3239.59937		1
3239.60547		1
3239.63379		1
3239.635		1
3239.638		1
3239.6604		1
3239.69727		1
3239.7002		1
3239.77417		1
3239.783		1
3239.81958		1
3239.8623		1
3239.864		1
3239.86548		1
3239.87061		1
3239.88159		1
3239.915		1
3239.99878		1
3240.072		1
3240.111		1
3240.19019		1
3240.22461		1
3240.30322		1
3240.334		1
3240.38574		1
3240.48047		1
3240.52686		1
3240.52759		1
3240.53027		1
3240.542		1
3240.55127		1
3240.56177		1
3240.589		1
3240.593		1
3240.599		1
3240.69043		1
3240.79272		1
3240.83667		1
3240.90063		1
3240.906		1
3240.919		1
3240.93555		1
3240.96069		1
3241.05322		1
3241.09229		1
3241.09839		1
3241.121		1
3241.13721		1
3241.1416		1
3241.26587		1
3241.26831		1
3241.26929		1
3241.33374		1
3241.37		1
3241.387		1
3241.43286		1
3241.43457		1
3241.46387		1
3241.46582		1
3241.48682		1
3241.544		1
3241.55054		1
3241.55542		1
3241.68677		1
3241.72314		1
3241.739		1
3241.74365		1
3241.7627		1
3241.78247		1
3241.80054		1
3241.84253		1
3241.86743		1
3241.94		1
3241.955		1
3242.002		1
3242.05835		1
3242.08276		1
3242.08569		1
3242.221		1
3242.23779		1
3242.24414		1
3242.31519		1
3242.36743		1
3242.46		1
3242.52		1
3242.53345		1
3242.55347		1
3242.57959		1
3242.62061		1
3242.63647		1
3242.66138		1
3242.67725		1
3242.75342		1
3242.78247		1
3242.784		1
3242.82153		1
3242.82837		1
3242.849		1
3242.84961		1
3242.93872		1
3243.051		1
3243.08667		1
3243.2478		1
3243.2832		1
3243.28687		1
3243.32056		1
3243.32178		1
3243.33765		1
3243.35352		1
3243.404		1
3243.4314		1
3243.47		1
3243.49438		1
3243.59668		1
3243.597		1
3243.63965		1
3243.671		1
3243.679		1
3243.73462		1
3243.74463		1
3243.771		1
3243.77881		1
3243.795		1
3243.95752		1
3243.97925		1
3244.02		1
3244.07886		1
3244.087		1
3244.101		1
3244.17236		1
3244.216		1
3244.23975		1
3244.24976		1
3244.253		1
3244.26733		1
3244.28516		1
3244.34741		1
3244.356		1
3244.35913		1
3244.3623		1
3244.36719		1
3244.44873		1
3244.46973		1
3244.47144		1
3244.49927		1
3244.64282		1
3244.6748		1
3244.68457		1
3244.69141		1
3244.765		1
3244.78		1
3244.781		1
3244.79688		1
3244.82349		1
3244.82983		1
3244.93579		1
3244.97681		1
3245.00073		1
3245.03931		1
3245.04443		1
3245.04834		1
3245.054		1
3245.11255		1
3245.13647		1
3245.16553		1
3245.205		1
3245.20532		1
3245.29565		1
3245.313		1
3245.363		1
3245.37622		1
3245.44067		1
3245.45728		1
3245.50635		1
3245.52075		1
3245.52417		1
3245.54053		1
3245.551		1
3245.56836		1
3245.59741		1
3245.60767		1
3245.611		1
3245.721		1
3245.72119		1
3245.72168		1
3245.78369		1
3245.88086		1
3245.902		1
3246.014		1
3246.025		1
3246.089		1
3246.13013		1
3246.20239		1
3246.206		1
3246.22021		1
3246.243		1
3246.26758		1
3246.281		1
3246.3125		1
3246.313		1
3246.31323		1
3246.42554		1
3246.49463		1
3246.53662		1
3246.62354		1
3246.656		1
3246.69727		1
3246.70972		1
3246.72949		1
3246.81738		1
3246.84253		1
3246.85718		1
3246.863		1
3246.88135		1
3246.917		1
3246.93359		1
3246.943		1
3246.94556		1
3246.96265		1
3246.99438		1
3247.10718		1
3247.11963		1
3247.14233		1
3247.216		1
3247.26025		1
3247.27051		1
3247.32715		1
3247.35986		1
3247.37231		1
3247.425		1
3247.54346		1
3247.58813		1
3247.6		1
3247.60083		1
3247.6582		1
3247.67847		1
3247.69556		1
3247.71045		1
3247.719		1
3247.72021		1
3247.75122		1
3247.81543		1
3247.849		1
3247.86938		1
3247.951		1
3247.96		1
3247.9646		1
3248.02026		1
3248.04468		1
3248.05566		1
3248.14233		1
3248.15527		1
3248.17041		1
3248.28345		1
[truncated: 15,221 more rows]
