# Supplementary material for: A droplet digital PCR (ddPCR) assay to detect Helicoverpa armigera (Lepidoptera: Noctuidae) in bulk trap samples
Source: PLoS One. 2017 May 31;12(5):e0178704. doi: 10.1371/journal.pone.0178704 (PMC5451079; doi:10.1371/journal.pone.0178704)
Supplement: S5 Table — (ZIP) [file pone.0178704.s005.zip › NTC 3.csv]

Ch1 Amplitude	Ch2 Amplitude	Cluster
2907.627		1
2932.33838		1
2946.58154		1
2949.10718		1
2957.393		1
2957.40454		1
2957.50317		1
2973.55615		1
2978.30127		1
2981.409		1
2986.1875		1
2995.993		1
2997.88818		1
2998.83447		1
2999.93384		1
3002.55249		1
3007.348		1
3008.911		1
3010.175		1
3010.47656		1
3011.52368		1
3013.0332		1
3014.32275		1
3015.98218		1
3018.249		1
3021.654		1
3023.885		1
3024.041		1
3024.13867		1
3027.30078		1
3028.844		1
3031.67383		1
3032.50049		1
3037.52173		1
3038.29272		1
3038.44165		1
3039.4502		1
3040.74316		1
3041.37842		1
3041.6853		1
3042.87622		1
3045.38525		1
3045.771		1
3046.20947		1
3047.829		1
3047.93555		1
3049.10718		1
3049.57471		1
3050.27515		1
3050.5166		1
3050.71631		1
3051.88965		1
3054.19922		1
3054.64087		1
3054.96143		1
3055.1084		1
3057.421		1
3057.74878		1
3058.287		1
3059.455		1
3061.97241		1
3062.06787		1
3062.51758		1
3063.15771		1
3063.81982		1
3064.08643		1
3065.312		1
3065.7		1
3067.72778		1
3067.95068		1
3068.57886		1
3069.314		1
3070.052		1
3071.18066		1
3071.32959		1
3071.6416		1
3072.01636		1
3072.782		1
3073.09351		1
3073.16821		1
3073.77026		1
3074.01245		1
3074.022		1
3074.0647		1
3074.68677		1
3074.7644		1
3075.69946		1
3076.06567		1
3076.09619		1
3076.698		1
3076.8252		1
3076.83252		1
3077.12354		1
3077.23975		1
3077.50366		1
3078.28564		1
3079.98486		1
3080.35864		1
3080.89624		1
3081.15479		1
3081.15527		1
3081.65869		1
3081.6626		1
3081.683		1
3081.89258		1
3083.00635		1
3083.28052		1
3083.3125		1
3084.93921		1
3085.0752		1
3085.46069		1
3085.947		1
3086.00659		1
3086.21338		1
3086.74023		1
3086.87061		1
3086.96875		1
3087.47266		1
3087.77466		1
3088.28979		1
3088.84155		1
3088.92822		1
3089.164		1
3089.2168		1
3089.882		1
3089.923		1
3090.465		1
3090.48877		1
3090.602		1
3090.67285		1
3091.01343		1
3092.10278		1
3092.20728		1
3092.498		1
3092.78345		1
3093.25415		1
3093.25928		1
3093.41553		1
3093.49438		1
3093.593		1
3093.80737		1
3094.328		1
3094.90332		1
3096.11841		1
3096.39917		1
3096.80737		1
3097.92432		1
3098.48071		1
3098.81616		1
3099.061		1
3099.223		1
3099.29541		1
3099.76587		1
3100.04639		1
3100.17261		1
3100.734		1
3101.45435		1
3101.57764		1
3101.876		1
3102.22241		1
3102.316		1
3102.64941		1
3102.7417		1
3102.898		1
3103.671		1
3103.71655		1
3104.19482		1
3104.88525		1
3105.1416		1
3105.27124		1
3106.02734		1
3106.12866		1
3106.36963		1
3106.82617		1
3106.967		1
3107.03662		1
3107.15161		1
3107.27856		1
3107.28613		1
3108.34619		1
3108.507		1
3108.56079		1
3108.793		1
3108.91943		1
3108.942		1
3109.29761		1
3109.52271		1
3109.59082		1
3109.76758		1
3109.794		1
3109.99365		1
3110.8894		1
3111.10986		1
3111.60083		1
3112.56079		1
3112.66455		1
3112.81738		1
3112.86719		1
3113.05322		1
3113.66919		1
3114.403		1
3114.5		1
3114.646		1
3114.77832		1
3114.89648		1
3115.04419		1
3115.09375		1
3115.164		1
3115.20459		1
3115.735		1
3115.81641		1
3115.96582		1
3116.10034		1
3116.55078		1
3116.87256		1
3116.89868		1
3117.14233		1
3117.16235		1
3117.16357		1
3117.24		1
3117.402		1
3117.8335		1
3117.93433		1
3118.064		1
3118.09961		1
3118.27026		1
3118.34424		1
3118.629		1
3119.00049		1
3119.09985		1
3120.21777		1
3120.21875		1
3120.27		1
3120.43823		1
3120.7583		1
3120.7937		1
3120.859		1
3120.906		1
3121.132		1
3121.38184		1
3121.74683		1
3121.79834		1
3122.133		1
3122.304		1
3122.51416		1
3122.69873		1
3122.722		1
3122.785		1
3122.8833		1
3122.99658		1
3123.19531		1
3123.6167		1
3123.67871		1
3123.85522		1
3124.12744		1
3124.35645		1
3124.36963		1
3124.5022		1
3124.532		1
3124.95557		1
3125.085		1
3125.4375		1
3125.65356		1
3125.89		1
3125.93652		1
3126.25977		1
3126.38745		1
3126.44287		1
3126.64282		1
3126.66724		1
3126.756		1
3126.89		1
3126.961		1
3127.18237		1
3127.33545		1
3127.36133		1
3127.76929		1
3128.02832		1
3128.0647		1
3128.277		1
3128.30859		1
3128.44482		1
3128.49316		1
3128.50317		1
3128.78369		1
3128.81323		1
3129.18677		1
3129.23267		1
3129.265		1
3129.32861		1
3129.41846		1
3129.70776		1
3129.7395		1
3129.858		1
3129.90063		1
3130.27832		1
3130.27954		1
3130.30933		1
3130.463		1
3130.93872		1
3131.034		1
3131.16113		1
3131.76343		1
3131.85278		1
3131.923		1
3132.11475		1
3132.34473		1
3132.38257		1
3132.559		1
3132.85449		1
3132.94922		1
3133.24756		1
3133.3667		1
3133.404		1
3133.809		1
3133.9104		1
3133.93555		1
3134.0498		1
3134.188		1
3134.199		1
3134.75586		1
3134.90649		1
3134.90771		1
3135.33887		1
3135.64575		1
3135.859		1
3135.88525		1
3135.9126		1
3135.97559		1
3136.15771		1
3136.26		1
3136.27881		1
3136.29		1
3136.299		1
3136.53125		1
3136.616		1
3136.65015		1
3136.985		1
3136.9895		1
3137.181		1
3137.212		1
3137.39844		1
3137.49756		1
3137.503		1
3137.56372		1
3137.62915		1
3138.1377		1
3138.18286		1
3138.187		1
3138.47119		1
3138.47827		1
3138.485		1
3138.71		1
3138.73633		1
3138.858		1
3139.071		1
3139.147		1
3139.18823		1
3139.23682		1
3139.29541		1
3139.30762		1
3139.5686		1
3139.78955		1
3139.876		1
3140.303		1
3140.379		1
3140.38037		1
3141.35962		1
3141.84351		1
3141.886		1
3141.92944		1
3141.97559		1
3142.09888		1
3142.27124		1
3142.769		1
3142.86646		1
3142.90015		1
3142.981		1
3143.03784		1
3143.10645		1
3143.515		1
3143.536		1
3143.79858		1
3143.83		1
3143.92017		1
3144.04614		1
3144.05127		1
3144.117		1
3144.17651		1
3144.19629		1
3144.3186		1
3144.63818		1
3144.74731		1
3144.77856		1
3144.93262		1
3145.49658		1
3145.52148		1
3145.57422		1
3145.888		1
3145.99487		1
3146.00122		1
3146.04614		1
3146.138		1
3146.86621		1
3147.02344		1
3147.039		1
3147.118		1
3147.28638		1
3147.36572		1
3147.56372		1
3147.61743		1
3147.69653		1
3147.785		1
3147.791		1
3147.94141		1
3148.03442		1
3148.1665		1
3148.23633		1
3148.24951		1
3148.46777		1
3148.47144		1
3148.61841		1
3148.65137		1
3148.73071		1
3148.74463		1
3148.78076		1
3148.83447		1
3149.32666		1
3149.359		1
3149.42749		1
3149.46558		1
3149.677		1
3149.73633		1
3149.81616		1
3150.06079		1
3150.1687		1
3150.20142		1
3150.23242		1
3150.25562		1
3150.26758		1
3150.504		1
3150.652		1
3151.06152		1
3151.15283		1
3151.24463		1
3151.296		1
3151.303		1
3151.34521		1
3151.53369		1
3151.56274		1
3151.6936		1
3151.7915		1
3151.815		1
3151.81665		1
3152.21924		1
3152.596		1
3152.60547		1
3152.736		1
3152.77686		1
3152.819		1
3152.88721		1
3153.04053		1
3153.07446		1
3153.15479		1
3153.161		1
3153.17554		1
3153.219		1
3153.38965		1
3153.569		1
3153.83569		1
3153.88867		1
3153.968		1
3154.08569		1
3154.19434		1
3154.21045		1
3154.43018		1
3154.54688		1
3154.57373		1
3154.64453		1
3154.96558		1
3155.00171		1
3155.081		1
3155.28687		1
3155.512		1
3155.54883		1
3155.629		1
3155.7583		1
3155.76855		1
3155.99561		1
3156.00439		1
3156.07153		1
3156.07275		1
3156.15771		1
3156.4314		1
3156.571		1
3156.63721		1
3156.66162		1
3156.77222		1
3156.85522		1
3156.96313		1
3157.0896		1
3157.10352		1
3157.15845		1
3157.19653		1
3157.201		1
3157.4563		1
3157.59961		1
3157.62476		1
3157.73438		1
3157.78467		1
3157.945		1
3158.01074		1
3158.28979		1
3158.29736		1
3158.3313		1
3158.33667		1
3158.40381		1
3158.48022		1
3158.555		1
3158.832		1
3158.878		1
3158.88623		1
3159.00513		1
3159.14819		1
3159.22925		1
3159.2644		1
3159.301		1
3159.353		1
3159.388		1
3159.39		1
3159.402		1
3159.47656		1
3159.612		1
3159.69458		1
3159.76685		1
3159.79688		1
3159.8938		1
3159.978		1
3160.01172		1
3160.02026		1
3160.24219		1
3160.31055		1
3160.31763		1
3160.47681		1
3160.47852		1
3160.52856		1
3160.5354		1
3160.546		1
3160.62817		1
3160.73218		1
3160.83179		1
3160.85229		1
3161.02344		1
3161.16846		1
3161.31348		1
3161.32861		1
3161.33887		1
3161.35962		1
3161.42236		1
3161.59546		1
3161.76733		1
3161.92065		1
3162.17432		1
3162.223		1
3162.22852		1
3162.23		1
3162.29785		1
3162.31445		1
3162.337		1
3162.346		1
3162.38013		1
3162.446		1
3162.50415		1
3162.57544		1
3162.59424		1
3162.676		1
3162.9043		1
3162.96631		1
3163.10083		1
3163.3		1
3163.33032		1
3163.339		1
3163.43774		1
3163.50317		1
3163.52124		1
3163.57471		1
3163.67578		1
3163.71777		1
3163.76855		1
3163.8855		1
3163.93579		1
3164.09033		1
3164.145		1
3164.18359		1
3164.24927		1
3164.28027		1
3164.29858		1
3164.4895		1
3164.50562		1
3164.55884		1
3164.57959		1
3164.5813		1
3164.63184		1
3164.83154		1
3164.86157		1
3164.93286		1
3164.94238		1
3165.05518		1
3165.084		1
3165.088		1
3165.10938		1
3165.19873		1
3165.50659		1
3165.64819		1
3165.65454		1
3165.996		1
3166.13574		1
3166.239		1
3166.30444		1
3166.31543		1
3166.42944		1
3166.48145		1
3166.53687		1
3166.563		1
3166.62134		1
3166.76782		1
3166.86133		1
3166.93359		1
3167.03833		1
3167.0415		1
3167.059		1
3167.377		1
3167.40161		1
3167.47485		1
3167.48315		1
3167.50146		1
3167.71387		1
3167.746		1
3167.83032		1
3167.86523		1
3167.94458		1
3167.9502		1
3167.96118		1
3167.99072		1
3168.004		1
3168.016		1
3168.11621		1
3168.133		1
3168.26733		1
3168.38		1
3168.411		1
3168.42944		1
3168.458		1
3168.49561		1
3168.50122		1
3168.507		1
3168.525		1
3168.52832		1
3168.63477		1
3168.666		1
3169.00928		1
3169.20337		1
3169.27222		1
3169.357		1
3169.503		1
3169.62964		1
3169.6875		1
3169.811		1
3169.94214		1
3169.95581		1
3170.05835		1
3170.13354		1
3170.202		1
3170.22266		1
3170.235		1
3170.2627		1
3170.32275		1
3170.33862		1
3170.50732		1
3170.61523		1
3170.73169		1
3170.908		1
3170.97925		1
3170.995		1
3171.21118		1
3171.222		1
3171.38354		1
3171.41748		1
3171.72217		1
3171.79126		1
3171.813		1
3171.94653		1
3172.17578		1
3172.28027		1
3172.30151		1
3172.33813		1
3172.44116		1
3172.46582		1
3172.743		1
3172.79639		1
3172.90869		1
3173.04028		1
3173.14453		1
3173.29517		1
3173.42114		1
3173.502		1
3173.53052		1
3173.54053		1
3173.63062		1
3173.68872		1
3173.74683		1
3173.8667		1
3174.00439		1
3174.048		1
3174.15747		1
3174.24561		1
3174.391		1
3174.69141		1
3174.7334		1
3174.75439		1
3174.81641		1
3174.84473		1
3174.84644		1
3174.996		1
3175.07715		1
3175.09424		1
3175.144		1
3175.22681		1
3175.38623		1
3175.403		1
3175.435		1
3175.54272		1
3175.57715		1
3175.58228		1
3175.60815		1
3175.711		1
3175.71924		1
3175.76587		1
3175.84668		1
3175.85034		1
3175.87915		1
3175.90137		1
3175.905		1
3175.90942		1
3176.008		1
3176.12329		1
3176.17847		1
3176.18555		1
3176.204		1
3176.24316		1
3176.42578		1
3176.45459		1
3176.569		1
3176.56982		1
3176.59814		1
3176.633		1
3176.74487		1
3176.812		1
3176.82227		1
3176.84741		1
3177.01074		1
3177.02637		1
3177.073		1
3177.28882		1
3177.29272		1
3177.30615		1
3177.524		1
3177.60327		1
3177.878		1
3177.896		1
3177.96387		1
3178.27954		1
3178.31177		1
3178.336		1
3178.34619		1
3178.584		1
3178.67725		1
3178.79956		1
3178.8147		1
3178.84058		1
3178.937		1
3178.96436		1
3179.03076		1
3179.07568		1
3179.22583		1
3179.22852		1
3179.251		1
3179.36572		1
3179.39648		1
3179.40723		1
3179.45142		1
3179.53442		1
3179.62939		1
3179.632		1
3179.678		1
3179.76367		1
3179.78931		1
3179.85083		1
3179.89551		1
3180.00732		1
3180.122		1
3180.20142		1
3180.23242		1
3180.31152		1
3180.33154		1
3180.33569		1
3180.3374		1
3180.52979		1
3180.54224		1
3180.55176		1
3180.60352		1
3180.64		1
3180.659		1
3180.70581		1
3180.7334		1
3180.73633		1
3180.782		1
3180.872		1
3180.88062		1
3181.019		1
3181.127		1
3181.22974		1
3181.237		1
3181.35718		1
3181.447		1
3181.47559		1
3181.645		1
3181.65771		1
3181.75879		1
3181.79834		1
3181.92		1
3182.001		1
3182.00171		1
3182.091		1
3182.204		1
3182.3103		1
3182.44434		1
3182.46265		1
3182.47388		1
3182.56274		1
3182.5647		1
3182.56738		1
3182.721		1
3182.76074		1
3182.90039		1
3182.929		1
3183.02148		1
3183.03882		1
3183.10278		1
3183.23		1
3183.29346		1
3183.31421		1
3183.55664		1
3183.57446		1
3183.66772		1
3183.73364		1
3183.79224		1
3183.81738		1
3183.827		1
3183.881		1
3183.88452		1
3183.89258		1
3183.89331		1
3183.92651		1
3184.00977		1
3184.11255		1
3184.20654		1
3184.565		1
3184.678		1
3184.77759		1
3184.969		1
3185.02686		1
3185.07349		1
3185.14526		1
3185.27271		1
3185.29932		1
3185.54468		1
3185.72314		1
3185.74829		1
3185.807		1
3185.81372		1
3185.845		1
3185.91235		1
3186.02637		1
3186.0708		1
3186.25073		1
3186.38135		1
3186.467		1
3186.494		1
3186.58838		1
3186.62378		1
3186.78735		1
3186.80615		1
3186.94653		1
3186.9895		1
3187.1438		1
3187.17651		1
3187.33716		1
3187.453		1
3187.72974		1
3187.73242		1
3187.74487		1
3188.06177		1
3188.18335		1
3188.41064		1
3188.41553		1
3188.47974		1
3188.4978		1
3188.56836		1
3188.59277		1
3188.597		1
3188.729		1
3188.73755		1
3188.73779		1
3189.07886		1
3189.18872		1
3189.31421		1
3189.32983		1
3189.457		1
3189.61646		1
3189.6853		1
3189.775		1
3189.90381		1
3189.9624		1
3190.09473		1
3190.12866		1
3190.532		1
3190.57227		1
3190.588		1
3190.59888		1
3190.62183		1
3190.67725		1
3190.73169		1
3190.756		1
3190.806		1
3190.80884		1
3190.84131		1
3190.845		1
3190.936		1
3190.981		1
3191.01416		1
3191.029		1
3191.22461		1
3191.241		1
3191.28638		1
3191.32373		1
3191.4502		1
3191.464		1
3191.489		1
3191.533		1
3191.538		1
3191.564		1
3191.5896		1
3191.71362		1
3191.77417		1
3191.78467		1
3191.80957		1
3191.85449		1
3191.90625		1
3191.90918		1
3191.929		1
3192.02661		1
3192.06738		1
3192.08447		1
3192.24268		1
3192.29541		1
3192.298		1
3192.38184		1
3192.39844		1
3192.46924		1
3192.483		1
3192.75659		1
3192.78882		1
3192.81641		1
3192.84082		1
3192.84668		1
3193.19165		1
3193.28882		1
3193.321		1
3193.44141		1
3193.46484		1
3193.54272		1
3193.75073		1
3193.77979		1
3193.82227		1
3193.82422		1
3193.85938		1
3193.93018		1
3193.93164		1
3194.054		1
3194.05859		1
3194.14		1
3194.16333		1
3194.28149		1
3194.29028		1
3194.32666		1
3194.374		1
3194.40869		1
3194.428		1
3194.459		1
3194.51074		1
3194.516		1
3194.57		1
3194.621		1
3194.628		1
3194.65112		1
3194.71558		1
3194.76221		1
3194.831		1
3194.87744		1
3194.94116		1
3194.98853		1
3195.05566		1
3195.05933		1
3195.067		1
3195.14038		1
3195.18335		1
3195.206		1
3195.24048		1
3195.30981		1
3195.326		1
3195.399		1
3195.40137		1
3195.41724		1
3195.44824		1
3195.4624		1
3195.47925		1
3195.57275		1
3195.59668		1
3195.62427		1
3195.669		1
3195.82568		1
3195.89331		1
3196.14868		1
3196.26465		1
3196.38037		1
3196.39233		1
3196.41577		1
3196.44043		1
3196.6272		1
3196.66968		1
3196.68384		1
3196.69873		1
3196.78418		1
3196.835		1
3196.92065		1
3196.921		1
3196.9248		1
3196.94556		1
3197.10986		1
3197.15356		1
3197.18237		1
3197.22144		1
3197.4126		1
3197.4502		1
3197.49		1
3197.53687		1
3197.66919		1
3197.70557		1
3197.774		1
3197.79736		1
3197.95874		1
3197.99536		1
3198.096		1
3198.25415		1
3198.28467		1
3198.35327		1
3198.435		1
3198.447		1
3198.473		1
3198.5022		1
3198.53418		1
3198.56885		1
3198.59229		1
3198.628		1
3198.65234		1
3198.752		1
3198.8064		1
3198.8623		1
3198.88745		1
3198.94116		1
3199.11279		1
3199.246		1
3199.36		1
3199.50146		1
3199.52661		1
3199.60986		1
3199.691		1
3199.69287		1
3199.80542		1
3199.80933		1
3199.81348		1
3199.91675		1
3200.06665		1
3200.11377		1
3200.207		1
3200.25244		1
3200.3396		1
3200.35181		1
3200.38		1
3200.40161		1
3200.40845		1
3200.45239		1
3200.49243		1
3200.52661		1
3200.53979		1
3200.59375		1
3200.68237		1
3200.69		1
3200.708		1
3200.87378		1
3200.8855		1
3200.95679		1
3201.02124		1
3201.191		1
3201.37964		1
3201.423		1
3201.425		1
3201.46313		1
3201.48853		1
3201.50415		1
3201.52783		1
3201.649		1
3201.6687		1
3201.71533		1
3201.815		1
3201.85449		1
3201.945		1
3201.94971		1
3202.00073		1
3202.04736		1
3202.087		1
3202.31543		1
3202.343		1
3202.34448		1
3202.441		1
3202.4585		1
3202.46265		1
3202.52686		1
3202.54248		1
3202.54614		1
3202.56738		1
3202.57227		1
3202.75415		1
3202.77856		1
3202.795		1
3202.86157		1
3202.86719		1
3202.92554		1
3202.93286		1
3202.95752		1
3202.978		1
3202.99683		1
3203.012		1
3203.03467		1
3203.09082		1
3203.13574		1
3203.212		1
3203.22949		1
3203.25635		1
3203.26953		1
3203.33081		1
3203.36719		1
3203.396		1
3203.39648		1
3203.4043		1
3203.41333		1
3203.586		1
3203.60645		1
3203.63281		1
3203.65649		1
3203.65918		1
3203.66577		1
3203.696		1
3203.75024		1
3203.75171		1
3203.80762		1
3203.82764		1
3203.85156		1
3203.86157		1
3203.89844		1
3203.92969		1
3203.94531		1
3203.94653		1
3204.03052		1
3204.04077		1
3204.07959		1
3204.08032		1
3204.111		1
3204.1875		1
3204.194		1
3204.20923		1
3204.278		1
3204.29443		1
3204.31982		1
3204.36157		1
3204.36621		1
3204.49536		1
3204.51587		1
3204.5354		1
3204.557		1
3204.65967		1
3204.86157		1
3204.97339		1
3205.01514		1
3205.02734		1
3205.04736		1
3205.134		1
3205.136		1
3205.1665		1
3205.19		1
3205.21851		1
3205.3252		1
3205.42529		1
3205.43774		1
3205.447		1
3205.55884		1
3205.587		1
3205.6062		1
3205.611		1
3205.63159		1
3205.63745		1
3205.65771		1
3205.65942		1
3205.884		1
3205.91235		1
3205.92456		1
3205.93359		1
3206.03833		1
3206.10132		1
3206.15967		1
3206.38013		1
3206.41016		1
3206.5022		1
3206.57617		1
3206.60254		1
3206.60425		1
3206.729		1
3206.76074		1
3206.992		1
3207.0022		1
3207.05225		1
3207.17		1
3207.21973		1
3207.31934		1
3207.332		1
3207.37622		1
3207.42749		1
3207.50854		1
3207.55981		1
3207.61035		1
3207.61914		1
3207.64746		1
3207.81958		1
3207.878		1
3207.87964		1
3207.89014		1
3207.89648		1
3207.95313		1
3207.95337		1
3207.964		1
3207.992		1
3208.04785		1
3208.05615		1
3208.1167		1
3208.12329		1
3208.12524		1
3208.18457		1
3208.214		1
3208.23657		1
3208.2395		1
3208.31958		1
3208.35913		1
3208.37866		1
3208.38745		1
3208.396		1
3208.40527		1
3208.41626		1
3208.532		1
3208.59839		1
3208.77222		1
3208.774		1
3208.78638		1
3208.79272		1
3208.80371		1
3208.85522		1
3208.95117		1
3209.014		1
3209.03247		1
3209.04224		1
3209.05444		1
3209.08643		1
3209.14868		1
3209.16919		1
3209.22266		1
3209.28931		1
3209.29858		1
3209.34985		1
3209.36353		1
3209.37354		1
3209.37915		1
3209.403		1
3209.409		1
3209.49365		1
3209.652		1
3209.69849		1
3209.69873		1
3209.7146		1
3209.71558		1
3209.7373		1
3209.76685		1
3209.77026		1
3209.79858		1
3209.83		1
3209.917		1
3209.942		1
3210.02612		1
3210.143		1
3210.15869		1
3210.19385		1
3210.26636		1
3210.305		1
3210.31421		1
3210.32544		1
3210.44775		1
3210.5752		1
3210.63013		1
3210.73022		1
3210.74268		1
3210.8335		1
3210.86353		1
3210.90381		1
3211.03174		1
3211.038		1
3211.12866		1
3211.13037		1
3211.179		1
3211.25317		1
3211.26025		1
3211.317		1
3211.44043		1
3211.45313		1
3211.58667		1
3211.58716		1
3211.62817		1
3211.66064		1
3211.67725		1
3211.74072		1
3211.78467		1
3211.82617		1
3211.94214		1
3211.957		1
3212.031		1
3212.19238		1
3212.19238		1
3212.2085		1
3212.22632		1
3212.32544		1
3212.43066		1
3212.45923		1
3212.58813		1
3212.63013		1
3212.65015		1
3212.71069		1
3212.73047		1
3212.78076		1
3212.91357		1
3212.991		1
3213.105		1
3213.114		1
3213.205		1
3213.31274		1
3213.36646		1
3213.40063		1
3213.43213		1
3213.44		1
3213.4458		1
3213.53638		1
3213.63		1
3213.692		1
3213.692		1
3213.71973		1
3213.78979		1
3213.79321		1
3213.858		1
3213.86475		1
3214.07935		1
3214.16357		1
3214.16919		1
3214.17578		1
3214.18945		1
3214.19849		1
3214.203		1
3214.25171		1
3214.283		1
3214.34155		1
3214.36353		1
3214.40332		1
3214.53076		1
3214.60425		1
3214.621		1
3214.62134		1
3214.65137		1
3214.67114		1
3214.70679		1
3214.71		1
3214.74634		1
3214.79272		1
3214.81		1
3214.81567		1
3214.853		1
3214.85571		1
3214.99536		1
3215.019		1
3215.05127		1
3215.08984		1
3215.10767		1
3215.211		1
3215.27173		1
3215.27222		1
3215.27319		1
3215.355		1
3215.35669		1
3215.37866		1
3215.383		1
3215.4248		1
3215.43066		1
3215.4646		1
3215.495		1
3215.53		1
3215.595		1
3215.63818		1
3215.65527		1
3215.66479		1
3215.74829		1
3215.793		1
3215.824		1
3215.84961		1
3215.8916		1
3215.89722		1
3215.90649		1
3215.90674		1
3215.945		1
3215.94751		1
3216.02368		1
3216.04663		1
3216.073		1
3216.11035		1
3216.2207		1
3216.25562		1
3216.27417		1
3216.28247		1
3216.28931		1
3216.29541		1
3216.309		1
3216.35352		1
3216.39844		1
3216.68213		1
3216.705		1
3216.73071		1
3216.76		1
3216.846		1
3216.85474		1
3216.87134		1
3216.882		1
3216.9043		1
3216.93066		1
3216.94385		1
3217.06079		1
3217.1333		1
3217.189		1
3217.20923		1
3217.225		1
3217.22559		1
3217.30542		1
3217.42261		1
3217.47485		1
3217.672		1
3217.69946		1
3217.70728		1
3217.73486		1
3217.8042		1
3217.92163		1
3217.96143		1
3218.04932		1
3218.08081		1
3218.0813		1
3218.14746		1
3218.18066		1
3218.181		1
3218.368		1
3218.41431		1
3218.45825		1
3218.47217		1
3218.579		1
3218.587		1
3218.599		1
3218.675		1
3218.701		1
3218.70483		1
3218.74487		1
3218.76953		1
3218.8042		1
3218.86035		1
3218.87622		1
3218.88745		1
3218.90942		1
3218.9436		1
3219.17773		1
3219.23682		1
3219.26465		1
3219.276		1
3219.349		1
3219.3833		1
3219.454		1
3219.478		1
3219.52075		1
3219.56274		1
3219.5918		1
3219.693		1
3219.7937		1
3219.81641		1
3219.84375		1
3219.88452		1
3219.93652		1
3219.94141		1
3219.9563		1
3219.98877		1
3219.99561		1
3220.04028		1
3220.05762		1
3220.08618		1
3220.09888		1
3220.10425		1
3220.15576		1
3220.17236		1
3220.2605		1
3220.29272		1
3220.422		1
3220.43384		1
3220.47852		1
3220.505		1
3220.53833		1
3220.55566		1
3220.566		1
3220.611		1
3220.755		1
3220.75513		1
3220.78076		1
3220.804		1
3220.867		1
3220.88965		1
3220.93213		1
3220.99634		1
3221.04248		1
3221.06055		1
3221.08423		1
3221.09668		1
3221.1333		1
3221.2583		1
3221.32568		1
3221.35132		1
3221.35229		1
3221.43677		1
3221.47681		1
3221.54541		1
3221.56177		1
3221.638		1
3221.64966		1
3221.821		1
3222.05127		1
3222.06372		1
3222.08252		1
3222.171		1
3222.212		1
3222.249		1
3222.28613		1
3222.29224		1
3222.30322		1
3222.54224		1
3222.55322		1
3222.60742		1
3222.66357		1
3222.67236		1
3222.699		1
3222.73169		1
3222.7373		1
3222.7478		1
3222.7644		1
3222.78345		1
3222.85474		1
3222.8562		1
3222.90063		1
3222.92822		1
3222.96167		1
3222.97388		1
3222.99731		1
3223.046		1
3223.105		1
3223.10986		1
3223.1106		1
3223.16284		1
3223.16333		1
3223.18555		1
3223.19849		1
3223.26147		1
3223.366		1
3223.60327		1
3223.614		1
3223.62524		1
3223.74072		1
3223.80151		1
3223.87354		1
3223.87817		1
3223.92		1
3223.933		1
3224.03931		1
3224.04077		1
3224.068		1
3224.07178		1
3224.1145		1
3224.11914		1
3224.13184		1
3224.18164		1
3224.21826		1
3224.22778		1
3224.31323		1
3224.3584		1
3224.40161		1
3224.41113		1
3224.49536		1
3224.50977		1
3224.51978		1
3224.5686		1
3224.6687		1
3224.702		1
3224.751		1
3224.791		1
3224.8064		1
3224.8584		1
3224.89		1
3224.97217		1
3224.97241		1
3225.01563		1
3225.086		1
3225.094		1
3225.15845		1
3225.29053		1
3225.38062		1
3225.4668		1
3225.59717		1
3225.642		1
3225.65186		1
3225.65454		1
3225.75635		1
3225.841		1
3225.85132		1
3225.85547		1
3226.041		1
3226.08618		1
3226.176		1
3226.23169		1
3226.267		1
3226.27148		1
3226.30737		1
3226.321		1
3226.376		1
3226.471		1
3226.491		1
3226.52686		1
3226.555		1
3226.56934		1
3226.6084		1
3226.63037		1
3226.63135		1
3226.715		1
3226.73169		1
3226.76074		1
3226.77246		1
3226.777		1
3226.819		1
3226.97021		1
3226.97217		1
3226.99756		1
3227.02		1
3227.02881		1
3227.04443		1
3227.04956		1
3227.09448		1
3227.09644		1
3227.1228		1
3227.15771		1
3227.16821		1
3227.17065		1
3227.26		1
3227.29858		1
3227.313		1
3227.34		1
3227.376		1
3227.40918		1
3227.42749		1
3227.44019		1
3227.447		1
3227.5166		1
3227.55371		1
3227.591		1
3227.641		1
3227.67358		1
3227.69971		1
3227.71069		1
3227.72241		1
3227.84839		1
3227.85815		1
3227.93433		1
3227.94653		1
3228.09766		1
3228.1		1
3228.10059		1
3228.10669		1
3228.17822		1
3228.25513		1
3228.26343		1
3228.29517		1
3228.31055		1
3228.469		1
3228.473		1
3228.543		1
3228.54517		1
3228.57568		1
3228.61		1
3228.62817		1
3228.63232		1
3228.678		1
3228.78345		1
3228.85815		1
3228.86328		1
3228.88135		1
3228.88843		1
3228.95068		1
3229.00513		1
3229.04321		1
3229.106		1
3229.14258		1
3229.20581		1
3229.23828		1
3229.24414		1
3229.326		1
3229.33325		1
3229.38379		1
3229.386		1
3229.39575		1
3229.43726		1
3229.4646		1
3229.48047		1
3229.53564		1
3229.54028		1
3229.54517		1
3229.59619		1
3229.62256		1
3229.71338		1
3229.71924		1
3229.80249		1
3229.806		1
3229.881		1
3229.91357		1
3229.94922		1
3229.95947		1
3229.96143		1
3229.97485		1
3229.97583		1
3229.984		1
3229.99365		1
3230.09058		1
3230.102		1
3230.13843		1
3230.14233		1
3230.1582		1
3230.17529		1
3230.19727		1
3230.19922		1
3230.20239		1
3230.333		1
3230.412		1
3230.41357		1
3230.432		1
3230.44214		1
3230.44629		1
3230.486		1
3230.4873		1
3230.50269		1
3230.50635		1
3230.54175		1
3230.54419		1
3230.54419		1
3230.57935		1
3230.604		1
3230.644		1
3230.67676		1
3230.68848		1
3230.78125		1
3230.87256		1
3230.92114		1
3230.924		1
3230.93335		1
3231.04175		1
3231.06079		1
3231.07471		1
3231.12354		1
3231.147		1
3231.16626		1
3231.171		1
3231.198		1
3231.28662		1
3231.30176		1
3231.30859		1
3231.317		1
3231.35742		1
3231.384		1
3231.42773		1
3231.43		1
3231.44946		1
3231.46436		1
3231.56		1
3231.57715		1
3231.57764		1
3231.66772		1
3231.68579		1
3231.68628		1
3231.71631		1
3231.7644		1
3231.76563		1
3231.79126		1
3231.80518		1
3231.89453		1
3231.98315		1
3232.00854		1
3232.054		1
3232.05664		1
3232.05835		1
3232.085		1
3232.12378		1
3232.19336		1
3232.21753		1
3232.222		1
3232.25879		1
3232.28052		1
3232.30542		1
3232.31152		1
3232.32349		1
3232.35254		1
3232.4978		1
3232.52466		1
3232.526		1
3232.53516		1
3232.55762		1
3232.60718		1
3232.60986		1
3232.715		1
3232.78149		1
3232.8125		1
3232.835		1
3232.836		1
3232.853		1
3233.00024		1
3233.04419		1
3233.131		1
3233.204		1
3233.238		1
3233.26733		1
3233.268		1
3233.3374		1
3233.34424		1
3233.36182		1
3233.3833		1
3233.392		1
3233.39746		1
3233.4646		1
3233.47974		1
3233.65015		1
3233.65771		1
3233.65845		1
3233.6665		1
3233.68359		1
3233.69141		1
3233.72852		1
3233.80029		1
3233.80054		1
3233.90332		1
3233.92188		1
3234.00342		1
3234.035		1
3234.1123		1
3234.114		1
3234.11523		1
3234.12231		1
3234.13647		1
3234.14		1
3234.21924		1
3234.22217		1
3234.224		1
3234.22534		1
3234.31738		1
3234.33032		1
3234.336		1
3234.33838		1
3234.36523		1
3234.36572		1
3234.39526		1
3234.40015		1
3234.40112		1
3234.41284		1
3234.43726		1
3234.43774		1
3234.56885		1
3234.57837		1
3234.58521		1
3234.58813		1
3234.59326		1
3234.69458		1
3234.82349		1
3234.83423		1
3234.89746		1
3234.93115		1
3234.9314		1
3235.08618		1
3235.1814		1
3235.32959		1
3235.3728		1
3235.38916		1
3235.4104		1
3235.46265		1
3235.55664		1
3235.598		1
3235.60425		1
3235.62842		1
3235.64966		1
3235.67188		1
3235.72778		1
3235.75317		1
3235.786		1
3235.80078		1
3235.83032		1
3235.86938		1
3235.90454		1
3235.92651		1
3235.993		1
3236.01343		1
3236.0354		1
3236.047		1
3236.05054		1
3236.06445		1
3236.075		1
3236.10669		1
3236.15454		1
3236.15674		1
3236.1853		1
3236.21118		1
3236.213		1
3236.273		1
3236.31738		1
3236.32251		1
3236.32959		1
3236.34229		1
3236.36572		1
3236.37134		1
3236.37915		1
3236.397		1
3236.419		1
3236.46313		1
3236.47534		1
3236.49146		1
3236.56519		1
3236.594		1
3236.62671		1
3236.66455		1
3236.714		1
3236.72314		1
3236.79224		1
3236.829		1
3236.90723		1
3236.94653		1
3236.951		1
3236.95239		1
3236.97046		1
3237.0686		1
3237.07422		1
3237.13159		1
3237.1936		1
3237.22925		1
3237.25537		1
3237.26563		1
3237.2666		1
3237.31519		1
3237.329		1
3237.37524		1
3237.389		1
3237.39868		1
3237.43115		1
3237.43384		1
[truncated: 14,510 more rows]
