# Supplementary material for: A droplet digital PCR (ddPCR) assay to detect Helicoverpa armigera (Lepidoptera: Noctuidae) in bulk trap samples
Source: PLoS One. 2017 May 31;12(5):e0178704. doi: 10.1371/journal.pone.0178704 (PMC5451079; doi:10.1371/journal.pone.0178704)
Supplement: S5 Table — (ZIP) [file pone.0178704.s005.zip › 99 H zea 1.csv]

Ch1 Amplitude	Ch2 Amplitude	Cluster
1433.17944		1
3260.70264		1
3780.47217		1
3786.17065		1
3797.68		1
3825.29688		1
3843.5896		1
3861.16919		1
3862.71753		1
3870.654		1
3887.34985		1
3888.783		1
3896.08569		1
3907.76758		1
3908.388		1
3912.80957		1
3914.24976		1
3919.21216		1
3926.36743		1
3927.715		1
3931.91675		1
3934.27637		1
3934.51147		1
3935.83984		1
3938.026		1
3942.07568		1
3942.91968		1
3945.15869		1
3947.81885		1
3948.19067		1
3948.74048		1
3950.308		1
3951.14453		1
3952.17285		1
3954.24268		1
3955.44946		1
3958.902		1
3964.93677		1
3965.30859		1
3965.40576		1
3968.30859		1
3969.80273		1
3976.38354		1
3979.28076		1
3980.174		1
3980.34888		1
3981.83643		1
3981.90845		1
3981.92529		1
3982.85938		1
3984.05322		1
3984.31934		1
3984.41		1
3989.60254		1
3989.807		1
3990.35254		1
3991.64038		1
3991.9248		1
3993.42188		1
3994.67676		1
3995.40283		1
3995.67529		1
3996.49316		1
3996.594		1
3996.67847		1
3997.06152		1
3997.291		1
3997.29321		1
3998.42749		1
3999.31055		1
4000.23755		1
4003.29565		1
4003.924		1
4004.39331		1
4004.9292		1
4005.18555		1
4005.57153		1
4005.76733		1
4008.33887		1
4008.948		1
4009.5376		1
4009.64624		1
4010.491		1
4010.6687		1
4013.67432		1
4013.78149		1
4015.375		1
4015.54028		1
4016.06152		1
4016.22388		1
4016.28467		1
4018.395		1
4019.38135		1
4019.50977		1
4019.76953		1
4020.61743		1
4020.66626		1
4021.36328		1
4021.433		1
4022.1123		1
4022.43384		1
4023.34741		1
4023.62		1
4023.82178		1
4024.42847		1
4024.541		1
4025.608		1
4026.14478		1
4026.23315		1
4026.65649		1
4028.623		1
4029.0022		1
4029.81836		1
4029.97046		1
4031.2915		1
4031.368		1
4031.45166		1
4031.81		1
4031.84937		1
4031.85278		1
4031.89624		1
4031.99731		1
4032.60913		1
4032.95654		1
4033.34839		1
4033.521		1
4033.53052		1
4033.68945		1
4033.82178		1
4034.12646		1
4034.328		1
4034.387		1
4036.2937		1
4036.65039		1
4036.669		1
4036.94678		1
4038.096		1
4038.17285		1
4038.341		1
4038.40845		1
4038.97021		1
4039.53613		1
4039.781		1
4041.67432		1
4042.98145		1
4043.02124		1
4043.35083		1
4044.03223		1
4044.19775		1
4044.2334		1
4044.328		1
4044.46313		1
4045.31616		1
4045.47656		1
4045.63477		1
4047.36353		1
4047.54761		1
4047.70459		1
4048.51416		1
4048.629		1
4048.71558		1
4048.90845		1
4048.97632		1
4049.07764		1
4049.443		1
4049.65552		1
4051.66064		1
4054.08862		1
4054.34766		1
4054.398		1
4055.01831		1
4055.196		1
4055.35352		1
4055.52344		1
4055.58862		1
4055.743		1
4055.83081		1
4056.21118		1
4057.766		1
4057.97754		1
4058.04		1
4058.466		1
4058.59814		1
4058.8418		1
4059.15942		1
4059.58643		1
4059.66113		1
4059.80371		1
4060.42		1
4060.82544		1
4060.8584		1
4061.09155		1
4061.32813		1
4061.5		1
4061.50146		1
4061.71924		1
4061.73071		1
4061.85474		1
4062.1626		1
4062.44385		1
4063.70654		1
4063.73779		1
4063.746		1
4064.08545		1
4064.49463		1
4065.07544		1
4065.34229		1
4065.57031		1
4065.60327		1
4065.62427		1
4065.83252		1
4065.84619		1
4068.65942		1
4068.983		1
4069.15845		1
4069.2605		1
4069.64575		1
4069.68823		1
4069.75659		1
4069.84473		1
4069.89526		1
4069.958		1
4069.97681		1
4070.03564		1
4070.942		1
4070.98462		1
4071.01123		1
4071.10742		1
4071.36572		1
4071.45825		1
4071.72266		1
4071.7937		1
4071.86279		1
4071.97363		1
4072.5437		1
4072.732		1
4072.89551		1
4073.23315		1
4073.4292		1
4073.508		1
4073.89648		1
4074.04028		1
4074.19971		1
4074.47339		1
4075.19287		1
4075.56177		1
4076.17383		1
4076.83081		1
4077.11523		1
4077.3252		1
4077.36035		1
4077.937		1
4078.17139		1
4078.37329		1
4078.85254		1
4079.216		1
4079.328		1
4079.383		1
4079.42017		1
4079.46338		1
4079.638		1
4079.75317		1
4079.85986		1
4079.92163		1
4080.15625		1
4080.39526		1
4081.20728		1
4081.61914		1
4081.707		1
4082.13965		1
4082.37817		1
4082.38623		1
4082.40918		1
4082.50415		1
4082.51074		1
4083.401		1
4083.685		1
4083.94751		1
4085.35034		1
4085.61426		1
4085.65137		1
4085.70874		1
4086.05		1
4086.101		1
4086.69971		1
4087.04419		1
4087.11938		1
4087.339		1
4087.51147		1
4087.75244		1
4087.90552		1
4088.42749		1
4088.42871		1
4088.45776		1
4088.5105		1
4088.529		1
4088.82275		1
4089.13452		1
4089.34619		1
4089.36255		1
4089.44336		1
4089.87866		1
4089.93042		1
4090.296		1
4090.70239		1
4090.72974		1
4090.73169		1
4090.839		1
4090.8855		1
4090.992		1
4091.01685		1
4091.01953		1
4091.138		1
4091.15771		1
4091.19727		1
4091.20459		1
4091.269		1
4091.27319		1
4091.551		1
4091.65381		1
4091.98633		1
4092.25073		1
4092.275		1
4092.53613		1
4092.54834		1
4092.82544		1
4093.05176		1
4093.08569		1
4093.523		1
4093.56763		1
4093.61084		1
4093.8374		1
4094.13916		1
4094.27441		1
4094.93848		1
4095.17163		1
4095.356		1
4095.38184		1
4095.4873		1
4095.66		1
4095.70874		1
4095.90527		1
4096.09863		1
4096.493		1
4096.88965		1
4097.085		1
4097.15771		1
4097.282		1
4097.34033		1
4097.539		1
4097.694		1
4098.366		1
4099.1665		1
4099.252		1
4099.493		1
4099.641		1
4099.777		1
4099.877		1
4100.27		1
4100.281		1
4100.342		1
4100.56543		1
4100.60059		1
4100.83154		1
4100.974		1
4101.072		1
4101.07861		1
4101.1626		1
4101.472		1
4101.57129		1
4101.73145		1
4102.509		1
4103.001		1
4103.12842		1
4103.245		1
4103.58936		1
4103.79346		1
4103.92969		1
4104.108		1
4104.371		1
4104.42432		1
4104.49072		1
4104.53369		1
4104.544		1
4104.648		1
4104.73828		1
4104.872		1
4104.988		1
4105.059		1
4105.16455		1
4105.19629		1
4105.44971		1
4105.477		1
4105.693		1
4106.34		1
4106.39258		1
4106.623		1
4106.807		1
4106.83838		1
4106.866		1
4107.089		1
4107.12256		1
4107.891		1
4108.51		1
4108.565		1
4108.68066		1
4109.17969		1
4109.225		1
4109.40771		1
4109.419		1
4109.58		1
4109.698		1
4109.82764		1
4109.92627		1
4110.054		1
4110.13428		1
4110.34863		1
4110.58545		1
4110.8916		1
4111.056		1
4111.11768		1
4111.118		1
4111.14355		1
4111.171		1
4111.199		1
4111.239		1
4111.36426		1
4111.523		1
4111.557		1
4111.56445		1
4112.079		1
4112.179		1
4112.197		1
4112.23975		1
4112.376		1
4112.51025		1
4112.5625		1
4112.75049		1
4112.946		1
4113.119		1
4113.157		1
4113.38525		1
4113.56641		1
4113.72852		1
4113.9707		1
4114.003		1
4114.25244		1
4114.36426		1
4114.48		1
4114.713		1
4114.73		1
4114.97266		1
4115.03662		1
4115.16064		1
4115.16748		1
4115.19971		1
4115.28564		1
4115.599		1
4115.69043		1
4115.693		1
4115.973		1
4116.192		1
4116.23145		1
4116.268		1
4116.56836		1
4116.70264		1
4116.9873		1
4117.124		1
4117.241		1
4117.551		1
4117.591		1
4117.66064		1
4117.749		1
4117.766		1
4117.82959		1
4117.872		1
4118.00928		1
4118.024		1
4118.15674		1
4118.362		1
4118.37451		1
4118.39941		1
4118.46826		1
4118.676		1
4118.777		1
4118.875		1
4118.90234		1
4118.95166		1
4119.01367		1
4119.11426		1
4119.155		1
4119.22363		1
4119.288		1
4119.515		1
4119.5625		1
4119.621		1
4119.7876		1
4120.008		1
4120.035		1
4120.10059		1
4120.283		1
4120.33252		1
4120.38428		1
4120.552		1
4120.62158		1
4120.64258		1
4120.741		1
4120.81055		1
4120.84229		1
4121.0083		1
4121.227		1
4121.2417		1
4121.35254		1
4121.43555		1
4121.53027		1
4121.57666		1
4121.86865		1
4122.106		1
4122.304		1
4122.417		1
4122.536		1
4122.60547		1
4122.62061		1
4122.63965		1
4122.744		1
4122.799		1
4123.24658		1
4123.274		1
4123.394		1
4123.78174		1
4123.84961		1
4123.854		1
4123.885		1
4123.95068		1
4124.034		1
4124.23		1
4124.295		1
4124.40137		1
4124.52148		1
4124.581		1
4124.63037		1
4124.807		1
4125.07373		1
4125.19043		1
4125.26367		1
4125.336		1
4125.45		1
4125.72754		1
4125.812		1
4126.12646		1
4126.33545		1
4126.501		1
4126.811		1
4126.96045		1
4127.4834		1
4127.70459		1
4127.77148		1
4127.80566		1
4127.82227		1
4127.87744		1
4128.011		1
4128.1123		1
4128.2207		1
4128.421		1
4128.42969		1
4128.528		1
4128.561		1
4128.57666		1
4128.62646		1
4128.71631		1
4128.735		1
4128.811		1
4128.924		1
4129.2915		1
4129.67969		1
4129.75635		1
4129.899		1
4129.96436		1
4130.143		1
4130.44873		1
4130.567		1
4130.7417		1
4130.76074		1
4130.762		1
4131.136		1
4131.289		1
4131.487		1
4131.614		1
4131.63965		1
4131.692		1
4131.7666		1
4131.951		1
4131.951		1
4132.236		1
4132.311		1
4132.47559		1
4132.734		1
4133.16455		1
4133.21875		1
4133.219		1
4133.24854		1
4133.31055		1
4133.409		1
4133.42969		1
4133.45		1
4133.514		1
4133.56836		1
4133.67871		1
4134.07764		1
4134.136		1
4134.19043		1
4134.248		1
4134.295		1
4134.32666		1
4134.50537		1
4134.54932		1
4134.695		1
4134.721		1
4134.80566		1
4134.82959		1
4134.989		1
4135.009		1
4135.03174		1
4135.048		1
4135.10938		1
4135.17627		1
4135.188		1
4135.204		1
4135.359		1
4135.54053		1
4135.56641		1
4135.59		1
4135.613		1
4135.649		1
4135.76855		1
4135.80371		1
4136.051		1
4136.053		1
4136.06445		1
4136.387		1
4136.537		1
4136.626		1
4136.688		1
4136.763		1
4136.78174		1
4136.783		1
4136.864		1
4136.961		1
4137.24561		1
4137.315		1
4137.397		1
4137.529		1
4137.70557		1
4137.83545		1
4137.95654		1
4137.973		1
4138.02441		1
4138.05127		1
4138.155		1
4138.166		1
4138.17773		1
4138.24561		1
4138.26025		1
4138.44873		1
4138.454		1
4138.60742		1
4138.677		1
4138.719		1
4139.071		1
4139.102		1
4139.107		1
4139.18457		1
4139.22754		1
4139.4873		1
4139.4917		1
4139.583		1
4139.834		1
4139.847		1
4139.898		1
4139.95264		1
4140.178		1
4140.222		1
4140.247		1
4140.257		1
4140.29541		1
4140.362		1
4140.444		1
4140.46729		1
4140.52		1
4140.533		1
4140.82		1
4140.88		1
4141.357		1
4141.366		1
4141.55566		1
4141.56		1
4141.593		1
4141.651		1
4141.693		1
4141.726		1
4141.775		1
4141.84033		1
4141.861		1
4141.91455		1
4141.993		1
4142.00342		1
4142.105		1
4142.359		1
4142.56055		1
4142.597		1
4142.59766		1
4142.68457		1
4142.92529		1
4142.98145		1
4143.364		1
4143.375		1
4143.47852		1
4143.898		1
4144.394		1
4144.4375		1
4144.468		1
4144.535		1
4144.5874		1
4144.627		1
4144.65332		1
4144.712		1
4144.738		1
4144.803		1
4144.804		1
4144.952		1
4144.965		1
4145.05225		1
4145.17139		1
4145.236		1
4145.442		1
4145.493		1
4145.522		1
4145.53857		1
4145.85		1
4145.90527		1
4145.907		1
4146.019		1
4146.16064		1
4146.263		1
4146.323		1
4146.327		1
4146.6167		1
4146.626		1
4146.908		1
4146.95459		1
4147.12646		1
4147.14258		1
4147.357		1
4147.42334		1
4147.44971		1
4147.50342		1
4147.51465		1
4147.663		1
4147.75244		1
4147.75439		1
4147.788		1
4147.98438		1
4148.16455		1
4148.193		1
4148.499		1
4148.721		1
4148.7627		1
4149.06641		1
4149.067		1
4149.157		1
4149.27246		1
4149.27441		1
4149.38037		1
4149.423		1
4149.5625		1
4149.578		1
4149.63672		1
4149.658		1
4149.71533		1
4149.75244		1
4149.82275		1
4149.829		1
4150.16162		1
4150.508		1
4150.52637		1
4150.534		1
4150.651		1
4150.65137		1
4150.81836		1
4150.995		1
4151.055		1
4151.103		1
4151.21436		1
4151.275		1
4151.312		1
4151.65		1
4151.692		1
4151.756		1
4151.774		1
4151.834		1
4151.845		1
4151.911		1
4152.463		1
4152.515		1
4152.521		1
4152.534		1
4152.614		1
4152.82568		1
4152.82764		1
4152.89648		1
4153.008		1
4153.112		1
4153.199		1
4153.38525		1
4153.401		1
4153.49951		1
4153.532		1
4153.674		1
4153.708		1
4153.825		1
4153.90674		1
4153.91357		1
4154.11572		1
4154.255		1
4154.39063		1
4154.77344		1
4154.84961		1
4154.87256		1
4154.937		1
4155.088		1
4155.10742		1
4155.15234		1
4155.25244		1
4155.27637		1
4155.30566		1
4155.38		1
4155.40527		1
4155.41943		1
4155.628		1
4155.93164		1
4155.99854		1
4156.27539		1
4156.30762		1
4156.332		1
4156.402		1
4156.543		1
4156.67871		1
4156.74463		1
4156.775		1
4156.807		1
4156.82861		1
4156.86035		1
4156.92627		1
4157.01		1
4157.23438		1
4157.27832		1
4157.627		1
4157.66357		1
4157.762		1
4157.93359		1
4157.95		1
4158.02148		1
4158.058		1
4158.11035		1
4158.1543		1
4158.20654		1
4158.33936		1
4158.43945		1
4158.543		1
4158.55469		1
4158.696		1
4158.69873		1
4158.76025		1
4158.812		1
4159.028		1
4159.077		1
4159.08545		1
4159.15527		1
4159.213		1
4159.381		1
4159.4585		1
4159.465		1
4159.46631		1
4159.48047		1
4159.635		1
4159.76172		1
4160.028		1
4160.062		1
4160.252		1
4160.529		1
4160.5376		1
4160.66064		1
4160.7876		1
4160.80957		1
4161.009		1
4161.051		1
4161.122		1
4161.20166		1
4161.24463		1
4161.25342		1
4161.2666		1
4161.471		1
4161.56641		1
4161.63135		1
4161.654		1
4161.65869		1
4161.732		1
4161.928		1
4161.98047		1
4162.02441		1
4162.04639		1
4162.04932		1
4162.09229		1
4162.39453		1
4162.499		1
4162.504		1
4162.58838		1
4162.638		1
4162.652		1
4162.70459		1
4162.83447		1
4162.83838		1
4162.892		1
4162.911		1
4162.93555		1
4162.97949		1
4163.003		1
4163.076		1
4163.16748		1
4163.259		1
4163.521		1
4163.66553		1
4163.75928		1
4163.91064		1
4164.174		1
4164.17871		1
4164.542		1
4164.588		1
4164.766		1
4164.815		1
4164.82764		1
4164.88525		1
4164.94629		1
4165.01855		1
4165.041		1
4165.176		1
4165.18		1
4165.30371		1
4165.47559		1
4165.5166		1
4165.605		1
4165.74951		1
4165.777		1
4165.886		1
4166.122		1
4166.22656		1
4166.22852		1
4166.2627		1
4166.30664		1
4166.39453		1
4166.434		1
4166.47754		1
4166.647		1
4166.651		1
4166.686		1
4166.7207		1
4166.73926		1
4166.75049		1
4166.928		1
4166.93359		1
4167.10938		1
4167.19336		1
4167.20166		1
4167.213		1
4167.23926		1
4167.281		1
4167.4707		1
4167.48145		1
4167.617		1
4167.6543		1
4167.803		1
4167.844		1
4167.9126		1
4167.969		1
4168.07275		1
4168.144		1
4168.17236		1
4168.577		1
4168.60938		1
4168.685		1
4168.7583		1
4168.943		1
4169.1123		1
4169.134		1
4169.21		1
4169.367		1
4169.38		1
4169.43555		1
4169.541		1
4169.58838		1
4169.837		1
4169.96045		1
4170.012		1
4170.088		1
4170.28271		1
4170.402		1
4170.41064		1
4170.59229		1
4170.594		1
4170.66064		1
4170.669		1
4170.758		1
4170.96338		1
4171.148		1
4171.526		1
4171.85156		1
4171.874		1
4172.10254		1
4172.18652		1
4172.226		1
4172.3		1
4172.54443		1
4172.63		1
4172.681		1
4172.68359		1
4172.826		1
4172.836		1
4172.91162		1
4172.964		1
4173.0376		1
4173.05762		1
4173.31738		1
4173.34326		1
4173.365		1
4173.371		1
4173.46875		1
4173.50928		1
4173.57764		1
4173.61		1
4173.67139		1
4173.78027		1
4173.78125		1
4173.823		1
4173.938		1
4173.959		1
4174.0166		1
4174.23975		1
4174.26367		1
4174.283		1
4174.32568		1
4174.327		1
4174.38428		1
4174.74756		1
4174.826		1
4174.84		1
4174.90527		1
4174.911		1
4174.92725		1
4174.948		1
4175.413		1
4175.45557		1
4175.62		1
4175.6543		1
4175.74365		1
4175.786		1
4176.12744		1
4176.177		1
4176.24463		1
4176.40771		1
4176.43555		1
4176.488		1
4176.613		1
4176.67871		1
4176.68359		1
4176.75439		1
4176.84863		1
4176.864		1
4176.90527		1
4176.94238		1
4176.964		1
4177.00342		1
4177.01367		1
4177.04346		1
4177.062		1
4177.07471		1
4177.10547		1
4177.283		1
4177.442		1
4177.454		1
4177.51563		1
4177.59131		1
4177.62		1
4177.62939		1
4177.678		1
4177.9165		1
4177.987		1
4178.02246		1
4178.038		1
4178.19434		1
4178.226		1
4178.349		1
4178.361		1
4178.43652		1
4178.608		1
4178.626		1
4178.96973		1
4179.12646		1
4179.297		1
4179.35547		1
4179.446		1
4179.471		1
4179.50049		1
4179.5376		1
4179.61572		1
4179.66846		1
4179.791		1
4179.791		1
4179.81543		1
4179.839		1
4179.95947		1
4179.96		1
4179.985		1
4180.152		1
4180.60156		1
4180.703		1
4180.75342		1
4180.84131		1
4180.959		1
4180.97656		1
4181.022		1
4181.055		1
4181.11475		1
4181.16748		1
4181.197		1
4181.27637		1
4181.388		1
4181.399		1
4181.428		1
4181.44		1
4181.60254		1
4181.626		1
4181.627		1
4181.634		1
4181.69238		1
4181.70361		1
4181.74268		1
4181.815		1
4182.06641		1
4182.222		1
4182.373		1
4182.39258		1
4182.465		1
4182.51758		1
4182.52		1
4182.55225		1
4182.615		1
4182.633		1
4182.76758		1
4182.91846		1
4182.9585		1
4182.96729		1
4183.08838		1
4183.096		1
4183.14746		1
4183.151		1
4183.18652		1
4183.31152		1
4183.345		1
4183.4585		1
4183.513		1
4183.652		1
4183.71338		1
4183.74		1
4183.89258		1
4183.914		1
4183.95		1
4183.98145		1
4184.06543		1
4184.06641		1
4184.15332		1
4184.17432		1
4184.291		1
4184.308		1
4184.42334		1
4184.48242		1
4184.602		1
4184.63867		1
4184.8374		1
4184.847		1
4184.92139		1
4184.98633		1
4185.13672		1
4185.18848		1
4185.2876		1
4185.30225		1
4185.38428		1
4185.54932		1
4185.60059		1
4185.65234		1
4185.716		1
4185.75049		1
4185.85938		1
4185.9043		1
4185.97266		1
4185.98438		1
4186.03027		1
4186.13525		1
4186.21533		1
4186.285		1
4186.317		1
4186.46875		1
4186.766		1
4186.781		1
4186.816		1
4186.848		1
4186.94336		1
4186.96973		1
4187.00244		1
4187.004		1
4187.00928		1
4187.059		1
4187.08057		1
4187.08936		1
4187.093		1
4187.173		1
4187.247		1
4187.517		1
4187.56		1
4187.65		1
4187.706		1
4187.70654		1
4187.823		1
4187.83447		1
4187.879		1
4188.03955		1
4188.053		1
4188.25244		1
4188.339		1
4188.356		1
4188.463		1
4188.471		1
4188.502		1
4188.53662		1
4188.72949		1
4188.76025		1
4188.942		1
4188.944		1
4188.947		1
4189.004		1
4189.083		1
4189.235		1
4189.291		1
4189.34961		1
4189.59473		1
4189.66		1
4189.74854		1
4189.755		1
4189.857		1
4189.8833		1
4190.137		1
4190.17236		1
4190.37		1
4190.42041		1
4190.44629		1
4190.453		1
4190.46875		1
4190.47		1
4190.49268		1
4190.90234		1
4190.906		1
4190.98438		1
4191.0874		1
4191.13574		1
4191.17236		1
4191.329		1
4191.38867		1
4191.4165		1
4191.547		1
4191.566		1
4191.5835		1
4191.659		1
4191.79346		1
4191.795		1
4191.852		1
4191.88135		1
4191.90332		1
4192.06055		1
4192.18262		1
4192.193		1
4192.21973		1
4192.44873		1
4192.54053		1
4192.541		1
4192.54932		1
4192.563		1
4192.81543		1
4192.82227		1
4192.99561		1
4193.111		1
4193.12842		1
4193.2627		1
4193.27		1
4193.28857		1
4193.304		1
4193.31		1
4193.3125		1
4193.39453		1
4193.537		1
4193.55957		1
4193.62549		1
4193.63135		1
4193.64258		1
4193.66553		1
4193.748		1
4193.90527		1
4193.90625		1
4193.912		1
4193.923		1
4193.9834		1
4194.041		1
4194.07373		1
4194.18945		1
4194.20654		1
4194.23975		1
4194.251		1
4194.38965		1
4194.419		1
4194.435		1
4194.599		1
4194.644		1
4194.684		1
4194.70557		1
4194.806		1
4194.83252		1
4194.93		1
4195.13525		1
4195.169		1
4195.25049		1
4195.27		1
4195.306		1
4195.35938		1
4195.363		1
4195.46338		1
4195.495		1
4195.538		1
4195.579		1
4195.737		1
4195.795		1
4195.867		1
4195.88574		1
4195.995		1
4196.08545		1
4196.19238		1
4196.242		1
4196.43457		1
4196.44043		1
4196.453		1
4196.48047		1
4196.568		1
4196.578		1
4196.58447		1
4196.62744		1
4196.661		1
4196.706		1
4196.72754		1
4196.806		1
4196.84		1
4196.89258		1
4196.94873		1
4196.96436		1
4197.16162		1
4197.22461		1
4197.393		1
4197.473		1
4197.49463		1
4197.51025		1
4197.514		1
4197.585		1
4197.647		1
4197.661		1
4197.706		1
4197.75439		1
4197.82373		1
4197.86426		1
4197.908		1
4197.97656		1
4197.988		1
4198.195		1
4198.315		1
4198.43359		1
4198.434		1
4198.434		1
4198.51074		1
4198.53662		1
4198.61865		1
4198.62		1
4198.66846		1
4198.72		1
4198.72754		1
4198.745		1
4198.79248		1
4198.93066		1
4199.03955		1
4199.085		1
4199.1333		1
4199.15039		1
4199.16162		1
4199.17		1
4199.219		1
4199.28857		1
4199.331		1
4199.50635		1
4199.50928		1
4199.57959		1
4199.586		1
4199.617		1
4199.707		1
4199.81543		1
4199.856		1
4199.9707		1
4200.10645		1
4200.115		1
4200.144		1
4200.157		1
4200.34863		1
4200.361		1
4200.39		1
4200.58154		1
4200.7124		1
4200.716		1
4200.71729		1
4200.753		1
4200.76563		1
4200.824		1
4200.88525		1
4200.913		1
4200.928		1
4200.945		1
4200.98535		1
4201.01465		1
4201.036		1
4201.05273		1
4201.07275		1
4201.24		1
4201.374		1
4201.391		1
4201.39941		1
4201.414		1
4201.424		1
4201.527		1
4201.58057		1
4201.648		1
4201.74463		1
4201.92773		1
4201.93262		1
4202.01		1
4202.1377		1
4202.171		1
4202.18652		1
4202.21436		1
4202.21631		1
4202.25		1
4202.29053		1
4202.316		1
4202.334		1
4202.54834		1
4202.668		1
4202.724		1
4202.731		1
4202.911		1
4203.11133		1
4203.141		1
4203.2		1
4203.31152		1
4203.327		1
4203.506		1
4203.53662		1
4203.685		1
4203.759		1
4203.765		1
4203.77148		1
4203.93164		1
4204.03662		1
4204.14063		1
4204.145		1
4204.192		1
4204.301		1
4204.312		1
4204.49072		1
4204.53955		1
4204.654		1
4204.68359		1
4204.693		1
4204.76172		1
4204.829		1
4204.92725		1
4204.965		1
4205.02441		1
4205.129		1
4205.16748		1
4205.17529		1
4205.28369		1
4205.315		1
4205.414		1
4205.512		1
4205.53857		1
4205.73535		1
4205.752		1
4205.903		1
4205.956		1
4205.97266		1
4206.12354		1
4206.167		1
4206.218		1
4206.246		1
4206.2876		1
4206.38		1
4206.49365		1
4206.697		1
4206.759		1
4206.86		1
4207.071		1
4207.13965		1
4207.153		1
4207.233		1
4207.282		1
4207.31738		1
4207.5		1
4207.53271		1
4207.58154		1
4207.649		1
4207.726		1
4207.79346		1
4207.806		1
4207.871		1
4207.91943		1
4207.97		1
4207.975		1
4208.091		1
4208.167		1
4208.17041		1
4208.2583		1
4208.265		1
4208.288		1
4208.38135		1
4208.3877		1
4208.45947		1
4208.519		1
4208.5625		1
4208.64746		1
4208.729		1
4208.848		1
4209.02051		1
4209.068		1
4209.07031		1
4209.097		1
4209.131		1
4209.25049		1
4209.30469		1
4209.407		1
4209.47656		1
4209.48145		1
4209.5415		1
4209.597		1
4209.62939		1
4209.87256		1
4209.893		1
4209.987		1
4210.03369		1
4210.13965		1
4210.14		1
4210.14063		1
4210.143		1
4210.181		1
4210.205		1
4210.2373		1
4210.328		1
4210.44434		1
4210.47168		1
4210.47754		1
4210.59033		1
4210.629		1
4210.729		1
4210.73145		1
4210.74072		1
4210.816		1
4210.854		1
4210.93066		1
4210.94141		1
4210.97363		1
4211.001		1
4211.22363		1
4211.325		1
4211.46631		1
4211.49072		1
4211.666		1
4211.74658		1
4211.86426		1
4211.879		1
4211.894		1
4212.044		1
4212.066		1
4212.12549		1
4212.12646		1
4212.1875		1
4212.21729		1
4212.233		1
4212.24854		1
4212.251		1
4212.3457		1
4212.401		1
4212.404		1
4212.45068		1
4212.502		1
4212.606		1
4212.66064		1
4212.752		1
4212.76563		1
4212.86865		1
4213.08		1
4213.15527		1
4213.17627		1
4213.17871		1
4213.2915		1
4213.344		1
4213.361		1
4213.39063		1
4213.40674		1
4213.448		1
4213.48828		1
4213.68359		1
4213.778		1
4213.8877		1
4214.008		1
4214.023		1
4214.05371		1
4214.143		1
4214.208		1
4214.21533		1
4214.22		1
4214.241		1
4214.267		1
4214.36		1
4214.369		1
4214.37646		1
4214.421		1
4214.42432		1
4214.587		1
4214.60059		1
4214.64453		1
4214.717		1
4214.80029		1
4214.809		1
4214.869		1
4214.885		1
4214.96826		1
4214.979		1
4214.99		1
4215.178		1
4215.254		1
4215.318		1
4215.31836		1
4215.36572		1
4215.399		1
4215.45557		1
4215.58936		1
4215.61475		1
4215.64355		1
4215.775		1
4215.7915		1
4215.829		1
4216.10645		1
4216.26367		1
4216.272		1
4216.316		1
4216.33252		1
4216.412		1
4216.502		1
4216.52		1
4216.55762		1
4216.57666		1
4216.61865		1
4216.65		1
4216.74561		1
4216.75928		1
4216.77441		1
4216.82764		1
4216.85352		1
4216.93066		1
4217.00049		1
4217.035		1
4217.146		1
4217.17773		1
4217.185		1
4217.22656		1
4217.299		1
4217.33643		1
4217.355		1
4217.376		1
4217.438		1
4217.45166		1
4217.53271		1
4217.815		1
4217.89453		1
4217.95752		1
4217.98975		1
4218.05664		1
4218.13037		1
4218.183		1
4218.22168		1
4218.254		1
4218.33838		1
4218.377		1
4218.50439		1
4218.55469		1
4218.557		1
4218.61035		1
4218.64453		1
4218.66455		1
4218.66553		1
4218.675		1
4218.68848		1
4218.69971		1
4218.75537		1
4218.865		1
4218.88965		1
4218.91553		1
4218.9624		1
4218.97949		1
4219.00342		1
4219.03564		1
4219.13		1
4219.13965		1
4219.332		1
4219.361		1
4219.363		1
4219.372		1
4219.423		1
4219.45		1
4219.45947		1
4219.488		1
4219.50635		1
4219.551		1
4219.55566		1
4219.65		1
4219.67969		1
4219.69043		1
4219.719		1
4219.773		1
4219.77441		1
4219.77539		1
4219.787		1
4219.80127		1
4219.843		1
4219.882		1
4219.889		1
4219.897		1
4219.91455		1
4219.92969		1
4220.00342		1
4220.13135		1
4220.14355		1
4220.15869		1
4220.22656		1
4220.32031		1
4220.578		1
4220.65		1
4220.67773		1
4220.691		1
4220.79346		1
4220.804		1
4220.81543		1
4220.875		1
4221.02051		1
4221.059		1
4221.06348		1
4221.10645		1
4221.415		1
4221.432		1
4221.442		1
4221.51465		1
4221.54		1
4221.563		1
4221.5835		1
4221.592		1
4221.732		1
4221.807		1
4222.00146		1
4222.06738		1
4222.16162		1
4222.18945		1
4222.236		1
4222.26953		1
4222.31836		1
4222.372		1
4222.423		1
4222.449		1
4222.524		1
4222.68652		1
4222.83936		1
4222.85156		1
4222.99854		1
4223.04053		1
4223.108		1
4223.12939		1
4223.306		1
4223.4834		1
4223.51563		1
4223.568		1
4223.67432		1
4223.68848		1
4223.696		1
4223.7373		1
4223.769		1
4223.78467		1
4223.848		1
4223.856		1
4223.862		1
4223.93066		1
4223.94238		1
4224.06738		1
4224.17773		1
4224.1875		1
4224.254		1
4224.323		1
4224.33		1
4224.43164		1
4224.432		1
4224.613		1
4224.65039		1
4224.772		1
4224.87451		1
4224.87842		1
4224.91553		1
4225.17041		1
4225.187		1
4225.19775		1
4225.231		1
4225.395		1
4225.401		1
4225.54346		1
4225.564		1
4225.565		1
4225.576		1
4225.603		1
4225.678		1
4225.70361		1
4225.719		1
4225.72949		1
4225.733		1
4225.762		1
4225.774		1
4225.781		1
4225.97656		1
4226.008		1
4226.088		1
4226.09033		1
4226.277		1
4226.28027		1
4226.281		1
4226.34326		1
4226.373		1
4226.44727		1
4226.45752		1
4226.53564		1
4226.596		1
4226.64063		1
4226.644		1
4226.653		1
4226.707		1
4226.77148		1
4226.8623		1
4226.87061		1
4226.88037		1
4226.90332		1
4226.911		1
4226.95459		1
4226.95947		1
4227.01758		1
4227.048		1
4227.08252		1
4227.09375		1
4227.163		1
4227.276		1
4227.298		1
4227.33936		1
4227.432		1
4227.44434		1
4227.45557		1
4227.47363		1
4227.534		1
4227.629		1
4227.636		1
4227.701		1
4227.77832		1
4227.882		1
4227.90625		1
4228.02734		1
4228.071		1
4228.085		1
4228.097		1
4228.117		1
4228.15527		1
4228.181		1
4228.191		1
4228.22		1
4228.309		1
4228.316		1
4228.666		1
4228.685		1
4228.796		1
4228.82227		1
4228.84863		1
4228.85742		1
4228.92871		1
4228.93652		1
4229.00146		1
4229.02148		1
4229.047		1
4229.05469		1
4229.11328		1
4229.145		1
4229.15869		1
4229.171		1
4229.33154		1
4229.37842		1
4229.42871		1
4229.519		1
4229.526		1
4229.57275		1
4229.753		1
4229.79053		1
4229.79834		1
4229.88135		1
4229.965		1
4230.001		1
4230.02832		1
4230.059		1
4230.0835		1
4230.281		1
4230.35156		1
4230.40137		1
4230.41846		1
4230.452		1
4230.576		1
4230.6333		1
4230.638		1
4230.662		1
4230.762		1
4230.76367		1
4230.777		1
4230.908		1
4230.95361		1
4230.97168		1
4230.976		1
4230.999		1
4231.03125		1
4231.206		1
4231.28		1
4231.32031		1
4231.395		1
4231.486		1
4231.632		1
4231.65869		1
4231.726		1
4231.745		1
4231.793		1
4231.86475		1
4231.866		1
4231.946		1
4232.063		1
4232.075		1
4232.09375		1
4232.139		1
4232.162		1
4232.165		1
4232.187		1
4232.22656		1
4232.24658		1
4232.40869		1
4232.449		1
4232.52832		1
4232.536		1
4232.545		1
4232.54541		1
4232.568		1
4232.625		1
4232.63525		1
4232.686		1
4232.716		1
4232.743		1
4232.827		1
4232.881		1
4232.916		1
4232.936		1
4233.09668		1
4233.108		1
4233.108		1
4233.122		1
[truncated: 15,913 more rows]
