# Supplementary material for: A droplet digital PCR (ddPCR) assay to detect Helicoverpa armigera (Lepidoptera: Noctuidae) in bulk trap samples
Source: PLoS One. 2017 May 31;12(5):e0178704. doi: 10.1371/journal.pone.0178704 (PMC5451079; doi:10.1371/journal.pone.0178704)
Supplement: S5 Table — (ZIP) [file pone.0178704.s005.zip › 99 H zea 2.csv]

Ch1 Amplitude	Ch2 Amplitude	Cluster
3758.96729		1
3799.316		1
3812.97656		1
3826.588		1
3838.73218		1
3851.38623		1
3854.79736		1
3854.95679		1
3859.5332		1
3866.64673		1
3868.351		1
3877.04175		1
3883.20483		1
3884.23145		1
3884.318		1
3884.45435		1
3884.73657		1
3886.123		1
3887.53		1
3888.374		1
3889.69336		1
3890.007		1
3890.58252		1
3890.84766		1
3891.125		1
3894.64282		1
3894.99		1
3898.418		1
3898.43872		1
3898.91968		1
3902.174		1
3902.422		1
3903.86377		1
3905.32227		1
3907.699		1
3908.592		1
3909.63647		1
3909.6748		1
3911.9834		1
3916.56274		1
3918.14331		1
3918.924		1
3921.07837		1
3921.59229		1
3921.75854		1
3923.32935		1
3928.60034		1
3929.533		1
3930.15649		1
3931.333		1
3932.50244		1
3933.42749		1
3933.65649		1
3934.0918		1
3935.14355		1
3938.12671		1
3938.66528		1
3938.93555		1
3939.49536		1
3939.92285		1
3940.40112		1
3940.59229		1
3941.5		1
3942.74561		1
3943.88159		1
3945.12134		1
3947.203		1
3947.616		1
3948.32568		1
3949.09937		1
3950.03955		1
3950.13257		1
3950.54663		1
3951.24634		1
3951.44678		1
3951.71948		1
3952.548		1
3953.05884		1
3955.127		1
3955.6875		1
3955.85742		1
3956.04517		1
3956.16187		1
3957.83521		1
3960.17		1
3960.62964		1
3962.11914		1
3962.61182		1
3963.77075		1
3964.22314		1
3964.25659		1
3964.95435		1
3965.145		1
3965.27173		1
3965.28027		1
3965.39771		1
3966.44116		1
3967.79419		1
3967.89526		1
3968.31616		1
3968.3645		1
3968.43848		1
3968.997		1
3969.014		1
3969.72632		1
3969.80737		1
3970.86987		1
3971.433		1
3971.838		1
3972.1792		1
3972.88647		1
3973.50439		1
3973.65283		1
3974.04443		1
3975.292		1
3975.46265		1
3975.72559		1
3975.83521		1
3976.14941		1
3976.18		1
3976.24463		1
3976.32837		1
3976.524		1
3977.36548		1
3977.69287		1
3978.37524		1
3979.10254		1
3979.7		1
3979.90771		1
3980.32446		1
3980.37939		1
3980.601		1
3980.71118		1
3980.81665		1
3981.15918		1
3982.44727		1
3983.692		1
3983.91479		1
3984.24		1
3984.25244		1
3984.50977		1
3985.01685		1
3985.27881		1
3985.37085		1
3985.38281		1
3985.659		1
3986.52026		1
3987.46265		1
3987.80322		1
3988.97339		1
3989.44287		1
3989.80029		1
3989.81543		1
3990.184		1
3990.26758		1
3990.80786		1
3990.833		1
3990.9624		1
3992.17065		1
3992.17432		1
3992.78931		1
3992.82715		1
3992.948		1
3993.076		1
3993.25366		1
3993.36621		1
3993.52075		1
3993.54956		1
3993.56128		1
3993.70166		1
3994.689		1
3994.71533		1
3994.71948		1
3995.814		1
3995.8374		1
3995.848		1
3996.44678		1
3997.08936		1
3997.13086		1
3997.205		1
3998.522		1
3998.63574		1
3998.69141		1
3998.76147		1
3999.22046		1
3999.39355		1
3999.45117		1
3999.49316		1
4000.423		1
4000.552		1
4000.619		1
4000.63672		1
4000.66821		1
4000.8		1
4000.81079		1
4001.61963		1
4001.6748		1
4001.9		1
4002.37256		1
4002.46069		1
4003.76782		1
4004.05054		1
4004.21069		1
4004.58423		1
4005.17773		1
4005.276		1
4005.28735		1
4006.636		1
4006.736		1
4006.769		1
4006.8623		1
4006.93848		1
4007.19458		1
4007.49316		1
4007.884		1
4008.25269		1
4008.45		1
4008.49414		1
4008.95825		1
4009.25171		1
4009.30444		1
4009.852		1
4010.07666		1
4010.34546		1
4010.46851		1
4010.493		1
4010.70459		1
4010.80176		1
4010.93433		1
4011.31274		1
4011.49634		1
4011.51953		1
4011.54346		1
4012.12451		1
4012.19336		1
4012.69751		1
4013.04346		1
4013.19141		1
4013.56519		1
4013.56763		1
4013.65576		1
4013.97559		1
4014.05859		1
4014.26978		1
4014.5376		1
4014.706		1
4014.73535		1
4014.76221		1
4014.99878		1
4015.5647		1
4015.586		1
4015.82446		1
4015.84521		1
4015.878		1
4016.15771		1
4016.16113		1
4016.36475		1
4016.594		1
4017.56934		1
4017.73438		1
4017.777		1
4017.828		1
4018.1123		1
4018.133		1
4019.33936		1
4019.58936		1
4019.81177		1
4019.84766		1
4019.863		1
4019.877		1
4020.0957		1
4020.39063		1
4020.42285		1
4020.42871		1
4020.638		1
4020.72827		1
4020.77173		1
4020.795		1
4020.99463		1
4021.05615		1
4021.862		1
4022.33081		1
4022.38379		1
4022.77124		1
4022.84033		1
4022.854		1
4023.487		1
4023.655		1
4023.97583		1
4024.34253		1
4024.358		1
4024.38672		1
4024.48535		1
4024.49243		1
4024.71948		1
4025.01538		1
4025.072		1
4025.60474		1
4026.09546		1
4026.298		1
4026.40039		1
4026.4646		1
4026.97339		1
4027.02661		1
4027.09766		1
4027.23657		1
4027.845		1
4027.89		1
4028.196		1
4028.943		1
4028.957		1
4028.97119		1
4029.00244		1
4029.13184		1
4029.25049		1
4029.53662		1
4029.557		1
4029.698		1
4029.89746		1
4030.15112		1
4030.18		1
4030.25317		1
4030.506		1
4030.95654		1
4031.19482		1
4031.2688		1
4031.44482		1
4031.56128		1
4031.7124		1
4031.71875		1
4031.97754		1
4032.09448		1
4032.11719		1
4032.13623		1
4032.28833		1
4032.50122		1
4032.74561		1
4032.77612		1
4032.779		1
4032.81152		1
4032.94434		1
4033.158		1
4033.185		1
4033.385		1
4033.64844		1
4033.82544		1
4033.8667		1
4034.03149		1
4034.773		1
4034.86963		1
4034.97729		1
4035.016		1
4035.22021		1
4035.2334		1
4035.32		1
4035.551		1
4035.55225		1
4035.57056		1
4035.717		1
4035.77832		1
4036.263		1
4036.276		1
4036.27661		1
4036.338		1
4036.54761		1
4036.936		1
4036.98		1
4037.05713		1
4037.34351		1
4037.503		1
4037.52954		1
4037.79077		1
4038.22729		1
4038.60278		1
4039.00635		1
4039.13428		1
4039.319		1
4039.5415		1
4040.00513		1
4040.07617		1
4040.36865		1
4040.40649		1
4040.488		1
4040.8186		1
4040.833		1
4040.97461		1
4041.11963		1
4041.16479		1
4041.25122		1
4041.343		1
4041.61719		1
4041.71387		1
4041.73267		1
4041.77856		1
4041.798		1
4041.79883		1
4042.043		1
4042.18726		1
4042.27856		1
4042.34033		1
4042.48364		1
4042.57886		1
4042.65552		1
4042.75513		1
4042.76367		1
4043.01538		1
4043.265		1
4043.28638		1
4043.385		1
4043.446		1
4043.538		1
4043.63574		1
4043.8186		1
4044.12134		1
4044.196		1
4044.21362		1
4044.24365		1
4044.38037		1
4044.387		1
4044.587		1
4044.72485		1
4045.00635		1
4045.04053		1
4045.09326		1
4045.172		1
4045.21851		1
4045.62646		1
4045.65259		1
4046.14258		1
4046.66553		1
4046.69629		1
4046.74268		1
4046.783		1
4046.89258		1
4046.96533		1
4046.9707		1
4047.00684		1
4047.049		1
4047.07983		1
4047.17		1
4047.235		1
4047.28857		1
4047.6062		1
4047.69873		1
4047.71362		1
4047.799		1
4048.20654		1
4048.396		1
4048.43		1
4048.50781		1
4048.57446		1
4048.65576		1
4048.75854		1
4048.85645		1
4048.88647		1
4049.02466		1
4049.15967		1
4049.16064		1
4049.28662		1
4049.34326		1
4049.37329		1
4049.682		1
4049.75269		1
4049.978		1
4049.97949		1
4050.08374		1
4050.277		1
4050.41675		1
4050.51636		1
4050.56738		1
4050.615		1
4050.69458		1
4050.76416		1
4050.79614		1
4050.8623		1
4050.879		1
4051.00073		1
4051.15747		1
4051.76147		1
4051.96924		1
4051.97729		1
4052.149		1
4052.158		1
4052.24023		1
4052.36475		1
4052.51367		1
4052.84033		1
4052.95825		1
4053.02		1
4053.06665		1
4053.14355		1
4053.432		1
4053.434		1
4053.443		1
4053.62476		1
4053.94678		1
4054.19214		1
4054.28979		1
4054.37134		1
4054.469		1
4055.05835		1
4055.06323		1
4055.14233		1
4055.195		1
4055.26367		1
4055.376		1
4055.54541		1
4055.63184		1
4055.69165		1
4055.9248		1
4056.06274		1
4056.1665		1
4056.258		1
4056.29224		1
4056.31616		1
4056.31714		1
4056.54517		1
4056.574		1
4056.86523		1
4056.94531		1
4056.973		1
4057.203		1
4057.28955		1
4057.38379		1
4057.63379		1
4057.68823		1
4058.02612		1
4058.406		1
4058.40723		1
4058.41138		1
4058.42822		1
4058.68481		1
4058.76123		1
4058.84448		1
4059.139		1
4059.15771		1
4059.16235		1
4059.17358		1
4059.19458		1
4059.21753		1
4059.2832		1
4059.32056		1
4059.428		1
4059.58374		1
4059.653		1
4059.73926		1
4059.83179		1
4059.83423		1
4059.8667		1
4060.48853		1
4060.602		1
4060.61548		1
4060.751		1
4060.9		1
4060.90625		1
4060.99243		1
4061.143		1
4061.20947		1
4061.331		1
4061.44		1
4061.89		1
4061.92773		1
4061.9873		1
4062.33081		1
4062.71753		1
4062.72949		1
4062.739		1
4062.87573		1
4062.93164		1
4062.94727		1
4063.06885		1
4063.16553		1
4063.247		1
4063.387		1
4063.4397		1
4063.46021		1
4063.56641		1
4063.64966		1
4063.75464		1
4064.64844		1
4064.66821		1
4064.765		1
4064.79736		1
4064.8313		1
4064.9353		1
4064.95776		1
4065.06567		1
4065.30664		1
4065.33179		1
4065.33521		1
4065.47974		1
4065.489		1
4065.56982		1
4065.70337		1
4065.74731		1
4065.875		1
4065.93848		1
4066.012		1
4066.16064		1
4066.18726		1
4066.385		1
4066.39		1
4066.40015		1
4066.58179		1
4066.681		1
4066.95044		1
4066.97559		1
4067.095		1
4067.12744		1
4067.1438		1
4067.15552		1
4067.2312		1
4067.46753		1
4067.5354		1
4067.63086		1
4067.70044		1
4067.75415		1
4067.77368		1
4067.84473		1
4068.05957		1
4068.118		1
4068.17041		1
4068.265		1
4068.43042		1
4068.528		1
4068.82544		1
4068.92529		1
4068.93262		1
4068.957		1
4068.97437		1
4069.08179		1
4069.17554		1
4069.191		1
4069.20728		1
4069.23267		1
4069.33545		1
4069.42114		1
4069.45557		1
4069.58081		1
4069.647		1
4069.68481		1
4069.78687		1
4069.81738		1
4069.86475		1
4070.04785		1
4070.085		1
4070.09351		1
4070.11		1
4070.11084		1
4070.253		1
4070.44727		1
4070.46826		1
4070.48071		1
4070.53174		1
4070.5752		1
4070.57568		1
4070.58447		1
4070.68848		1
4070.73462		1
4071.15918		1
4071.285		1
4071.33521		1
4071.401		1
4071.55615		1
4071.65674		1
4071.7168		1
4071.739		1
4071.78564		1
4071.83813		1
4071.84277		1
4071.85474		1
4071.96265		1
4072.10645		1
4072.12		1
4072.12476		1
4072.1626		1
4072.25854		1
4072.37866		1
4072.4978		1
4072.64819		1
4072.688		1
4072.7002		1
4072.80127		1
4072.86938		1
4072.91724		1
4073.44287		1
4073.47559		1
4073.49414		1
4073.571		1
4073.685		1
4073.85913		1
4073.8728		1
4073.94458		1
4074.016		1
4074.115		1
4074.22		1
4074.27319		1
4074.282		1
4074.33472		1
4074.38379		1
4074.38477		1
4074.4585		1
4074.62061		1
4074.80713		1
4074.83057		1
4074.85767		1
4075.34277		1
4075.50024		1
4075.88281		1
4076.00244		1
4076.05884		1
4076.10767		1
4076.10938		1
4076.193		1
4076.26172		1
4076.52368		1
4076.52783		1
4076.64014		1
4076.88818		1
4077.313		1
4077.34961		1
4077.45361		1
4077.54639		1
4077.67139		1
4077.79541		1
4077.81		1
4077.85132		1
4078.09131		1
4078.32935		1
4078.55786		1
4078.72388		1
4079.09839		1
4079.13745		1
4079.50439		1
4079.61963		1
4079.62817		1
4079.66162		1
4079.9248		1
4079.93		1
4079.93457		1
4079.95215		1
4079.98364		1
4080.183		1
4080.26685		1
4080.46313		1
4080.55347		1
4080.62769		1
4080.82471		1
4081.009		1
4081.128		1
4081.13428		1
4081.284		1
4081.34326		1
4081.43262		1
4081.53418		1
4081.54639		1
4081.54663		1
4081.607		1
4081.66821		1
4081.71558		1
4082.46948		1
4082.54077		1
4082.55737		1
4082.56445		1
4082.5896		1
4082.603		1
4082.70874		1
4082.81152		1
4083.22827		1
4083.26563		1
4083.27368		1
4083.471		1
4083.53271		1
4083.645		1
4083.72583		1
4083.79346		1
4083.80322		1
4083.827		1
4083.94287		1
4084.01221		1
4084.1604		1
4084.20679		1
4084.57178		1
4084.81348		1
4084.83472		1
4084.94727		1
4085.039		1
4085.0437		1
4085.12036		1
4085.12085		1
4085.1936		1
4085.2915		1
4085.31274		1
4085.35669		1
4085.36035		1
4085.40063		1
4085.49243		1
4085.52344		1
4085.60278		1
4085.68237		1
4085.69971		1
4085.71436		1
4085.725		1
4085.894		1
4085.933		1
4085.95386		1
4086.132		1
4086.14844		1
4086.28516		1
4086.32617		1
4086.42017		1
4086.444		1
4086.46484		1
4086.496		1
4086.49731		1
4086.66162		1
4086.91235		1
4086.915		1
4086.93237		1
4086.93628		1
4086.95068		1
4086.99146		1
4086.99927		1
4087.12451		1
4087.276		1
4087.41553		1
4087.462		1
4087.46582		1
4087.58667		1
4088.012		1
4088.021		1
4088.07861		1
4088.13062		1
4088.13623		1
4088.25342		1
4088.30981		1
4088.39551		1
4088.54688		1
4088.55		1
4088.59717		1
4088.59961		1
4088.62158		1
4088.67529		1
4088.68726		1
4088.733		1
4088.73975		1
4088.94287		1
4088.99829		1
4089.18359		1
4089.328		1
4089.33569		1
4089.34131		1
4089.4043		1
4089.41431		1
4089.617		1
4089.802		1
4090.081		1
4090.36084		1
4090.39917		1
4090.41821		1
4090.502		1
4090.58521		1
4090.799		1
4090.815		1
4090.819		1
4090.8208		1
4090.94653		1
4091.01953		1
4091.09375		1
4091.182		1
4091.22485		1
4091.30322		1
4091.48657		1
4091.49146		1
4091.58032		1
4091.6394		1
4091.8208		1
4091.92236		1
4091.97729		1
4091.99854		1
4092.15332		1
4092.161		1
4092.311		1
4092.314		1
4092.49121		1
4092.52466		1
4092.531		1
4092.56665		1
4092.62036		1
4092.90649		1
4092.93042		1
4092.948		1
4093.00049		1
4093.01343		1
4093.031		1
4093.268		1
4093.33569		1
4093.40381		1
4093.40942		1
4093.43677		1
4093.61157		1
4093.75537		1
4093.76343		1
4094.04761		1
4094.09766		1
4094.11743		1
4094.12671		1
4094.16724		1
4094.217		1
4094.256		1
4094.57739		1
4094.97217		1
4095.05151		1
4095.06567		1
4095.152		1
4095.16138		1
4095.16846		1
4095.208		1
4095.281		1
4095.31958		1
4095.35059		1
4095.439		1
4095.494		1
4095.59839		1
4095.63525		1
4095.7312		1
4095.73169		1
4095.77368		1
4095.942		1
4096.061		1
4096.10059		1
4096.17334		1
4096.28662		1
4096.38574		1
4096.466		1
4096.54736		1
4096.61035		1
4096.97559		1
4096.98975		1
4097.03125		1
4097.052		1
4097.14355		1
4097.42139		1
4097.49072		1
4097.5083		1
4097.52246		1
4097.55127		1
4097.64453		1
4097.65332		1
4097.85645		1
4097.8833		1
4098.074		1
4098.135		1
4098.14258		1
4098.14551		1
4098.209		1
4098.34668		1
4098.43262		1
4098.609		1
4098.73145		1
4098.81348		1
4098.85059		1
4098.945		1
4098.955		1
4098.98633		1
4099.03		1
4099.08		1
4099.102		1
4099.252		1
4099.28027		1
4099.311		1
4099.331		1
4099.351		1
4099.3877		1
4099.52		1
4099.571		1
4099.5874		1
4099.596		1
4099.855		1
4099.891		1
4099.898		1
4099.923		1
4099.927		1
4099.945		1
4099.977		1
4100.133		1
4100.31543		1
4100.337		1
4100.51025		1
4100.609		1
4100.631		1
4100.66846		1
4100.75		1
4100.759		1
4100.76172		1
4100.81738		1
4100.87744		1
4100.97168		1
4100.97852		1
4101.06738		1
4101.143		1
4101.14746		1
4101.19775		1
4101.2876		1
4101.32959		1
4101.355		1
4101.437		1
4101.47852		1
4101.51074		1
4101.60938		1
4101.622		1
4101.66357		1
4101.825		1
4101.85156		1
4102.144		1
4102.164		1
4102.32764		1
4102.3667		1
4102.399		1
4102.40625		1
4102.463		1
4102.498		1
4102.73438		1
4102.778		1
4102.824		1
4102.856		1
4103.075		1
4103.15039		1
4103.228		1
4103.274		1
4103.28125		1
4103.317		1
4103.317		1
4103.324		1
4103.335		1
4103.36475		1
4103.49658		1
4103.51074		1
4103.545		1
4103.56055		1
4103.611		1
4103.704		1
4103.766		1
4103.803		1
4103.81		1
4103.838		1
4103.872		1
4103.993		1
4104.1167		1
4104.23828		1
4104.333		1
4104.54541		1
4104.55127		1
4104.568		1
4104.599		1
4104.64844		1
4104.73242		1
4104.922		1
4104.92627		1
4104.95264		1
4104.993		1
4105.04053		1
4105.123		1
4105.12842		1
4105.16		1
4105.16455		1
4105.30029		1
4105.30225		1
4105.316		1
4105.483		1
4105.49268		1
4105.50928		1
4105.56055		1
4105.58936		1
4105.62549		1
4105.629		1
4105.659		1
4105.8125		1
4105.87		1
4105.89355		1
4105.939		1
4105.97559		1
4106.0376		1
4106.11768		1
4106.17139		1
4106.18359		1
4106.206		1
4106.26953		1
4106.36426		1
4106.36865		1
4106.414		1
4106.487		1
4106.505		1
4106.5293		1
4106.55762		1
4106.627		1
4106.684		1
4106.73438		1
4106.979		1
4107.039		1
4107.0415		1
4107.131		1
4107.149		1
4107.167		1
4107.173		1
4107.216		1
4107.288		1
4107.36475		1
4107.393		1
4107.46973		1
4107.57227		1
4107.58		1
4107.611		1
4107.7373		1
4107.75537		1
4107.82666		1
4107.852		1
4107.947		1
4107.94873		1
4107.987		1
4108.023		1
4108.044		1
4108.112		1
4108.11572		1
4108.12158		1
4108.19		1
4108.217		1
4108.239		1
4108.24561		1
4108.26953		1
4108.29932		1
4108.405		1
4108.51172		1
4108.536		1
4108.603		1
4108.743		1
4108.82666		1
4108.89453		1
4108.91455		1
4108.96045		1
4109		1
4109.018		1
4109.135		1
4109.159		1
4109.22168		1
4109.223		1
4109.228		1
4109.271		1
4109.32373		1
4109.37842		1
4109.42773		1
4109.437		1
4109.463		1
4109.491		1
4109.533		1
4109.67871		1
4109.7		1
4109.7085		1
4109.71533		1
4109.745		1
4109.84229		1
4109.93164		1
4110.107		1
4110.169		1
4110.192		1
4110.21045		1
4110.215		1
4110.284		1
4110.325		1
4110.331		1
4110.33545		1
4110.356		1
4110.39453		1
4110.481		1
4110.486		1
4110.514		1
4110.53		1
4110.54443		1
4110.571		1
4110.574		1
4110.67773		1
4110.72168		1
4110.766		1
4110.943		1
4111.07275		1
4111.127		1
4111.23926		1
4111.28662		1
4111.439		1
4111.4707		1
4111.55225		1
4111.627		1
4111.707		1
4111.757		1
4111.938		1
4112.002		1
4112.03		1
4112.04443		1
4112.084		1
4112.09863		1
4112.236		1
4112.472		1
4112.49463		1
4112.50342		1
4112.519		1
4112.76025		1
4112.771		1
4112.777		1
4112.79736		1
4112.93066		1
4112.932		1
4113.15625		1
4113.16		1
4113.25928		1
4113.31152		1
4113.349		1
4113.372		1
4113.44043		1
4113.4707		1
4113.565		1
4113.566		1
4113.73438		1
4113.758		1
4113.78369		1
4113.84375		1
4113.93066		1
4113.953		1
4114.146		1
4114.18359		1
4114.22266		1
4114.22559		1
4114.25146		1
4114.26367		1
4114.273		1
4114.326		1
4114.335		1
4114.37549		1
4114.377		1
4114.382		1
4114.482		1
4114.501		1
4114.534		1
4114.592		1
4114.68		1
4114.715		1
4114.732		1
4114.79443		1
4114.82227		1
4114.853		1
4114.85938		1
4114.98047		1
4115.01025		1
4115.01025		1
4115.031		1
4115.0625		1
4115.177		1
4115.25537		1
4115.405		1
4115.517		1
4115.56543		1
4115.58936		1
4115.66		1
4115.669		1
4115.76758		1
4115.76953		1
4115.78564		1
4115.87158		1
4115.926		1
4115.94043		1
4115.97559		1
4115.98828		1
4116.15527		1
4116.206		1
4116.225		1
4116.236		1
4116.31		1
4116.36035		1
4116.364		1
4116.39941		1
4116.4		1
4116.40234		1
4116.47559		1
4116.57764		1
4116.68066		1
4116.769		1
4116.79541		1
4116.833		1
4116.83447		1
4117.05029		1
4117.231		1
4117.323		1
4117.329		1
4117.42773		1
4117.592		1
4117.63232		1
4117.64		1
4117.6543		1
4117.67529		1
4117.728		1
4117.78174		1
4117.791		1
4117.852		1
4117.898		1
4118.024		1
4118.08643		1
4118.099		1
4118.102		1
4118.12549		1
4118.25244		1
4118.25928		1
4118.262		1
4118.3916		1
4118.397		1
4118.42		1
4118.44141		1
4118.46973		1
4118.47168		1
4118.5376		1
4118.622		1
4118.645		1
4118.66846		1
4118.742		1
4118.77051		1
4118.78174		1
4118.94		1
4119.00342		1
4119.01367		1
4119.112		1
4119.12354		1
4119.18945		1
4119.267		1
4119.294		1
4119.29932		1
4119.32471		1
4119.438		1
4119.49072		1
4119.601		1
4119.74854		1
4119.786		1
4119.92		1
4119.922		1
4119.931		1
4119.98828		1
4120.01758		1
4120.02832		1
4120.27148		1
4120.373		1
4120.42627		1
4120.53369		1
4120.58936		1
4120.743		1
4120.761		1
4120.88574		1
4121.03564		1
4121.04932		1
4121.084		1
4121.13965		1
4121.407		1
4121.4834		1
4121.55029		1
4121.62549		1
4121.64551		1
4121.67529		1
4121.69		1
4121.82227		1
4121.832		1
4121.93066		1
4122.03		1
4122.03027		1
4122.05469		1
4122.084		1
4122.16846		1
4122.17529		1
4122.19238		1
4122.216		1
4122.342		1
4122.376		1
4122.38037		1
4122.4		1
4122.40771		1
4122.4624		1
4122.46826		1
4122.5376		1
4122.57568		1
4122.577		1
4122.61133		1
4122.62744		1
4122.672		1
4122.708		1
4122.743		1
4122.77832		1
4122.93945		1
4123.03662		1
4123.09863		1
4123.163		1
4123.18066		1
4123.237		1
4123.324		1
4123.35938		1
4123.379		1
4123.389		1
4123.39		1
4123.446		1
4123.907		1
4123.93555		1
4123.99		1
4124.167		1
4124.19141		1
4124.20068		1
4124.2583		1
4124.27441		1
4124.288		1
4124.31		1
4124.43164		1
4124.43359		1
4124.5127		1
4124.6123		1
4124.66		1
4124.69873		1
4124.76367		1
4124.84		1
4124.86035		1
4124.921		1
4124.94775		1
4125.055		1
4125.069		1
4125.104		1
4125.11475		1
4125.143		1
4125.214		1
4125.31641		1
4125.32764		1
4125.45459		1
4125.4873		1
4125.52637		1
4125.54541		1
4125.592		1
4125.663		1
4125.6665		1
4125.67		1
4125.69043		1
4125.707		1
4125.727		1
4125.768		1
4125.878		1
4125.91		1
4125.993		1
4125.99658		1
4126.03955		1
4126.20166		1
4126.28857		1
4126.33057		1
4126.3457		1
4126.364		1
4126.37549		1
4126.436		1
4126.4375		1
4126.46631		1
4126.521		1
4126.54443		1
4126.681		1
4126.7666		1
4126.915		1
4126.95166		1
4126.96973		1
4126.984		1
4127.034		1
4127.118		1
4127.128		1
4127.159		1
4127.17041		1
4127.17773		1
4127.17969		1
4127.32568		1
4127.46875		1
4127.49951		1
4127.54639		1
4127.57471		1
4127.593		1
4127.636		1
4127.672		1
4127.73926		1
4127.7627		1
4127.77637		1
4127.803		1
4127.85		1
4127.9043		1
4127.927		1
4127.93262		1
4128.04		1
4128.11035		1
4128.124		1
4128.14453		1
4128.156		1
4128.17773		1
4128.21631		1
4128.319		1
4128.509		1
4128.522		1
4128.60742		1
4128.64648		1
4128.66748		1
4128.72852		1
4128.85156		1
4128.855		1
4128.85547		1
4128.86035		1
4128.86475		1
4128.884		1
4128.919		1
4128.94971		1
4129.01025		1
4129.012		1
4129.11963		1
4129.142		1
4129.17871		1
4129.233		1
4129.24268		1
4129.256		1
4129.443		1
4129.55		1
4129.55273		1
4129.709		1
4129.78564		1
4129.876		1
4129.944		1
4129.9834		1
4130.03125		1
4130.21338		1
4130.24072		1
4130.306		1
4130.328		1
4130.37549		1
4130.37744		1
4130.44		1
4130.5957		1
4130.619		1
4130.624		1
4130.68262		1
4130.702		1
4130.705		1
4130.72461		1
4130.732		1
4130.884		1
4130.96143		1
4130.9624		1
4130.963		1
4130.992		1
4131.032		1
4131.077		1
4131.37549		1
4131.379		1
4131.46875		1
4131.53857		1
4131.623		1
4131.64941		1
4131.7		1
4131.74268		1
4131.80127		1
4131.818		1
4131.831		1
4131.901		1
4131.95		1
4132.04541		1
4132.048		1
4132.131		1
4132.154		1
4132.18164		1
4132.212		1
4132.241		1
4132.25439		1
4132.289		1
4132.328		1
4132.376		1
4132.43555		1
4132.482		1
4132.51		1
4132.579		1
4132.592		1
4132.6123		1
4132.69238		1
4132.76		1
4132.892		1
4132.914		1
4132.947		1
4132.972		1
4133.27148		1
4133.288		1
4133.32959		1
4133.33936		1
4133.384		1
4133.41357		1
4133.419		1
4133.42627		1
4133.457		1
4133.53857		1
4133.552		1
4133.565		1
4133.596		1
4133.644		1
4133.658		1
4133.67969		1
4133.70947		1
4133.71973		1
4133.733		1
4133.799		1
4133.80469		1
4133.82471		1
4133.86426		1
4133.87549		1
4133.885		1
4133.98438		1
4134.04346		1
4134.054		1
4134.10938		1
4134.19434		1
4134.27		1
4134.33545		1
4134.3877		1
4134.483		1
4134.579		1
4134.61133		1
4134.62451		1
4134.651		1
4134.656		1
4134.673		1
4134.73		1
4134.766		1
4134.79834		1
4134.816		1
4134.884		1
4134.8877		1
4134.96436		1
4135.049		1
4135.111		1
4135.13		1
4135.243		1
4135.27539		1
4135.31348		1
4135.316		1
4135.435		1
4135.46		1
4135.46973		1
4135.537		1
4135.55225		1
4135.587		1
4135.63672		1
4135.645		1
4135.65527		1
4135.691		1
4135.72852		1
4135.7583		1
4135.76025		1
4135.771		1
4135.77148		1
4135.78369		1
4135.872		1
4135.95361		1
4136.00049		1
4136.00439		1
4136.05664		1
4136.142		1
4136.173		1
4136.212		1
4136.243		1
4136.25537		1
4136.28662		1
4136.29053		1
4136.37646		1
4136.398		1
4136.402		1
4136.467		1
4136.547		1
4136.55664		1
4136.668		1
4136.67725		1
4136.68652		1
4136.69434		1
4136.705		1
4136.72656		1
4136.8457		1
4136.87158		1
4136.874		1
4136.95068		1
4136.957		1
4136.96143		1
4136.97266		1
4136.97559		1
4137.047		1
4137.06641		1
4137.078		1
4137.09326		1
4137.12158		1
4137.16846		1
4137.18		1
4137.244		1
4137.3584		1
4137.408		1
4137.463		1
4137.477		1
4137.493		1
4137.593		1
4137.59326		1
4137.5957		1
4137.646		1
4137.68457		1
4137.7334		1
4137.75146		1
4137.81152		1
4137.84668		1
4137.918		1
4137.978		1
4137.98633		1
4138.008		1
4138.009		1
4138.08838		1
4138.13867		1
4138.14258		1
4138.147		1
4138.227		1
4138.24854		1
4138.3623		1
4138.38428		1
4138.40234		1
4138.5166		1
4138.64941		1
4138.69238		1
4138.71631		1
4138.761		1
4138.85352		1
4138.8833		1
4138.88574		1
4138.933		1
4138.963		1
4138.99951		1
4139.06445		1
4139.16553		1
4139.24072		1
4139.27832		1
4139.393		1
4139.44775		1
4139.50928		1
4139.519		1
4139.552		1
4139.57764		1
4139.683		1
4139.688		1
4139.75439		1
4139.80225		1
4139.86572		1
4139.87256		1
4139.88135		1
4139.912		1
4139.945		1
4139.993		1
4140.01953		1
4140.06641		1
4140.088		1
4140.09229		1
4140.09863		1
4140.194		1
4140.21729		1
4140.24268		1
4140.259		1
4140.29834		1
4140.3125		1
4140.34961		1
4140.382		1
4140.38672		1
4140.435		1
4140.46729		1
4140.468		1
4140.54639		1
4140.55469		1
4140.605		1
4140.63525		1
4140.674		1
4140.70068		1
4140.74365		1
4140.80029		1
4140.82764		1
4140.84961		1
4140.8623		1
4140.971		1
4141.07031		1
4141.072		1
4141.10645		1
4141.118		1
4141.13		1
4141.139		1
4141.15674		1
4141.18555		1
4141.213		1
4141.22852		1
4141.22949		1
4141.24658		1
4141.28369		1
4141.29443		1
4141.318		1
4141.422		1
4141.57666		1
4141.627		1
4141.783		1
4141.86475		1
4141.972		1
4141.981		1
4142.06836		1
4142.08252		1
4142.089		1
4142.13867		1
4142.215		1
4142.242		1
4142.295		1
4142.31836		1
4142.31836		1
4142.32227		1
4142.33252		1
4142.33447		1
4142.348		1
4142.382		1
4142.40039		1
4142.403		1
4142.40869		1
4142.44		1
4142.61475		1
4142.646		1
4142.66748		1
4142.696		1
4142.75635		1
4142.8374		1
4142.86		1
4142.878		1
4142.895		1
4142.91064		1
4142.958		1
4142.9624		1
4142.98975		1
4143.003		1
4143.07373		1
4143.07861		1
4143.24756		1
4143.41846		1
4143.43457		1
4143.43945		1
4143.44971		1
4143.48242		1
4143.48828		1
4143.61133		1
4143.68457		1
4143.70557		1
4143.77		1
4143.792		1
4143.82861		1
4143.851		1
4143.86328		1
4143.883		1
4143.8877		1
4143.92041		1
4143.96631		1
4143.96875		1
4143.99268		1
4144.02539		1
4144.047		1
4144.09766		1
4144.143		1
4144.307		1
4144.328		1
4144.35547		1
4144.37061		1
4144.419		1
4144.45947		1
4144.49951		1
4144.52148		1
4144.56055		1
4144.58838		1
4144.647		1
4144.7915		1
4144.80957		1
4144.82666		1
4144.849		1
4144.87256		1
4145.022		1
4145.02539		1
4145.059		1
4145.0874		1
4145.158		1
4145.169		1
4145.23242		1
4145.317		1
4145.352		1
4145.384		1
4145.39063		1
4145.40039		1
4145.477		1
4145.563		1
4145.601		1
4145.614		1
4145.654		1
4145.72266		1
4145.791		1
4145.84473		1
4145.86865		1
4145.87		1
4145.998		1
4146.09		1
4146.1084		1
4146.122		1
4146.20264		1
4146.226		1
4146.279		1
4146.296		1
4146.354		1
4146.41455		1
4146.51025		1
4146.541		1
4146.60547		1
4146.617		1
4146.74268		1
4146.784		1
4146.79736		1
4146.815		1
4146.822		1
4146.89355		1
4147.00342		1
4147.06934		1
4147.07275		1
4147.082		1
4147.10449		1
4147.12256		1
4147.162		1
4147.207		1
4147.22656		1
4147.26		1
4147.297		1
4147.33936		1
4147.352		1
4147.35254		1
4147.439		1
4147.49463		1
4147.52832		1
4147.59033		1
4147.62158		1
4147.73535		1
4147.747		1
4147.7627		1
4147.824		1
4147.884		1
4147.90625		1
4147.91064		1
4147.98		1
4147.98975		1
4148.007		1
4148.01758		1
4148.171		1
4148.25146		1
4148.25439		1
4148.25439		1
4148.288		1
4148.3335		1
4148.39063		1
4148.419		1
4148.529		1
4148.596		1
4148.70361		1
4148.755		1
4148.78027		1
4148.923		1
4148.98438		1
4149.054		1
4149.09863		1
4149.112		1
4149.14063		1
4149.145		1
4149.295		1
4149.318		1
4149.32959		1
4149.364		1
4149.397		1
4149.489		1
4149.496		1
4149.514		1
4149.64941		1
4149.66748		1
4149.755		1
4149.7666		1
4149.79		1
4149.901		1
4150.007		1
4150.02051		1
4150.03125		1
4150.067		1
4150.148		1
4150.14844		1
4150.151		1
4150.19873		1
4150.227		1
4150.251		1
4150.26074		1
4150.28271		1
[truncated: 14,814 more rows]
