# Supplementary material for: A droplet digital PCR (ddPCR) assay to detect Helicoverpa armigera (Lepidoptera: Noctuidae) in bulk trap samples
Source: PLoS One. 2017 May 31;12(5):e0178704. doi: 10.1371/journal.pone.0178704 (PMC5451079; doi:10.1371/journal.pone.0178704)
Supplement: S5 Table — (ZIP) [file pone.0178704.s005.zip › H armigera 1.csv]

Ch1 Amplitude	Ch2 Amplitude	Cluster
3505.75537		1
3573.40015		1
3590.89673		1
3626.63184		1
3675.825		1
3726.51074		1
3745.31128		1
3746.11279		1
3759.02637		1
3773.30981		1
3796.61646		1
3803.17578		1
3805.163		1
3815.62256		1
3833.04321		1
3834.934		1
3838.335		1
3843.83765		1
3844.31982		1
3848.05981		1
3861.78		1
3861.97168		1
3864.27979		1
3866.247		1
3868.38062		1
3870.52686		1
3874.10474		1
3875.16577		1
3877.28149		1
3879.58154		1
3879.77539		1
3880.019		1
3880.3042		1
3881.67651		1
3882.15		1
3885.11377		1
3886.08032		1
3889.24634		1
3890.95166		1
3892.20264		1
3894.41016		1
3895.82568		1
3897.458		1
3897.513		1
3897.788		1
3897.79224		1
3898.97778		1
3902.54883		1
3906.79468		1
3907.31372		1
3907.43872		1
3909.55859		1
3911.68628		1
3911.91846		1
3911.92944		1
3912.864		1
3914.23779		1
3914.52319		1
3917.038		1
3917.33569		1
3917.53271		1
3917.54443		1
3917.59131		1
3918.32813		1
3918.47974		1
3918.90576		1
3918.95068		1
3919.02637		1
3920.242		1
3920.896		1
3920.9436		1
3920.99756		1
3921.13037		1
3921.18042		1
3921.207		1
3922.87061		1
3924.23462		1
3924.64868		1
3925.6394		1
3925.75317		1
3926.02		1
3926.441		1
3927.882		1
3928.43481		1
3929.30737		1
3929.773		1
3930.90015		1
3930.941		1
3931.427		1
3932.50635		1
3933.35059		1
3934.18286		1
3934.27368		1
3935.61353		1
3935.6377		1
3936.105		1
3936.285		1
3936.382		1
3936.5896		1
3936.687		1
3936.77026		1
3937.09229		1
3938.4563		1
3938.723		1
3939.14526		1
3939.192		1
3939.3562		1
3939.44067		1
3942.62061		1
3942.64355		1
3943.42432		1
3943.753		1
3943.9502		1
3944.30835		1
3944.34229		1
3945.68433		1
3946.29175		1
3946.45264		1
3946.48926		1
3946.82373		1
3946.88037		1
3947.11548		1
3947.32642		1
3948.20337		1
3948.36133		1
3948.68066		1
3948.73926		1
3949.02148		1
3949.90723		1
3950.045		1
3950.69556		1
3950.71436		1
3950.897		1
3950.95923		1
3951.36328		1
3951.468		1
3951.639		1
3951.643		1
3951.75977		1
3952.00977		1
3952.11816		1
3952.1853		1
3952.24976		1
3952.29956		1
3952.44165		1
3952.57251		1
3952.83838		1
3954.19263		1
3954.27417		1
3954.317		1
3954.36572		1
3954.392		1
3954.84619		1
3955.381		1
3955.51465		1
3955.561		1
3956.34619		1
3957.20532		1
3958.132		1
3958.27539		1
3958.359		1
3958.383		1
3958.51367		1
3958.69067		1
3959.10962		1
3959.11182		1
3959.29248		1
3959.34155		1
3960.46143		1
3961.02832		1
3961.22656		1
3961.72534		1
3961.89233		1
3961.97461		1
3961.98535		1
3962.559		1
3962.631		1
3963.35278		1
3963.63281		1
3963.92334		1
3965.42969		1
3965.4646		1
3965.69385		1
3965.71558		1
3966.308		1
3966.51855		1
3966.77954		1
3966.80859		1
3967.09839		1
3967.12451		1
3967.23682		1
3967.78345		1
3968.0415		1
3968.142		1
3968.3335		1
3968.3877		1
3968.55176		1
3968.70337		1
3968.766		1
3968.83765		1
3969.029		1
3969.047		1
3969.404		1
3969.505		1
3969.69		1
3969.723		1
3970.21655		1
3970.35986		1
3970.394		1
3971.174		1
3971.22656		1
3971.35254		1
3971.61475		1
3971.809		1
3971.84448		1
3971.85962		1
3972.34985		1
3972.496		1
3972.8042		1
3972.87842		1
3973.05444		1
3973.09644		1
3973.44067		1
3973.45483		1
3973.541		1
3973.67944		1
3973.78027		1
3973.96069		1
3974.193		1
3974.21484		1
3974.23145		1
3974.32739		1
3974.47144		1
3974.6333		1
3974.65552		1
3974.65747		1
3974.82813		1
3974.916		1
3975.01587		1
3975.24829		1
3975.41772		1
3975.45679		1
3975.54858		1
3975.67554		1
3976.07056		1
3976.078		1
3976.161		1
3976.35376		1
3976.35742		1
3976.36768		1
3976.44116		1
3976.57178		1
3976.72485		1
3976.812		1
3977.054		1
3977.16675		1
3977.31616		1
3977.56152		1
3977.653		1
3977.88281		1
3978.82764		1
3979.0293		1
3979.042		1
3979.24268		1
3979.299		1
3979.41479		1
3980.02856		1
3980.35083		1
3980.66235		1
3980.78369		1
3980.82886		1
3980.85229		1
3981.4104		1
3981.641		1
3981.80615		1
3981.902		1
3981.96655		1
3982.27368		1
3982.47339		1
3982.663		1
3982.85547		1
3982.94385		1
3983.03857		1
3983.46533		1
3983.695		1
3983.74023		1
3984.3562		1
3984.44531		1
3984.552		1
3984.61768		1
3984.61914		1
3984.64819		1
3984.827		1
3985.09229		1
3985.32861		1
3985.39575		1
3985.52637		1
3985.892		1
3985.93164		1
3986.20728		1
3986.54541		1
3986.712		1
3986.79517		1
3986.86841		1
3986.90283		1
3986.932		1
3987.027		1
3987.10986		1
3987.43213		1
3987.90381		1
3987.954		1
3988.14453		1
3988.307		1
3988.4895		1
3988.84277		1
3988.936		1
3989.04443		1
3989.11084		1
3989.15015		1
3989.50586		1
3989.699		1
3989.7793		1
3989.92065		1
3990.13745		1
3990.13965		1
3990.32227		1
3990.45557		1
3991.00879		1
3991.236		1
3991.289		1
3991.34351		1
3991.439		1
3991.71777		1
3991.74634		1
3991.80981		1
3992.053		1
3992.35767		1
3992.372		1
3992.83447		1
3993.044		1
3993.19727		1
3993.23877		1
3993.44043		1
3993.54761		1
3993.56177		1
3993.6604		1
3993.669		1
3993.77734		1
3993.919		1
3993.99146		1
3994.019		1
3994.09937		1
3995.00342		1
3995.059		1
3995.06982		1
3995.1084		1
3995.639		1
3996.01318		1
3996.16943		1
3996.17847		1
3996.239		1
3996.51147		1
3996.51318		1
3996.52856		1
3996.54175		1
3996.58228		1
3996.60938		1
3996.646		1
3996.701		1
3996.719		1
3996.87		1
3996.881		1
3996.892		1
3996.91821		1
3996.955		1
3996.99268		1
3997.30615		1
3997.41724		1
3997.41919		1
3997.57666		1
3997.58325		1
3998.06934		1
3998.27417		1
3998.29639		1
3998.32739		1
3999.02539		1
3999.24487		1
3999.29834		1
3999.4834		1
3999.63843		1
3999.66675		1
3999.714		1
3999.971		1
4000.60522		1
4000.73486		1
4000.875		1
4000.88867		1
4000.889		1
4001.01563		1
4001.06934		1
4001.29126		1
4001.572		1
4001.6062		1
4001.75513		1
4001.78076		1
4001.92456		1
4002.16455		1
4002.26147		1
4002.365		1
4002.51978		1
4002.56836		1
4002.7854		1
4003.16455		1
4003.24585		1
4003.29272		1
4003.369		1
4003.43848		1
4003.4707		1
4003.53345		1
4003.94849		1
4004.2334		1
4004.56323		1
4004.60571		1
4004.684		1
4004.94434		1
4005.10742		1
4005.29175		1
4005.35132		1
4005.42725		1
4005.5957		1
4005.66919		1
4005.708		1
4005.71362		1
4005.76855		1
4005.81665		1
4005.898		1
4005.95		1
4006.05737		1
4006.17		1
4006.25073		1
4006.43848		1
4006.60815		1
4006.65356		1
4006.8833		1
4006.97119		1
4007.05615		1
4007.0813		1
4007.2417		1
4007.303		1
4007.315		1
4007.82227		1
4007.855		1
4008.08228		1
4008.25		1
4008.27026		1
4008.41113		1
4008.43823		1
4008.45947		1
4008.48535		1
4008.56738		1
4008.642		1
4008.71533		1
4008.73145		1
4008.74976		1
4008.94824		1
4009.02979		1
4009.05225		1
4009.45874		1
4009.74243		1
4009.859		1
4009.865		1
4010.08423		1
4010.0918		1
4010.30859		1
4010.31763		1
4010.50732		1
4010.71167		1
4010.92676		1
4010.98364		1
4011.02417		1
4011.0918		1
4011.1897		1
4011.48926		1
4011.52124		1
4011.87427		1
4011.94946		1
4011.95264		1
4012.088		1
4012.19922		1
4012.256		1
4012.27954		1
4012.33887		1
4012.368		1
4012.431		1
4012.61353		1
4012.6355		1
4012.66333		1
4012.665		1
4012.69287		1
4012.75122		1
4012.77271		1
4012.78833		1
4012.841		1
4012.864		1
4012.96582		1
4013.05762		1
4013.12256		1
4013.20239		1
4013.305		1
4013.46338		1
4013.46387		1
4013.73682		1
4013.7373		1
4013.76953		1
4013.90967		1
4013.96069		1
4014.101		1
4014.10986		1
4014.1853		1
4014.30249		1
4014.419		1
4014.42065		1
4014.44141		1
4014.61572		1
4014.751		1
4014.81665		1
4014.92236		1
4014.952		1
4014.95459		1
4015.06836		1
4015.15137		1
4015.24316		1
4015.45068		1
4015.53979		1
4015.56128		1
4015.644		1
4015.66187		1
4015.86255		1
4016.06665		1
4016.15283		1
4016.165		1
4016.17456		1
4016.1792		1
4016.20142		1
4016.20166		1
4016.22559		1
4016.28857		1
4016.3125		1
4016.603		1
4016.74268		1
4016.802		1
4017.05078		1
4017.24072		1
4017.28223		1
4017.32886		1
4017.368		1
4017.39233		1
4017.403		1
4017.41553		1
4017.466		1
4017.48877		1
4017.50513		1
4017.607		1
4017.855		1
4017.871		1
4018.00269		1
4018.05029		1
4018.31567		1
4018.32813		1
4018.48047		1
4018.62744		1
4018.698		1
4018.84229		1
4018.88		1
4019.062		1
4019.08569		1
4019.11353		1
4019.398		1
4019.644		1
4019.7395		1
4019.87451		1
4019.88232		1
4019.9126		1
4020.039		1
4020.09839		1
4020.18213		1
4020.4314		1
4020.506		1
4020.58423		1
4020.606		1
4020.67529		1
4020.68677		1
4020.69531		1
4020.95581		1
4020.98926		1
4021.02173		1
4021.16138		1
4021.23047		1
4021.26831		1
4021.422		1
4021.47778		1
4021.55762		1
4021.608		1
4021.67456		1
4021.67969		1
4021.74658		1
4021.80664		1
4022.04541		1
4022.09985		1
4022.24341		1
4022.27954		1
4022.29932		1
4022.38721		1
4022.39453		1
4022.39673		1
4022.415		1
4022.42383		1
4022.515		1
4022.52		1
4022.59888		1
4022.72241		1
4022.77734		1
4022.80151		1
4022.866		1
4022.92114		1
4022.931		1
4023.04272		1
4023.04565		1
4023.07813		1
4023.18457		1
4023.19141		1
4023.217		1
4023.40918		1
4023.54126		1
4023.715		1
4023.777		1
4024.05762		1
4024.079		1
4024.12939		1
4024.26563		1
4024.36523		1
4024.46973		1
4024.52		1
4024.604		1
4024.61841		1
4024.70264		1
4024.755		1
4024.75732		1
4024.83154		1
4024.845		1
4024.90283		1
4025.06787		1
4025.13818		1
4025.359		1
4025.42773		1
4025.51245		1
4025.545		1
4025.554		1
4025.59277		1
4025.59839		1
4025.65332		1
4025.67627		1
4025.86377		1
4025.90479		1
4025.98535		1
4026.07471		1
4026.093		1
4026.09375		1
4026.1853		1
4026.18921		1
4026.2168		1
4026.28369		1
4026.343		1
4026.38452		1
4026.60962		1
4026.70215		1
4026.906		1
4026.97168		1
4027.01758		1
4027.02759		1
4027.11084		1
4027.16162		1
4027.18066		1
4027.20313		1
4027.20459		1
4027.25684		1
4027.377		1
4027.38647		1
4027.418		1
4027.52856		1
4027.55054		1
4027.559		1
4027.57959		1
4027.67529		1
4027.69922		1
4027.744		1
4027.749		1
4027.75024		1
4027.84888		1
4027.96118		1
4028.051		1
4028.083		1
4028.12061		1
4028.21851		1
4028.24414		1
4028.25366		1
4028.267		1
4028.35986		1
4028.42627		1
4028.47656		1
4028.51172		1
4028.541		1
4028.547		1
4028.687		1
4028.81982		1
4028.885		1
4028.97485		1
4029.016		1
4029.15918		1
4029.20361		1
4029.30127		1
4029.362		1
4029.44653		1
4029.45386		1
4029.45679		1
4029.47461		1
4029.49219		1
4029.534		1
4029.686		1
4029.7356		1
4029.76855		1
4030.174		1
4030.21655		1
4030.229		1
4030.24048		1
4030.26367		1
4030.28516		1
4030.54956		1
4030.77344		1
4030.852		1
4030.87451		1
4030.965		1
4031.011		1
4031.12744		1
4031.13135		1
4031.46436		1
4031.51343		1
4031.683		1
4031.74341		1
4031.82471		1
4031.90918		1
4031.932		1
4032.054		1
4032.15869		1
4032.176		1
4032.2998		1
4032.54443		1
4032.666		1
4032.71851		1
4032.74487		1
4032.76538		1
4032.78955		1
4032.90747		1
4032.916		1
4032.93555		1
4032.94263		1
4033.18018		1
4033.1814		1
4033.26782		1
4033.63159		1
4033.71729		1
4033.81934		1
4033.94653		1
4033.954		1
4033.9646		1
4033.98218		1
4034.08813		1
4034.12671		1
4034.15625		1
4034.22119		1
4034.342		1
4034.34814		1
4034.496		1
4034.6		1
4034.617		1
4034.62354		1
4034.73682		1
4034.88623		1
4034.89648		1
4034.96533		1
4034.97		1
4035.01563		1
4035.023		1
4035.15259		1
4035.157		1
4035.17725		1
4035.2666		1
4035.28174		1
4035.39		1
4035.469		1
4035.608		1
4035.6814		1
4035.75366		1
4035.938		1
4036.04541		1
4036.35645		1
4036.3877		1
4036.71729		1
4036.77515		1
4036.8877		1
4036.88916		1
4036.9458		1
4037.026		1
4037.043		1
4037.04346		1
4037.25342		1
4037.2832		1
4037.301		1
4037.55249		1
4037.58569		1
4037.69873		1
4037.75439		1
4037.80981		1
4037.81079		1
4037.83228		1
4037.903		1
4038.00049		1
4038.20483		1
4038.2334		1
4038.35742		1
4038.43677		1
4038.448		1
4038.45313		1
4038.51929		1
4038.53247		1
4038.5437		1
4038.59253		1
4038.6084		1
4038.88037		1
4038.887		1
4038.976		1
4039.02124		1
4039.03369		1
4039.21118		1
4039.30884		1
4039.33887		1
4039.45361		1
4039.45825		1
4039.466		1
4039.51		1
4039.527		1
4039.53052		1
4039.7417		1
4039.74487		1
4039.76538		1
4039.77246		1
4039.84277		1
4039.86621		1
4039.98975		1
4040.128		1
4040.13184		1
4040.197		1
4040.20679		1
4040.22559		1
4040.24268		1
4040.24561		1
4040.32959		1
4040.43066		1
4040.502		1
4040.54688		1
4040.69458		1
4040.69849		1
4040.94775		1
4041.024		1
4041.079		1
4041.12183		1
4041.18848		1
4041.21753		1
4041.286		1
4041.46484		1
4041.66821		1
4041.682		1
4041.682		1
4041.75342		1
4042.00757		1
4042.123		1
4042.22754		1
4042.26318		1
4042.33984		1
4042.35669		1
4042.35864		1
4042.52246		1
4042.53345		1
4042.61255		1
4042.614		1
4042.65112		1
4042.65381		1
4042.667		1
4042.799		1
4042.94141		1
4042.97852		1
4042.98315		1
4043.13525		1
4043.14331		1
4043.22974		1
4043.23364		1
4043.26147		1
4043.42822		1
4043.48364		1
4043.54419		1
4043.59033		1
4043.643		1
4043.82837		1
4043.93		1
4043.966		1
4043.9707		1
4043.991		1
4043.99365		1
4044.00073		1
4044.29956		1
4044.31		1
4044.337		1
4044.36157		1
4044.46533		1
4044.59521		1
4044.73242		1
4044.75073		1
4044.93921		1
4044.99463		1
4045.02686		1
4045.04541		1
4045.14819		1
4045.17627		1
4045.253		1
4045.29614		1
4045.452		1
4045.75562		1
4045.77271		1
4045.87524		1
4045.89038		1
4046.021		1
4046.0293		1
4046.06641		1
4046.07544		1
4046.11133		1
4046.13428		1
4046.30371		1
4046.3186		1
4046.32983		1
4046.3623		1
4046.36938		1
4046.53516		1
4046.53735		1
4046.60327		1
4046.61523		1
4046.635		1
4046.72119		1
4046.73682		1
4046.74341		1
4046.74756		1
4046.75684		1
4046.797		1
4046.99634		1
4047.0083		1
4047.10669		1
4047.1123		1
4047.11841		1
4047.145		1
4047.166		1
4047.19141		1
4047.29028		1
4047.35376		1
4047.40283		1
4047.47144		1
4047.5188		1
4047.52344		1
4047.578		1
4047.58057		1
4047.59839		1
4047.656		1
4047.71338		1
4047.731		1
4047.96533		1
4048.10718		1
4048.14		1
4048.19434		1
4048.259		1
4048.324		1
4048.37476		1
4048.38965		1
4048.42285		1
4048.672		1
4048.69		1
4048.74976		1
4048.76318		1
4048.798		1
4048.8252		1
4049.11523		1
4049.14844		1
4049.20264		1
4049.347		1
4049.38062		1
4049.4978		1
4049.67261		1
4049.82471		1
4049.87036		1
4049.88843		1
4049.92944		1
4049.969		1
4050.09033		1
4050.18945		1
4050.20166		1
4050.27124		1
4050.3125		1
4050.3916		1
4050.65063		1
4050.79346		1
4050.819		1
4050.95581		1
4050.99658		1
4051.114		1
4051.12036		1
4051.19067		1
4051.20679		1
4051.29		1
4051.303		1
4051.427		1
4051.49316		1
4051.5083		1
4051.519		1
4051.5752		1
4051.6062		1
4051.632		1
4051.822		1
4051.85132		1
4051.86841		1
4051.87549		1
4052.056		1
4052.10132		1
4052.25049		1
4052.318		1
4052.342		1
4052.39722		1
4052.43042		1
4052.45776		1
4052.49585		1
4052.506		1
4052.585		1
4052.61084		1
4052.61279		1
4052.69531		1
4052.728		1
4052.76782		1
4052.83618		1
4052.87085		1
4052.89087		1
4053.157		1
4053.18359		1
4053.22949		1
4053.23413		1
4053.29077		1
4053.38843		1
4053.42529		1
4053.45142		1
4053.54175		1
4053.55835		1
4053.602		1
4053.61157		1
4053.61328		1
4053.654		1
4053.67725		1
4053.69751		1
4053.70313		1
4053.707		1
4053.71777		1
4053.767		1
4053.793		1
4053.825		1
4053.96118		1
4054.13428		1
4054.21216		1
4054.21948		1
4054.244		1
4054.2793		1
4054.28467		1
4054.339		1
4054.42871		1
4054.449		1
4054.465		1
4054.509		1
4054.52222		1
4054.54761		1
4054.565		1
4054.633		1
4054.64258		1
4054.887		1
4054.89233		1
4054.90039		1
4055.019		1
4055.03687		1
4055.0564		1
4055.159		1
4055.16187		1
4055.163		1
4055.22583		1
4055.27148		1
4055.29419		1
4055.30322		1
4055.4043		1
4055.50854		1
4055.5188		1
4055.575		1
4055.578		1
4055.73267		1
4055.742		1
4055.902		1
4055.91235		1
4055.91919		1
4055.9502		1
4056.01978		1
4056.042		1
4056.11816		1
4056.12183		1
4056.27		1
4056.32813		1
4056.456		1
4056.4624		1
4056.70532		1
4056.729		1
4056.782		1
4056.78833		1
4056.83862		1
4056.875		1
4056.90161		1
4056.94678		1
4057.00757		1
4057.14233		1
4057.14868		1
4057.173		1
4057.19653		1
4057.25854		1
4057.26855		1
4057.29224		1
4057.30371		1
4057.39941		1
4057.49		1
4057.53247		1
4057.55859		1
4057.566		1
4057.582		1
4057.62915		1
4057.64453		1
4057.71729		1
4057.73633		1
4057.83936		1
4057.89722		1
4057.96753		1
4057.99023		1
4058.09888		1
4058.16968		1
4058.177		1
4058.549		1
4058.60669		1
4058.73779		1
4058.77759		1
4058.7998		1
4058.83569		1
4058.942		1
4059.209		1
4059.268		1
4059.421		1
4059.47388		1
4059.88232		1
4059.998		1
4060.05615		1
4060.09448		1
4060.15259		1
4060.192		1
4060.19238		1
4060.22949		1
4060.23242		1
4060.37744		1
4060.51929		1
4060.57227		1
4060.601		1
4060.62451		1
4060.62671		1
4060.70483		1
4060.72827		1
4060.88281		1
4060.897		1
4061.07715		1
4061.09375		1
4061.11987		1
4061.12085		1
4061.14844		1
4061.15381		1
4061.177		1
4061.21362		1
4061.25049		1
4061.28931		1
4061.363		1
4061.39185		1
4061.41162		1
4061.48975		1
4061.51563		1
4061.536		1
4061.617		1
4061.6936		1
4061.89648		1
4061.97168		1
4062.04785		1
4062.09131		1
4062.129		1
4062.20166		1
4062.26367		1
4062.41162		1
4062.455		1
4062.49658		1
4062.538		1
4062.624		1
4062.62427		1
4062.633		1
4062.706		1
4062.73315		1
4062.87524		1
4062.88135		1
4063.007		1
4063.056		1
4063.196		1
4063.238		1
4063.26147		1
4063.27563		1
4063.363		1
4063.39526		1
4063.43677		1
4063.55322		1
4063.65063		1
4063.66016		1
4063.66357		1
4063.679		1
4063.72339		1
4063.84326		1
4064.02954		1
4064.082		1
4064.1		1
4064.14331		1
4064.23169		1
4064.244		1
4064.266		1
4064.31836		1
4064.33643		1
4064.42432		1
4064.561		1
4064.63037		1
4064.71558		1
4064.75366		1
4064.75684		1
4064.776		1
4064.79956		1
4064.82227		1
4064.82642		1
4064.84741		1
4064.92017		1
4064.922		1
4065.005		1
4065.04028		1
4065.05737		1
4065.07178		1
4065.096		1
4065.11279		1
4065.16064		1
4065.23		1
4065.28345		1
4065.37		1
4065.371		1
4065.38525		1
4065.38867		1
4065.42383		1
4065.48169		1
4065.514		1
4065.58057		1
4065.617		1
4065.63086		1
4065.88916		1
4065.95117		1
4065.985		1
4066.08154		1
4066.11816		1
4066.12671		1
4066.14014		1
4066.1626		1
4066.16821		1
4066.18		1
4066.181		1
4066.19019		1
4066.19946		1
4066.22974		1
4066.28687		1
4066.344		1
4066.45239		1
4066.59863		1
4066.72437		1
4066.81445		1
4066.938		1
4066.99219		1
4067.2146		1
4067.295		1
4067.403		1
4067.44775		1
4067.46582		1
4067.49731		1
4067.53271		1
4067.54028		1
4067.54639		1
4067.59863		1
4067.84		1
4067.85327		1
4067.87231		1
4067.87329		1
4067.96948		1
4067.97339		1
4068.04858		1
4068.11328		1
4068.257		1
4068.30957		1
4068.35132		1
4068.40771		1
4068.49268		1
4068.571		1
4068.69653		1
4068.715		1
4068.75854		1
4068.81128		1
4068.82764		1
4068.84961		1
4068.85547		1
4068.90918		1
4069.02881		1
4069.04541		1
4069.0603		1
4069.08		1
4069.25684		1
4069.277		1
4069.40332		1
4069.49316		1
4069.5083		1
4069.51587		1
4069.57642		1
4069.696		1
4069.74854		1
4069.83081		1
4069.84375		1
4069.85156		1
4069.873		1
4069.88135		1
4069.906		1
4069.92065		1
4069.935		1
4069.97461		1
4070.009		1
4070.142		1
4070.147		1
4070.18628		1
4070.406		1
4070.47266		1
4070.55444		1
4070.56982		1
4070.58838		1
4070.63452		1
4070.666		1
4070.69922		1
4070.7		1
4070.76221		1
4070.82764		1
4070.84277		1
4070.95239		1
4070.97168		1
4070.98853		1
4071.08936		1
4071.1062		1
4071.12256		1
4071.15552		1
4071.16187		1
4071.20361		1
4071.224		1
4071.26685		1
4071.483		1
4071.64844		1
4071.75146		1
4071.755		1
4071.757		1
4071.76343		1
4071.76685		1
4071.76782		1
4071.87646		1
4071.886		1
4071.90723		1
4071.924		1
4072.14673		1
4072.15649		1
4072.159		1
4072.175		1
4072.2146		1
4072.28149		1
4072.358		1
4072.37573		1
4072.40576		1
4072.52075		1
4072.53052		1
4072.56445		1
4072.61279		1
4072.65576		1
4072.664		1
4072.73145		1
4072.79346		1
4072.808		1
4072.87524		1
4072.90576		1
4072.979		1
4073.00439		1
4073.01563		1
4073.01685		1
4073.0647		1
4073.081		1
4073.1355		1
4073.156		1
4073.293		1
4073.31128		1
4073.44336		1
4073.45		1
4073.56738		1
4073.58618		1
4073.64429		1
4073.65552		1
4073.674		1
4073.68945		1
4073.71021		1
4073.741		1
4073.74585		1
4073.75269		1
4073.85278		1
4073.89819		1
4073.96631		1
4073.97559		1
4074.06836		1
4074.308		1
4074.417		1
4074.50049		1
4074.61719		1
4074.66675		1
4074.681		1
4074.71582		1
4074.73682		1
4074.81641		1
4074.8186		1
4074.85352		1
4075.03833		1
4075.067		1
4075.219		1
4075.235		1
4075.26685		1
4075.2854		1
4075.28613		1
4075.29175		1
4075.38867		1
4075.685		1
4075.69531		1
4075.81		1
4075.829		1
4075.83667		1
4075.84619		1
4075.854		1
4075.8833		1
4075.88672		1
4075.91553		1
4075.9436		1
4075.95776		1
4076.00146		1
4076.02026		1
4076.02148		1
4076.02368		1
4076.05		1
4076.06934		1
4076.07886		1
4076.09155		1
4076.11353		1
4076.15039		1
4076.18237		1
4076.22437		1
4076.2793		1
4076.29175		1
4076.38818		1
4076.44458		1
4076.44678		1
4076.51		1
4076.60083		1
4076.60474		1
4076.64868		1
4076.65649		1
4076.74048		1
4076.79565		1
4076.843		1
4076.84888		1
4076.901		1
4076.90259		1
4076.94653		1
4077.05762		1
4077.09155		1
4077.09937		1
4077.2334		1
4077.24		1
4077.33423		1
4077.43286		1
4077.43823		1
4077.46118		1
4077.512		1
4077.54688		1
4077.57471		1
4077.63623		1
4077.69238		1
4077.70142		1
4077.727		1
4077.75635		1
4077.857		1
4077.86719		1
4077.883		1
4078.024		1
4078.23657		1
4078.25073		1
4078.2915		1
4078.293		1
4078.30176		1
4078.341		1
4078.45728		1
4078.489		1
4078.51343		1
4078.53564		1
4078.55151		1
4078.64429		1
4078.64478		1
4078.732		1
4078.74243		1
4078.75635		1
4078.766		1
4078.821		1
4078.82349		1
4078.91455		1
4078.94678		1
4078.947		1
4078.96851		1
4079.03		1
4079.05713		1
4079.07324		1
4079.09863		1
4079.175		1
4079.24829		1
4079.27417		1
4079.39038		1
4079.41553		1
4079.55615		1
4079.61426		1
4079.64941		1
4079.786		1
4079.81055		1
4079.82251		1
4079.824		1
4079.88867		1
4079.89136		1
4079.8916		1
4079.92773		1
4080.03467		1
4080.158		1
4080.178		1
4080.19556		1
4080.31665		1
4080.3938		1
4080.41284		1
4080.42969		1
4080.48315		1
4080.48657		1
4080.492		1
4080.725		1
4080.76782		1
4080.83081		1
4080.891		1
4080.9126		1
4080.93628		1
4080.95386		1
4081.01221		1
4081.04883		1
4081.09082		1
4081.12671		1
4081.18213		1
4081.21777		1
4081.234		1
4081.31665		1
4081.36426		1
4081.37842		1
4081.38013		1
4081.38843		1
4081.425		1
4081.514		1
4081.575		1
4081.615		1
4081.65845		1
4081.674		1
4081.737		1
4081.74487		1
4081.78442		1
4081.818		1
4081.828		1
4081.85132		1
4081.89722		1
4081.89746		1
4081.89941		1
4081.93115		1
4081.95825		1
4081.97339		1
4082.0498		1
4082.098		1
4082.16113		1
4082.16138		1
4082.25659		1
4082.27832		1
4082.35059		1
4082.367		1
4082.45532		1
4082.4563		1
4082.46387		1
4082.50659		1
4082.61035		1
4082.68164		1
4082.90552		1
4082.95532		1
4083.05664		1
4083.05762		1
4083.06		1
4083.149		1
4083.18652		1
4083.223		1
4083.30225		1
4083.32031		1
4083.485		1
4083.56885		1
4083.659		1
4083.71387		1
4083.81323		1
4083.83545		1
4083.92749		1
4083.94556		1
4083.97876		1
4083.98022		1
4084.03076		1
4084.09082		1
4084.18384		1
4084.248		1
4084.26172		1
4084.287		1
4084.29663		1
4084.32568		1
4084.34741		1
4084.364		1
4084.43066		1
4084.43677		1
4084.46655		1
4084.46875		1
4084.52271		1
4084.56323		1
4084.5918		1
4084.5957		1
4084.627		1
4084.6582		1
4084.66748		1
4084.679		1
4084.69531		1
4084.70435		1
4084.75659		1
4084.86743		1
4084.943		1
4084.97217		1
4085.04419		1
4085.0603		1
4085.07861		1
4085.21362		1
4085.32983		1
4085.35571		1
4085.44458		1
4085.44775		1
4085.45459		1
4085.47534		1
4085.62		1
4085.67383		1
4085.67578		1
4085.69922		1
4085.70532		1
4085.72485		1
4085.72656		1
4085.75757		1
4085.77124		1
4085.81226		1
4085.89551		1
4085.912		1
4085.912		1
4085.98145		1
4086.08228		1
4086.16235		1
4086.2417		1
4086.27686		1
4086.30127		1
4086.334		1
4086.36133		1
4086.483		1
4086.59277		1
4086.638		1
4086.7832		1
4086.80078		1
4086.8103		1
4086.81445		1
4086.82446		1
4086.93457		1
4087.00659		1
4087.09033		1
4087.17261		1
4087.21973		1
4087.249		1
4087.38062		1
4087.39453		1
4087.43115		1
4087.52		1
4087.60718		1
4087.633		1
4087.69336		1
4087.773		1
4087.78857		1
4087.84937		1
4087.85278		1
4087.91284		1
4087.95166		1
4087.99414		1
4088.01172		1
4088.023		1
4088.02686		1
4088.15063		1
4088.22388		1
4088.26587		1
4088.27856		1
4088.39453		1
4088.41		1
4088.54541		1
4088.56787		1
4088.59082		1
4088.65649		1
4088.67		1
4088.738		1
4088.92114		1
4088.92236		1
4089.00073		1
4089.004		1
4089.07251		1
4089.09766		1
4089.21265		1
4089.31079		1
4089.338		1
4089.39453		1
4089.395		1
4089.41968		1
4089.57471		1
4089.65625		1
4089.674		1
4089.742		1
4089.781		1
4089.85645		1
4089.87646		1
4089.9646		1
4090.01953		1
4090.03442		1
4090.07983		1
4090.195		1
4090.41675		1
4090.4502		1
4090.50562		1
4090.61328		1
4090.615		1
4090.625		1
4090.67969		1
4090.71436		1
4090.76		1
4090.777		1
4090.788		1
4090.82031		1
4090.86133		1
4090.86841		1
4090.896		1
4090.951		1
4090.9707		1
4090.98486		1
4091.0083		1
4091.009		1
4091.018		1
4091.08521		1
4091.12549		1
4091.15942		1
4091.2063		1
4091.27124		1
4091.29785		1
4091.39		1
4091.416		1
4091.43457		1
4091.43823		1
4091.45825		1
4091.46143		1
4091.55127		1
4091.648		1
4091.84961		1
4091.941		1
4092.013		1
4092.04517		1
4092.35327		1
4092.36719		1
4092.38574		1
4092.4		1
4092.49683		1
4092.51733		1
4092.53345		1
4092.594		1
4092.68286		1
4092.697		1
4092.726		1
4092.76		1
4092.79272		1
4092.92065		1
4092.968		1
4093.0498		1
4093.08862		1
4093.11133		1
4093.135		1
4093.15137		1
4093.20337		1
4093.23828		1
4093.33447		1
4093.3396		1
4093.36621		1
4093.367		1
4093.38257		1
4093.57568		1
4093.632		1
4093.63574		1
4093.72729		1
4093.74268		1
4093.84863		1
4093.90015		1
4093.95581		1
4093.99072		1
4093.99683		1
4094.00439		1
4094.03833		1
4094.13013		1
4094.134		1
4094.33179		1
4094.4314		1
4094.50513		1
4094.5874		1
4094.615		1
4094.6272		1
4094.64478		1
4094.761		1
4094.865		1
4094.9458		1
4094.948		1
4094.96948		1
4095.00684		1
4095.09985		1
4095.11572		1
4095.13037		1
4095.133		1
4095.147		1
4095.1897		1
4095.22046		1
4095.40552		1
4095.4707		1
4095.53174		1
4095.53931		1
4095.55737		1
4095.61133		1
4095.62427		1
4095.62646		1
4095.71143		1
4095.729		1
4095.74414		1
4095.75		1
4095.75977		1
4095.77344		1
4095.85718		1
4095.85742		1
4095.89526		1
4095.95532		1
4095.98145		1
4095.998		1
4096.07959		1
4096.126		1
4096.1333		1
4096.15		1
4096.24365		1
4096.253		1
4096.387		1
4096.42529		1
4096.426		1
4096.474		1
4096.49365		1
4096.713		1
4096.737		1
4096.78662		1
4096.804		1
4096.8125		1
4096.84229		1
4096.90674		1
4096.93457		1
4097.004		1
4097.11133		1
4097.151		1
4097.176		1
4097.23926		1
4097.26025		1
4097.26465		1
4097.28467		1
4097.369		1
4097.37451		1
4097.42		1
4097.42871		1
4097.444		1
4097.50342		1
4097.54053		1
4097.58936		1
4097.61		1
4097.6123		1
4097.624		1
4097.86865		1
4097.87451		1
4097.904		1
4097.906		1
4097.96338		1
4097.967		1
4097.988		1
4098.06		1
4098.079		1
4098.109		1
4098.118		1
4098.143		1
4098.17529		1
4098.252		1
4098.29		1
4098.34863		1
4098.35254		1
4098.353		1
4098.46973		1
4098.55664		1
4098.59473		1
4098.62		1
4098.63428		1
4098.65771		1
4098.66357		1
4098.71973		1
4098.72266		1
4098.79932		1
4098.872		1
4098.89453		1
4098.95068		1
4099.006		1
4099.032		1
4099.067		1
4099.07861		1
4099.11426		1
4099.236		1
4099.25		1
4099.31152		1
4099.313		1
4099.3335		1
4099.46436		1
4099.466		1
4099.49561		1
4099.504		1
4099.513		1
4099.54834		1
4099.588		1
4099.59131		1
4099.658		1
4099.69775		1
4099.70752		1
4099.719		1
4099.74463		1
4099.758		1
4099.826		1
4099.826		1
4099.83		1
4099.84961		1
4099.85742		1
4099.87158		1
4099.886		1
[truncated: 16,760 more rows]
