# Supplementary material for: A droplet digital PCR (ddPCR) assay to detect Helicoverpa armigera (Lepidoptera: Noctuidae) in bulk trap samples
Source: PLoS One. 2017 May 31;12(5):e0178704. doi: 10.1371/journal.pone.0178704 (PMC5451079; doi:10.1371/journal.pone.0178704)
Supplement: S5 Table — (ZIP) [file pone.0178704.s005.zip › H armigera 2.csv]

Ch1 Amplitude	Ch2 Amplitude	Cluster
2740.09937		1
3460.72		1
3552.55225		1
3612.542		1
3625.10449		1
3665.729		1
3691.93457		1
3718.31128		1
3727.05127		1
3729.26929		1
3729.40845		1
3732.32446		1
3733.943		1
3737.66064		1
3748.94946		1
3749.173		1
3750.33228		1
3750.51831		1
3753.05615		1
3762.97827		1
3770.17041		1
3780.22		1
3782.44067		1
3789.07227		1
3792.03467		1
3792.56787		1
3794.455		1
3798.19458		1
3800.05176		1
3803.75171		1
3805.015		1
3811.89478		1
3814.00317		1
3815.20166		1
3815.279		1
3816.3313		1
3817.62061		1
3817.93457		1
3818.248		1
3818.76172		1
3820.34766		1
3826.12061		1
3826.90454		1
3828.07178		1
3828.72168		1
3830.82349		1
3833.32861		1
3833.38525		1
3834.11938		1
3834.62964		1
3837.15625		1
3837.26855		1
3837.48438		1
3840.07642		1
3841.36328		1
3841.86914		1
3841.8833		1
3843.12866		1
3844.67676		1
3845.84814		1
3847.23218		1
3847.60864		1
3847.68872		1
3849.73218		1
3850.2334		1
3850.72339		1
3851.483		1
3851.69482		1
3852.556		1
3852.684		1
3855.285		1
3856.1792		1
3856.2395		1
3858.91479		1
3859.081		1
3859.64063		1
3859.945		1
3861.48071		1
3861.78735		1
3862.02075		1
3862.39551		1
3862.94458		1
3863.61377		1
3864.21387		1
3865.445		1
3865.94824		1
3866.4895		1
3867.25684		1
3867.473		1
3867.82		1
3868.73975		1
3869.061		1
3869.89014		1
3871.84473		1
3872.67261		1
3872.88232		1
3873.22		1
3873.22681		1
3873.685		1
3874.96777		1
3876.00684		1
3876.44922		1
3876.565		1
3876.7522		1
3877.55322		1
3877.80713		1
3878.43237		1
3879.79053		1
3880.05615		1
3880.4707		1
3880.54346		1
3880.72363		1
3881.006		1
3882.10767		1
3882.96875		1
3883.102		1
3884.5708		1
3884.85962		1
3885.298		1
3885.85938		1
3886.01343		1
3887.06323		1
3887.25415		1
3887.27954		1
3887.41528		1
3887.65137		1
3887.74219		1
3887.81445		1
3888.45776		1
3889.4314		1
3889.445		1
3890.03125		1
3890.18042		1
3890.188		1
3891.13477		1
3891.57544		1
3892.202		1
3892.61572		1
3892.68433		1
3893.2146		1
3893.41479		1
3893.61816		1
3893.70557		1
3894.04468		1
3894.13135		1
3894.55249		1
3895.05176		1
3895.09668		1
3895.29321		1
3895.54321		1
3895.8645		1
3896.14136		1
3896.14185		1
3896.60718		1
3896.62549		1
3896.84839		1
3896.883		1
3896.968		1
3897.107		1
3897.8645		1
3898.169		1
3899.49731		1
3899.713		1
3900.144		1
3900.56543		1
3900.99634		1
3901.67017		1
3901.98267		1
3902.11914		1
3902.135		1
3902.73657		1
3903.058		1
3903.18628		1
3904.37524		1
3904.97314		1
3905.297		1
3905.80664		1
3906.43018		1
3906.68237		1
3907.06567		1
3907.16		1
3907.32422		1
3907.62036		1
3907.66455		1
3907.73413		1
3907.81543		1
3908.26978		1
3908.86523		1
3908.95581		1
3909.248		1
3909.35229		1
3909.476		1
3909.73071		1
3909.7312		1
3910.05078		1
3910.31274		1
3910.75635		1
3910.806		1
3910.81372		1
3910.82861		1
3911.04346		1
3911.787		1
3911.79565		1
3912.18457		1
3912.474		1
3912.747		1
3912.83984		1
3912.97461		1
3912.99316		1
3913.13232		1
3913.5166		1
3913.60522		1
3913.745		1
3913.881		1
3914.105		1
3914.40063		1
3914.74268		1
3914.84253		1
3915.08618		1
3915.12769		1
3915.20483		1
3915.438		1
3915.48853		1
3915.489		1
3915.60229		1
3915.85254		1
3915.92383		1
3916.15259		1
3916.37183		1
3916.54614		1
3916.82251		1
3917.18213		1
3917.18652		1
3917.21851		1
3917.26416		1
3917.277		1
3917.41113		1
3917.42749		1
3917.77222		1
3917.791		1
3918.07227		1
3918.69019		1
3920.04883		1
3920.08081		1
3920.66162		1
3920.66943		1
3920.67		1
3920.7998		1
3920.87769		1
3921.12476		1
3921.139		1
3921.18		1
3921.2417		1
3921.292		1
3922.09253		1
3922.337		1
3922.48755		1
3922.75415		1
3923.29956		1
3923.37354		1
3923.66		1
3924.01538		1
3924.63965		1
3924.68481		1
3924.879		1
3924.969		1
3925.06763		1
3925.2334		1
3925.71777		1
3925.90479		1
3926.0022		1
3926.08423		1
3926.646		1
3926.72681		1
3926.75		1
3926.784		1
3926.78467		1
3926.913		1
3927.04468		1
3927.379		1
3927.72534		1
3927.73779		1
3928.2478		1
3928.436		1
3928.825		1
3929.2		1
3929.33179		1
3929.60962		1
3929.64868		1
3929.76025		1
3930.08252		1
3930.14331		1
3930.207		1
3930.24561		1
3930.36768		1
3930.45142		1
3931.00415		1
3931.39233		1
3931.52637		1
3931.54736		1
3931.93213		1
3932.07471		1
3932.17065		1
3932.358		1
3932.51245		1
3932.78638		1
3932.79639		1
3933.36353		1
3933.4563		1
3933.51025		1
3933.65723		1
3934.04761		1
3934.16138		1
3934.3457		1
3934.34985		1
3934.59326		1
3934.749		1
3934.89282		1
3935.22852		1
3935.37866		1
3935.42139		1
3935.60767		1
3935.702		1
3936.027		1
3936.148		1
3936.23169		1
3936.34668		1
3936.50073		1
3936.61426		1
3936.69556		1
3936.8833		1
3936.924		1
3936.94263		1
3937.07373		1
3937.08765		1
3937.632		1
3937.9		1
3938.22339		1
3938.49414		1
3938.545		1
3938.58521		1
3939.18774		1
3939.208		1
3939.305		1
3939.33618		1
3939.377		1
3939.418		1
3939.758		1
3939.94629		1
3940.60474		1
3940.82251		1
3940.924		1
3940.994		1
3941.046		1
3941.0542		1
3941.12354		1
3941.185		1
3941.192		1
3941.57251		1
3941.94263		1
3942.15625		1
3942.205		1
3942.32		1
3942.45728		1
3942.555		1
3942.62158		1
3942.753		1
3942.96655		1
3943.02319		1
3943.40356		1
3943.74341		1
3943.812		1
3944.02759		1
3944.43481		1
3944.48877		1
3944.71167		1
3945.4		1
3945.786		1
3945.9082		1
3946.092		1
3946.321		1
3946.66626		1
3946.89868		1
3946.998		1
3947.0564		1
3947.05981		1
3947.54858		1
3947.56836		1
3947.65527		1
3947.897		1
3948.03613		1
3948.61157		1
3948.8396		1
3949.04224		1
3949.2373		1
3949.29785		1
3949.36		1
3949.38086		1
3949.40259		1
3949.6084		1
3949.74561		1
3949.83667		1
3950.12866		1
3950.15381		1
3950.215		1
3950.33		1
3950.357		1
3950.39746		1
3950.504		1
3950.51978		1
3950.59253		1
3950.67773		1
3950.76563		1
3950.85864		1
3951.10864		1
3951.1377		1
3951.23315		1
3951.50537		1
3951.57617		1
3951.65625		1
3951.66846		1
3951.67529		1
3951.91724		1
3951.93457		1
3952.2334		1
3952.29956		1
3952.45215		1
3952.54517		1
3952.57422		1
3952.67529		1
3952.704		1
3952.93042		1
3953.03052		1
3953.39551		1
3953.504		1
3953.69531		1
3953.82178		1
3954.092		1
3954.12476		1
3954.25146		1
3954.28467		1
3954.28687		1
3954.3252		1
3954.53271		1
3954.747		1
3954.83667		1
3954.85229		1
3955.07886		1
3955.162		1
3955.189		1
3955.329		1
3955.36035		1
3955.61		1
3955.79077		1
3955.81982		1
3955.87842		1
3955.9895		1
3956.15625		1
3956.525		1
3956.62817		1
3956.68384		1
3956.691		1
3956.69849		1
3956.891		1
3957.11743		1
3957.39429		1
3957.58545		1
3957.65552		1
3957.792		1
3957.98315		1
3958.15625		1
3958.28052		1
3958.31641		1
3958.366		1
3958.57324		1
3958.59131		1
3958.925		1
3958.966		1
3958.98657		1
3959.112		1
3959.155		1
3959.17554		1
3959.428		1
3959.66528		1
3959.67725		1
3959.72339		1
3959.75537		1
3959.78516		1
3959.911		1
3959.993		1
3960.24829		1
3960.33838		1
3960.60352		1
3961.00024		1
3961.24951		1
3961.25635		1
3961.36353		1
3961.498		1
3961.50854		1
3961.52319		1
3961.75073		1
3961.78223		1
3961.92383		1
3961.968		1
3962.0708		1
3962.436		1
3962.44922		1
3962.55029		1
3962.65625		1
3962.864		1
3962.872		1
3963.027		1
3963.0498		1
3963.08374		1
3963.1814		1
3963.29688		1
3963.455		1
3963.67578		1
3964.078		1
3964.148		1
3964.55859		1
3964.59521		1
3964.74829		1
3964.829		1
3964.86255		1
3964.91675		1
3964.97656		1
3965.16113		1
3965.36475		1
3965.388		1
3965.526		1
3965.55762		1
3965.656		1
3965.68555		1
3965.70776		1
3965.72534		1
3965.747		1
3965.777		1
3965.98633		1
3966.00146		1
3966.00317		1
3966.102		1
3966.12817		1
3966.17065		1
3966.35229		1
3966.50415		1
3966.54785		1
3966.67432		1
3966.68286		1
3966.87964		1
3967.05176		1
3967.38916		1
3967.417		1
3967.46729		1
3967.475		1
3967.50684		1
3967.565		1
3967.65283		1
3967.69531		1
3968.13818		1
3968.1814		1
3968.18774		1
3968.2627		1
3968.42847		1
3968.43262		1
3968.6084		1
3968.655		1
3968.786		1
3968.82666		1
3968.92773		1
3968.987		1
3969.048		1
3969.16138		1
3969.182		1
3969.41846		1
3969.42163		1
3969.487		1
3969.497		1
3969.755		1
3969.7998		1
3969.83667		1
3969.84644		1
3969.90283		1
3969.93823		1
3970.1543		1
3970.327		1
3970.48828		1
3970.493		1
3970.60986		1
3970.69043		1
3970.7334		1
3970.78833		1
3970.79761		1
3970.83472		1
3970.88574		1
3971.127		1
3971.27344		1
3971.55273		1
3971.60059		1
3971.646		1
3971.661		1
3971.86768		1
3971.89087		1
3971.89185		1
3971.90454		1
3971.95947		1
3971.99829		1
3972.04688		1
3972.17651		1
3972.28418		1
3972.346		1
3972.35083		1
3972.35571		1
3972.39526		1
3972.44287		1
3972.62134		1
3972.67651		1
3972.69214		1
3972.697		1
3972.70386		1
3972.7085		1
3972.79126		1
3972.806		1
3972.82715		1
3972.90845		1
3973.15283		1
3973.1687		1
3973.22144		1
3973.27661		1
3973.43164		1
3973.46924		1
3973.532		1
3973.537		1
3973.65552		1
3973.66626		1
3973.94531		1
3974.13574		1
3974.219		1
3974.36255		1
3974.52856		1
3974.54614		1
3974.55615		1
3974.61084		1
3974.64868		1
3974.78247		1
3974.9978		1
3975.003		1
3975.08057		1
3975.0813		1
3975.22217		1
3975.85864		1
3976.03369		1
3976.04		1
3976.10327		1
3976.116		1
3976.15552		1
3976.24561		1
3976.2998		1
3976.33154		1
3976.40845		1
3976.463		1
3976.51929		1
3976.57324		1
3976.71826		1
3976.75049		1
3976.76147		1
3976.89478		1
3977.04077		1
3977.05225		1
3977.16748		1
3977.188		1
3977.33667		1
3977.63135		1
3977.65137		1
3977.82471		1
3977.857		1
3978.26245		1
3978.33838		1
3978.34082		1
3978.375		1
3978.568		1
3978.63062		1
3978.7356		1
3978.883		1
3978.92358		1
3978.98413		1
3979.169		1
3979.29883		1
3979.367		1
3979.37158		1
3979.44678		1
3979.716		1
3979.72437		1
3979.76758		1
3980.01563		1
3980.04272		1
3980.131		1
3980.27563		1
3980.328		1
3980.38745		1
3980.58032		1
3980.58716		1
3980.60962		1
3980.70557		1
3980.96777		1
3981.083		1
3981.10913		1
3981.14648		1
3981.351		1
3981.4895		1
3981.53247		1
3981.54053		1
3981.60815		1
3981.68652		1
3981.707		1
3981.829		1
3981.92651		1
3981.98145		1
3982.06079		1
3982.07642		1
3982.2793		1
3982.28735		1
3982.304		1
3982.30713		1
3982.36182		1
3982.572		1
3982.628		1
3982.66113		1
3982.93457		1
3982.987		1
3983.07422		1
3983.4082		1
3983.474		1
3983.48926		1
3983.56763		1
3983.657		1
3983.85815		1
3984.1167		1
3984.17725		1
3984.205		1
3984.30347		1
3984.37256		1
3984.73828		1
3984.93115		1
3984.94824		1
3984.9707		1
3985.18066		1
3985.25757		1
3985.26172		1
3985.27026		1
3985.30176		1
3985.37451		1
3985.381		1
3985.401		1
3985.43115		1
3985.5686		1
3985.61377		1
3985.708		1
3985.8396		1
3985.9895		1
3986.06421		1
3986.06421		1
3986.5022		1
3986.628		1
3986.69214		1
3986.91919		1
3986.95239		1
3987.00757		1
3987.08081		1
3987.11816		1
3987.19263		1
3987.43286		1
3987.54175		1
3987.55933		1
3987.66431		1
3987.72		1
3987.796		1
3987.89453		1
3987.96826		1
3987.985		1
3988.02515		1
3988.076		1
3988.089		1
3988.101		1
3988.17017		1
3988.24414		1
3988.363		1
3988.38013		1
3988.392		1
3988.47168		1
3988.72852		1
3988.75		1
3988.992		1
3989.01929		1
3989.06177		1
3989.24927		1
3989.25146		1
3989.31177		1
3989.50732		1
3989.6106		1
3989.759		1
3989.78271		1
3990.142		1
3990.1875		1
3990.22046		1
3990.229		1
3990.292		1
3990.30347		1
3990.31128		1
3990.31934		1
3990.37476		1
3990.40356		1
3990.52637		1
3990.53149		1
3990.5813		1
3990.65381		1
3990.86743		1
3991.09058		1
3991.18		1
3991.20776		1
3991.22241		1
3991.23975		1
3991.25586		1
3991.36816		1
3991.44946		1
3991.54175		1
3991.55713		1
3991.56567		1
3991.57666		1
3991.57813		1
3991.59131		1
3991.65479		1
3991.71313		1
3991.86084		1
3991.95483		1
3991.957		1
3991.97363		1
3991.98071		1
3992.04541		1
3992.12427		1
3992.16577		1
3992.36646		1
3992.5127		1
3992.687		1
3992.74536		1
3992.87939		1
3992.91821		1
3993.003		1
3993.07568		1
3993.1167		1
3993.19336		1
3993.19971		1
3993.21143		1
3993.23779		1
3993.24438		1
3993.33252		1
3993.404		1
3993.42163		1
3993.44043		1
3993.49854		1
3993.53735		1
3993.665		1
3993.69434		1
3993.754		1
3993.84351		1
3993.94		1
3993.957		1
3993.96265		1
3994.102		1
3994.10327		1
3994.109		1
3994.1355		1
3994.21		1
3994.25269		1
3994.42114		1
3994.63452		1
3994.68726		1
3994.69165		1
3994.72681		1
3994.8103		1
3994.92114		1
3995.03		1
3995.03345		1
3995.1228		1
3995.35059		1
3995.46436		1
3995.49731		1
3995.51978		1
3995.764		1
3995.8103		1
3995.905		1
3995.97046		1
3996.047		1
3996.15381		1
3996.28613		1
3996.2915		1
3996.365		1
3996.40845		1
3996.72876		1
3996.80566		1
3996.87085		1
3996.90063		1
3996.91357		1
3996.97266		1
3997.02051		1
3997.02612		1
3997.0752		1
3997.2146		1
3997.224		1
3997.34863		1
3997.447		1
3997.46338		1
3997.617		1
3997.7832		1
3997.8125		1
3997.87061		1
3997.89746		1
3997.936		1
3997.97534		1
3998.055		1
3998.06567		1
3998.15552		1
3998.27783		1
3998.45435		1
3998.47583		1
3998.52051		1
3998.541		1
3998.575		1
3998.59058		1
3998.63721		1
3998.64746		1
3998.74268		1
3998.89453		1
3999.21265		1
3999.23877		1
3999.24072		1
3999.279		1
3999.29346		1
3999.29956		1
3999.396		1
3999.445		1
3999.71484		1
3999.8457		1
3999.85767		1
4000.01953		1
4000.061		1
4000.11572		1
4000.30762		1
4000.48682		1
4000.4978		1
4000.55713		1
4000.60742		1
4000.63867		1
4000.64429		1
4000.66		1
4000.992		1
4001.10327		1
4001.10767		1
4001.129		1
4001.303		1
4001.34717		1
4001.36963		1
4001.427		1
4001.42871		1
4001.46118		1
4001.52026		1
4001.5293		1
4001.547		1
4001.56763		1
4001.58252		1
4001.59058		1
4001.7793		1
4001.831		1
4001.86157		1
4001.87061		1
4001.89453		1
4001.90747		1
4001.963		1
4002.01831		1
4002.093		1
4002.12231		1
4002.163		1
4002.22778		1
4002.245		1
4002.27563		1
4002.338		1
4002.535		1
4002.61		1
4002.6167		1
4002.63135		1
4002.64453		1
4002.80884		1
4002.92627		1
4003.16919		1
4003.334		1
4003.362		1
4003.44727		1
4003.46265		1
4003.48779		1
4003.52979		1
4003.53		1
4003.674		1
4003.76636		1
4003.9707		1
4004.00439		1
4004.02051		1
4004.05884		1
4004.077		1
4004.09326		1
4004.15381		1
4004.20459		1
4004.29785		1
4004.36426		1
4004.37183		1
4004.47949		1
4004.50244		1
4004.575		1
4004.61938		1
4004.68921		1
4004.75635		1
4004.78735		1
4004.79956		1
4004.82959		1
4004.85522		1
4004.87183		1
4004.90576		1
4005.151		1
4005.18359		1
4005.337		1
4005.46851		1
4005.481		1
4005.48364		1
4005.53638		1
4005.661		1
4005.90674		1
4005.974		1
4006.0293		1
4006.07349		1
4006.111		1
4006.137		1
4006.15		1
4006.15		1
4006.25439		1
4006.256		1
4006.35327		1
4006.59888		1
4006.60767		1
4006.614		1
4006.67188		1
4006.74341		1
4006.902		1
4007.097		1
4007.153		1
4007.24268		1
4007.27368		1
4007.308		1
4007.332		1
4007.368		1
4007.414		1
4007.461		1
4007.48364		1
4007.775		1
4007.81445		1
4007.87134		1
4007.94751		1
4007.98877		1
4008.149		1
4008.18774		1
4008.25757		1
4008.27222		1
4008.4292		1
4008.4707		1
4008.47144		1
4008.51929		1
4008.531		1
4008.576		1
4008.59814		1
4008.60864		1
4008.76953		1
4008.78		1
4008.86475		1
4008.91016		1
4008.96875		1
4008.97632		1
4009.18018		1
4009.19922		1
4009.20679		1
4009.26245		1
4009.44458		1
4009.46118		1
4009.53516		1
4009.5498		1
4009.708		1
4009.718		1
4009.86377		1
4009.88232		1
4009.93359		1
4010.06616		1
4010.126		1
4010.177		1
4010.19336		1
4010.27881		1
4010.406		1
4010.42236		1
4010.42236		1
4010.54688		1
4010.56543		1
4010.58813		1
4010.60742		1
4010.72021		1
4010.734		1
4010.766		1
4010.81274		1
4010.85522		1
4010.96777		1
4011.07983		1
4011.09521		1
4011.09619		1
4011.13965		1
4011.229		1
4011.29761		1
4011.316		1
4011.36279		1
4011.37476		1
4011.446		1
4011.6084		1
4011.623		1
4011.65479		1
4011.72876		1
4011.83618		1
4011.89429		1
4011.89941		1
4012.001		1
4012.092		1
4012.15918		1
4012.30249		1
4012.35815		1
4012.49536		1
4012.527		1
4012.53442		1
4012.70117		1
4012.7085		1
4012.752		1
4012.76318		1
4012.76563		1
4012.77344		1
4012.77954		1
4012.86475		1
4012.91064		1
4013.066		1
4013.111		1
4013.28931		1
4013.30615		1
4013.37964		1
4013.41943		1
4013.431		1
4013.47119		1
4013.543		1
4013.67261		1
4013.687		1
4013.76636		1
4013.81226		1
4013.94336		1
4013.98218		1
4013.99561		1
4014.08643		1
4014.09766		1
4014.13086		1
4014.18677		1
4014.19775		1
4014.2146		1
4014.24829		1
4014.32324		1
4014.33521		1
4014.46143		1
4014.49658		1
4014.55664		1
4014.59082		1
4014.76953		1
4014.88		1
4014.89429		1
4014.91553		1
4014.95874		1
4015.21631		1
4015.223		1
4015.60327		1
4015.6853		1
4015.75244		1
4015.84961		1
4015.86621		1
4015.8772		1
4015.8938		1
4015.89746		1
4016.0332		1
4016.095		1
4016.13037		1
4016.13525		1
4016.14038		1
4016.1897		1
4016.19067		1
4016.29		1
4016.42236		1
4016.456		1
4016.46826		1
4016.533		1
4016.54077		1
4016.686		1
4016.70166		1
4016.84814		1
4016.85913		1
4016.87573		1
4016.99023		1
4017.02417		1
4017.0354		1
4017.14551		1
4017.32813		1
4017.64526		1
4017.755		1
4017.826		1
4017.88818		1
4017.92065		1
4017.948		1
4017.97119		1
4017.983		1
4018.064		1
4018.06934		1
4018.098		1
4018.2522		1
4018.301		1
4018.30444		1
4018.38135		1
4018.42163		1
4018.465		1
4018.49731		1
4018.62842		1
4018.8		1
4018.80469		1
4018.82275		1
4019.01782		1
4019.08862		1
4019.10522		1
4019.12817		1
4019.14038		1
4019.184		1
4019.207		1
4019.23877		1
4019.305		1
4019.3457		1
4019.44434		1
4019.458		1
4019.48975		1
4019.54932		1
4019.62061		1
4019.66748		1
4019.74976		1
4019.76416		1
4019.76636		1
4019.99463		1
4019.99561		1
4020.0498		1
4020.08862		1
4020.30786		1
4020.33228		1
4020.43628		1
4020.439		1
4020.45557		1
4020.50342		1
4020.567		1
4020.80933		1
4020.87939		1
4020.899		1
4021.10864		1
4021.121		1
4021.145		1
4021.33643		1
4021.33765		1
4021.465		1
4021.47974		1
4021.593		1
4021.631		1
4021.689		1
4021.72144		1
4021.728		1
4021.73755		1
4021.764		1
4021.774		1
4021.85449		1
4021.91016		1
4022.0127		1
4022.06421		1
4022.18262		1
4022.202		1
4022.314		1
4022.35352		1
4022.47241		1
4022.574		1
4022.80322		1
4022.82861		1
4022.894		1
4022.90332		1
4022.97754		1
4022.99561		1
4023.06982		1
4023.155		1
4023.26074		1
4023.267		1
4023.302		1
4023.34839		1
4023.426		1
4023.431		1
4023.434		1
4023.461		1
4023.525		1
4023.552		1
4023.55444		1
4023.61816		1
4023.679		1
4023.72534		1
4023.81519		1
4023.8252		1
4023.87866		1
4023.90625		1
4023.92163		1
4023.96045		1
4024.11914		1
4024.20947		1
4024.404		1
4024.44873		1
4024.48413		1
4024.537		1
4024.58765		1
4024.65356		1
4024.70068		1
4024.711		1
4024.72		1
4024.83276		1
4024.894		1
4024.89453		1
4024.93286		1
4025.05054		1
4025.15332		1
4025.35815		1
4025.39624		1
4025.40332		1
4025.50049		1
4025.53833		1
4025.53882		1
4025.55225		1
4025.55249		1
4025.57886		1
4025.58447		1
4025.60327		1
4025.61035		1
4025.67822		1
4025.7334		1
4025.80713		1
4025.82446		1
4025.82666		1
4025.8916		1
4025.91284		1
4025.97925		1
4026.05615		1
4026.1875		1
4026.189		1
4026.247		1
4026.27417		1
4026.319		1
4026.33643		1
4026.33936		1
4026.37964		1
4026.45972		1
4026.51465		1
4026.53687		1
4026.58667		1
4026.59814		1
4026.66455		1
4026.75146		1
4026.81128		1
4026.866		1
4026.86841		1
4026.895		1
4026.937		1
4026.95361		1
4027.22241		1
4027.25342		1
4027.328		1
4027.37085		1
4027.40479		1
4027.4187		1
4027.51733		1
4027.58984		1
4027.59351		1
4027.61		1
4027.84448		1
4027.84546		1
4027.89966		1
4027.97241		1
4028.003		1
4028.0498		1
4028.23438		1
4028.29028		1
4028.30664		1
4028.37622		1
4028.44727		1
4028.516		1
4028.64453		1
4028.64941		1
4028.71533		1
4028.729		1
4028.73779		1
4028.739		1
4028.74951		1
4028.75146		1
4028.77051		1
4028.81079		1
4028.81445		1
4028.81982		1
4028.928		1
4028.94019		1
4028.965		1
4028.97534		1
4028.99		1
4029.04419		1
4029.04614		1
4029.12378		1
4029.13965		1
4029.22681		1
4029.23315		1
4029.26		1
4029.263		1
4029.36328		1
4029.3645		1
4029.46851		1
4029.51025		1
4029.56519		1
4029.58887		1
4029.60742		1
4029.623		1
4029.626		1
4029.7832		1
4029.79517		1
4029.79639		1
4029.822		1
4029.84717		1
4029.869		1
4029.94141		1
4030.01147		1
4030.03638		1
4030.06519		1
4030.0874		1
4030.25269		1
4030.41235		1
4030.47461		1
4030.4856		1
4030.54419		1
4030.575		1
4030.62549		1
4030.72632		1
4030.86133		1
4030.912		1
4030.92041		1
4031.0144		1
4031.126		1
4031.14282		1
4031.31641		1
4031.32935		1
4031.42651		1
4031.617		1
4031.673		1
4031.714		1
4031.77		1
4031.85913		1
4032.005		1
4032.03076		1
4032.06421		1
4032.077		1
4032.11475		1
4032.20337		1
4032.2373		1
4032.23926		1
4032.2644		1
4032.26465		1
4032.26758		1
4032.29834		1
4032.3645		1
4032.438		1
4032.48755		1
4032.547		1
4032.608		1
4032.663		1
4032.70581		1
4032.72559		1
4032.798		1
4032.8		1
4032.83032		1
4032.84985		1
4032.85034		1
4032.878		1
4032.93555		1
4032.97119		1
4033.11182		1
4033.11816		1
4033.24731		1
4033.25049		1
4033.26831		1
4033.30615		1
4033.31372		1
4033.34863		1
4033.37744		1
4033.37817		1
4033.38037		1
4033.38184		1
4033.4082		1
4033.42871		1
4033.45459		1
4033.46729		1
4033.58716		1
4033.592		1
4033.678		1
4033.68628		1
4033.726		1
4033.797		1
4033.80127		1
4033.92017		1
4033.96362		1
4034.01855		1
4034.10864		1
4034.16748		1
4034.18335		1
4034.23218		1
4034.32251		1
4034.34668		1
4034.38379		1
4034.42383		1
4034.42773		1
4034.43384		1
4034.465		1
4034.47241		1
4034.50024		1
4034.501		1
4034.5835		1
4034.77686		1
4034.84473		1
4034.981		1
4035.01758		1
4035.02686		1
4035.10181		1
4035.19678		1
4035.28564		1
4035.339		1
4035.39331		1
4035.39526		1
4035.415		1
4035.45679		1
4035.45752		1
4035.46045		1
4035.4873		1
4035.52466		1
4035.67944		1
4035.687		1
4035.70752		1
4035.737		1
4035.81641		1
4036.02173		1
4036.025		1
4036.03442		1
4036.047		1
4036.10352		1
4036.27783		1
4036.37549		1
4036.43164		1
4036.45728		1
4036.5293		1
4036.60229		1
4036.60547		1
4036.70825		1
4036.71167		1
4036.75024		1
4036.75171		1
4036.791		1
4036.888		1
4036.932		1
4036.938		1
4036.98022		1
4037.011		1
4037.11719		1
4037.33936		1
4037.519		1
4037.5647		1
4037.5647		1
4037.61133		1
4037.63574		1
4037.65454		1
4037.7312		1
4037.767		1
4037.76831		1
4037.78931		1
4037.79688		1
4037.88281		1
4038.12183		1
4038.12354		1
4038.14233		1
4038.1687		1
4038.18555		1
4038.1958		1
4038.216		1
4038.339		1
4038.39868		1
4038.408		1
4038.42554		1
4038.4458		1
4038.50635		1
4038.57617		1
4038.5874		1
4038.59		1
4038.59668		1
4038.61157		1
4038.63184		1
4038.64331		1
4038.72217		1
4038.80664		1
4038.81226		1
4038.81787		1
4038.81885		1
4038.87061		1
4038.96753		1
4039.011		1
4039.09985		1
4039.16431		1
4039.22754		1
4039.23267		1
4039.3252		1
4039.42871		1
4039.56348		1
4039.56616		1
4039.617		1
4039.67944		1
4039.68579		1
4039.72339		1
4039.746		1
4039.77246		1
4039.8125		1
4039.81274		1
4039.9834		1
4040.02612		1
4040.04565		1
4040.0498		1
4040.06348		1
4040.07446		1
4040.19531		1
4040.251		1
4040.319		1
4040.32861		1
4040.41821		1
4040.43		1
4040.45459		1
4040.49585		1
4040.511		1
4040.53442		1
4040.543		1
4040.60254		1
4040.60376		1
4040.65845		1
4040.66187		1
4040.68872		1
4040.734		1
4040.73462		1
4040.77466		1
4040.83545		1
4040.9082		1
4040.92944		1
4041.0498		1
4041.05981		1
4041.18433		1
4041.20142		1
4041.20215		1
4041.34448		1
4041.40137		1
4041.47314		1
4041.47974		1
4041.494		1
4041.56738		1
4041.56934		1
4041.59058		1
4041.59131		1
4041.59619		1
4041.63916		1
4041.696		1
4041.78882		1
4041.78882		1
4041.792		1
4041.79663		1
4041.82056		1
4041.83887		1
4041.95264		1
4041.97046		1
4041.98755		1
4041.98828		1
4042.00366		1
4042.0144		1
4042.03467		1
4042.049		1
4042.06543		1
4042.067		1
4042.07837		1
4042.156		1
4042.204		1
4042.27881		1
4042.297		1
4042.3584		1
4042.388		1
4042.403		1
4042.47925		1
4042.513		1
4042.519		1
4042.558		1
4042.63647		1
4042.75269		1
4042.75464		1
4042.75781		1
4042.799		1
4042.855		1
4042.928		1
4042.95166		1
4043.101		1
4043.189		1
4043.326		1
4043.442		1
4043.54761		1
4043.54858		1
4043.56348		1
4043.59058		1
4043.59668		1
4043.64038		1
4043.65576		1
4043.69849		1
4043.74023		1
4043.802		1
4043.87964		1
4043.88159		1
4044.01245		1
4044.05		1
4044.09888		1
4044.194		1
4044.285		1
4044.31567		1
4044.3396		1
4044.38574		1
4044.44043		1
4044.60132		1
4044.69971		1
4044.772		1
4044.84448		1
4044.92285		1
4044.92578		1
4044.9375		1
4044.947		1
4044.976		1
4045.05542		1
4045.122		1
4045.13354		1
4045.163		1
4045.17065		1
4045.194		1
4045.25366		1
4045.85425		1
4046.05273		1
4046.06177		1
4046.1106		1
4046.12329		1
4046.15356		1
4046.17773		1
4046.23657		1
4046.29736		1
4046.33936		1
4046.409		1
4046.41968		1
4046.48682		1
4046.49561		1
4046.50171		1
4046.51636		1
4046.51831		1
4046.69824		1
4046.84521		1
4046.85669		1
4046.87646		1
4046.87842		1
4046.88159		1
4046.91724		1
4046.96948		1
4047.04053		1
4047.07349		1
4047.09424		1
4047.10449		1
4047.1438		1
4047.1665		1
4047.192		1
4047.21484		1
4047.24243		1
4047.264		1
4047.32349		1
4047.39673		1
4047.40869		1
4047.41284		1
4047.46118		1
4047.488		1
4047.4895		1
4047.55151		1
4047.61133		1
4047.61157		1
4047.62451		1
4047.68066		1
4047.727		1
4047.74731		1
4047.80078		1
4047.85986		1
4047.89526		1
4047.91846		1
4047.96313		1
4047.96387		1
4047.9917		1
4048.0105		1
4048.12329		1
4048.259		1
4048.313		1
4048.40527		1
4048.40625		1
4048.433		1
4048.45776		1
4048.47827		1
4048.483		1
4048.55127		1
4048.57227		1
4048.6333		1
4048.70483		1
4048.79541		1
4048.819		1
4048.838		1
4048.86914		1
4048.88013		1
4049.10425		1
4049.14355		1
4049.14746		1
4049.41357		1
4049.423		1
4049.55273		1
4049.69556		1
4049.70117		1
4049.76514		1
4049.78857		1
4049.819		1
4049.873		1
4049.87329		1
4049.92065		1
4049.96631		1
4050.161		1
4050.17383		1
4050.22339		1
4050.25659		1
4050.272		1
4050.287		1
4050.30762		1
4050.34717		1
4050.35962		1
4050.40039		1
4050.49585		1
4050.55566		1
4050.55957		1
4050.56177		1
4050.5686		1
4050.60571		1
4050.62866		1
4050.68066		1
4050.721		1
4050.74487		1
4050.7605		1
4050.805		1
4050.82446		1
4050.82617		1
4050.886		1
4050.88672		1
4050.936		1
4050.94458		1
4050.9646		1
4051.07324		1
4051.14185		1
4051.19873		1
4051.24829		1
4051.26074		1
4051.29248		1
4051.34229		1
4051.35278		1
4051.39087		1
4051.39722		1
4051.45142		1
4051.46484		1
4051.573		1
4051.59985		1
4051.606		1
4051.75171		1
4051.77222		1
4051.88354		1
4051.90063		1
4051.94336		1
4051.95679		1
4052.02954		1
4052.10986		1
4052.13086		1
4052.15723		1
4052.22876		1
4052.29028		1
4052.35352		1
4052.42065		1
4052.43457		1
4052.47974		1
4052.5127		1
4052.57886		1
4052.58813		1
4052.619		1
4052.66846		1
4052.68774		1
4052.68945		1
4052.69141		1
4052.79834		1
4052.805		1
4052.87378		1
4052.95483		1
4053.00049		1
4053.07959		1
4053.08252		1
4053.086		1
4053.09839		1
4053.1084		1
4053.134		1
4053.16357		1
4053.17065		1
4053.21875		1
4053.36938		1
4053.473		1
4053.476		1
4053.483		1
4053.51343		1
4053.538		1
4053.566		1
4053.63037		1
4053.63452		1
4053.78418		1
4053.95068		1
4054.00171		1
4054.06348		1
4054.09863		1
4054.144		1
4054.35522		1
4054.36475		1
4054.44287		1
4054.47266		1
4054.60767		1
4054.793		1
4054.84326		1
4054.87329		1
4054.95264		1
4054.98657		1
4055.02734		1
4055.0686		1
4055.089		1
4055.18579		1
4055.18726		1
4055.2168		1
4055.23877		1
4055.32642		1
4055.33081		1
4055.33472		1
4055.35474		1
4055.41113		1
4055.431		1
4055.58252		1
4055.617		1
4055.67773		1
4055.686		1
4055.71777		1
4055.71851		1
4055.73438		1
4055.7688		1
4055.83057		1
4055.88574		1
4055.89185		1
4055.89673		1
4055.89941		1
4055.92944		1
4055.99683		1
4056.007		1
4056.0332		1
4056.0957		1
4056.118		1
4056.125		1
4056.14941		1
4056.17944		1
4056.1853		1
4056.23071		1
[truncated: 16,131 more rows]
