# Supplementary material for: A droplet digital PCR (ddPCR) assay to detect Helicoverpa armigera (Lepidoptera: Noctuidae) in bulk trap samples
Source: PLoS One. 2017 May 31;12(5):e0178704. doi: 10.1371/journal.pone.0178704 (PMC5451079; doi:10.1371/journal.pone.0178704)
Supplement: S5 Table — (ZIP) [file pone.0178704.s005.zip › H armigera 3.csv]

Ch1 Amplitude	Ch2 Amplitude	Cluster
3405.926		1
3431.79346		1
3459.87622		1
3501.4165		1
3501.47925		1
3504.40479		1
3513.43579		1
3518.0415		1
3538.271		1
3543.598		1
3554.482		1
3570.405		1
3598.39331		1
3603.07349		1
3615.436		1
3624.32446		1
3628.02271		1
3634.8916		1
3649.506		1
3689.72974		1
3692.86572		1
3698.715		1
3705.70947		1
3707.05786		1
3708.23877		1
3709.35474		1
3730.94824		1
3740.01953		1
3743.74561		1
3743.87524		1
3747.87646		1
3758.67041		1
3762.23071		1
3763.96387		1
3764.69946		1
3767.631		1
3769.13232		1
3769.73071		1
3771.713		1
3771.79932		1
3781.18677		1
3782.38		1
3782.39136		1
3785.306		1
3785.81323		1
3786.19238		1
3789.47949		1
3790.02979		1
3790.767		1
3792.7		1
3794.45825		1
3796.15015		1
3797.5896		1
3799.66626		1
3800.54321		1
3803.09668		1
3804.35327		1
3804.48267		1
3807.48022		1
3807.48169		1
3808.35132		1
3809.688		1
3810.1748		1
3810.525		1
3810.76172		1
3811.015		1
3811.743		1
3812.04785		1
3813.25415		1
3814.75513		1
3816.09839		1
3819.06152		1
3819.11084		1
3819.25977		1
3821.898		1
3822.66626		1
3825.264		1
3825.96069		1
3828.31519		1
3828.47974		1
3828.71021		1
3829.05151		1
3829.2417		1
3830.13086		1
3831.91284		1
3831.97144		1
3832.08179		1
3833.1333		1
3834.48535		1
3834.711		1
3835.355		1
3835.84058		1
3836.63159		1
3836.79272		1
3836.82568		1
3837.38013		1
3837.8584		1
3838.105		1
3839.04614		1
3839.07715		1
3839.45435		1
3840.101		1
3840.85132		1
3841.61743		1
3841.62256		1
3842.48047		1
3843.931		1
3845.88721		1
3846.17163		1
3846.79565		1
3846.88818		1
3847.129		1
3847.49829		1
3847.623		1
3847.68213		1
3847.89355		1
3847.936		1
3848.143		1
3849.03247		1
3849.223		1
3849.54834		1
3849.549		1
3850.196		1
3850.546		1
3850.681		1
3850.81519		1
3851.10547		1
3851.333		1
3851.68726		1
3851.87549		1
3853.30835		1
3854.44946		1
3854.85742		1
3856.32739		1
3856.3667		1
3857.56934		1
3857.608		1
3857.778		1
3858.56079		1
3858.95581		1
3859.05127		1
3860.53369		1
3860.68237		1
3860.81445		1
3861.07349		1
3861.20752		1
3861.53052		1
3861.632		1
3861.76147		1
3861.81885		1
3862.30786		1
3862.36279		1
3862.37231		1
3862.47925		1
3862.7146		1
3862.87573		1
3863.35669		1
3863.55249		1
3863.699		1
3863.90137		1
3864.204		1
3865.0835		1
3865.944		1
3865.95		1
3866.18018		1
3866.26978		1
3866.63867		1
3867.27		1
3867.89941		1
3868.02612		1
3868.52246		1
3868.75024		1
3869.07471		1
3869.82471		1
3869.932		1
3869.95581		1
3870.058		1
3870.36133		1
3870.57886		1
3870.79346		1
3870.837		1
3871.016		1
3871.42627		1
3871.47144		1
3872.1084		1
3872.22852		1
3872.49756		1
3872.72388		1
3873.18335		1
3873.583		1
3873.70239		1
3873.718		1
3874.463		1
3874.54175		1
3874.92261		1
3874.9917		1
3874.99951		1
3875.30884		1
3875.82		1
3876.2478		1
3876.63672		1
3876.72461		1
3876.7832		1
3876.96045		1
3877.09985		1
3877.518		1
3877.56445		1
3877.57813		1
3878.33887		1
3878.60913		1
3878.75049		1
3878.90039		1
3879.024		1
3879.58521		1
3880.12354		1
3880.3623		1
3880.59		1
3881.19214		1
3882.15918		1
3882.32275		1
3882.96362		1
3883.06226		1
3883.6333		1
3883.786		1
3883.99634		1
3884.1438		1
3884.60425		1
3884.685		1
3884.99756		1
3885.254		1
3885.333		1
3885.536		1
3885.709		1
3885.91528		1
3886.048		1
3886.54468		1
3887.4165		1
3887.494		1
3887.754		1
3888.113		1
3888.2334		1
3888.78369		1
3890.03687		1
3890.26758		1
3890.54224		1
3890.583		1
3891.42188		1
3891.64136		1
3891.73022		1
3891.77441		1
3892.31421		1
3892.49		1
3893.04639		1
3893.35		1
3893.49756		1
3893.93213		1
3893.98975		1
3894.51978		1
3894.795		1
3894.81372		1
3894.965		1
3895.14233		1
3895.27075		1
3895.32935		1
3895.74219		1
3895.76123		1
3896.05884		1
3896.095		1
3896.23853		1
3896.362		1
3896.58569		1
3896.726		1
3896.83032		1
3897.09863		1
3897.21851		1
3897.24731		1
3897.44629		1
3897.63452		1
3897.75586		1
3897.89136		1
3898.4248		1
3898.47852		1
3898.72461		1
3899.47144		1
3899.89014		1
3901.29688		1
3901.64087		1
3901.74731		1
3901.87085		1
3901.938		1
3901.978		1
3902.076		1
3902.13525		1
3902.20386		1
3902.37036		1
3902.378		1
3902.395		1
3902.42651		1
3902.68481		1
3902.77319		1
3902.90454		1
3903.1748		1
3903.32764		1
3903.82373		1
3904.05469		1
3904.07642		1
3904.70947		1
3904.94067		1
3905.188		1
3905.433		1
3905.573		1
3905.57813		1
3905.64233		1
3905.6875		1
3906.06079		1
3906.09546		1
3906.17725		1
3906.28613		1
3906.41821		1
3906.42651		1
3906.45313		1
3906.5415		1
3906.55225		1
3906.601		1
3907.07471		1
3907.13647		1
3907.16479		1
3907.3418		1
3907.91113		1
3907.952		1
3908.05835		1
3908.23071		1
3908.411		1
3908.53247		1
3908.73877		1
3908.819		1
3908.99731		1
3909.09937		1
3909.18213		1
3909.292		1
3909.49951		1
3909.52832		1
3909.64258		1
3909.71484		1
3909.8042		1
3909.86865		1
3909.932		1
3910.03076		1
3910.17188		1
3910.17188		1
3910.306		1
3910.44849		1
3910.491		1
3910.89966		1
3911.45264		1
3911.59326		1
3911.66187		1
3912.198		1
3912.2		1
3912.56		1
3913.02637		1
3913.08179		1
3913.337		1
3913.63965		1
3913.699		1
3913.732		1
3913.81323		1
3913.84277		1
3913.90479		1
3913.97168		1
3914.33765		1
3914.38916		1
3914.78076		1
3915.24927		1
3915.327		1
3915.45068		1
3915.459		1
3915.53418		1
3915.575		1
3915.656		1
3915.75879		1
3915.77612		1
3916.03979		1
3916.05664		1
3916.25366		1
3916.651		1
3916.66455		1
3916.67749		1
3916.77954		1
3916.92554		1
3917.223		1
3917.568		1
3917.60181		1
3917.76587		1
3917.9563		1
3918.1062		1
3918.13037		1
3918.17676		1
3918.19263		1
3918.20313		1
3918.24658		1
3918.5686		1
3918.65527		1
3918.8855		1
3919.143		1
3919.25		1
3919.4397		1
3919.938		1
3920.00757		1
3920.22266		1
3920.73242		1
3920.809		1
3920.92017		1
3921.00781		1
3921.09741		1
3921.2937		1
3921.39355		1
3921.46216		1
3921.51733		1
3921.98047		1
3922.44238		1
3922.559		1
3922.61816		1
3923.1062		1
3923.21338		1
3923.219		1
3923.22583		1
3923.368		1
3923.38745		1
3923.43213		1
3923.57251		1
3923.60767		1
3923.6084		1
3923.775		1
3923.78442		1
3923.96045		1
3924.0603		1
3924.44238		1
3924.65625		1
3924.67017		1
3924.9126		1
3924.922		1
3925.12524		1
3925.58057		1
3925.65234		1
3925.8667		1
3925.89551		1
3925.9812		1
3926.02881		1
3926.17432		1
3926.24146		1
3926.3457		1
3926.43115		1
3926.448		1
3926.628		1
3926.9668		1
3927.09351		1
3927.19971		1
3927.393		1
3927.48877		1
3927.509		1
3927.67725		1
3927.88379		1
3927.90723		1
3927.91821		1
3928.46021		1
3928.61548		1
3928.62		1
3928.81787		1
3928.97046		1
3928.99829		1
3929.4668		1
3929.50977		1
3929.94629		1
3930.22827		1
3930.3335		1
3930.34326		1
3930.52612		1
3930.65161		1
3930.89917		1
3931.014		1
3931.28564		1
3931.29468		1
3931.382		1
3931.4502		1
3931.699		1
3931.83887		1
3931.889		1
3932.06		1
3932.36182		1
3932.56079		1
3932.814		1
3932.839		1
3933.08472		1
3933.20923		1
3933.46		1
3933.56543		1
3934.06958		1
3934.29688		1
3934.32642		1
3934.3894		1
3934.50854		1
3934.56958		1
3934.66162		1
3934.79321		1
3935.12671		1
3935.13916		1
3935.228		1
3935.282		1
3935.31519		1
3935.32861		1
3935.4646		1
3935.66235		1
3935.71631		1
3935.72852		1
3935.74365		1
3935.87622		1
3936.40332		1
3936.436		1
3936.47827		1
3936.48755		1
3936.504		1
3936.55		1
3936.604		1
3936.72437		1
3936.79028		1
3936.872		1
3936.92139		1
3937.27734		1
3937.27856		1
3937.57813		1
3937.76855		1
3937.86572		1
3937.91724		1
3937.947		1
3938.05762		1
3938.4		1
3938.59424		1
3938.77612		1
3938.82886		1
3939.028		1
3939.043		1
3939.09937		1
3939.52271		1
3939.8147		1
3939.815		1
3939.94946		1
3940.04248		1
3940.074		1
3940.18652		1
3940.32544		1
3940.404		1
3940.41235		1
3940.50854		1
3940.74854		1
3940.76025		1
3940.76978		1
3940.78125		1
3940.897		1
3940.91382		1
3941.035		1
3941.22388		1
3941.36938		1
3941.45557		1
3941.56616		1
3941.7644		1
3941.77954		1
3941.81982		1
3941.829		1
3941.94458		1
3941.96777		1
3941.9856		1
3942.02612		1
3942.12231		1
3942.28979		1
3942.53784		1
3942.63843		1
3942.78418		1
3942.81128		1
3942.83228		1
3943.043		1
3943.07715		1
3943.18481		1
3943.22827		1
3943.24		1
3943.35		1
3943.539		1
3943.73242		1
3943.74585		1
3943.82129		1
3943.84326		1
3944.22021		1
3944.37427		1
3944.47656		1
3944.51343		1
3944.60474		1
3944.615		1
3944.63086		1
3944.78687		1
3944.78784		1
3944.84424		1
3944.994		1
3945.00122		1
3945.08081		1
3945.09229		1
3945.12085		1
3945.12134		1
3945.14941		1
3945.3877		1
3945.39038		1
3945.48462		1
3945.49927		1
3945.55615		1
3945.72		1
3945.72632		1
3945.8855		1
3946.128		1
3946.1604		1
3946.35181		1
3946.3833		1
3946.699		1
3946.70361		1
3946.89526		1
3946.972		1
3946.976		1
3947.03369		1
3947.10083		1
3947.22		1
3947.31934		1
3947.482		1
3947.53247		1
3947.60254		1
3947.6543		1
3947.74243		1
3947.96338		1
3948.01929		1
3948.14624		1
3948.298		1
3948.32129		1
3948.373		1
3948.41113		1
3948.42529		1
3948.426		1
3948.46		1
3948.50952		1
3948.56152		1
3948.65527		1
3948.72046		1
3949.07373		1
3949.10669		1
3949.113		1
3949.194		1
3949.45728		1
3949.631		1
3949.63354		1
3949.849		1
3949.96948		1
3950.08228		1
3950.279		1
3950.35352		1
3950.42651		1
3950.43213		1
3950.5188		1
3950.53467		1
3950.59814		1
3950.6106		1
3950.669		1
3950.763		1
3950.93945		1
3951.171		1
3951.516		1
3951.85229		1
3951.97461		1
3952.07129		1
3952.80225		1
3952.81738		1
3952.82983		1
3952.86084		1
3953.02661		1
3953.16919		1
3953.52979		1
3953.7		1
3953.706		1
3953.804		1
3953.83325		1
3953.956		1
3954.12524		1
3954.13916		1
3954.25024		1
3954.268		1
3954.59375		1
3954.66919		1
3954.886		1
3955.15112		1
3955.19116		1
3955.269		1
3955.29419		1
3955.38623		1
3955.56055		1
3955.6167		1
3955.81763		1
3955.869		1
3955.95581		1
3956.10254		1
3956.18213		1
3956.479		1
3956.79077		1
3956.89355		1
3956.92432		1
3957.23071		1
3957.51831		1
3957.7688		1
3957.92285		1
3957.92432		1
3958.00781		1
3958.07544		1
3958.193		1
3958.31323		1
3958.32129		1
3958.37158		1
3958.471		1
3958.653		1
3958.69067		1
3958.782		1
3958.791		1
3958.89575		1
3958.90527		1
3958.90625		1
3958.918		1
3959.011		1
3959.06323		1
3959.24878		1
3959.43457		1
3959.69849		1
3959.71655		1
3959.72363		1
3959.90356		1
3959.95557		1
3960.30176		1
3960.5647		1
3960.57568		1
3960.58472		1
3960.62085		1
3960.8728		1
3960.88062		1
3960.97827		1
3960.98438		1
3961.18433		1
3961.30469		1
3961.39722		1
3961.45264		1
3961.49658		1
3961.508		1
3961.577		1
3961.63135		1
3961.638		1
3961.642		1
3961.70166		1
3961.74976		1
3961.9458		1
3961.98462		1
3962.4646		1
3962.524		1
3962.5415		1
3962.56372		1
3962.85571		1
3963.319		1
3963.382		1
3963.44531		1
3963.59473		1
3963.68848		1
3963.755		1
3963.82544		1
3963.84326		1
3963.86523		1
3963.93555		1
3963.95386		1
3963.98169		1
3963.99829		1
3964.01538		1
3964.04639		1
3964.08032		1
3964.086		1
3964.28638		1
3964.44873		1
3964.831		1
3964.91016		1
3964.91113		1
3964.97485		1
3965.14136		1
3965.262		1
3965.31958		1
3965.32422		1
3965.401		1
3965.456		1
3965.53052		1
3965.57446		1
3965.7085		1
3965.795		1
3965.9502		1
3966.059		1
3966.07886		1
3966.088		1
3966.13843		1
3966.157		1
3966.192		1
3966.269		1
3966.36914		1
3966.53247		1
3966.60278		1
3966.70532		1
3966.77856		1
3967.10376		1
3967.40869		1
3967.57935		1
3967.5918		1
3967.62158		1
3967.63013		1
3967.64648		1
3967.694		1
3967.726		1
3967.974		1
3968.007		1
3968.21655		1
3968.23413		1
3968.28247		1
3968.343		1
3968.50366		1
3968.51636		1
3968.52466		1
3968.88843		1
3968.99585		1
3969.01514		1
3969.018		1
3969.10669		1
3969.20557		1
3969.208		1
3969.31787		1
3969.441		1
3969.6394		1
3969.78638		1
3969.82959		1
3969.88013		1
3969.941		1
3969.997		1
3970.02539		1
3970.12842		1
3970.45776		1
3970.612		1
3970.77832		1
3970.78931		1
3971.08472		1
3971.097		1
3971.13525		1
3971.149		1
3971.151		1
3971.25366		1
3971.37134		1
3971.68872		1
3971.74756		1
3972.05566		1
3972.19678		1
3972.20972		1
3972.2356		1
3972.36719		1
3972.39429		1
3972.564		1
3972.67725		1
3972.714		1
3972.73		1
3972.73755		1
3972.747		1
3972.824		1
3972.87329		1
3972.892		1
3972.907		1
3973.002		1
3973.0918		1
3973.356		1
3973.41		1
3973.55444		1
3973.62573		1
3973.66113		1
3973.795		1
3974.02344		1
3974.11475		1
3974.12378		1
3974.16943		1
3974.254		1
3974.369		1
3974.43213		1
3974.48145		1
3974.49023		1
3974.57471		1
3974.57666		1
3974.6665		1
3974.691		1
3974.702		1
3974.768		1
3974.78076		1
3974.95313		1
3975.22729		1
3975.49219		1
3975.56348		1
3975.59766		1
3975.66846		1
3975.708		1
3975.837		1
3975.88843		1
3976.03		1
3976.17163		1
3976.21948		1
3976.278		1
3976.30127		1
3976.42383		1
3976.511		1
3976.523		1
3976.55078		1
3976.67358		1
3976.715		1
3976.83862		1
3977.38257		1
3977.45483		1
3977.48828		1
3977.55835		1
3977.87915		1
3977.882		1
3977.896		1
3978.00781		1
3978.08081		1
3978.11377		1
3978.384		1
3978.40234		1
3978.416		1
3978.56763		1
3978.78418		1
3978.79224		1
3978.89551		1
3978.91187		1
3979.0332		1
3979.054		1
3979.16162		1
3979.16919		1
3979.2605		1
3979.35571		1
3979.36353		1
3979.368		1
3979.38623		1
3979.61426		1
3979.667		1
3979.68433		1
3979.74243		1
3979.868		1
3979.9043		1
3979.92725		1
3979.95557		1
3980.12451		1
3980.14844		1
3980.15332		1
3980.167		1
3980.20117		1
3980.47559		1
3980.54858		1
3980.59033		1
3980.612		1
3980.62646		1
3980.62769		1
3980.688		1
3980.71338		1
3980.72534		1
3980.735		1
3980.80127		1
3980.805		1
3980.83447		1
3980.845		1
3980.84619		1
3980.87769		1
3980.883		1
3980.93579		1
3980.94		1
3981.04346		1
3981.2915		1
3981.35864		1
3981.45044		1
3981.66821		1
3981.67139		1
3981.76416		1
3981.86768		1
3982.09155		1
3982.1167		1
3982.20337		1
3982.21045		1
3982.27466		1
3982.28345		1
3982.389		1
3982.3938		1
3982.39673		1
3982.427		1
3982.51245		1
3982.567		1
3982.73535		1
3982.78345		1
3982.85986		1
3982.94775		1
3982.94922		1
3982.97754		1
3983.0144		1
3983.21387		1
3983.27539		1
3983.27734		1
3983.28369		1
3983.295		1
3983.32837		1
3983.35181		1
3983.36572		1
3983.571		1
3983.89771		1
3983.94653		1
3983.98022		1
3983.992		1
3984.04419		1
3984.08228		1
3984.128		1
3984.14844		1
3984.19458		1
3984.23169		1
3984.30054		1
3984.48071		1
3984.49438		1
3984.51465		1
3984.53223		1
3984.53418		1
3984.888		1
3985.074		1
3985.09985		1
3985.22681		1
3985.29736		1
3985.38184		1
3985.41382		1
3985.7417		1
3985.793		1
3986.059		1
3986.07129		1
3986.20459		1
3986.27881		1
3986.3606		1
3986.364		1
3986.395		1
3986.42		1
3986.43359		1
3986.45776		1
3986.4707		1
3986.48853		1
3986.52246		1
3986.59131		1
3986.60449		1
3986.736		1
3986.90112		1
3986.90625		1
3987.03882		1
3987.06128		1
3987.173		1
3987.25732		1
3987.37744		1
3987.39526		1
3987.48047		1
3987.50757		1
3987.539		1
3987.59473		1
3987.699		1
3987.71851		1
3987.79028		1
3987.80981		1
3987.85938		1
3987.87329		1
3987.90356		1
3987.96265		1
3988.10376		1
3988.17188		1
3988.26367		1
3988.28174		1
3988.28223		1
3988.31543		1
3988.41479		1
3988.432		1
3988.45313		1
3988.46143		1
3988.576		1
3988.68237		1
3988.762		1
3988.795		1
3988.85522		1
3988.95776		1
3989.10547		1
3989.12427		1
3989.29443		1
3989.314		1
3989.3584		1
3989.41016		1
3989.57666		1
3989.58569		1
3989.71362		1
3989.75562		1
3989.82764		1
3990.06		1
3990.2666		1
3990.55762		1
3990.64063		1
3990.72925		1
3990.78052		1
3990.88647		1
3990.89		1
3990.89429		1
3990.9292		1
3991.17163		1
3991.27173		1
3991.28638		1
3991.398		1
3991.40723		1
3991.543		1
3991.59814		1
3991.77222		1
3991.786		1
3991.82837		1
3991.85571		1
3991.87573		1
3991.95239		1
3992.128		1
3992.24634		1
3992.248		1
3992.529		1
3992.5332		1
3992.581		1
3992.60938		1
3992.617		1
3992.627		1
3992.7334		1
3992.74316		1
3992.795		1
3992.88379		1
3992.92969		1
3992.94019		1
3993.03467		1
3993.063		1
3993.09839		1
3993.30884		1
3993.32471		1
3993.34131		1
3993.35156		1
3993.387		1
3993.41284		1
3993.46313		1
3993.52759		1
3993.59277		1
3993.688		1
3993.77417		1
3993.7854		1
3993.84229		1
3993.86523		1
3994.01563		1
3994.08887		1
3994.10181		1
3994.12842		1
3994.20923		1
3994.2146		1
3994.306		1
3994.32764		1
3994.35181		1
3994.42847		1
3994.47827		1
3994.83447		1
3994.8418		1
3994.8457		1
3994.88672		1
3994.88721		1
3994.89844		1
3994.91577		1
3995.12158		1
3995.20679		1
3995.31567		1
3995.325		1
3995.51074		1
3995.53027		1
3995.63428		1
3995.896		1
3995.98682		1
3996.02148		1
3996.10034		1
3996.20239		1
3996.35474		1
3996.53687		1
3996.56445		1
3996.57715		1
3996.58081		1
3996.628		1
3996.68457		1
3996.86157		1
3996.92969		1
3997.234		1
3997.25269		1
3997.274		1
3997.41748		1
3997.48462		1
3997.518		1
3997.54688		1
3997.57031		1
3997.61353		1
3997.67		1
3997.678		1
3997.68164		1
3997.74927		1
3997.7937		1
3997.861		1
3998.03955		1
3998.087		1
3998.16675		1
3998.23486		1
3998.25659		1
3998.28271		1
3998.36572		1
3998.49243		1
3998.56836		1
3998.61646		1
3998.779		1
3998.86035		1
3998.87		1
3998.874		1
3998.89941		1
3998.92578		1
3998.96558		1
3999.04028		1
3999.05054		1
3999.11743		1
3999.13281		1
3999.20532		1
3999.20923		1
3999.25146		1
3999.28687		1
3999.42114		1
3999.42554		1
3999.59644		1
3999.84155		1
3999.85156		1
4000.08862		1
4000.17969		1
4000.26929		1
4000.291		1
4000.353		1
4000.49585		1
4000.5		1
4000.52246		1
4000.65576		1
4000.67383		1
4000.67773		1
4000.72144		1
4000.77539		1
4000.82544		1
4000.83545		1
4000.93115		1
4001.07617		1
4001.12036		1
4001.2002		1
4001.24634		1
4001.24927		1
4001.3562		1
4001.39355		1
4001.44531		1
4001.60815		1
4001.65		1
4001.6626		1
4001.68		1
4001.704		1
4001.84277		1
4001.90137		1
4002.05444		1
4002.07642		1
4002.24		1
4002.28247		1
4002.33374		1
4002.35645		1
4002.51221		1
4002.521		1
4002.73438		1
4002.74634		1
4002.913		1
4002.93286		1
4003.02246		1
4003.11377		1
4003.126		1
4003.208		1
4003.389		1
4003.51343		1
4003.53076		1
4003.576		1
4003.60718		1
4003.62036		1
4003.70728		1
4003.79346		1
4003.84155		1
4004.14038		1
4004.15332		1
4004.394		1
4004.43652		1
4004.508		1
4004.511		1
4004.613		1
4004.71729		1
4004.71924		1
4004.73828		1
4004.796		1
4004.81665		1
4004.84448		1
4004.933		1
4004.94678		1
4004.985		1
4005.027		1
4005.04785		1
4005.21558		1
4005.29761		1
4005.53882		1
4005.56079		1
4005.56567		1
4005.69214		1
4005.73535		1
4005.805		1
4005.84888		1
4005.86255		1
4005.94922		1
4005.97852		1
4005.98315		1
4006.02832		1
4006.06665		1
4006.19482		1
4006.32251		1
4006.44922		1
4006.559		1
4006.583		1
4006.59668		1
4006.68774		1
4006.85669		1
4006.91016		1
4007.06836		1
4007.07544		1
4007.0918		1
4007.17944		1
4007.188		1
4007.23633		1
4007.23682		1
4007.25366		1
4007.26074		1
4007.40332		1
4007.545		1
4007.5835		1
4007.59766		1
4007.627		1
4007.88574		1
4007.99536		1
4007.998		1
4008.0144		1
4008.11768		1
4008.139		1
4008.211		1
4008.227		1
4008.26587		1
4008.40845		1
4008.47974		1
4008.49438		1
4008.527		1
4008.53955		1
4008.56421		1
4008.703		1
4008.744		1
4008.75977		1
4008.769		1
4009.0083		1
4009.01831		1
4009.019		1
4009.16357		1
4009.20776		1
4009.21143		1
4009.267		1
4009.317		1
4009.41479		1
4009.49414		1
4009.62158		1
4009.62451		1
4009.71436		1
4009.734		1
4009.796		1
4009.804		1
4009.82886		1
4009.83887		1
4009.87842		1
4009.95215		1
4009.99976		1
4010.04883		1
4010.10962		1
4010.30859		1
4010.33325		1
4010.51733		1
4010.60278		1
4010.68262		1
4010.834		1
4010.87573		1
4010.89771		1
4010.93213		1
4011.03516		1
4011.03613		1
4011.14355		1
4011.23462		1
4011.282		1
4011.38745		1
4011.53174		1
4011.55		1
4011.56055		1
4011.56372		1
4011.68042		1
4011.72583		1
4011.76831		1
4011.77515		1
4011.786		1
4011.804		1
4011.92822		1
4012.02		1
4012.04565		1
4012.15723		1
4012.22949		1
4012.29883		1
4012.36182		1
4012.52		1
4012.567		1
4012.57715		1
4012.58252		1
4012.5896		1
4012.612		1
4012.629		1
4012.63745		1
4012.75879		1
4012.81641		1
4012.971		1
4013.04053		1
4013.10962		1
4013.116		1
4013.34521		1
4013.37622		1
4013.41		1
4013.53027		1
4013.59351		1
4013.617		1
4013.64819		1
4013.7124		1
4013.80933		1
4013.81763		1
4013.81787		1
4013.821		1
4013.83667		1
4013.85718		1
4013.92114		1
4013.977		1
4013.98535		1
4014.09		1
4014.13965		1
4014.143		1
4014.146		1
4014.1897		1
4014.219		1
4014.25122		1
4014.25854		1
4014.31		1
4014.3728		1
4014.381		1
4014.398		1
4014.49438		1
4014.54419		1
4014.56372		1
4014.59937		1
4014.78076		1
4014.79077		1
4014.801		1
4014.87451		1
4014.92		1
4015.005		1
4015.066		1
4015.18945		1
4015.2522		1
4015.25757		1
4015.30835		1
4015.35278		1
4015.4187		1
4015.48169		1
4015.54517		1
4015.628		1
4015.658		1
4015.72949		1
4015.80859		1
4015.80981		1
4015.82983		1
4015.85059		1
4015.9397		1
4015.94751		1
4015.95947		1
4015.99634		1
4016.03516		1
4016.06519		1
4016.19238		1
4016.20044		1
4016.27075		1
4016.31787		1
4016.402		1
4016.40747		1
4016.44946		1
4016.50415		1
4016.5437		1
4016.59326		1
4016.67041		1
4016.67334		1
4016.69629		1
4016.8335		1
4016.86914		1
4016.87427		1
4016.88623		1
4016.896		1
4016.917		1
4016.918		1
4016.9248		1
4016.954		1
4016.95459		1
4017.02783		1
4017.13477		1
4017.2666		1
4017.34937		1
4017.36865		1
4017.43848		1
4017.48438		1
4017.5437		1
4017.56763		1
4017.688		1
4017.70239		1
4017.8147		1
4017.874		1
4018.00684		1
4018.02417		1
4018.28979		1
4018.33643		1
4018.513		1
4018.55762		1
4018.58252		1
4018.59033		1
4018.60547		1
4018.61035		1
4018.82617		1
4018.8335		1
4018.87476		1
4018.9873		1
4019.153		1
4019.17285		1
4019.21582		1
4019.29419		1
4019.32422		1
4019.335		1
4019.33618		1
4019.37085		1
4019.37769		1
4019.49		1
4019.5022		1
4019.561		1
4019.57129		1
4019.679		1
4019.7915		1
4019.86987		1
4019.89868		1
4019.91479		1
4019.92456		1
4019.94922		1
4020.312		1
4020.33936		1
4020.36084		1
4020.39429		1
4020.5354		1
4020.57056		1
4020.687		1
4020.822		1
4020.84155		1
4020.85327		1
4020.85669		1
4020.857		1
4020.86255		1
4020.871		1
4020.88086		1
4020.8877		1
4020.92627		1
4021.003		1
4021.04785		1
4021.096		1
4021.12158		1
4021.13184		1
4021.16821		1
4021.18848		1
4021.31641		1
4021.41821		1
4021.42139		1
4021.449		1
4021.46265		1
4021.56		1
4021.57642		1
4021.58984		1
4021.62158		1
4021.62354		1
4021.641		1
4021.67		1
4021.677		1
4021.71948		1
4021.732		1
4021.74927		1
4021.784		1
4021.78735		1
4021.838		1
4021.85156		1
4021.88916		1
4021.895		1
4022.06616		1
4022.134		1
4022.23486		1
4022.427		1
4022.457		1
4022.53149		1
4022.57251		1
4022.61426		1
4022.6228		1
4022.624		1
4022.71875		1
4022.74487		1
4022.752		1
4022.79126		1
4022.79248		1
4022.91235		1
4022.92725		1
4023.2583		1
4023.36719		1
4023.43481		1
4023.47119		1
4023.59033		1
4023.62842		1
4023.655		1
4023.66113		1
4023.722		1
4023.853		1
4023.98535		1
4024.098		1
4024.155		1
4024.16748		1
4024.201		1
4024.23413		1
4024.266		1
4024.349		1
4024.38428		1
4024.50562		1
4024.507		1
4024.52344		1
4024.58667		1
4024.58838		1
4024.591		1
4024.77222		1
4024.79663		1
4024.85254		1
4024.90259		1
4025.00781		1
4025.03		1
4025.06226		1
4025.068		1
4025.15112		1
4025.17114		1
4025.20215		1
4025.31543		1
4025.317		1
4025.34961		1
4025.36523		1
4025.39648		1
4025.41162		1
4025.45435		1
4025.55835		1
4025.591		1
4025.62036		1
4025.69165		1
4025.74634		1
4025.9895		1
4026.06348		1
4026.439		1
4026.52954		1
4026.56128		1
4026.60425		1
4026.686		1
4026.74463		1
4026.78979		1
4026.81372		1
4026.8335		1
4026.917		1
4026.944		1
4026.98682		1
4026.98926		1
4027.04443		1
4027.08521		1
4027.11987		1
4027.13037		1
4027.20435		1
4027.22		1
4027.22656		1
4027.22656		1
4027.24023		1
4027.25244		1
4027.345		1
4027.35474		1
4027.42944		1
4027.53979		1
4027.57813		1
4027.599		1
4027.703		1
4027.76953		1
4027.799		1
4027.892		1
4028.20044		1
4028.40869		1
4028.52856		1
4028.54224		1
4028.54443		1
4028.557		1
4028.56055		1
4028.569		1
4028.76782		1
4028.799		1
4028.927		1
4028.96631		1
4029.11743		1
4029.19629		1
4029.2334		1
4029.28784		1
4029.32983		1
4029.399		1
4029.481		1
4029.518		1
4029.65137		1
4029.70532		1
4029.71851		1
4029.80249		1
4029.86914		1
4029.92676		1
4029.93335		1
4029.9436		1
4029.97388		1
4029.993		1
4030.00757		1
4030.06641		1
4030.10474		1
4030.14087		1
4030.19336		1
4030.34839		1
4030.38843		1
4030.39136		1
4030.56763		1
4030.67017		1
4030.678		1
4030.69043		1
4030.71484		1
4030.766		1
4030.80029		1
4030.83813		1
4030.854		1
4030.87622		1
4030.89355		1
4030.9458		1
4031.013		1
4031.08936		1
4031.12671		1
4031.16919		1
4031.28223		1
4031.377		1
4031.41162		1
4031.44873		1
4031.45044		1
4031.59985		1
4031.63623		1
4031.68872		1
4031.76123		1
4031.7666		1
4031.774		1
4031.77441		1
4031.85034		1
4031.93628		1
4031.95581		1
4032.01831		1
4032.092		1
4032.1875		1
4032.19678		1
4032.20679		1
4032.26587		1
4032.29028		1
4032.33862		1
4032.3645		1
4032.39429		1
4032.52441		1
4032.53662		1
4032.64087		1
4032.735		1
4032.73779		1
4032.78687		1
4032.82129		1
4032.89233		1
4033.03784		1
4033.154		1
4033.196		1
4033.28442		1
4033.33936		1
4033.442		1
4033.482		1
4033.483		1
4033.48779		1
4033.52441		1
4033.821		1
4033.85645		1
4033.88672		1
4034.17017		1
4034.17529		1
4034.25317		1
4034.28369		1
4034.29468		1
4034.31616		1
4034.32959		1
4034.508		1
4034.54077		1
4034.60425		1
4034.612		1
4034.615		1
4034.653		1
4034.67139		1
4034.70239		1
4034.75122		1
4034.762		1
4034.80737		1
4034.84668		1
4034.85938		1
4034.89575		1
4034.95947		1
4035.05469		1
4035.091		1
4035.1416		1
4035.172		1
4035.17383		1
4035.24463		1
4035.26538		1
4035.28687		1
4035.36133		1
4035.42432		1
4035.4314		1
4035.50464		1
4035.511		1
4035.57153		1
4035.609		1
4035.644		1
4035.685		1
4035.73535		1
4035.76929		1
4035.786		1
4035.79468		1
4035.86426		1
4035.86621		1
4036.02686		1
4036.19482		1
4036.394		1
4036.399		1
4036.47461		1
4036.48486		1
4036.59424		1
4036.62427		1
4036.73926		1
4036.92261		1
4036.944		1
4037.26855		1
4037.37329		1
4037.43652		1
4037.52563		1
4037.60938		1
4037.62378		1
4037.7666		1
4037.76733		1
4037.802		1
4037.8335		1
4037.90381		1
4037.95215		1
4037.997		1
4038.02954		1
4038.06226		1
4038.14746		1
4038.22778		1
4038.264		1
4038.287		1
4038.314		1
4038.401		1
4038.416		1
4038.44458		1
4038.44653		1
4038.462		1
4038.50757		1
4038.57935		1
4038.59985		1
4038.62549		1
4038.69238		1
4038.747		1
4038.807		1
4038.83		1
4038.9668		1
4039.045		1
4039.19482		1
4039.20947		1
4039.219		1
4039.23633		1
4039.27783		1
4039.374		1
4039.394		1
4039.419		1
4039.45947		1
4039.55029		1
4039.57471		1
4039.72021		1
4039.73438		1
4039.788		1
4039.872		1
4039.89673		1
4039.93018		1
4039.938		1
4039.963		1
4039.99316		1
4040.05737		1
4040.066		1
4040.174		1
4040.21216		1
4040.221		1
4040.31274		1
4040.371		1
4040.44043		1
4040.48022		1
4040.4856		1
4040.51221		1
4040.52612		1
4040.55127		1
4040.57837		1
4040.58838		1
4040.61938		1
4040.69458		1
4040.75049		1
4040.78784		1
4040.84717		1
4040.99341		1
4041.00171		1
4041.02539		1
4041.12036		1
4041.186		1
4041.19482		1
4041.248		1
4041.275		1
4041.38232		1
4041.42041		1
4041.44043		1
4041.483		1
4041.68555		1
4041.70532		1
4041.79663		1
4041.80835		1
4041.85254		1
4041.8623		1
4041.86719		1
4041.95239		1
4041.97559		1
4042.022		1
4042.05664		1
4042.084		1
4042.29419		1
4042.3208		1
4042.335		1
4042.37915		1
4042.38184		1
4042.52026		1
4042.59741		1
4042.64819		1
4042.69629		1
4042.71924		1
4042.74268		1
4042.78516		1
4042.798		1
4042.805		1
4042.81421		1
4042.83252		1
4042.86938		1
4042.934		1
4042.96143		1
4043.051		1
4043.1355		1
4043.25928		1
4043.279		1
4043.32813		1
[truncated: 15,534 more rows]
