# Supplementary material for: A droplet digital PCR (ddPCR) assay to detect Helicoverpa armigera (Lepidoptera: Noctuidae) in bulk trap samples
Source: PLoS One. 2017 May 31;12(5):e0178704. doi: 10.1371/journal.pone.0178704 (PMC5451079; doi:10.1371/journal.pone.0178704)
Supplement: S5 Table — (ZIP) [file pone.0178704.s005.zip › H zea 1.csv]

Ch1 Amplitude	Ch2 Amplitude	Cluster
1921.93567		1
3076.697		1
3142.00269		1
3203.55762		1
3233.06543		1
3256.10474		1
3264.91626		1
3266.2		1
3304.80981		1
3332.96436		1
3336.39868		1
3374.22363		1
3421.353		1
3442.22339		1
3445.65161		1
3464.76147		1
3477.87622		1
3490.78418		1
3490.92285		1
3497.931		1
3516.19556		1
3521.96533		1
3525.10645		1
3527.98755		1
3528.065		1
3530.44214		1
3536.985		1
3539.75854		1
3540.806		1
3542.55176		1
3545.655		1
3552.88159		1
3561.429		1
3569.79614		1
3569.81982		1
3570.33569		1
3571.78564		1
3572.304		1
3573.291		1
3574.01367		1
3574.9895		1
3577.48169		1
3578.58984		1
3578.644		1
3579.80933		1
3581.111		1
3583.44678		1
3583.92261		1
3585.12231		1
3585.87476		1
3588.1228		1
3588.27515		1
3588.35913		1
3589.05762		1
3589.11768		1
3589.76		1
3591.10254		1
3591.11938		1
3592.49463		1
3592.91431		1
3592.94824		1
3594.40161		1
3594.94214		1
3594.94287		1
3595.02539		1
3595.86279		1
3595.898		1
3596.15039		1
3596.43262		1
3597.949		1
3598.73		1
3600.076		1
3602.88818		1
3603.93921		1
3604.62646		1
3604.78027		1
3605.67188		1
3606.41772		1
3608.18945		1
3608.844		1
3609.485		1
3610.41675		1
3610.4646		1
3610.56519		1
3610.69019		1
3610.83862		1
3611.59546		1
3611.912		1
3612.22485		1
3612.2793		1
3613.40723		1
3614.47559		1
3614.95459		1
3615.70752		1
3616.5957		1
3616.82617		1
3617.98		1
3618.47437		1
3618.60083		1
3619.97559		1
3620.926		1
3621.89868		1
3622.52637		1
3622.60962		1
3623.628		1
3623.69043		1
3625.80151		1
3625.80933		1
3627.25781		1
3627.553		1
3627.59863		1
3627.94727		1
3627.973		1
3628.208		1
3628.94482		1
3630.753		1
3630.75659		1
3631.00757		1
3631.23755		1
3631.35718		1
3631.84424		1
3632.852		1
3632.948		1
3633.64551		1
3633.85278		1
3634.10229		1
3634.25659		1
3634.83667		1
3635.188		1
3635.24121		1
3636.141		1
3636.29126		1
3636.488		1
3636.90381		1
3637.27441		1
3638.28052		1
3638.485		1
3638.55225		1
3639.63843		1
3639.85		1
3639.88086		1
3640.00586		1
3641.52832		1
3642.47656		1
3642.50732		1
3643.52979		1
3643.5874		1
3643.6626		1
3643.88647		1
3644.26465		1
3644.26538		1
3644.292		1
3645.717		1
3646.05737		1
3646.32373		1
3646.57446		1
3646.58838		1
3647.11523		1
3648.121		1
3648.335		1
3648.519		1
3648.595		1
3648.634		1
3648.75781		1
3649.01318		1
3650.2644		1
3650.61938		1
3651.077		1
3651.20874		1
3651.501		1
3652.18823		1
3652.34937		1
3652.68555		1
3652.71		1
3652.82642		1
3653.72827		1
3653.775		1
3654.34546		1
3654.51538		1
3654.83862		1
3655.09448		1
3655.92749		1
3656.03613		1
3656.06763		1
3656.078		1
3656.22046		1
3656.57056		1
3656.67236		1
3656.72754		1
3657.33521		1
3657.43481		1
3657.65161		1
3657.85864		1
3657.94873		1
3658.15381		1
3658.337		1
3658.4436		1
3659.66943		1
3659.78149		1
3659.95532		1
3660.48169		1
3660.544		1
3660.643		1
3660.99634		1
3661.196		1
3661.63184		1
3661.8606		1
3662.22217		1
3662.89819		1
3662.96558		1
3664.01587		1
3664.04443		1
3664.05322		1
3664.48535		1
3664.70972		1
3665.013		1
3665.10864		1
3665.14258		1
3665.29834		1
3666.0542		1
3667.06934		1
3667.32056		1
3667.44556		1
3667.71118		1
3668.5022		1
3668.53833		1
3668.65137		1
3668.6687		1
3668.67065		1
3668.74072		1
3669.15283		1
3669.48022		1
3669.91675		1
3670.19019		1
3671.35181		1
3671.68872		1
3671.754		1
3671.92725		1
3672.00781		1
3672.37842		1
3672.579		1
3672.80347		1
3672.98413		1
3673.2373		1
3673.8772		1
3674.31934		1
3674.95215		1
3675.4043		1
3675.95752		1
3676.12939		1
3676.92554		1
3677.1416		1
3677.264		1
3677.29248		1
3677.38159		1
3677.524		1
3677.69849		1
3677.7		1
3677.71729		1
3677.80859		1
3677.87524		1
3677.93555		1
3678.09155		1
3678.70361		1
3678.87524		1
3679.045		1
3679.18237		1
3679.185		1
3679.39771		1
3679.412		1
3679.482		1
3679.716		1
3679.88745		1
3679.96118		1
3680.05859		1
3680.125		1
3680.18384		1
3680.225		1
3680.22754		1
3680.66064		1
3680.69849		1
3680.76636		1
3680.98535		1
3681.203		1
3681.518		1
3681.6748		1
3681.81641		1
3681.82		1
3681.84546		1
3681.99072		1
3682.00781		1
3682.17554		1
3682.23535		1
3682.7998		1
3682.8562		1
3682.936		1
3683.99121		1
3684.015		1
3684.04736		1
3684.13818		1
3684.17773		1
3684.57349		1
3684.96		1
3685.109		1
3685.72266		1
3685.806		1
3685.98584		1
3686.07275		1
3686.67		1
3686.75146		1
3686.81616		1
3687.00122		1
3687.157		1
3687.49536		1
3687.87915		1
3687.89551		1
3687.992		1
3688.193		1
3688.35547		1
3688.498		1
3688.58081		1
3688.7417		1
3688.768		1
3689.14917		1
3689.3		1
3689.50952		1
3689.67749		1
3690.19116		1
3690.37476		1
3690.436		1
3690.45361		1
3690.76172		1
3691.12256		1
3691.398		1
3691.43066		1
3691.53223		1
3691.54614		1
3691.94238		1
3692.14478		1
3692.17065		1
3692.21851		1
3692.313		1
3693.04321		1
3693.175		1
3693.26953		1
3693.40234		1
3693.43066		1
3693.571		1
3693.595		1
3693.80127		1
3694.06348		1
3694.462		1
3694.52148		1
3694.961		1
3694.98242		1
3695.1958		1
3695.66626		1
3695.71069		1
3695.96216		1
3696.012		1
3696.01855		1
3696.199		1
3696.43555		1
3696.69434		1
3696.75781		1
3697.13037		1
3697.18774		1
3697.25879		1
3697.342		1
3697.60352		1
3697.61523		1
3697.63379		1
3697.77832		1
3697.78247		1
3697.98315		1
3698.00269		1
3698.604		1
3698.78857		1
3698.805		1
3698.9917		1
3699.085		1
3699.208		1
3699.37378		1
3699.85767		1
3699.8855		1
3699.94043		1
3700.05371		1
3700.23486		1
3700.25854		1
3700.53638		1
3700.54858		1
3700.73315		1
3700.80762		1
3701.0437		1
3701.13257		1
3701.45337		1
3701.7		1
3701.90356		1
3702.10425		1
3702.225		1
3702.29834		1
3702.72437		1
3702.73535		1
3702.854		1
3702.891		1
3703.0625		1
3703.07813		1
3703.21167		1
3703.23584		1
3703.65674		1
3704.00342		1
3704.03882		1
3704.442		1
3704.6897		1
3704.942		1
3705.02637		1
3705.28149		1
3705.706		1
3705.94214		1
3706.42749		1
3706.447		1
3706.45557		1
3706.482		1
3706.68213		1
3706.98145		1
3707.083		1
3707.104		1
3707.263		1
3708.18677		1
3708.19849		1
3708.57861		1
3708.69287		1
3708.723		1
3708.83618		1
3708.92529		1
3709.18286		1
3709.203		1
3709.359		1
3709.73975		1
3709.91479		1
3710.02319		1
3710.02417		1
3710.24023		1
3710.32373		1
3710.381		1
3710.46753		1
3710.63818		1
3710.7002		1
3710.90479		1
3710.908		1
3710.93579		1
3710.94141		1
3711.02246		1
3711.02466		1
3711.064		1
3711.19116		1
3711.19287		1
3711.315		1
3711.529		1
3711.734		1
3711.91479		1
3712.06787		1
3712.16016		1
3712.16284		1
3712.176		1
3712.29541		1
3712.90161		1
3712.98657		1
3713.04028		1
3713.10449		1
3713.12476		1
3713.16943		1
3713.19263		1
3713.19458		1
3713.261		1
3713.29834		1
3713.38037		1
3713.49731		1
3713.64331		1
3713.74658		1
3713.81787		1
3713.87622		1
3713.9165		1
3713.96753		1
3714.15137		1
3714.18018		1
3714.27246		1
3714.383		1
3714.512		1
3714.63379		1
3714.63916		1
3714.68042		1
3715.053		1
3715.18628		1
3715.20483		1
3715.263		1
3715.29761		1
3715.39478		1
3715.43115		1
3715.541		1
3715.57544		1
3715.72534		1
3715.78613		1
3716.233		1
3716.36865		1
3716.394		1
3716.44238		1
3716.44678		1
3716.45361		1
3716.46045		1
3716.504		1
3716.58228		1
3716.73926		1
3716.86475		1
3716.88452		1
3717.13		1
3717.17236		1
3717.265		1
3717.269		1
3717.299		1
3717.53271		1
3717.6438		1
3717.929		1
3717.97363		1
3718.02417		1
3718.073		1
3718.10449		1
3718.299		1
3718.34229		1
3718.34326		1
3718.50781		1
3718.53149		1
3718.58		1
3718.644		1
3718.682		1
3718.91333		1
3718.94141		1
3719.263		1
3719.284		1
3719.30762		1
3719.39771		1
3719.67969		1
3719.781		1
3720.023		1
3720.156		1
3720.16626		1
3720.21313		1
3720.24414		1
3720.398		1
3720.68481		1
3720.98633		1
3721.0332		1
3721.046		1
3721.5647		1
3721.614		1
3721.66943		1
3721.74683		1
3721.87231		1
3721.89917		1
3722.00781		1
3722.11768		1
3722.27881		1
3722.29028		1
3722.43286		1
3722.48267		1
3722.53		1
3722.53613		1
3722.68286		1
3722.80762		1
3722.98438		1
3723.06738		1
3723.0708		1
3723.11621		1
3723.297		1
3723.5918		1
3723.672		1
3723.796		1
3723.94		1
3724.00439		1
3724.09863		1
3724.15747		1
3724.24365		1
3724.24487		1
3724.30371		1
3724.368		1
3724.51758		1
3724.683		1
3724.70068		1
3724.80859		1
3724.864		1
3724.895		1
3724.97314		1
3725.01318		1
3725.01636		1
3725.05127		1
3725.0686		1
3725.09033		1
3725.515		1
3725.55566		1
3725.79443		1
3725.841		1
3726.21362		1
3726.22		1
3726.23413		1
3726.25513		1
3726.331		1
3726.67651		1
3726.94067		1
3727.12939		1
3727.162		1
3727.325		1
3727.35425		1
3727.35449		1
3727.37671		1
3727.60645		1
3727.65161		1
3727.67334		1
3727.78076		1
3727.871		1
3728.14819		1
3728.46387		1
3728.48145		1
3728.8147		1
3728.975		1
3728.98315		1
3729.03979		1
3729.30884		1
3729.48413		1
3729.62964		1
3729.642		1
3729.76831		1
3729.884		1
3729.90186		1
3729.939		1
3729.944		1
3730.247		1
3730.26367		1
3730.33984		1
3730.37158		1
3730.42236		1
3730.462		1
3730.52759		1
3730.631		1
3730.65674		1
3730.66357		1
3730.75317		1
3730.81274		1
3731.09155		1
3731.17676		1
3731.23267		1
3731.23682		1
3731.29028		1
3731.36279		1
3731.41064		1
3731.4165		1
3731.55566		1
3731.6		1
3731.632		1
3731.644		1
3732.038		1
3732.24878		1
3732.32129		1
3732.346		1
3732.43286		1
3732.50879		1
3732.55469		1
3732.81079		1
3732.81885		1
3732.993		1
3733.085		1
3733.23975		1
3733.36719		1
3733.55371		1
3733.60962		1
3733.68286		1
3733.69165		1
3733.811		1
3733.85449		1
3733.9502		1
3733.977		1
3734.01245		1
3734.3562		1
3734.36084		1
3734.40723		1
3734.4646		1
3734.60547		1
3734.65552		1
3734.82373		1
3734.84448		1
3735.177		1
3735.335		1
3735.42627		1
3735.42944		1
3735.46875		1
3735.66748		1
3735.84985		1
3735.90479		1
3736.06567		1
3736.19482		1
3736.316		1
3736.327		1
3736.33716		1
3736.40527		1
3736.42456		1
3736.49		1
3736.534		1
3736.59033		1
3736.73657		1
3736.87158		1
3737.03418		1
3737.148		1
3737.267		1
3737.47266		1
3737.61133		1
3737.67969		1
3737.738		1
3737.99072		1
3738.34033		1
3738.361		1
3738.38354		1
3738.458		1
3738.52148		1
3738.6748		1
3738.70923		1
3738.72314		1
3738.81543		1
3738.85669		1
3739.14941		1
3739.29663		1
3739.527		1
3739.565		1
3739.67188		1
3739.78		1
3739.80664		1
3739.906		1
3740.00415		1
3740.0127		1
3740.1106		1
3740.18		1
3740.48438		1
3740.48779		1
3740.49854		1
3740.563		1
3740.63		1
3740.63281		1
3740.691		1
3740.73535		1
3740.795		1
3740.82764		1
3740.87622		1
3741.045		1
3741.178		1
3741.32227		1
3741.33862		1
3741.35425		1
3741.42773		1
3741.43335		1
3741.47119		1
3741.51318		1
3741.55054		1
3741.60083		1
3741.637		1
3741.70215		1
3741.83325		1
3741.84082		1
3741.878		1
3741.95386		1
3742.10571		1
3742.12646		1
3742.161		1
3742.163		1
3742.178		1
3742.20825		1
3742.26782		1
3742.33081		1
3742.35059		1
3742.367		1
3742.3772		1
3742.414		1
3742.66943		1
3742.80176		1
3742.9082		1
3742.9397		1
3743.01514		1
3743.12744		1
3743.16479		1
3743.17847		1
3743.38257		1
3743.38916		1
3743.49463		1
3743.654		1
3743.68457		1
3743.799		1
3743.80737		1
3743.821		1
3743.82349		1
3743.901		1
3743.97217		1
3744.01123		1
3744.065		1
3744.114		1
3744.13086		1
3744.153		1
3744.2793		1
3744.59082		1
3744.60034		1
3744.63916		1
3744.8313		1
3745.02783		1
3745.07227		1
3745.09521		1
3745.19922		1
3745.30054		1
3745.37939		1
3745.39453		1
3745.39478		1
3745.60571		1
3745.74316		1
3745.866		1
3745.9895		1
3746.077		1
3746.19263		1
3746.31128		1
3746.337		1
3746.51587		1
3746.57349		1
3746.62817		1
3746.79126		1
3746.80713		1
3746.97363		1
3747.00879		1
3747.14355		1
3747.27148		1
3747.33252		1
3747.42554		1
3747.42676		1
3747.455		1
3747.54419		1
3747.808		1
3747.84424		1
3747.86621		1
3747.91113		1
3748.13354		1
3748.17969		1
3748.27979		1
3748.30322		1
3748.31763		1
3748.318		1
3748.43555		1
3748.4563		1
3748.487		1
3748.65918		1
3748.66284		1
3748.74976		1
3748.806		1
3748.89136		1
3748.97949		1
3749.1228		1
3749.1416		1
3749.14648		1
3749.24072		1
3749.25049		1
3749.45874		1
3749.605		1
3749.62866		1
3749.64844		1
3749.67334		1
3749.76587		1
3749.81763		1
3749.83276		1
3749.897		1
3749.90723		1
3749.95386		1
3750.137		1
3750.19922		1
3750.28		1
3750.2998		1
3750.317		1
3750.40454		1
3750.453		1
3750.62939		1
3750.68921		1
3750.745		1
3750.74756		1
3750.79126		1
3750.79419		1
3750.79736		1
3750.81567		1
3750.843		1
3751.09937		1
3751.11035		1
3751.1145		1
3751.25854		1
3751.28687		1
3751.306		1
3751.33545		1
3751.5415		1
3751.54175		1
3751.55786		1
3751.59131		1
3751.63647		1
3751.67065		1
3751.69678		1
3751.70361		1
3751.80713		1
3751.88062		1
3751.97632		1
3752.0022		1
3752.11841		1
3752.17261		1
3752.19		1
3752.38013		1
3752.48657		1
3752.511		1
3752.55371		1
3752.64746		1
3752.83325		1
3753.03735		1
3753.06885		1
3753.07983		1
3753.1438		1
3753.175		1
3753.23438		1
3753.26367		1
3753.378		1
3753.45117		1
3753.46948		1
3753.62		1
3753.62354		1
3753.62549		1
3753.87231		1
3753.87329		1
3754.05347		1
3754.11182		1
3754.26636		1
3754.29517		1
3754.48975		1
3754.7312		1
3754.78149		1
3754.821		1
3754.89		1
3755.019		1
3755.09033		1
3755.098		1
3755.15771		1
3755.15918		1
3755.17651		1
3755.34717		1
3755.52686		1
3755.67236		1
3755.6853		1
3755.90039		1
3755.93115		1
3756.06128		1
3756.16138		1
3756.269		1
3756.272		1
3756.27271		1
3756.27979		1
3756.35376		1
3756.40771		1
3756.48		1
3756.48047		1
3756.49268		1
3756.51831		1
3756.533		1
3756.586		1
3756.62964		1
3756.65479		1
3756.69141		1
3756.73071		1
3756.751		1
3756.78223		1
3756.91724		1
3757.08081		1
3757.2146		1
3757.29883		1
3757.327		1
3757.36133		1
3757.433		1
3757.53		1
3757.683		1
3757.74585		1
3757.766		1
3757.78369		1
3757.79614		1
3757.79932		1
3757.809		1
3757.81958		1
3757.83276		1
3757.86914		1
3757.91748		1
3757.94922		1
3758.031		1
3758.062		1
3758.06885		1
3758.21045		1
3758.277		1
3758.29028		1
3758.301		1
3758.35449		1
3758.35474		1
3758.474		1
3758.5603		1
3758.65918		1
3758.719		1
3758.82275		1
3758.93164		1
3759.08643		1
3759.15723		1
3759.327		1
3759.32935		1
3759.38428		1
3759.41016		1
3759.50464		1
3759.55151		1
3759.65845		1
3759.694		1
3759.69727		1
3759.81177		1
3759.84717		1
3759.857		1
3760.01074		1
3760.099		1
3760.266		1
3760.343		1
3760.39282		1
3760.40381		1
3760.42236		1
3760.45728		1
3760.48047		1
3760.61279		1
3760.62061		1
3760.66382		1
3760.77246		1
3760.78442		1
3760.825		1
3760.83862		1
3760.89673		1
3760.94336		1
3760.97729		1
3761.06421		1
3761.27246		1
3761.27661		1
3761.35		1
3761.367		1
3761.37036		1
3761.46118		1
3761.47461		1
3761.47534		1
3761.48071		1
3761.53687		1
3761.65918		1
3761.679		1
3761.71216		1
3761.77026		1
3761.82544		1
3761.82886		1
3761.855		1
3761.87817		1
3761.89575		1
3761.90381		1
3761.919		1
3761.93457		1
3761.9707		1
3762.0376		1
3762.05371		1
3762.213		1
3762.22363		1
3762.28564		1
3762.29565		1
3762.41821		1
3762.438		1
3762.46729		1
3762.64478		1
3762.67871		1
3762.69653		1
3762.70239		1
3762.748		1
3762.82178		1
3762.90723		1
3762.98462		1
3763.081		1
3763.09326		1
3763.13477		1
3763.13672		1
3763.295		1
3763.352		1
3763.38428		1
3763.39185		1
3763.41479		1
3763.478		1
3763.604		1
3763.6145		1
3763.62354		1
3763.668		1
3763.84888		1
3763.95459		1
3764.005		1
3764.0083		1
3764.01123		1
3764.01221		1
3764.04541		1
3764.09448		1
3764.1416		1
3764.28857		1
3764.38745		1
3764.43359		1
3764.55615		1
3764.74976		1
3764.79663		1
3764.82324		1
3764.843		1
3764.85327		1
3764.964		1
3764.998		1
3765.072		1
3765.19873		1
3765.2627		1
3765.29272		1
3765.3916		1
3765.58447		1
3765.74023		1
3765.78931		1
3765.81274		1
3765.82861		1
3765.85034		1
3765.9502		1
3765.97046		1
3765.97314		1
3765.99219		1
3766.01147		1
3766.016		1
3766.091		1
3766.1		1
3766.15967		1
3766.188		1
3766.1897		1
3766.21362		1
3766.27832		1
3766.384		1
3766.465		1
3766.52563		1
3766.53857		1
3766.575		1
3766.62036		1
3766.652		1
3766.68164		1
3766.77344		1
3766.77954		1
3766.90845		1
3766.91235		1
3766.92871		1
3766.95068		1
3767.0415		1
3767.04248		1
3767.04443		1
3767.05029		1
3767.12817		1
3767.1897		1
3767.25537		1
3767.26929		1
3767.29077		1
3767.34033		1
3767.40356		1
3767.50684		1
3767.52563		1
3767.579		1
3767.7334		1
3767.77271		1
3767.80786		1
3767.8103		1
3767.812		1
3767.81445		1
3767.832		1
3767.86133		1
3767.89331		1
3768.14038		1
3768.34937		1
3768.595		1
3768.65625		1
3768.80933		1
3768.838		1
3768.9834		1
3769.11157		1
3769.13574		1
3769.214		1
3769.223		1
3769.25537		1
3769.29834		1
3769.31616		1
3769.31738		1
3769.35742		1
3769.372		1
3769.43726		1
3769.52368		1
3769.53174		1
3769.55151		1
3769.55859		1
3769.65039		1
3769.65283		1
3769.674		1
3769.79346		1
3769.79468		1
3769.87842		1
3769.92554		1
3769.94751		1
3769.95947		1
3770.042		1
3770.16821		1
3770.26		1
3770.28		1
3770.31079		1
3770.3208		1
3770.33643		1
3770.49365		1
3770.55786		1
3770.604		1
3770.62622		1
3770.634		1
3770.69873		1
3770.75024		1
3770.766		1
3770.79175		1
3770.93164		1
3770.97461		1
3771		1
3771.17578		1
3771.25439		1
3771.36475		1
3771.41577		1
3771.53662		1
3771.57		1
3771.75171		1
3771.77124		1
3771.77344		1
3771.79175		1
3771.84155		1
3771.85376		1
3771.85669		1
3771.87451		1
3771.978		1
3772.19141		1
3772.24976		1
3772.25562		1
3772.25684		1
3772.344		1
3772.38843		1
3772.48682		1
3772.50269		1
3772.57837		1
3772.59741		1
3772.604		1
3772.75732		1
3772.75781		1
3772.78271		1
3772.81763		1
3772.83252		1
3772.89258		1
3772.937		1
3772.96875		1
3773.004		1
3773.009		1
3773.19385		1
3773.24487		1
3773.30273		1
3773.358		1
3773.37036		1
3773.456		1
3773.457		1
3773.49		1
3773.49658		1
3773.5083		1
3773.606		1
3773.682		1
3773.7395		1
3773.742		1
3774.033		1
3774.03467		1
3774.116		1
3774.28467		1
3774.38818		1
3774.47925		1
3774.53613		1
3774.553		1
3774.83325		1
3774.83569		1
3774.88281		1
3774.90161		1
3775.013		1
3775.05371		1
3775.18677		1
3775.28931		1
3775.34155		1
3775.37231		1
3775.40723		1
3775.601		1
3775.60986		1
3775.662		1
3775.68481		1
3775.8916		1
3775.993		1
3776.0874		1
3776.09424		1
3776.38232		1
3776.51172		1
3776.55444		1
3776.56226		1
3776.61523		1
3776.68872		1
3776.74341		1
3776.7605		1
3776.85425		1
3776.91626		1
3776.96069		1
3777.00171		1
3777.05615		1
3777.10327		1
3777.14526		1
3777.15942		1
3777.2		1
3777.278		1
3777.28271		1
3777.29858		1
3777.34058		1
3777.39917		1
3777.4043		1
3777.47363		1
3777.51343		1
3777.67651		1
3777.67725		1
3777.73462		1
3777.78931		1
3777.85059		1
3777.8562		1
3777.90747		1
3777.953		1
3777.97		1
3777.98682		1
3778.0603		1
3778.115		1
3778.14136		1
3778.27344		1
3778.295		1
3778.35352		1
3778.4624		1
3778.47		1
3778.47925		1
3778.48779		1
3778.508		1
3778.559		1
3778.68237		1
3778.732		1
3778.755		1
3778.769		1
3778.79663		1
3778.819		1
3778.836		1
3778.90137		1
3778.99048		1
3779.158		1
3779.22681		1
3779.266		1
3779.3186		1
3779.34741		1
3779.35034		1
3779.42358		1
3779.66113		1
3779.6814		1
3779.756		1
3779.90454		1
3779.99683		1
3780.10083		1
3780.11353		1
3780.1145		1
3780.1272		1
3780.15674		1
3780.21729		1
3780.28223		1
3780.32813		1
3780.32861		1
3780.331		1
3780.341		1
3780.511		1
3780.523		1
3780.68237		1
3780.68872		1
3780.6936		1
3780.71118		1
3780.71265		1
3780.79761		1
3780.834		1
3780.911		1
3780.98218		1
3780.98267		1
3781.01587		1
3781.18213		1
3781.195		1
3781.19629		1
3781.27075		1
3781.272		1
3781.27686		1
3781.283		1
3781.36963		1
3781.49463		1
3781.60132		1
3781.67383		1
3781.675		1
3781.68726		1
3781.72925		1
3781.77515		1
3781.863		1
3782.05737		1
3782.31177		1
3782.323		1
3782.385		1
3782.39551		1
3782.43018		1
3782.45581		1
3782.506		1
3782.59521		1
3782.665		1
3782.74927		1
3782.75171		1
3782.83521		1
3782.9895		1
3783.04517		1
3783.0686		1
3783.06958		1
3783.08716		1
3783.123		1
3783.15942		1
3783.31738		1
3783.32422		1
3783.33765		1
3783.36621		1
3783.40259		1
3783.4187		1
3783.427		1
3783.59424		1
3783.74561		1
3783.75684		1
3783.825		1
3783.87915		1
3784.017		1
3784.01929		1
3784.07349		1
3784.12939		1
3784.14258		1
3784.14355		1
3784.18213		1
3784.24683		1
3784.30444		1
3784.31519		1
3784.326		1
3784.38867		1
3784.397		1
3784.5		1
3784.53149		1
3784.54541		1
3784.57959		1
3784.625		1
3784.662		1
3784.74951		1
3784.776		1
3784.7915		1
3784.79663		1
3784.81543		1
3784.8374		1
3784.9104		1
3784.957		1
3784.9812		1
3784.99756		1
3785.024		1
3785.13013		1
3785.14624		1
3785.20483		1
3785.285		1
3785.299		1
3785.324		1
3785.3916		1
3785.3938		1
3785.45337		1
3785.554		1
3785.615		1
3785.61914		1
3785.65869		1
3785.67		1
3785.75415		1
3785.78784		1
3785.799		1
3785.82715		1
3785.82764		1
3785.84473		1
3785.86621		1
3785.9187		1
3785.98		1
3786.00073		1
3786.0603		1
3786.06177		1
3786.06226		1
3786.127		1
3786.15259		1
3786.222		1
3786.29248		1
3786.29443		1
3786.366		1
3786.37769		1
3786.48486		1
3786.5354		1
3786.60132		1
3786.62476		1
3786.688		1
3786.74		1
3786.746		1
3786.851		1
3786.86523		1
3786.9104		1
3786.95142		1
3786.987		1
3787.00049		1
3787.04932		1
3787.11914		1
3787.175		1
3787.20532		1
3787.23462		1
3787.265		1
3787.26538		1
3787.2937		1
3787.33765		1
3787.33838		1
3787.355		1
3787.40479		1
3787.46875		1
3787.487		1
3787.57617		1
3787.655		1
3787.902		1
3787.91919		1
3787.92383		1
3787.95117		1
3787.96		1
3787.97729		1
3787.98486		1
3788.00586		1
3788.00952		1
3788.04639		1
3788.12524		1
3788.17236		1
3788.284		1
3788.31079		1
3788.33057		1
3788.46387		1
3788.464		1
3788.54272		1
3788.54736		1
3788.59717		1
3788.59863		1
3788.629		1
3788.69238		1
3788.795		1
3788.91235		1
3788.91431		1
3788.915		1
3789.003		1
3789.00879		1
3789.026		1
3789.07178		1
3789.07568		1
3789.15015		1
3789.20435		1
3789.28247		1
3789.479		1
3789.51025		1
3789.54077		1
3789.58325		1
3789.63647		1
3789.752		1
3789.7627		1
3789.78418		1
3789.814		1
3789.82056		1
3789.89453		1
3789.909		1
3789.944		1
3789.98535		1
3790.09521		1
3790.10376		1
3790.10522		1
3790.11035		1
3790.12354		1
3790.14478		1
3790.14624		1
3790.14844		1
3790.23755		1
3790.2666		1
3790.41479		1
3790.45825		1
3790.509		1
3790.52686		1
3790.53882		1
3790.65		1
3790.66064		1
3790.687		1
3790.73975		1
3790.78247		1
3790.835		1
3790.84155		1
3790.90625		1
3790.91553		1
3791.02026		1
3791.039		1
3791.04614		1
3791.11865		1
3791.18823		1
3791.23535		1
3791.29663		1
3791.34668		1
3791.48755		1
3791.51953		1
3791.59375		1
3791.71729		1
3791.788		1
3791.847		1
3791.90576		1
3792.07935		1
3792.107		1
3792.15674		1
3792.286		1
3792.31079		1
3792.35059		1
3792.354		1
3792.45947		1
3792.48633		1
3792.568		1
3792.583		1
3792.60645		1
3792.6123		1
3792.65234		1
3792.68848		1
3792.7168		1
3792.72632		1
3792.73022		1
3792.798		1
3792.80566		1
3792.80615		1
3792.8374		1
3792.909		1
3792.93433		1
3792.95728		1
3792.96484		1
3793.128		1
3793.175		1
3793.21948		1
3793.26514		1
3793.339		1
3793.34814		1
3793.39868		1
3793.408		1
3793.41577		1
3793.42065		1
3793.42188		1
3793.43774		1
3793.51318		1
3793.58423		1
3793.6106		1
3793.6123		1
3793.633		1
3793.64185		1
3793.646		1
3793.65723		1
3793.666		1
3793.69629		1
3793.77222		1
3793.811		1
3793.836		1
3793.85181		1
3793.9248		1
3793.96143		1
3793.99756		1
3794.01221		1
3794.02637		1
3794.04248		1
3794.06152		1
3794.13379		1
3794.24121		1
3794.25537		1
3794.29346		1
3794.33643		1
3794.34277		1
3794.47925		1
3794.50366		1
3794.57886		1
3794.582		1
3794.6333		1
3794.644		1
3794.65918		1
3794.65942		1
3794.70386		1
3794.72729		1
3794.759		1
3794.80444		1
3794.80713		1
3794.83423		1
3794.85083		1
3794.85132		1
3794.85352		1
3794.90771		1
3794.92847		1
3794.962		1
3795.04175		1
3795.05054		1
3795.05835		1
3795.09277		1
3795.107		1
3795.13525		1
3795.2		1
3795.214		1
3795.304		1
3795.379		1
3795.41		1
3795.50244		1
3795.58228		1
3795.64282		1
3795.68433		1
3795.80371		1
3795.86938		1
3795.94458		1
3795.95728		1
3795.96729		1
3796.04272		1
3796.13525		1
3796.20923		1
3796.32837		1
3796.36255		1
3796.37		1
3796.37329		1
3796.44971		1
3796.57715		1
3796.61743		1
3796.66968		1
3796.68066		1
3796.70386		1
3796.74854		1
3796.79248		1
3796.90234		1
3797.02441		1
3797.22852		1
3797.23779		1
3797.25049		1
3797.27246		1
3797.32		1
3797.43359		1
3797.435		1
3797.44824		1
3797.45264		1
3797.51563		1
3797.55981		1
3797.59937		1
3797.77246		1
3797.8208		1
3797.84351		1
3797.88062		1
3797.99414		1
3798.054		1
3798.12744		1
3798.14136		1
3798.149		1
3798.15234		1
3798.17944		1
3798.18481		1
3798.19556		1
3798.2063		1
3798.23047		1
3798.24243		1
3798.29419		1
3798.34253		1
3798.402		1
3798.424		1
3798.49243		1
3798.60034		1
3798.62378		1
3798.656		1
3798.78662		1
3798.78882		1
3798.795		1
3798.81616		1
3798.85352		1
3798.86841		1
3798.8938		1
3798.90942		1
3798.91064		1
3798.93		1
3798.93262		1
3798.93823		1
3798.947		1
3798.95386		1
3798.972		1
3799.01123		1
3799.07153		1
3799.07544		1
3799.10571		1
3799.127		1
3799.16748		1
3799.17285		1
3799.18652		1
3799.189		1
3799.19238		1
3799.20239		1
3799.25781		1
3799.294		1
3799.295		1
3799.35938		1
3799.39258		1
3799.45435		1
3799.45776		1
3799.46		1
3799.49341		1
3799.51025		1
3799.51147		1
3799.53931		1
3799.55835		1
3799.60181		1
3799.60425		1
3799.62622		1
3799.627		1
3799.81372		1
3799.826		1
3799.86377		1
3799.889		1
3800.01685		1
3800.035		1
3800.04224		1
3800.08032		1
3800.08545		1
3800.08667		1
3800.09131		1
3800.10742		1
3800.10913		1
3800.195		1
3800.23218		1
3800.23755		1
3800.24878		1
3800.25415		1
3800.34619		1
3800.364		1
3800.395		1
3800.438		1
3800.57568		1
3800.62964		1
3800.66357		1
3800.67944		1
3800.68945		1
3800.73877		1
3800.7666		1
3800.8064		1
3800.89868		1
3800.96851		1
3801.13184		1
3801.13843		1
3801.15576		1
3801.161		1
3801.218		1
3801.22168		1
3801.23682		1
3801.262		1
3801.26978		1
3801.27783		1
3801.31226		1
3801.35083		1
3801.39746		1
3801.40137		1
3801.43018		1
3801.4314		1
3801.44116		1
3801.45166		1
3801.47559		1
3801.48022		1
3801.4856		1
3801.4978		1
3801.57983		1
3801.644		1
3801.68579		1
3801.69336		1
3801.72485		1
3801.74829		1
3801.75586		1
3801.80566		1
3801.82129		1
3801.84375		1
3801.84424		1
3801.855		1
3801.87744		1
3801.985		1
3802.06641		1
3802.09546		1
3802.11841		1
3802.13184		1
3802.205		1
3802.26367		1
3802.27319		1
3802.278		1
3802.30786		1
3802.34033		1
3802.39087		1
3802.43628		1
3802.447		1
3802.519		1
3802.54077		1
3802.54419		1
3802.54834		1
3802.63159		1
3802.63428		1
3802.64941		1
3802.65967		1
3802.66821		1
3802.736		1
3802.74414		1
3802.845		1
3802.86279		1
3802.94214		1
3802.97363		1
3803.03638		1
3803.04932		1
3803.066		1
3803.07031		1
3803.102		1
3803.157		1
3803.35		1
3803.376		1
3803.495		1
3803.526		1
3803.55542		1
3803.581		1
3803.59229		1
3803.6687		1
3803.72437		1
3803.78076		1
3803.782		1
3803.801		1
3803.85815		1
3803.914		1
3803.93652		1
3803.99268		1
3804.015		1
3804.02612		1
3804.06665		1
3804.08569		1
3804.09888		1
3804.24487		1
3804.28247		1
3804.285		1
3804.29248		1
3804.34985		1
3804.361		1
3804.37866		1
3804.39282		1
3804.409		1
3804.50049		1
3804.56616		1
3804.59082		1
3804.593		1
3804.61963		1
3804.61963		1
3804.63037		1
3804.63477		1
3804.66016		1
3804.66479		1
3804.74487		1
3804.823		1
3804.82373		1
3804.8335		1
3804.871		1
3804.89		1
3804.9248		1
3804.92944		1
3804.95		1
3804.97485		1
3804.97656		1
3804.98486		1
3805.04346		1
3805.06274		1
3805.14453		1
3805.175		1
3805.189		1
3805.23779		1
3805.30151		1
3805.308		1
3805.33057		1
3805.41		1
3805.42651		1
3805.57275		1
3805.585		1
3805.64331		1
3805.64966		1
3805.68457		1
3805.745		1
3805.815		1
3805.867		1
[truncated: 15,721 more rows]
