# Supplementary material for: A droplet digital PCR (ddPCR) assay to detect Helicoverpa armigera (Lepidoptera: Noctuidae) in bulk trap samples
Source: PLoS One. 2017 May 31;12(5):e0178704. doi: 10.1371/journal.pone.0178704 (PMC5451079; doi:10.1371/journal.pone.0178704)
Supplement: S5 Table — (ZIP) [file pone.0178704.s005.zip › H zea 2.csv]

Ch1 Amplitude	Ch2 Amplitude	Cluster
3089.35645		1
3174.19482		1
3252.13281		1
3293.419		1
3329.91846		1
3376.69		1
3408.71		1
3436.833		1
3448.41333		1
3450.61426		1
3460.20532		1
3463.479		1
3468.44336		1
3482.29443		1
3487.26929		1
3493.081		1
3498.19824		1
3501.377		1
3504.76929		1
3505.47119		1
3506.42114		1
3507.55713		1
3522.889		1
3523.737		1
3525.06421		1
3526.20972		1
3529.72266		1
3530.05737		1
3530.44727		1
3532.02612		1
3533.896		1
3535.23438		1
3537.13452		1
3538.83252		1
3541.63623		1
3543.582		1
3543.77026		1
3544.45117		1
3545.46973		1
3545.94751		1
3546.1604		1
3547.07861		1
3547.897		1
3549.00635		1
3549.66675		1
3553.09082		1
3554.71484		1
3555.07764		1
3556.04077		1
3557.04468		1
3557.27051		1
3557.69653		1
3561.00366		1
3562.735		1
3562.786		1
3562.79175		1
3562.88672		1
3563.12354		1
3564.15625		1
3565.35156		1
3566.895		1
3568.349		1
3568.53613		1
3571.08		1
3571.78369		1
3572.06226		1
3572.65967		1
3574.944		1
3575.78345		1
3576.44678		1
3577.32031		1
3578.23315		1
3578.31323		1
3578.81152		1
3578.92139		1
3579.08716		1
3579.56543		1
3580.019		1
3580.18872		1
3580.90015		1
3581.126		1
3581.47144		1
3581.58521		1
3581.598		1
3582.65576		1
3583.775		1
3586.13721		1
3586.37256		1
3586.71338		1
3586.723		1
3587.832		1
3588.00366		1
3588.33887		1
3588.6333		1
3589.97021		1
3590.25659		1
3590.327		1
3590.951		1
3592.0293		1
3592.36377		1
3592.48535		1
3592.58545		1
3592.59985		1
3593.03833		1
3593.964		1
3594.24341		1
3594.53662		1
3594.58325		1
3595.22485		1
3595.24048		1
3595.61719		1
3595.66113		1
3596.013		1
3596.8855		1
3597.523		1
3597.898		1
3597.89917		1
3598.185		1
3598.441		1
3598.7207		1
3599.19214		1
3599.19629		1
3599.32275		1
3599.4917		1
3599.59521		1
3599.60742		1
3600.29248		1
3601.237		1
3601.29858		1
3601.77783		1
3602.254		1
3602.277		1
3602.77612		1
3602.96045		1
3603.305		1
3603.63013		1
3603.78882		1
3603.8877		1
3604.42065		1
3604.67041		1
3604.86523		1
3605.6853		1
3606.17627		1
3606.305		1
3606.63452		1
3607.595		1
3608.85181		1
3608.948		1
3609.14233		1
3609.738		1
3609.805		1
3609.838		1
3609.98657		1
3610.392		1
3610.48242		1
3611.04077		1
3611.15137		1
3611.44751		1
3611.9126		1
3612.04834		1
3612.62158		1
3613.281		1
3613.75562		1
3613.82739		1
3614.8728		1
3615.17529		1
3615.18457		1
3616.21484		1
3616.439		1
3616.73462		1
3616.76538		1
3616.96484		1
3617.19727		1
3617.625		1
3617.85		1
3618.04663		1
3618.32861		1
3619.41943		1
3619.54248		1
3620.488		1
3620.75537		1
3621.469		1
3621.54346		1
3621.84082		1
3622.14941		1
3622.78149		1
3622.8335		1
3622.91016		1
3623.01782		1
3623.12427		1
3623.28		1
3623.586		1
3623.615		1
3624.576		1
3624.78833		1
3625.208		1
3625.53564		1
3625.88257		1
3626.805		1
3627.01587		1
3627.65552		1
3628.24023		1
3628.381		1
3628.80225		1
3629.03223		1
3630.26636		1
3630.27075		1
3630.418		1
3631.31934		1
3631.54028		1
3631.80371		1
3632.07422		1
3632.20752		1
3632.438		1
3632.67		1
3633.38135		1
3633.71436		1
3633.851		1
3633.96631		1
3634.15527		1
3634.47974		1
3634.68726		1
3634.83154		1
3635.78638		1
3636.12524		1
3636.30127		1
3636.729		1
3636.7356		1
3636.82861		1
3636.96851		1
3637.682		1
3638.14282		1
3638.55371		1
3638.832		1
3639.194		1
3639.284		1
3639.40967		1
3639.47681		1
3639.69043		1
3639.94385		1
3640.633		1
3640.80469		1
3640.85815		1
3641.046		1
3641.88013		1
3642.066		1
3642.1084		1
3642.315		1
3642.60474		1
3642.687		1
3642.95313		1
3643.05078		1
3643.129		1
3643.291		1
3643.29321		1
3644.06226		1
3644.11		1
3644.94482		1
3644.97241		1
3644.98413		1
3645.42236		1
3645.626		1
3645.85986		1
3645.922		1
3646.227		1
3646.52783		1
3646.84863		1
3646.91455		1
3647.29541		1
3647.39185		1
3647.41919		1
3647.56982		1
3647.67871		1
3648.00244		1
3648.0603		1
3648.10522		1
3648.19653		1
3648.27612		1
3648.88623		1
3649.10278		1
3649.118		1
3649.46729		1
3649.534		1
3649.764		1
3649.94		1
3650.04028		1
3650.184		1
3650.212		1
3650.2334		1
3651.02417		1
3651.06616		1
3651.217		1
3651.236		1
3651.33252		1
3651.37842		1
3651.71		1
3651.82935		1
3652.435		1
3652.58667		1
3652.66333		1
3652.938		1
3653.04834		1
3653.16479		1
3653.17236		1
3653.74023		1
3653.87354		1
3653.90918		1
3654.02612		1
3654.23828		1
3654.729		1
3654.75146		1
3654.821		1
3655.20117		1
3655.36353		1
3655.5415		1
3655.67432		1
3655.91382		1
3655.99316		1
3656.17139		1
3656.281		1
3656.34668		1
3656.39575		1
3656.60938		1
3656.72778		1
3656.8313		1
3657.21631		1
3657.78		1
3657.80981		1
3658.05054		1
3658.392		1
3658.47314		1
3658.542		1
3658.86621		1
3658.97388		1
3659.02856		1
3659.33813		1
3659.44824		1
3659.614		1
3659.64868		1
3659.73		1
3659.84253		1
3660.15479		1
3660.17969		1
3660.35425		1
3660.40234		1
3661.22217		1
3661.318		1
3661.35229		1
3661.375		1
3661.43213		1
3661.79541		1
3661.81372		1
3661.92944		1
3661.994		1
3662.091		1
3662.183		1
3662.37671		1
3662.44922		1
3662.623		1
3662.77954		1
3662.9314		1
3663.08057		1
3663.12256		1
3663.16333		1
3663.19873		1
3663.48755		1
3663.59473		1
3663.66479		1
3663.68115		1
3663.70361		1
3663.83325		1
3664.038		1
3664.47729		1
3664.50073		1
3664.53955		1
3664.643		1
3664.64526		1
3664.863		1
3664.90283		1
3665.075		1
3665.15259		1
3665.39941		1
3665.81152		1
3666.07446		1
3666.16162		1
3666.49341		1
3666.85352		1
3666.94214		1
3667.039		1
3667.058		1
3667.10156		1
3667.39868		1
3667.46021		1
3667.55054		1
3667.64087		1
3667.70044		1
3667.81274		1
3668.07373		1
3668.13281		1
3668.1748		1
3668.17554		1
3668.21729		1
3668.26831		1
3668.324		1
3668.513		1
3668.61938		1
3668.77		1
3668.97778		1
3669.24536		1
3669.24951		1
3669.39258		1
3669.49023		1
3669.619		1
3669.66821		1
3669.689		1
3669.95		1
3669.99854		1
3670.24683		1
3670.35547		1
3670.35913		1
3670.45874		1
3670.49121		1
3670.668		1
3670.791		1
3670.91064		1
3670.93823		1
3671.01685		1
3671.1438		1
3671.31372		1
3671.40869		1
3671.68457		1
3671.70728		1
3671.73145		1
3671.896		1
3672.05933		1
3672.14819		1
3672.28735		1
3672.39844		1
3672.589		1
3672.80713		1
3673.28613		1
3673.297		1
3673.3		1
3673.34521		1
3673.52075		1
3673.52954		1
3673.546		1
3674.01758		1
3674.16382		1
3674.233		1
3674.43042		1
3674.53418		1
3674.55835		1
3674.73169		1
3674.85913		1
3675.02148		1
3675.10474		1
3675.175		1
3675.18384		1
3675.36841		1
3675.707		1
3676.01978		1
3676.15747		1
3676.38184		1
3676.92017		1
3677.08252		1
3677.133		1
3677.1792		1
3677.53125		1
3677.858		1
3678.19287		1
3678.37573		1
3678.56567		1
3678.589		1
3678.601		1
3678.72363		1
3678.73535		1
3678.792		1
3678.83569		1
3678.88647		1
3678.96313		1
3679.12915		1
3679.22876		1
3679.24854		1
3679.40015		1
3679.701		1
3679.74121		1
3679.955		1
3680.20947		1
3680.22388		1
3680.24438		1
3680.27612		1
3680.33		1
3680.476		1
3680.52856		1
3680.54761		1
3680.667		1
3680.7915		1
3680.793		1
3680.89844		1
3681.053		1
3681.13354		1
3681.23		1
3681.39185		1
3681.4458		1
3681.63013		1
3681.70435		1
3682.09033		1
3682.19		1
3682.19678		1
3682.311		1
3682.35229		1
3682.36841		1
3682.369		1
3682.822		1
3683.16138		1
3683.33862		1
3683.41748		1
3683.506		1
3683.5603		1
3683.65845		1
3683.69531		1
3683.77417		1
3683.813		1
3684.02319		1
3684.30615		1
3684.32764		1
3684.355		1
3684.35571		1
3684.43555		1
3684.49463		1
3684.50684		1
3684.652		1
3684.82		1
3684.88354		1
3685.53223		1
3685.781		1
3685.89746		1
3685.921		1
3686.10229		1
3686.105		1
3686.37817		1
3686.383		1
3686.41284		1
3686.49487		1
3686.69946		1
3687.17847		1
3687.197		1
3687.30249		1
3687.36572		1
3687.383		1
3687.45337		1
3687.57446		1
3688.00781		1
3688.092		1
3688.107		1
3688.13721		1
3688.45947		1
3688.45972		1
3688.49634		1
3688.539		1
3688.73486		1
3688.90527		1
3689.00244		1
3689.17285		1
3689.2915		1
3689.3584		1
3689.589		1
3689.727		1
3689.78418		1
3689.80127		1
3689.85059		1
3689.908		1
3690.145		1
3690.17		1
3690.42139		1
3690.61646		1
3690.72729		1
3690.76416		1
3690.77515		1
3690.819		1
3690.87061		1
3690.91064		1
3690.97388		1
3691.18555		1
3691.202		1
3691.287		1
3691.29736		1
3691.37061		1
3691.44458		1
3691.551		1
3691.79883		1
3691.86621		1
3691.98315		1
3692.157		1
3692.19873		1
3692.20483		1
3692.32813		1
3692.433		1
3692.4812		1
3692.73413		1
3692.89526		1
3693.05054		1
3693.07813		1
3693.30566		1
3693.39966		1
3693.49121		1
3693.49243		1
3693.75269		1
3693.76123		1
3693.94		1
3693.97046		1
3694.078		1
3694.0896		1
3694.20337		1
3694.71436		1
3694.7644		1
3694.86621		1
3694.93433		1
3694.93628		1
3694.94629		1
3694.948		1
3694.99756		1
3695.07739		1
3695.08252		1
3695.21924		1
3695.37842		1
3695.46069		1
3695.48853		1
3695.53		1
3695.557		1
3695.631		1
3695.677		1
3695.73438		1
3695.82983		1
3695.88428		1
3695.89282		1
3695.90747		1
3696.19751		1
3696.34619		1
3696.43164		1
3696.47852		1
3696.48584		1
3696.59155		1
3696.59985		1
3696.61987		1
3696.62061		1
3696.67139		1
3696.77686		1
3697.30835		1
3697.35083		1
3697.44922		1
3697.66846		1
3697.68066		1
3697.95361		1
3698.0188		1
3698.04663		1
3698.10913		1
3698.181		1
3698.34521		1
3698.37866		1
3698.46851		1
3698.519		1
3698.53345		1
3698.66113		1
3698.668		1
3698.8335		1
3699.16187		1
3699.19849		1
3699.20337		1
3699.22974		1
3699.25366		1
3699.256		1
3699.32471		1
3699.389		1
3699.48267		1
3699.517		1
3699.707		1
3699.75366		1
3699.76		1
3699.817		1
3699.83472		1
3699.871		1
3699.946		1
3700.03735		1
3700.07324		1
3700.079		1
3700.306		1
3700.44434		1
3700.481		1
3700.50879		1
3700.50952		1
3700.51758		1
3700.56519		1
3700.62085		1
3700.727		1
3700.742		1
3700.76147		1
3700.87939		1
3701.18677		1
3701.23047		1
3701.28247		1
3701.371		1
3701.37939		1
3701.40283		1
3701.40967		1
3701.47046		1
3701.5105		1
3701.521		1
3701.60474		1
3701.74561		1
3701.80176		1
3701.90576		1
3701.94775		1
3701.9834		1
3702.03418		1
3702.0752		1
3702.09424		1
3702.12378		1
3702.33472		1
3702.55249		1
3702.56348		1
3702.594		1
3702.59448		1
3702.59473		1
3702.7207		1
3702.792		1
3702.81079		1
3702.848		1
3702.87573		1
3702.91357		1
3702.99536		1
3703.43652		1
3703.54517		1
3703.58154		1
3703.60718		1
3703.708		1
3703.72437		1
3703.797		1
3703.83765		1
3703.92822		1
3704.17847		1
3704.25464		1
3704.43726		1
3704.57935		1
3704.72827		1
3704.79419		1
3704.91431		1
3704.94434		1
3705.09888		1
3705.16357		1
3705.177		1
3705.20581		1
3705.323		1
3705.3313		1
3705.33276		1
3705.37085		1
3705.42529		1
3705.43774		1
3705.488		1
3705.519		1
3705.60986		1
3705.88086		1
3706.0293		1
3706.074		1
3706.08838		1
3706.15259		1
3706.436		1
3706.52539		1
3706.635		1
3706.73584		1
3706.76929		1
3706.78149		1
3706.82813		1
3706.853		1
3706.955		1
3706.9978		1
3707.01318		1
3707.09888		1
3707.17749		1
3707.20874		1
3707.24487		1
3707.38647		1
3707.4917		1
3707.509		1
3707.60669		1
3707.77417		1
3707.78442		1
3707.81836		1
3707.84326		1
3707.902		1
3708.02222		1
3708.10181		1
3708.10986		1
3708.15		1
3708.19287		1
3708.19385		1
3708.20142		1
3708.282		1
3708.345		1
3708.37158		1
3708.64771		1
3708.70215		1
3708.726		1
3708.7854		1
3708.79785		1
3708.90039		1
3708.90527		1
3708.92773		1
3709.0498		1
3709.05664		1
3709.08081		1
3709.154		1
3709.204		1
3709.29932		1
3709.46851		1
3709.64624		1
3709.76685		1
3709.772		1
3709.8103		1
3709.87915		1
3709.91724		1
3709.99829		1
3710.13037		1
3710.2334		1
3710.26123		1
3710.3457		1
3710.377		1
3710.44141		1
3710.462		1
3710.48413		1
3710.49365		1
3710.511		1
3710.64819		1
3710.70142		1
3710.75122		1
3710.89014		1
3710.91455		1
3710.91553		1
3710.92358		1
3710.96973		1
3711.01172		1
3711.20435		1
3711.3457		1
3711.347		1
3711.37354		1
3711.379		1
3711.613		1
3711.677		1
3711.734		1
3711.82056		1
3711.891		1
3711.92432		1
3712.00146		1
3712.12158		1
3712.156		1
3712.18457		1
3712.21533		1
3712.23682		1
3712.355		1
3712.49829		1
3712.569		1
3712.66528		1
3713.031		1
3713.19263		1
3713.34473		1
3713.37769		1
3713.4248		1
3713.42749		1
3713.56787		1
3713.56885		1
3713.591		1
3713.66064		1
3713.67944		1
3713.84839		1
3713.87183		1
3713.87842		1
3713.93286		1
3713.97827		1
3714.0498		1
3714.0647		1
3714.06714		1
3714.072		1
3714.09766		1
3714.1665		1
3714.226		1
3714.39282		1
3714.49365		1
3714.505		1
3714.58838		1
3714.60376		1
3714.683		1
3714.69873		1
3714.75879		1
3714.98145		1
3715.096		1
3715.13525		1
3715.36621		1
3715.43945		1
3715.441		1
3715.45581		1
3715.486		1
3715.54346		1
3715.72314		1
3715.74341		1
3715.75928		1
3715.80786		1
3715.83081		1
3715.91357		1
3716.05273		1
3716.20313		1
3716.39526		1
3716.523		1
3716.5603		1
3716.653		1
3716.814		1
3716.925		1
3717.07568		1
3717.174		1
3717.17847		1
3717.189		1
3717.2168		1
3717.225		1
3717.27686		1
3717.37354		1
3717.394		1
3717.4104		1
3717.46948		1
3717.55151		1
3717.64868		1
3717.68018		1
3717.69043		1
3717.70776		1
3717.741		1
3717.74976		1
3717.76025		1
3717.87915		1
3717.884		1
3717.89282		1
3717.96826		1
3717.984		1
3717.98975		1
3718.12378		1
3718.1272		1
3718.22925		1
3718.26343		1
3718.295		1
3718.30322		1
3718.377		1
3718.40381		1
3718.448		1
3718.48047		1
3718.49756		1
3718.49878		1
3718.521		1
3718.62134		1
3718.63867		1
3718.691		1
3718.70776		1
3718.76587		1
3718.77783		1
3718.84985		1
3718.95972		1
3718.993		1
3719.06372		1
3719.08887		1
3719.111		1
3719.18872		1
3719.22144		1
3719.23145		1
3719.2688		1
3719.269		1
3719.34521		1
3719.34741		1
3719.37842		1
3719.38867		1
3719.39233		1
3719.479		1
3719.48145		1
3719.49438		1
3719.57886		1
3719.57959		1
3719.6145		1
3719.623		1
3719.77124		1
3719.93286		1
3720.01538		1
3720.07715		1
3720.07935		1
3720.18		1
3720.37573		1
3720.40381		1
3720.63574		1
3720.75366		1
3720.78345		1
3720.80542		1
3720.813		1
3720.8457		1
3720.86865		1
3720.88		1
3720.91748		1
3720.92285		1
3720.98364		1
3721.01318		1
3721.031		1
3721.05347		1
3721.18066		1
3721.20459		1
3721.39014		1
3721.42773		1
3721.498		1
3721.62354		1
3721.64868		1
3721.72314		1
3721.72559		1
3721.78662		1
3721.80762		1
3721.8623		1
3721.9043		1
3721.92236		1
3722.00146		1
3722.10474		1
3722.22144		1
3722.27222		1
3722.27563		1
3722.315		1
3722.35669		1
3722.365		1
3722.36816		1
3722.38135		1
3722.44531		1
3722.461		1
3722.46631		1
3722.47461		1
3722.48145		1
3722.51147		1
3722.55518		1
3722.55933		1
3722.602		1
3722.7627		1
3722.85474		1
3722.86353		1
3722.8667		1
3722.90039		1
3722.903		1
3723.10059		1
3723.13867		1
3723.19019		1
3723.22266		1
3723.248		1
3723.28638		1
3723.40112		1
3723.41968		1
3723.56738		1
3723.678		1
3723.68628		1
3723.72437		1
3723.80518		1
3723.80786		1
3723.89233		1
3723.94824		1
3724.117		1
3724.12915		1
3724.24		1
3724.36841		1
3724.41968		1
3724.4436		1
3724.45239		1
3724.50049		1
3724.591		1
3724.61084		1
3724.8064		1
3724.874		1
3724.91772		1
3725.017		1
3725.065		1
3725.08936		1
3725.16626		1
3725.299		1
3725.31323		1
3725.375		1
3725.421		1
3725.48755		1
3725.50269		1
3725.52344		1
3725.75928		1
3725.83667		1
3725.83716		1
3725.92041		1
3725.95386		1
3725.99414		1
3726.003		1
3726.007		1
3726.16431		1
3726.38916		1
3726.40234		1
3726.46875		1
3726.652		1
3726.71118		1
3726.7124		1
3726.80054		1
3726.815		1
3726.85962		1
3726.87		1
3726.89746		1
3726.90967		1
3726.93945		1
3726.955		1
3726.999		1
3727.1		1
3727.2124		1
3727.24951		1
3727.307		1
3727.315		1
3727.347		1
3727.383		1
3727.61572		1
3727.63281		1
3727.64185		1
3727.79126		1
3727.79932		1
3727.81323		1
3727.82666		1
3727.83228		1
3727.86255		1
3728.21167		1
3728.24438		1
3728.46265		1
3728.519		1
3728.52856		1
3728.62573		1
3728.65552		1
3728.723		1
3728.78857		1
3728.81714		1
3728.889		1
3728.98682		1
3729.10181		1
3729.133		1
3729.175		1
3729.19043		1
3729.28857		1
3729.29419		1
3729.31152		1
3729.39233		1
3729.434		1
3729.49		1
3729.64453		1
3729.74634		1
3729.854		1
3729.87524		1
3730.12061		1
3730.13965		1
3730.20068		1
3730.24438		1
3730.34351		1
3730.35083		1
3730.36084		1
3730.42773		1
3730.49341		1
3730.50439		1
3730.53027		1
3730.621		1
3730.64746		1
3730.702		1
3730.70825		1
3730.721		1
3730.94751		1
3730.95679		1
3731.05884		1
3731.06934		1
3731.0874		1
3731.12354		1
3731.17334		1
3731.23462		1
3731.28857		1
3731.36719		1
3731.56445		1
3731.634		1
3731.68872		1
3731.7522		1
3731.90747		1
3732.08057		1
3732.17261		1
3732.297		1
3732.44531		1
3732.48438		1
3732.499		1
3732.69067		1
3732.71216		1
3732.8		1
3732.80444		1
3732.8313		1
3732.88037		1
3733.03369		1
3733.03955		1
3733.11084		1
3733.391		1
3733.433		1
3733.44849		1
3733.46216		1
3733.48853		1
3733.57471		1
3733.6106		1
3733.61255		1
3733.69141		1
3733.74829		1
3733.763		1
3733.76953		1
3733.78271		1
3733.91577		1
3733.98828		1
3734.02734		1
3734.06177		1
3734.22144		1
3734.30444		1
3734.36182		1
3734.38452		1
3734.46143		1
3734.53125		1
3734.53833		1
3734.57422		1
3734.59546		1
3734.61133		1
3734.62671		1
3734.62817		1
3734.7373		1
3734.95215		1
3735.05371		1
3735.12183		1
3735.159		1
3735.28149		1
3735.42871		1
3735.44629		1
3735.44971		1
3735.495		1
3735.55176		1
3735.5564		1
3735.59961		1
3735.64844		1
3735.71021		1
3735.71167		1
3735.71313		1
3735.74463		1
3735.76221		1
3735.79468		1
3735.81885		1
3735.90161		1
3735.96362		1
3735.97485		1
3735.99756		1
3736.07324		1
3736.10645		1
3736.11377		1
3736.122		1
3736.12354		1
3736.168		1
3736.244		1
3736.326		1
3736.33936		1
3736.419		1
3736.42114		1
3736.44775		1
3736.48047		1
3736.49487		1
3736.52344		1
3736.56055		1
3736.57129		1
3736.57251		1
3736.62061		1
3736.62939		1
3736.64355		1
3736.67651		1
3736.70972		1
3736.718		1
3736.764		1
3736.77637		1
3736.84326		1
3736.84375		1
3736.84644		1
3736.86987		1
3736.87622		1
3736.98071		1
3737.057		1
3737.05933		1
3737.0918		1
3737.10547		1
3737.17725		1
3737.21582		1
3737.25415		1
3737.38		1
3737.42969		1
3737.45483		1
3737.494		1
3737.51		1
3737.619		1
3737.65332		1
3737.84277		1
3737.854		1
3737.876		1
3737.97827		1
3738.02441		1
3738.08813		1
3738.19727		1
3738.22485		1
3738.28955		1
3738.372		1
3738.38354		1
3738.39966		1
3738.414		1
3738.43481		1
3738.498		1
3738.50146		1
3738.54932		1
3738.59351		1
3738.601		1
3738.75586		1
3738.76123		1
3738.77271		1
3738.78638		1
3738.95776		1
3739.05249		1
3739.085		1
3739.10181		1
3739.115		1
3739.1416		1
3739.16479		1
3739.17529		1
3739.184		1
3739.313		1
3739.368		1
3739.43652		1
3739.44727		1
3739.51587		1
3739.53223		1
3739.65283		1
3739.681		1
3739.7168		1
3739.78271		1
3739.85474		1
3739.933		1
3739.95117		1
3739.98267		1
3739.98657		1
3740.08423		1
3740.1062		1
3740.17358		1
3740.394		1
3740.39575		1
3740.46167		1
3740.47314		1
3740.47632		1
3740.501		1
3740.503		1
3740.51538		1
3740.59814		1
3740.60669		1
3740.646		1
3740.66919		1
3740.8584		1
3740.93213		1
3740.975		1
3741.00464		1
3741.03882		1
3741.03955		1
3741.08618		1
3741.08862		1
3741.091		1
3741.14087		1
3741.17236		1
3741.18042		1
3741.19067		1
3741.19336		1
3741.214		1
3741.25415		1
3741.25562		1
3741.37573		1
3741.44165		1
3741.65869		1
3741.69971		1
3741.74927		1
3741.769		1
3741.86743		1
3741.87866		1
3741.90967		1
3741.91113		1
3741.94775		1
3741.96753		1
3741.9873		1
3742.09668		1
3742.12378		1
3742.162		1
3742.198		1
3742.29517		1
3742.4248		1
3742.50879		1
3742.581		1
3742.59619		1
3742.75244		1
3742.756		1
3742.80029		1
3742.83325		1
3742.867		1
3742.91382		1
3742.969		1
3742.97168		1
3743.01318		1
3743.27124		1
3743.27954		1
3743.35962		1
3743.475		1
3743.56274		1
3743.57178		1
3743.64233		1
3743.64478		1
3743.69067		1
3743.72656		1
3743.737		1
3743.7876		1
3743.934		1
3743.939		1
3743.95117		1
3744.03613		1
3744.103		1
3744.113		1
3744.14819		1
3744.30542		1
3744.30835		1
3744.31665		1
3744.33154		1
3744.34277		1
3744.46582		1
3744.53027		1
3744.57959		1
3744.64429		1
3744.758		1
3744.79956		1
3744.81519		1
3744.84082		1
3744.86255		1
3744.886		1
3744.89941		1
3744.95874		1
3744.96167		1
3744.98145		1
3744.99341		1
3745.093		1
3745.14941		1
3745.18213		1
3745.2688		1
3745.356		1
3745.40283		1
3745.443		1
3745.45972		1
3745.48438		1
3745.49756		1
3745.54688		1
3745.62378		1
3745.62964		1
3745.64331		1
3745.71118		1
3745.77637		1
3745.77783		1
3745.803		1
3745.80762		1
3745.92456		1
3745.92822		1
3745.94214		1
3745.95264		1
3745.99756		1
3746.06152		1
3746.07		1
3746.09277		1
3746.10132		1
3746.11182		1
3746.12622		1
3746.1748		1
3746.18335		1
3746.186		1
3746.266		1
3746.267		1
3746.36255		1
3746.366		1
3746.4104		1
3746.49634		1
3746.54858		1
3746.55347		1
3746.584		1
3746.779		1
3746.79541		1
3746.818		1
3746.82471		1
3746.87231		1
3746.95166		1
3746.96729		1
3746.973		1
3747.019		1
3747.05566		1
3747.08179		1
3747.126		1
3747.18774		1
3747.25513		1
3747.25635		1
3747.27124		1
3747.2937		1
3747.3208		1
3747.329		1
3747.3374		1
3747.443		1
3747.491		1
3747.50024		1
3747.50513		1
3747.50635		1
3747.58813		1
3747.64258		1
3747.66357		1
3747.701		1
3747.78784		1
3747.84839		1
3747.8938		1
3747.96484		1
3748.03613		1
3748.06128		1
3748.24585		1
3748.257		1
3748.273		1
3748.459		1
3748.49634		1
3748.52368		1
3748.58618		1
3748.59033		1
3748.615		1
3748.689		1
3748.6958		1
3748.75977		1
3748.769		1
3748.83813		1
3748.85571		1
3749.16968		1
3749.19849		1
3749.27466		1
3749.2793		1
3749.35938		1
3749.368		1
3749.37231		1
3749.4375		1
3749.44458		1
3749.47949		1
3749.52759		1
3749.58643		1
3749.8103		1
3749.82861		1
3749.842		1
3749.85156		1
3749.939		1
3750.00049		1
3750.05884		1
3750.1394		1
3750.17627		1
3750.1897		1
3750.19141		1
3750.199		1
3750.24976		1
3750.29785		1
3750.33		1
3750.40845		1
3750.41553		1
3750.43		1
3750.46655		1
3750.513		1
3750.56543		1
3750.574		1
3750.67822		1
3750.73926		1
3750.73975		1
3750.74683		1
3750.75122		1
3750.80371		1
3750.80664		1
3750.84814		1
3750.93335		1
3750.93921		1
3751.022		1
3751.07739		1
3751.10767		1
3751.14136		1
3751.16528		1
3751.17065		1
3751.20532		1
3751.255		1
3751.27246		1
3751.29272		1
3751.30054		1
3751.33154		1
3751.5542		1
3751.586		1
3751.59253		1
3751.69385		1
3751.75952		1
3751.855		1
3751.87158		1
3751.88672		1
3751.93774		1
3751.95776		1
3751.97339		1
3751.97852		1
3751.98853		1
3752.00342		1
3752.128		1
3752.342		1
3752.37158		1
3752.37231		1
3752.41968		1
3752.42358		1
3752.45776		1
3752.60376		1
3752.716		1
3752.74219		1
3752.75977		1
3752.77148		1
3752.78638		1
3752.81152		1
3752.86475		1
3752.879		1
3752.93823		1
3752.942		1
3752.951		1
3753.085		1
3753.14917		1
3753.21069		1
3753.25342		1
3753.339		1
3753.37231		1
3753.39136		1
3753.43726		1
3753.45435		1
3753.46777		1
3753.50952		1
3753.53247		1
3753.56934		1
3753.584		1
3753.63281		1
3753.83765		1
3753.84863		1
3753.86279		1
3753.904		1
3753.96		1
3754.05713		1
3754.09375		1
3754.10571		1
3754.203		1
3754.339		1
3754.40039		1
3754.4126		1
3754.41626		1
3754.42627		1
3754.46045		1
3754.5354		1
3754.61548		1
3754.62378		1
3754.63623		1
3754.64258		1
3754.65015		1
3754.74268		1
3754.812		1
3754.81714		1
3754.81738		1
3754.83765		1
3754.915		1
3754.96558		1
3755.0874		1
3755.09814		1
3755.1792		1
3755.20459		1
3755.216		1
3755.24243		1
3755.2688		1
3755.28979		1
3755.30737		1
3755.324		1
3755.36279		1
3755.401		1
3755.51221		1
3755.5354		1
3755.69116		1
3755.761		1
3755.783		1
3755.793		1
3755.82373		1
3755.82813		1
3755.8313		1
3755.919		1
3755.98364		1
3755.99243		1
3756.018		1
3756.08423		1
3756.12524		1
3756.12646		1
3756.12939		1
3756.18726		1
3756.22949		1
3756.27979		1
3756.36743		1
3756.41162		1
3756.416		1
3756.42651		1
3756.466		1
3756.56323		1
3756.60352		1
3756.70044		1
3756.71948		1
3756.75879		1
3756.81738		1
3756.82983		1
3756.8562		1
3756.891		1
3756.91626		1
3756.94775		1
3756.95947		1
3756.99		1
3756.99658		1
3757.00562		1
3757.05664		1
3757.066		1
3757.1		1
3757.11182		1
3757.124		1
3757.13379		1
3757.33618		1
3757.47827		1
3757.507		1
3757.61987		1
3757.62085		1
3757.65527		1
3757.67822		1
3757.77661		1
3757.85327		1
3757.85547		1
3757.882		1
3757.884		1
3757.91		1
3757.96143		1
3757.98364		1
3757.99316		1
3757.997		1
3758.011		1
3758.05322		1
3758.05859		1
3758.0835		1
3758.221		1
3758.247		1
3758.24927		1
3758.25342		1
3758.266		1
3758.26636		1
3758.268		1
3758.28638		1
3758.322		1
3758.36133		1
3758.45313		1
3758.45947		1
3758.47021		1
3758.493		1
3758.497		1
3758.686		1
3758.69653		1
3758.714		1
3758.78882		1
3758.79541		1
3758.859		1
3758.90137		1
3758.96362		1
3759.033		1
3759.05469		1
3759.07666		1
3759.11841		1
3759.15		1
3759.15283		1
3759.16479		1
3759.17188		1
3759.19385		1
3759.20166		1
3759.21948		1
3759.22		1
3759.26538		1
3759.27661		1
3759.279		1
3759.31055		1
3759.34		1
3759.34253		1
3759.359		1
3759.412		1
3759.475		1
3759.603		1
3759.78345		1
3759.789		1
3759.86938		1
3759.90015		1
3759.97266		1
3759.99927		1
3760.10767		1
3760.11255		1
3760.12817		1
3760.20557		1
3760.31616		1
3760.33521		1
3760.38623		1
3760.392		1
3760.483		1
3760.50464		1
3760.54248		1
3760.61646		1
3760.70581		1
3760.72729		1
3760.795		1
3760.79565		1
3760.84131		1
3760.89746		1
3760.9292		1
3761.03638		1
3761.053		1
3761.1355		1
3761.32153		1
3761.334		1
3761.38525		1
3761.38916		1
3761.398		1
3761.4375		1
3761.48779		1
3761.71436		1
3761.723		1
3761.753		1
3761.798		1
3761.88013		1
3761.88745		1
3761.94775		1
3761.95		1
3761.9563		1
3762.027		1
3762.05151		1
3762.08618		1
3762.1355		1
3762.20264		1
3762.25952		1
3762.30176		1
3762.43066		1
3762.491		1
3762.528		1
3762.555		1
3762.601		1
3762.65527		1
3762.66284		1
3762.70239		1
3762.77612		1
3762.817		1
3762.85059		1
3762.91333		1
3762.91455		1
3762.96851		1
3763.01221		1
3763.03442		1
3763.0354		1
3763.11816		1
3763.148		1
3763.271		1
3763.36377		1
3763.401		1
3763.4856		1
3763.48975		1
3763.53174		1
3763.59985		1
3763.776		1
3763.80762		1
3763.867		1
3763.874		1
3763.91577		1
3764.06543		1
3764.08838		1
3764.116		1
3764.18384		1
3764.18433		1
3764.18555		1
3764.22119		1
3764.308		1
3764.34448		1
3764.39478		1
3764.4314		1
3764.50317		1
3764.526		1
3764.568		1
3764.577		1
3764.59839		1
3764.64014		1
3764.67456		1
3764.71		1
3764.81372		1
3764.87354		1
3764.88428		1
3764.919		1
3764.96753		1
3764.97388		1
3764.997		1
3765.026		1
3765.07568		1
3765.17871		1
3765.19946		1
3765.34668		1
3765.423		1
3765.42847		1
3765.44775		1
3765.45776		1
3765.48047		1
3765.48779		1
3765.5144		1
3765.54883		1
3765.5498		1
3765.55713		1
3765.63184		1
3765.64014		1
3765.67456		1
3765.67725		1
3765.686		1
3765.69116		1
3765.70044		1
3765.75684		1
3765.76587		1
3765.76831		1
3765.78467		1
3765.8064		1
3765.81982		1
3765.8418		1
3765.85474		1
3765.90649		1
3765.96216		1
3765.974		1
3765.977		1
3766.001		1
3766.054		1
3766.07178		1
3766.08325		1
3766.091		1
3766.1272		1
3766.15918		1
3766.184		1
3766.19556		1
3766.20215		1
3766.2793		1
3766.29517		1
3766.30054		1
3766.306		1
3766.47974		1
3766.51855		1
3766.54736		1
3766.56665		1
3766.5896		1
3766.59937		1
3766.65186		1
3766.67		1
3766.67969		1
3766.70166		1
3766.72021		1
3766.76465		1
3766.78076		1
3766.78564		1
3766.85254		1
3766.85449		1
3766.8667		1
3766.87354		1
3766.87524		1
3766.892		1
3766.99048		1
3767.01831		1
3767.02515		1
3767.04321		1
3767.045		1
3767.08667		1
3767.09985		1
3767.16577		1
3767.18872		1
3767.194		1
3767.24048		1
3767.24243		1
3767.24487		1
3767.27466		1
3767.2915		1
3767.29883		1
3767.39282		1
3767.43213		1
3767.45239		1
3767.45923		1
3767.46313		1
3767.51221		1
3767.54077		1
3767.54858		1
3767.5564		1
3767.59937		1
3767.6084		1
3767.63428		1
3767.67065		1
[truncated: 16,292 more rows]
