# Supplementary material for: A droplet digital PCR (ddPCR) assay to detect Helicoverpa armigera (Lepidoptera: Noctuidae) in bulk trap samples
Source: PLoS One. 2017 May 31;12(5):e0178704. doi: 10.1371/journal.pone.0178704 (PMC5451079; doi:10.1371/journal.pone.0178704)
Supplement: S5 Table — (ZIP) [file pone.0178704.s005.zip › H zea 3.csv]

Ch1 Amplitude	Ch2 Amplitude	Cluster
3516.176		1
3525.27246		1
3557.25366		1
3557.294		1
3568.63013		1
3575.559		1
3589.47339		1
3589.56055		1
3595.83472		1
3607.144		1
3613.69873		1
3614.08228		1
3615.91919		1
3621.33		1
3624.67871		1
3624.935		1
3626.15015		1
3628.789		1
3630.37231		1
3631.42871		1
3631.90259		1
3635.60938		1
3636.93359		1
3637.1875		1
3637.64185		1
3639.69067		1
3641.19287		1
3641.2627		1
3643.95044		1
3645.51953		1
3646.662		1
3647.204		1
3647.36621		1
3647.52954		1
3649.36572		1
3649.848		1
3650.2417		1
3651.05225		1
3651.223		1
3652.5083		1
3653.721		1
3655.74561		1
3656.21338		1
3656.8728		1
3656.927		1
3656.92822		1
3658.6355		1
3659.472		1
3662.078		1
3663.88574		1
3665.1604		1
3666.37524		1
3666.57568		1
3667.611		1
3668.15942		1
3668.1687		1
3668.5874		1
3668.88013		1
3669.78369		1
3670.588		1
3670.68286		1
3670.974		1
3671.24048		1
3671.6333		1
3671.656		1
3671.71143		1
3672.59644		1
3673.24658		1
3673.812		1
3674.246		1
3674.47949		1
3674.669		1
3675.55884		1
3675.57129		1
3676.74976		1
3676.77368		1
3676.81836		1
3677.6062		1
3678.109		1
3678.21826		1
3678.42529		1
3678.9856		1
3680.22461		1
3680.40015		1
3681.849		1
3681.88721		1
3682.395		1
3682.63281		1
3682.664		1
3683.06226		1
3683.168		1
3683.247		1
3683.767		1
3684.045		1
3684.42432		1
3685.12183		1
3685.38379		1
3685.65283		1
3685.82959		1
3686.338		1
3686.533		1
3687.24878		1
3687.70068		1
3687.803		1
3688.64063		1
3689.23926		1
3689.56		1
3690.084		1
3690.19727		1
3690.42065		1
3691.07642		1
3692.1123		1
3692.73218		1
3692.76855		1
3693.177		1
3693.57373		1
3693.66187		1
3694.948		1
3695.80249		1
3696.068		1
3696.3833		1
3696.57153		1
3697.83984		1
3698.09814		1
3698.26147		1
3700.77319		1
3700.79077		1
3700.9834		1
3701.03955		1
3701.48975		1
3702.15479		1
3702.384		1
3702.46777		1
3702.61		1
3703.08276		1
3703.39868		1
3703.86987		1
3703.9082		1
3704.121		1
3704.47632		1
3704.49268		1
3704.638		1
3704.81738		1
3705.13574		1
3706.35742		1
3706.35986		1
3706.9314		1
3706.96777		1
3707.439		1
3708.06665		1
3708.07251		1
3708.45557		1
3708.63135		1
3708.94824		1
3709.32861		1
3709.54028		1
3709.6416		1
3709.755		1
3709.87329		1
3710.67456		1
3711.24048		1
3711.57837		1
3711.62842		1
3711.66357		1
3711.72388		1
3711.87134		1
3711.959		1
3712.117		1
3712.1958		1
3712.49365		1
3713.048		1
3713.25439		1
3713.937		1
3714.05151		1
3714.16748		1
3714.21118		1
3714.3562		1
3714.58374		1
3714.76074		1
3715.51		1
3715.54468		1
3715.76953		1
3716.04272		1
3716.12573		1
3716.181		1
3716.27881		1
3716.36426		1
3716.65845		1
3716.78247		1
3717.25024		1
3717.25854		1
3717.32275		1
3717.501		1
3717.53516		1
3717.88721		1
3718.263		1
3718.30957		1
3718.48828		1
3719.345		1
3719.35474		1
3719.35767		1
3719.45068		1
3719.46851		1
3719.7356		1
3719.746		1
3719.92139		1
3719.969		1
3720.107		1
3720.42822		1
3720.42944		1
3720.4978		1
3720.78418		1
3721.28223		1
3721.298		1
3721.45361		1
3721.9126		1
3722.30225		1
3722.344		1
3722.4502		1
3722.94824		1
3723.23		1
3723.37817		1
3723.6748		1
3724.42261		1
3724.81543		1
3724.83936		1
3724.87061		1
3725.00684		1
3725.06665		1
3725.61133		1
3725.66431		1
3725.844		1
3726.17285		1
3726.84131		1
3726.92578		1
3726.976		1
3727.051		1
3727.27222		1
3727.435		1
3727.661		1
3727.725		1
3727.83984		1
3727.90869		1
3727.96777		1
3727.97363		1
3728.16382		1
3728.213		1
3729.09448		1
3729.16357		1
3729.26221		1
3729.35986		1
3729.6853		1
3729.83545		1
3730.04443		1
3730.13086		1
3730.61255		1
3730.8252		1
3730.95557		1
3731.31982		1
3731.39819		1
3731.68848		1
3731.72656		1
3732.311		1
3732.47949		1
3732.519		1
3732.52417		1
3732.52441		1
3732.55078		1
3732.59326		1
3732.82935		1
3732.84155		1
3733.11279		1
3733.20435		1
3733.358		1
3733.402		1
3733.43677		1
3733.471		1
3733.475		1
3733.53125		1
3733.585		1
3733.622		1
3733.66162		1
3733.9248		1
3733.95313		1
3733.97925		1
3734.00342		1
3734.13037		1
3734.15747		1
3734.34839		1
3734.50952		1
3734.646		1
3735.02173		1
3735.192		1
3735.2085		1
3735.33887		1
3735.39087		1
3735.39746		1
3735.43677		1
3735.64673		1
3735.71582		1
3735.76733		1
3735.926		1
3736.13916		1
3736.19556		1
3736.234		1
3736.23633		1
3736.47241		1
3736.50171		1
3736.88672		1
3736.89819		1
3736.933		1
3737.14087		1
3737.20483		1
3737.249		1
3737.274		1
3737.32983		1
3737.757		1
3738.24854		1
3738.26074		1
3738.42969		1
3738.64014		1
3738.64063		1
3738.658		1
3738.95679		1
3739.08984		1
3739.127		1
3739.43555		1
3739.47583		1
3739.51685		1
3739.599		1
3739.794		1
3739.87451		1
3739.92383		1
3739.95923		1
3740.0188		1
3740.146		1
3740.23633		1
3740.561		1
3740.74683		1
3740.79248		1
3741.04321		1
3741.122		1
3741.2666		1
3741.361		1
3741.391		1
3741.5166		1
3741.75732		1
3741.77344		1
3741.81		1
3741.83276		1
3741.92139		1
3742.08179		1
3742.199		1
3742.23315		1
3742.30762		1
3742.422		1
3742.62354		1
3742.91675		1
3742.97314		1
3743.02319		1
3743.1228		1
3743.21948		1
3743.31226		1
3743.61279		1
3743.94165		1
3744.09521		1
3744.114		1
3744.26123		1
3744.27466		1
3744.359		1
3744.734		1
3744.89673		1
3745.04736		1
3745.09058		1
3745.26929		1
3745.27173		1
3745.36719		1
3745.38672		1
3745.82031		1
3746.552		1
3746.6084		1
3746.62646		1
3746.63184		1
3746.64478		1
3746.65771		1
3746.82666		1
3746.90332		1
3747.00928		1
3747.02832		1
3747.29639		1
3747.37183		1
3747.50977		1
3747.62476		1
3748.008		1
3748.16846		1
3748.25317		1
3748.86816		1
3749.10034		1
3749.331		1
3749.51245		1
3749.57642		1
3749.83667		1
3749.866		1
3749.99634		1
3750.26855		1
3750.557		1
3750.71558		1
3750.91016		1
3751.238		1
3751.43237		1
3751.52441		1
3751.81665		1
3752.59839		1
3752.61548		1
3752.9082		1
3752.95044		1
3752.97314		1
3752.98242		1
3753.16333		1
3753.17749		1
3753.271		1
3753.48022		1
3753.559		1
3753.63647		1
3753.721		1
3753.775		1
3753.781		1
3754.03076		1
3754.032		1
3754.06641		1
3754.10522		1
3754.297		1
3754.331		1
3754.38745		1
3754.46167		1
3754.60181		1
3754.67969		1
3754.69067		1
3754.78369		1
3754.90234		1
3754.93066		1
3755.11914		1
3755.21021		1
3755.25562		1
3755.434		1
3755.4917		1
3755.79077		1
3755.84351		1
3755.98242		1
3756.347		1
3756.42651		1
3756.50928		1
3756.511		1
3756.5752		1
3756.79272		1
3756.84839		1
3756.97949		1
3756.983		1
3757.07642		1
3757.19849		1
3757.27539		1
3757.29736		1
3757.382		1
3757.458		1
3757.48486		1
3757.68774		1
3757.7085		1
3757.72876		1
3757.84058		1
3757.997		1
3758.10083		1
3758.47241		1
3758.52051		1
3758.61084		1
3758.64551		1
3758.66333		1
3758.76147		1
3758.78418		1
3758.8125		1
3759.04321		1
3759.128		1
3759.18872		1
3759.25024		1
3759.48218		1
3759.57959		1
3759.78662		1
3759.88013		1
3759.91431		1
3759.9292		1
3759.97632		1
3759.99536		1
3760.07129		1
3760.09937		1
3760.42554		1
3760.44165		1
3760.56934		1
3760.61963		1
3760.84863		1
3761.04614		1
3761.11865		1
3761.18726		1
3761.199		1
3761.22949		1
3761.307		1
3761.376		1
3761.483		1
3761.49048		1
3761.55713		1
3761.73145		1
3761.865		1
3761.9314		1
3761.9502		1
3761.97266		1
3762.02051		1
3762.29053		1
3762.44434		1
3762.51123		1
3762.53662		1
3762.56372		1
3762.61719		1
3762.68555		1
3762.7395		1
3762.76978		1
3762.78125		1
3762.82056		1
3762.82959		1
3762.87939		1
3762.9978		1
3763.336		1
3763.98145		1
3763.996		1
3764.003		1
3764.13257		1
3764.2417		1
3764.25757		1
3764.28979		1
3764.36084		1
3764.36255		1
3764.54468		1
3764.57715		1
3764.85718		1
3764.92651		1
3764.93066		1
3765.03613		1
3765.11621		1
3765.12329		1
3765.14453		1
3765.23315		1
3765.32715		1
3765.4043		1
3765.49023		1
3765.58765		1
3765.615		1
3765.69971		1
3765.84717		1
3765.952		1
3766.13257		1
3766.21973		1
3766.29419		1
3766.29419		1
3766.315		1
3766.32349		1
3766.367		1
3766.61987		1
3766.78247		1
3766.80249		1
3766.81763		1
3766.83643		1
3766.98169		1
3766.98682		1
3767.00513		1
3767.247		1
3767.2605		1
3767.2876		1
3767.43677		1
3767.68042		1
3768.125		1
3768.375		1
3768.545		1
3768.81372		1
3769.017		1
3769.08984		1
3769.11841		1
3769.1355		1
3769.27466		1
3769.329		1
3769.41138		1
3769.50024		1
3769.60376		1
3769.63062		1
3769.80664		1
3769.96582		1
3770.00342		1
3770.00586		1
3770.16333		1
3770.177		1
3770.27832		1
3770.35181		1
3770.69653		1
3770.81714		1
3770.82813		1
3770.90845		1
3771.51929		1
3771.599		1
3771.66431		1
3771.69727		1
3771.707		1
3771.74		1
3772.01		1
3772.02881		1
3772.12061		1
3772.19214		1
3772.39063		1
3772.444		1
3772.80469		1
3772.95557		1
3772.97266		1
3773.03223		1
3773.03735		1
3773.11865		1
3773.12158		1
3773.13086		1
3773.16528		1
3773.245		1
3773.38916		1
3773.434		1
3773.523		1
3773.52661		1
3773.7666		1
3773.77124		1
3773.85522		1
3773.9314		1
3774.012		1
3774.14063		1
3774.395		1
3774.447		1
3774.72949		1
3774.73462		1
3774.84717		1
3774.858		1
3774.9082		1
3774.915		1
3774.96167		1
3775.02368		1
3775.04883		1
3775.178		1
3775.296		1
3775.39819		1
3775.48535		1
3775.49878		1
3775.55835		1
3775.568		1
3775.59448		1
3775.608		1
3775.7124		1
3775.76758		1
3775.92432		1
3775.97388		1
3776.02417		1
3776.06958		1
3776.08984		1
3776.09351		1
3776.32275		1
3776.63818		1
3776.701		1
3776.74121		1
3777.00952		1
3777.08032		1
3777.12915		1
3777.288		1
3777.36426		1
3777.381		1
3777.52734		1
3777.62646		1
3777.77246		1
3777.803		1
3777.83667		1
3777.96729		1
3778.01782		1
3778.19385		1
3778.25854		1
3778.271		1
3778.27979		1
3778.28516		1
3778.29858		1
3778.413		1
3778.49121		1
3778.50757		1
3778.57666		1
3778.6333		1
3778.78516		1
3778.80518		1
3778.827		1
3778.85913		1
3778.90161		1
3778.91		1
3778.93359		1
3778.94775		1
3779.11426		1
3779.17871		1
3779.25513		1
3779.27271		1
3779.4353		1
3779.5376		1
3779.59619		1
3779.607		1
3779.67163		1
3779.72388		1
3779.77759		1
3779.899		1
3779.91162		1
3779.94482		1
3780.06616		1
3780.27539		1
3780.29028		1
3780.342		1
3780.67139		1
3780.774		1
3780.78271		1
3780.884		1
3780.95752		1
3781.00732		1
3781.083		1
3781.10254		1
3781.12744		1
3781.26929		1
3781.38721		1
3781.52124		1
3781.53149		1
3781.689		1
3781.81055		1
3781.811		1
3781.84058		1
3781.89551		1
3781.9502		1
3782.00781		1
3782.211		1
3782.28833		1
3782.30664		1
3782.397		1
3782.40552		1
3782.419		1
3782.56665		1
3782.68726		1
3782.73315		1
3782.77222		1
3782.77319		1
3782.79		1
3782.846		1
3783.054		1
3783.21948		1
3783.25952		1
3783.3418		1
3783.45459		1
3783.46		1
3783.46362		1
3783.47119		1
3783.49438		1
3783.50732		1
3783.534		1
3783.63452		1
3783.717		1
3783.77954		1
3783.801		1
3783.86353		1
3783.87427		1
3783.8877		1
3783.99121		1
3784.05151		1
3784.11987		1
3784.12744		1
3784.15186		1
3784.19238		1
3784.35645		1
3784.44482		1
3784.56543		1
3784.58716		1
3784.601		1
3784.65942		1
3784.68359		1
3784.86426		1
3785.092		1
3785.14819		1
3785.19751		1
3785.351		1
3785.3916		1
3785.41113		1
3785.52759		1
3785.70239		1
3785.794		1
3785.82349		1
3785.91675		1
3785.92773		1
3786.00122		1
3786.034		1
3786.098		1
3786.12866		1
3786.138		1
3786.15356		1
3786.258		1
3786.317		1
3786.32422		1
3786.331		1
3786.40918		1
3786.58423		1
3786.59766		1
3786.59888		1
3786.82813		1
3786.871		1
3786.87939		1
3786.94287		1
3786.94824		1
3787.14258		1
3787.38257		1
3787.39038		1
3787.486		1
3787.5083		1
3787.59888		1
3787.712		1
3787.75757		1
3787.892		1
3787.92847		1
3787.99023		1
3788.20239		1
3788.21631		1
3788.232		1
3788.452		1
3788.46875		1
3788.523		1
3788.656		1
3788.7688		1
3788.84375		1
3788.87158		1
3788.90332		1
3788.9104		1
3789.01318		1
3789.04419		1
3789.11377		1
3789.13916		1
3789.1416		1
3789.22266		1
3789.29639		1
3789.4314		1
3789.43677		1
3789.473		1
3789.60767		1
3789.668		1
3789.6748		1
3789.686		1
3789.72314		1
3789.795		1
3789.8103		1
3789.88037		1
3789.884		1
3789.995		1
3790.05225		1
3790.085		1
3790.23926		1
3790.27319		1
3790.33276		1
3790.33325		1
3790.347		1
3790.39917		1
3790.51831		1
3790.70166		1
3790.75024		1
3790.84741		1
3790.87622		1
3790.962		1
3791.15332		1
3791.25049		1
3791.30347		1
3791.49365		1
3791.512		1
3791.6853		1
3791.68628		1
3791.83325		1
3791.899		1
3791.93384		1
3792.0105		1
3792.06519		1
3792.08228		1
3792.133		1
3792.18579		1
3792.2002		1
3792.23486		1
3792.258		1
3792.563		1
3792.60571		1
3792.65063		1
3792.85		1
3792.86743		1
3792.92		1
3792.93115		1
3792.947		1
3792.962		1
3792.97827		1
3793.04736		1
3793.07373		1
3793.089		1
3793.09863		1
3793.13379		1
3793.172		1
3793.297		1
3793.33765		1
3793.47363		1
3793.512		1
3793.53076		1
3793.55469		1
3793.60767		1
3793.66431		1
3793.70459		1
3793.82935		1
3793.95		1
3794.102		1
3794.11084		1
3794.185		1
3794.20728		1
3794.22241		1
3794.23682		1
3794.26563		1
3794.2832		1
3794.33032		1
3794.38818		1
3794.45		1
3794.55518		1
3794.70532		1
3794.82446		1
3794.848		1
3794.859		1
3794.85986		1
3794.874		1
3794.94165		1
3794.95068		1
3794.95776		1
3794.98218		1
3795.104		1
3795.23218		1
3795.24634		1
3795.267		1
3795.44727		1
3795.51587		1
3795.5415		1
3795.5564		1
3795.562		1
3795.608		1
3795.80957		1
3796.02783		1
3796.13281		1
3796.145		1
3796.24854		1
3796.26025		1
3796.41968		1
3796.42261		1
3796.51367		1
3796.58252		1
3796.711		1
3796.986		1
3797.17969		1
3797.18		1
3797.23877		1
3797.24951		1
3797.28442		1
3797.33447		1
3797.33887		1
3797.4043		1
3797.51563		1
3797.59546		1
3797.59961		1
3797.65552		1
3797.65747		1
3797.702		1
3797.764		1
3797.76831		1
3797.7832		1
3797.89185		1
3798.0127		1
3798.05859		1
3798.14014		1
3798.20313		1
3798.246		1
3798.34326		1
3798.38062		1
3798.421		1
3798.7		1
3798.758		1
3798.799		1
3798.89136		1
3799.03442		1
3799.10156		1
3799.116		1
3799.12549		1
3799.21484		1
3799.25464		1
3799.34253		1
3799.39551		1
3799.42871		1
3799.467		1
3799.51		1
3799.54785		1
3799.58862		1
3799.64722		1
3799.6748		1
3799.995		1
3800.12036		1
3800.18262		1
3800.20117		1
3800.33252		1
3800.39014		1
3800.47681		1
3800.563		1
3800.718		1
3800.766		1
3800.95679		1
3801.02344		1
3801.04785		1
3801.07422		1
3801.09		1
3801.13428		1
3801.13623		1
3801.20239		1
3801.25928		1
3801.33057		1
3801.38379		1
3801.45239		1
3801.46631		1
3801.49438		1
3801.6377		1
3801.69019		1
3801.7207		1
3801.79		1
3801.88721		1
3801.92871		1
3801.97729		1
3801.98877		1
3802.04663		1
3802.07617		1
3802.13013		1
3802.15527		1
3802.29419		1
3802.329		1
3802.39551		1
3802.401		1
3802.63867		1
3802.658		1
3802.76147		1
3802.82251		1
3802.84277		1
3802.85		1
3802.86938		1
3802.96436		1
3803.076		1
3803.10156		1
3803.1228		1
3803.17529		1
3803.18237		1
3803.22827		1
3803.22925		1
3803.32886		1
3803.35327		1
3803.35742		1
3803.4834		1
3803.60181		1
3803.66016		1
3803.67847		1
3803.68774		1
3803.71118		1
3803.803		1
3803.89258		1
3803.91968		1
3804.018		1
3804.04		1
3804.148		1
3804.15576		1
3804.1792		1
3804.20313		1
3804.27759		1
3804.32324		1
3804.61035		1
3804.62646		1
3804.65015		1
3804.66357		1
3804.67432		1
3804.67871		1
3804.75122		1
3804.7583		1
3804.774		1
3804.8186		1
3804.81958		1
3804.85864		1
3804.97534		1
3804.9856		1
3805.06543		1
3805.08716		1
3805.09717		1
3805.127		1
3805.15381		1
3805.28931		1
3805.52515		1
3805.58057		1
3805.652		1
3805.68433		1
3805.70044		1
3805.77148		1
3805.77417		1
3805.78882		1
3805.84326		1
3805.85254		1
3805.89917		1
3805.93579		1
3805.963		1
3805.98		1
3806.01636		1
3806.01782		1
3806.05127		1
3806.064		1
3806.18		1
3806.23169		1
3806.27661		1
3806.31445		1
3806.332		1
3806.36523		1
3806.39136		1
3806.452		1
3806.577		1
3806.67065		1
3806.76514		1
3806.80054		1
3806.843		1
3806.9043		1
3806.94971		1
3807.068		1
3807.1		1
3807.158		1
3807.16357		1
3807.22168		1
3807.23267		1
3807.478		1
3807.531		1
3807.577		1
3807.622		1
3807.628		1
3807.64		1
3807.68115		1
3807.823		1
3807.9502		1
3808.04321		1
3808.0813		1
3808.135		1
3808.14844		1
3808.27832		1
3808.31323		1
3808.32031		1
3808.41113		1
3808.42236		1
3808.46021		1
3808.51074		1
3808.60938		1
3808.66		1
3808.692		1
3808.73828		1
3808.767		1
3808.77563		1
3808.78931		1
3808.89453		1
3808.92285		1
3808.95044		1
3809.07373		1
3809.091		1
3809.10181		1
3809.20313		1
3809.23364		1
3809.23926		1
3809.254		1
3809.296		1
3809.39355		1
3809.432		1
3809.47388		1
3809.578		1
3809.58		1
3809.67236		1
3809.78662		1
3809.82666		1
3809.867		1
3809.87671		1
3809.91724		1
3810.014		1
3810.10986		1
3810.11841		1
3810.22632		1
3810.32544		1
3810.39844		1
3810.40674		1
3810.43823		1
3810.46362		1
3810.49341		1
3810.50342		1
3810.50586		1
3810.67578		1
3810.73413		1
3810.739		1
3810.8877		1
3810.90527		1
3810.99927		1
3811.02783		1
3811.04053		1
3811.10742		1
3811.12476		1
3811.153		1
3811.18848		1
3811.24072		1
3811.45386		1
3811.75879		1
3811.7666		1
3811.87549		1
3811.894		1
3811.92285		1
3812.11		1
3812.1106		1
3812.11548		1
3812.17676		1
3812.31055		1
3812.33716		1
3812.3418		1
3812.34619		1
3812.45239		1
3812.46826		1
3812.4873		1
3812.64917		1
3812.7146		1
3812.7334		1
3812.796		1
3812.98242		1
3813.096		1
3813.15		1
3813.1814		1
3813.23975		1
3813.35278		1
3813.37964		1
3813.414		1
3813.41431		1
3813.467		1
3813.47925		1
3813.54028		1
3813.566		1
3813.64038		1
3813.6958		1
3813.70581		1
3813.729		1
3813.80273		1
3813.90674		1
3813.94043		1
3814.13013		1
3814.131		1
3814.17969		1
3814.20215		1
3814.32275		1
3814.32349		1
3814.38086		1
3814.433		1
3814.4978		1
3814.527		1
3814.74023		1
3814.758		1
3814.75854		1
3814.76025		1
3814.8064		1
3814.87134		1
3814.90967		1
3814.91675		1
3814.918		1
3814.94922		1
3814.98462		1
3815.11523		1
3815.14014		1
3815.15552		1
3815.16016		1
3815.167		1
3815.27075		1
3815.28662		1
3815.3252		1
3815.365		1
3815.36621		1
3815.46216		1
3815.57715		1
3815.67969		1
3815.711		1
3815.72339		1
3815.833		1
3815.94165		1
3815.97217		1
3816.01758		1
3816.046		1
3816.11548		1
3816.28467		1
3816.32324		1
3816.32935		1
3816.53247		1
3816.541		1
3816.63281		1
3816.64331		1
3816.66846		1
3816.67847		1
3816.67871		1
3816.68384		1
3816.69824		1
3816.71582		1
3817.06177		1
3817.06616		1
3817.08618		1
3817.09448		1
3817.10449		1
3817.11377		1
3817.13232		1
3817.13721		1
3817.15625		1
3817.28418		1
3817.3855		1
3817.39185		1
3817.44263		1
3817.46826		1
3817.48		1
3817.49463		1
3817.5542		1
3817.5603		1
3817.65332		1
3817.729		1
3817.84155		1
3818.02026		1
3818.0708		1
3818.157		1
3818.22632		1
3818.3103		1
3818.33838		1
3818.42358		1
3818.431		1
3818.45459		1
3818.481		1
3818.482		1
3818.517		1
3818.55176		1
3818.57666		1
3818.61182		1
3818.653		1
3818.68		1
3818.70459		1
3818.73438		1
3818.782		1
3818.92065		1
3818.95215		1
3819.01733		1
3819.08936		1
3819.09033		1
3819.197		1
3819.283		1
3819.37451		1
3819.40332		1
3819.408		1
3819.436		1
3819.48242		1
3819.552		1
3819.71387		1
3819.73242		1
3819.80713		1
3819.88916		1
3819.89136		1
3819.99487		1
3820.01855		1
3820.021		1
3820.04053		1
3820.22046		1
3820.23682		1
3820.29126		1
3820.29126		1
3820.383		1
3820.5105		1
3820.77832		1
3820.80176		1
3820.835		1
3820.84155		1
3820.874		1
3820.92188		1
3820.92358		1
3820.96118		1
3820.97021		1
3821.08545		1
3821.09961		1
3821.107		1
3821.12646		1
3821.20874		1
3821.21436		1
3821.30078		1
3821.30078		1
3821.32		1
3821.34253		1
3821.41		1
3821.42065		1
3821.54053		1
3821.561		1
3821.6167		1
3821.63037		1
3821.709		1
3821.77075		1
3821.778		1
3821.80347		1
3821.846		1
3821.868		1
3821.97		1
3822.01733		1
3822.02539		1
3822.14014		1
3822.20923		1
3822.21973		1
3822.24829		1
3822.39966		1
3822.417		1
3822.58154		1
3822.728		1
3822.97144		1
3822.99121		1
3822.997		1
3823.01538		1
3823.02515		1
3823.09375		1
3823.14624		1
3823.22168		1
3823.29028		1
3823.291		1
3823.30713		1
3823.31079		1
3823.338		1
3823.37769		1
3823.43213		1
3823.43237		1
3823.51416		1
3823.51953		1
3823.58374		1
3823.608		1
3823.61719		1
3823.67358		1
3823.71216		1
3823.77148		1
3823.813		1
3823.85815		1
3823.878		1
3823.91162		1
3823.92969		1
3823.94		1
3823.97217		1
3823.99048		1
3824.06665		1
3824.12476		1
3824.26221		1
3824.27759		1
3824.2915		1
3824.37061		1
3824.453		1
3824.48242		1
3824.52417		1
3824.534		1
3824.57861		1
3824.57983		1
3824.67139		1
3824.71484		1
3824.774		1
3824.80835		1
3824.8147		1
3824.82178		1
3824.879		1
3824.88623		1
3824.92529		1
3824.94849		1
3824.98413		1
3824.98828		1
3825.07666		1
3825.11865		1
3825.12378		1
3825.13184		1
3825.20532		1
3825.2666		1
3825.27271		1
3825.356		1
3825.41772		1
3825.4314		1
3825.44263		1
3825.454		1
3825.456		1
3825.481		1
3825.49414		1
3825.5127		1
3825.52368		1
3825.52441		1
3825.55127		1
3825.586		1
3825.58813		1
3825.63672		1
3825.65942		1
3825.66138		1
3825.67773		1
3825.71851		1
3825.71875		1
3825.765		1
3825.76953		1
3825.80249		1
3825.84131		1
3825.9353		1
3825.9375		1
3826.094		1
3826.103		1
3826.10986		1
3826.273		1
3826.29956		1
3826.32544		1
3826.36646		1
3826.37549		1
3826.4082		1
3826.50513		1
3826.63965		1
3826.806		1
3826.82861		1
3826.89746		1
3826.957		1
3826.97632		1
3827.05469		1
3827.314		1
3827.348		1
3827.451		1
3827.45581		1
3827.46362		1
3827.55078		1
3827.60425		1
3827.616		1
3827.83862		1
3827.88281		1
3827.906		1
3827.91357		1
3827.93213		1
3827.93726		1
3828.02515		1
3828.166		1
3828.17651		1
3828.21167		1
3828.26221		1
3828.26465		1
3828.33569		1
3828.34131		1
3828.342		1
3828.35547		1
3828.42676		1
3828.43628		1
3828.447		1
3828.57324		1
3828.583		1
3828.59253		1
3828.5957		1
3828.60352		1
3828.61987		1
3828.624		1
3828.681		1
3828.72314		1
3828.777		1
3828.90527		1
3828.928		1
3828.93237		1
3828.9353		1
3828.9624		1
3828.96362		1
3829.0083		1
3829.02783		1
3829.04346		1
3829.07373		1
3829.2124		1
3829.23242		1
3829.2605		1
3829.279		1
3829.3147		1
3829.31738		1
3829.35		1
3829.37769		1
3829.3894		1
3829.52051		1
3829.56982		1
3829.641		1
3829.65137		1
3829.65479		1
3829.68066		1
3829.68555		1
3829.736		1
3829.737		1
3829.82422		1
3830.0293		1
3830.09473		1
3830.1123		1
3830.11865		1
3830.132		1
3830.1416		1
3830.188		1
3830.199		1
3830.22534		1
3830.241		1
3830.25537		1
3830.27441		1
3830.29248		1
3830.35278		1
3830.533		1
3830.56885		1
3830.61182		1
3830.63745		1
3830.72974		1
3830.77319		1
3830.79224		1
3830.82471		1
3830.82983		1
3830.84448		1
3830.897		1
3830.89771		1
3830.90625		1
3830.97119		1
3830.977		1
3831.01978		1
3831.072		1
3831.11646		1
3831.12427		1
3831.13916		1
3831.15234		1
3831.19482		1
3831.20825		1
3831.28882		1
3831.314		1
3831.40576		1
3831.449		1
3831.5498		1
3831.57837		1
3831.63257		1
3831.63647		1
3831.66724		1
3831.7146		1
3831.72534		1
3831.75684		1
3831.773		1
3831.792		1
3831.79614		1
3831.82056		1
3831.85425		1
3831.87451		1
3831.94		1
3831.986		1
3832.00586		1
3832.00928		1
3832.0376		1
3832.07056		1
3832.09131		1
3832.113		1
3832.125		1
3832.2085		1
3832.2085		1
3832.24731		1
3832.2522		1
3832.261		1
3832.26563		1
3832.35669		1
3832.434		1
3832.43848		1
3832.443		1
3832.52026		1
3832.53027		1
3832.54419		1
3832.59326		1
3832.59644		1
3832.66724		1
3832.69287		1
3832.71973		1
3832.74756		1
3832.75854		1
3832.76221		1
3832.76953		1
3832.78149		1
3833.09		1
3833.091		1
3833.09863		1
3833.15		1
3833.171		1
3833.256		1
3833.28369		1
3833.29248		1
3833.29785		1
3833.35327		1
3833.354		1
3833.38574		1
3833.40747		1
3833.412		1
3833.43262		1
3833.47949		1
3833.48779		1
3833.49414		1
3833.50586		1
3833.52686		1
3833.532		1
3833.622		1
3833.625		1
3833.6438		1
3833.71313		1
3833.77173		1
3833.78223		1
3833.828		1
3833.92		1
3834.01685		1
3834.03418		1
3834.04175		1
3834.0542		1
3834.05615		1
3834.10083		1
3834.125		1
3834.12744		1
3834.143		1
3834.21143		1
3834.2207		1
3834.22485		1
3834.26563		1
3834.30859		1
3834.30859		1
3834.35229		1
3834.35864		1
3834.39185		1
3834.41138		1
3834.42554		1
3834.432		1
3834.45166		1
3834.45654		1
3834.482		1
3834.532		1
3834.562		1
3834.5708		1
3834.60425		1
3834.61719		1
3834.70923		1
3834.73682		1
3834.76074		1
3834.81055		1
3834.84		1
3834.99658		1
3835.13721		1
3835.15869		1
3835.21729		1
3835.27686		1
3835.29663		1
3835.35718		1
3835.428		1
3835.46069		1
3835.54565		1
3835.54565		1
3835.5752		1
3835.64648		1
3835.66382		1
3835.782		1
3835.82349		1
3835.8335		1
3836.05347		1
3836.07861		1
3836.21045		1
3836.26318		1
3836.28882		1
3836.35083		1
3836.37134		1
3836.38672		1
3836.44141		1
3836.45752		1
3836.47144		1
3836.48438		1
3836.49146		1
3836.55176		1
3836.59961		1
3836.6		1
3836.62744		1
3836.63379		1
3836.72876		1
3836.74951		1
3836.75049		1
3836.75464		1
3836.77759		1
3836.80884		1
3836.81372		1
3836.83618		1
3836.91138		1
3836.91284		1
3836.92188		1
3837.10767		1
3837.18335		1
3837.2627		1
3837.28638		1
3837.35229		1
3837.384		1
3837.42041		1
3837.44653		1
3837.47583		1
3837.49243		1
3837.53418		1
3837.55127		1
3837.67944		1
3837.67944		1
3837.6814		1
3837.69043		1
3837.711		1
3837.71484		1
3837.79834		1
3837.80127		1
3837.8064		1
3837.82422		1
3837.82544		1
3837.86719		1
3837.88916		1
3837.89575		1
3837.95752		1
3838.002		1
3838.046		1
3838.063		1
3838.11548		1
3838.17578		1
3838.18652		1
3838.212		1
3838.22729		1
3838.26025		1
3838.27051		1
3838.27734		1
3838.32031		1
3838.33228		1
3838.38721		1
3838.40918		1
3838.46631		1
3838.46973		1
3838.483		1
3838.487		1
3838.50049		1
3838.52051		1
3838.524		1
3838.53174		1
3838.54541		1
3838.55566		1
3838.57031		1
3838.70532		1
3838.75122		1
3838.76685		1
3838.806		1
3838.80786		1
3838.89282		1
3838.91577		1
3838.97559		1
3838.98535		1
3839.15649		1
3839.167		1
3839.168		1
3839.1897		1
3839.316		1
3839.34717		1
3839.375		1
3839.41		1
3839.43481		1
3839.603		1
3839.636		1
3839.69116		1
3839.69336		1
3839.76514		1
3839.79736		1
3839.81934		1
3839.84644		1
3839.86		1
3839.92065		1
3839.93433		1
3839.94043		1
3840.00879		1
3840.06152		1
3840.097		1
3840.15137		1
3840.159		1
3840.2002		1
3840.21216		1
3840.23315		1
3840.25635		1
3840.25757		1
3840.2644		1
3840.26465		1
3840.286		1
3840.29517		1
3840.405		1
3840.48413		1
3840.50635		1
3840.65332		1
3840.718		1
3840.72632		1
3840.77271		1
3840.96021		1
3840.99731		1
3840.9978		1
3841.03149		1
3841.04077		1
3841.07666		1
3841.164		1
3841.16724		1
3841.19531		1
3841.23218		1
3841.27		1
3841.30762		1
3841.34033		1
3841.43579		1
3841.459		1
3841.48169		1
3841.51416		1
3841.5625		1
3841.56445		1
3841.67432		1
3841.69043		1
3841.69678		1
3841.86548		1
3841.87231		1
3841.928		1
3841.92969		1
3841.96313		1
3842.22388		1
3842.26123		1
3842.29126		1
3842.29321		1
3842.36938		1
3842.37158		1
3842.37354		1
3842.41		1
3842.495		1
3842.51782		1
3842.53442		1
3842.576		1
3842.5835		1
3842.68286		1
3842.756		1
3842.77148		1
3842.82446		1
3842.83154		1
3842.839		1
3842.84		1
3842.976		1
3842.988		1
3842.997		1
3843.02979		1
3843.09		1
3843.135		1
3843.14063		1
3843.21		1
3843.21118		1
3843.266		1
3843.28247		1
3843.32129		1
3843.33374		1
3843.352		1
3843.38379		1
3843.39771		1
3843.41626		1
3843.46143		1
3843.47876		1
3843.51367		1
3843.53857		1
3843.56763		1
3843.57227		1
3843.58618		1
3843.59		1
3843.67651		1
3843.68848		1
3843.697		1
3843.72949		1
3843.74585		1
3843.77539		1
3843.79321		1
3843.79736		1
3843.837		1
3843.918		1
3843.9397		1
3844.01245		1
3844.08447		1
3844.09229		1
3844.11646		1
3844.122		1
3844.14185		1
3844.27075		1
3844.37378		1
3844.42383		1
3844.44482		1
3844.46533		1
3844.46973		1
3844.4917		1
3844.4978		1
3844.54639		1
3844.55347		1
3844.60864		1
3844.65771		1
3844.69116		1
3844.7522		1
3844.81152		1
3844.838		1
3844.85938		1
3844.87427		1
3844.89624		1
3844.90015		1
[truncated: 16,410 more rows]
