# Supplementary material for: A droplet digital PCR (ddPCR) assay to detect Helicoverpa armigera (Lepidoptera: Noctuidae) in bulk trap samples
Source: PLoS One. 2017 May 31;12(5):e0178704. doi: 10.1371/journal.pone.0178704 (PMC5451079; doi:10.1371/journal.pone.0178704)
Supplement: S5 Table — (ZIP) [file pone.0178704.s005.zip › H zea 4.csv]

Ch1 Amplitude	Ch2 Amplitude	Cluster
3241.26563		1
3301.604		1
3301.87085		1
3330.62964		1
3332.34644		1
3339.61719		1
3339.92188		1
3341.43921		1
3351.5127		1
3357.40015		1
3358.90112		1
3359.00757		1
3359.0918		1
3360.40625		1
3362.78857		1
3368.02173		1
3368.776		1
3370.23022		1
3371.3916		1
3376.674		1
3380.19263		1
3381.74438		1
3383.13965		1
3383.52563		1
3383.85474		1
3384.56079		1
3384.633		1
3384.64624		1
3387.12646		1
3387.86841		1
3388.644		1
3388.93018		1
3390.23315		1
3390.24341		1
3390.98438		1
3396.26318		1
3398.02026		1
3398.37256		1
3398.71875		1
3401.58252		1
3402.076		1
3402.137		1
3402.37817		1
3402.48926		1
3402.50732		1
3402.777		1
3402.98975		1
3404.91138		1
3405.6		1
3405.95923		1
3406.2937		1
3406.55835		1
3409.15625		1
3411.60645		1
3413.02368		1
3413.126		1
3413.186		1
3413.492		1
3413.504		1
3413.66675		1
3414.2417		1
3414.32324		1
3414.448		1
3415.8252		1
3415.899		1
3416.696		1
3416.72778		1
3417.9436		1
3418.13574		1
3418.56714		1
3418.96948		1
3419.35718		1
3419.54834		1
3419.64722		1
3419.787		1
3420.24243		1
3420.615		1
3422.50977		1
3423.00439		1
3423.6394		1
3423.74976		1
3424.59033		1
3424.9895		1
3425.024		1
3425.437		1
3425.51318		1
3425.674		1
3425.69556		1
3426.98267		1
3427.03247		1
3427.69263		1
3427.93848		1
3428.2312		1
3428.28687		1
3428.36646		1
3428.46118		1
3428.51147		1
3428.70923		1
3429.09277		1
3429.30981		1
3429.85474		1
3430.91528		1
3430.92871		1
3431.50977		1
3432.15356		1
3432.55225		1
3432.68384		1
3432.71777		1
3433.34277		1
3433.46533		1
3434.19775		1
3434.26147		1
3434.78149		1
3435.73682		1
3436.04785		1
3436.17554		1
3436.64941		1
3436.938		1
3437.158		1
3437.30957		1
3438.34937		1
3438.40161		1
3438.77637		1
3439.341		1
3439.59058		1
3439.75415		1
3439.93213		1
3440.14		1
3440.3584		1
3440.42114		1
3440.43164		1
3440.761		1
3441.19238		1
3441.39526		1
3441.56348		1
3443.055		1
3443.21118		1
3443.69727		1
3444.142		1
3445.00024		1
3445.224		1
3445.48926		1
3445.77417		1
3445.80273		1
3446.22021		1
3446.27466		1
3447.067		1
3447.26514		1
3447.95728		1
3448.218		1
3448.30664		1
3448.9812		1
3449.09424		1
3449.28931		1
3449.587		1
3449.62817		1
3450.072		1
3450.28369		1
3451.29785		1
3451.35913		1
3451.8208		1
3451.89453		1
3452.034		1
3452.3335		1
3452.407		1
3452.415		1
3452.454		1
3453.054		1
3453.75928		1
3453.79761		1
3454.44531		1
3454.599		1
3454.6416		1
3454.69067		1
3455.069		1
3455.528		1
3455.6438		1
3455.91968		1
3456.1626		1
3456.72339		1
3456.78125		1
3456.82861		1
3457.35767		1
3457.48438		1
3457.74023		1
3458.13062		1
3458.22363		1
3458.383		1
3458.46777		1
3458.56445		1
3458.60571		1
3458.81787		1
3458.911		1
3458.97144		1
3459.494		1
3459.62378		1
3459.80957		1
3459.91113		1
3460.343		1
3460.44849		1
3460.45923		1
3460.90479		1
3460.95532		1
3461.02148		1
3461.25439		1
3461.32129		1
3461.50977		1
3461.8208		1
3462.018		1
3462.07		1
3462.20386		1
3462.30664		1
3462.366		1
3462.431		1
3463.25366		1
3463.34839		1
3463.527		1
3463.61157		1
3463.99585		1
3464.00586		1
3464.40674		1
3464.532		1
3464.6377		1
3464.702		1
3464.85352		1
3465.14526		1
3465.264		1
3465.70459		1
3465.80444		1
3466.10864		1
3466.34521		1
3466.42651		1
3466.60278		1
3466.74414		1
3467.25977		1
3467.40723		1
3467.58716		1
3467.739		1
3467.939		1
3467.9812		1
3467.99072		1
3468.10571		1
3468.11		1
3468.13159		1
3468.51		1
3468.6		1
3468.86841		1
3468.97437		1
3469.0835		1
3469.18066		1
3469.25781		1
3469.366		1
3469.41821		1
3469.44971		1
3469.56055		1
3469.898		1
3470.04077		1
3470.116		1
3470.27441		1
3470.333		1
3470.5376		1
3470.56787		1
3470.91919		1
3471.05835		1
3471.09741		1
3471.20215		1
3471.246		1
3471.721		1
3471.77832		1
3471.85718		1
3472.14478		1
3472.15381		1
3472.49634		1
3472.5625		1
3472.70337		1
3472.73071		1
3472.83545		1
3473.56738		1
3473.71045		1
3473.92163		1
3473.95264		1
3474.05469		1
3474.071		1
3474.25757		1
3474.25854		1
3474.31982		1
3474.428		1
3474.48755		1
3474.52075		1
3474.542		1
3474.60474		1
3474.8606		1
3474.91528		1
3474.9292		1
3475.07861		1
3475.16528		1
3475.41748		1
3476.02856		1
3476.17188		1
3476.3645		1
3476.40063		1
3476.773		1
3477.188		1
3477.32764		1
3477.38574		1
3477.55737		1
3477.583		1
3477.64771		1
3477.704		1
3477.861		1
3478.16431		1
3478.23218		1
3478.50586		1
3478.515		1
3478.576		1
3478.70386		1
3479.04858		1
3479.30469		1
3479.34326		1
3479.71069		1
3479.9		1
3480.02075		1
3480.068		1
3480.151		1
3480.1604		1
3480.20947		1
3480.21533		1
3480.29541		1
3480.33862		1
3480.36084		1
3480.36743		1
3480.51636		1
3480.7146		1
3480.79272		1
3480.82251		1
3481.115		1
3481.17114		1
3481.34473		1
3481.34717		1
3481.42725		1
3481.4502		1
3481.60571		1
3481.70044		1
3481.77979		1
3481.90771		1
3481.97217		1
3482.09814		1
3482.15112		1
3482.29053		1
3482.79785		1
3482.83057		1
3483.14575		1
3483.17944		1
3483.19287		1
3483.22534		1
3483.3		1
3483.32983		1
3483.3667		1
3483.47217		1
3483.813		1
3483.82251		1
3483.83936		1
3484.18555		1
3484.39941		1
3484.50537		1
3484.546		1
3484.68335		1
3484.709		1
3484.745		1
3484.76318		1
3484.779		1
3484.90332		1
3485.137		1
3485.14		1
3485.35327		1
3485.42627		1
3485.449		1
3485.654		1
3485.87769		1
3485.92725		1
3486.53516		1
3486.79053		1
3486.858		1
3486.8606		1
3486.86621		1
3486.89526		1
3487.09155		1
3487.315		1
3487.3772		1
3487.44238		1
3487.4668		1
3487.537		1
3487.777		1
3487.97046		1
3488.025		1
3488.038		1
3488.19531		1
3488.221		1
3488.414		1
3488.595		1
3488.742		1
3488.808		1
3488.843		1
3488.9292		1
3489.24634		1
3489.63159		1
3489.64966		1
3489.69971		1
3489.965		1
3489.98975		1
3490.177		1
3490.18726		1
3490.21582		1
3490.21631		1
3490.32568		1
3490.54614		1
3490.63037		1
3490.63477		1
3490.656		1
3491.14624		1
3491.38062		1
3491.39258		1
3491.43652		1
3491.438		1
3491.44214		1
3491.44971		1
3492.09473		1
3492.275		1
3492.65259		1
3492.709		1
3492.72217		1
3492.79858		1
3492.89355		1
3492.9895		1
3493.11353		1
3493.24585		1
3493.25562		1
3493.27124		1
3493.81177		1
3493.875		1
3493.87744		1
3493.89014		1
3494.0354		1
3494.08984		1
3494.10449		1
3494.2312		1
3494.25586		1
3494.28271		1
3494.31421		1
3494.42773		1
3494.5498		1
3494.7063		1
3494.70752		1
3494.71851		1
3494.7793		1
3495.22314		1
3495.27075		1
3495.51953		1
3495.57983		1
3495.73364		1
3495.772		1
3495.78271		1
3495.81		1
3495.887		1
3496.21387		1
3496.21533		1
3496.29248		1
3496.31055		1
3496.4502		1
3496.459		1
3496.471		1
3496.699		1
3496.7666		1
3497.10376		1
3497.12354		1
3497.18237		1
3497.30347		1
3497.49268		1
3497.52417		1
3497.568		1
3497.59619		1
3497.70435		1
3497.741		1
3497.818		1
3497.91113		1
3498.241		1
3498.28345		1
3498.443		1
3498.709		1
3498.77026		1
3498.78027		1
3498.90137		1
3499.06714		1
3499.08667		1
3499.17847		1
3499.18774		1
3499.41284		1
3499.44019		1
3499.4585		1
3499.55859		1
3499.86		1
3499.90381		1
3499.964		1
3499.98071		1
3500.00464		1
3500.03638		1
3500.37573		1
3500.45947		1
3500.7334		1
3500.90576		1
3500.906		1
3500.956		1
3501.02466		1
3501.03662		1
3501.061		1
3501.128		1
3501.18433		1
3501.32666		1
3501.35815		1
3501.385		1
3501.499		1
3501.557		1
3501.58887		1
3501.65454		1
3501.84546		1
3502.08081		1
3502.08325		1
3502.30737		1
3502.39233		1
3502.44287		1
3502.60767		1
3502.63135		1
3502.6543		1
3502.663		1
3502.68555		1
3502.92139		1
3503.24341		1
3503.41528		1
3503.436		1
3503.67627		1
3503.82837		1
3503.922		1
3504.0188		1
3504.03223		1
3504.0415		1
3504.10327		1
3504.2063		1
3504.22314		1
3504.39648		1
3504.401		1
3504.4502		1
3504.451		1
3504.49536		1
3504.499		1
3504.61768		1
3504.66479		1
3504.74487		1
3504.76		1
3504.77246		1
3504.93335		1
3504.97046		1
3505.034		1
3505.07886		1
3505.12158		1
3505.24585		1
3505.26831		1
3505.5603		1
3505.70776		1
3505.96387		1
3506.00513		1
3506.05		1
3506.074		1
3506.13062		1
3506.26416		1
3506.34058		1
3506.40283		1
3506.49072		1
3506.6416		1
3506.67847		1
3506.69971		1
3506.81738		1
3506.8916		1
3506.9707		1
3507.20386		1
3507.28955		1
3507.34473		1
3507.381		1
3507.42		1
3507.459		1
3507.46533		1
3507.49829		1
3507.57739		1
3507.5874		1
3507.66162		1
3507.71362		1
3507.7373		1
3507.77368		1
3507.819		1
3507.86182		1
3507.87378		1
3507.96582		1
3508.173		1
3508.20068		1
3508.201		1
3508.20679		1
3508.42554		1
3508.5332		1
3508.587		1
3508.62256		1
3508.772		1
3508.88623		1
3508.90723		1
3508.91187		1
3508.97656		1
3508.979		1
3509.09937		1
3509.10571		1
3509.19971		1
3509.25977		1
3509.567		1
3509.83765		1
3509.859		1
3510.00562		1
3510.04736		1
3510.171		1
3510.23853		1
3510.30127		1
3510.44653		1
3510.45776		1
3510.46216		1
3510.52954		1
3510.534		1
3510.56445		1
3510.58325		1
3510.97534		1
3511.07349		1
3511.27832		1
3511.527		1
3511.605		1
3511.64844		1
3511.70337		1
3511.80054		1
3511.90649		1
3512		1
3512.01538		1
3512.07275		1
3512.136		1
3512.22583		1
3512.4563		1
3512.77539		1
3512.94		1
3512.941		1
3512.95972		1
3513.059		1
3513.09253		1
3513.13354		1
3513.17358		1
3513.2937		1
3513.39355		1
3513.41772		1
3513.47876		1
3513.542		1
3513.6123		1
3513.65625		1
3513.658		1
3513.73486		1
3513.74365		1
3513.86768		1
3513.89819		1
3513.95215		1
3513.95239		1
3513.993		1
3514.00171		1
3514.05322		1
3514.10376		1
3514.12622		1
3514.165		1
3514.175		1
3514.325		1
3514.37842		1
3514.778		1
3514.87231		1
3514.95923		1
3514.96265		1
3515.02979		1
3515.08984		1
3515.34668		1
3515.3916		1
3515.44434		1
3515.47778		1
3515.53931		1
3515.69116		1
3515.76221		1
3515.805		1
3515.931		1
3516.00562		1
3516.04443		1
3516.0647		1
3516.08374		1
3516.0896		1
3516.16553		1
3516.22754		1
3516.37646		1
3516.444		1
3516.53467		1
3516.54224		1
3516.56934		1
3516.643		1
3516.718		1
3516.76733		1
3516.85522		1
3516.93945		1
3516.99		1
3517.013		1
3517.028		1
3517.04		1
3517.06055		1
3517.06543		1
3517.11621		1
3517.33447		1
3517.35474		1
3517.37158		1
3517.5542		1
3517.60352		1
3517.63232		1
3517.695		1
3517.99341		1
3518.141		1
3518.15356		1
3518.1604		1
3518.19043		1
3518.39917		1
3518.61719		1
3518.61865		1
3518.67847		1
3518.73315		1
3518.97461		1
3519.03564		1
3519.03857		1
3519.10645		1
3519.114		1
3519.11719		1
3519.1958		1
3519.21069		1
3519.38257		1
3519.53369		1
3519.55762		1
3519.735		1
3519.74243		1
3519.74438		1
3519.967		1
3519.99878		1
3520.02051		1
3520.17847		1
3520.19141		1
3520.30933		1
3520.35		1
3520.417		1
3520.53271		1
3520.60083		1
3520.65552		1
3520.70532		1
3520.9292		1
3521.00537		1
3521.07471		1
3521.08569		1
3521.24316		1
3521.2793		1
3521.5603		1
3521.731		1
3521.783		1
3522.07227		1
3522.13452		1
3522.19116		1
3522.31885		1
3522.39819		1
3522.469		1
3522.55835		1
3522.60718		1
3522.66162		1
3522.68457		1
3522.69458		1
3522.70728		1
3522.765		1
3522.827		1
3522.86084		1
3522.91162		1
3523.03345		1
3523.05835		1
3523.16357		1
3523.17627		1
3523.307		1
3523.45923		1
3523.621		1
3523.64819		1
3523.67163		1
3523.76025		1
3523.85938		1
3523.87744		1
3523.91284		1
3524.144		1
3524.20264		1
3524.47925		1
3524.48926		1
3524.5564		1
3524.58521		1
3524.61426		1
3524.94043		1
3524.99976		1
3525.01221		1
3525.02368		1
3525.03638		1
3525.11255		1
3525.19458		1
3525.21436		1
3525.26416		1
3525.42749		1
3525.455		1
3525.47778		1
3525.487		1
3525.51929		1
3525.55444		1
3525.56763		1
3525.57153		1
3525.70654		1
3525.84985		1
3525.90039		1
3525.99658		1
3526.17725		1
3526.27612		1
3526.348		1
3526.38037		1
3526.4585		1
3526.57251		1
3526.63159		1
3526.653		1
3526.66382		1
3526.732		1
3526.765		1
3526.77368		1
3526.79517		1
3526.866		1
3526.93286		1
3527.15747		1
3527.21		1
3527.21655		1
3527.22827		1
3527.32275		1
3527.365		1
3527.463		1
3527.479		1
3527.49585		1
3527.53369		1
3527.6062		1
3527.612		1
3527.66846		1
3527.675		1
3527.748		1
3527.844		1
3527.86768		1
3527.96069		1
3528.1167		1
3528.18555		1
3528.25073		1
3528.32178		1
3528.39868		1
3528.40576		1
3528.43		1
3528.44727		1
3528.83032		1
3528.8772		1
3528.975		1
3528.98926		1
3529.02026		1
3529.04		1
3529.08081		1
3529.144		1
3529.261		1
3529.26123		1
3529.263		1
3529.29858		1
3529.493		1
3529.51685		1
3529.54053		1
3529.586		1
3529.695		1
3529.71558		1
3529.74878		1
3529.755		1
3529.878		1
3529.92163		1
3529.99438		1
3530.04834		1
3530.11377		1
3530.14063		1
3530.24072		1
3530.25122		1
3530.298		1
3530.30957		1
3530.367		1
3530.42456		1
3530.44043		1
3530.58984		1
3530.65381		1
3530.73462		1
3530.76758		1
3530.94165		1
3530.9436		1
3530.98047		1
3531.10767		1
3531.1106		1
3531.13		1
3531.25415		1
3531.2644		1
3531.38013		1
3531.38477		1
3531.401		1
3531.567		1
3531.6		1
3531.6123		1
3531.66113		1
3531.715		1
3531.71729		1
3531.75659		1
3531.76343		1
3531.85034		1
3531.88		1
3531.94458		1
3531.993		1
3532.13159		1
3532.15674		1
3532.16846		1
3532.1687		1
3532.18481		1
3532.24048		1
3532.25537		1
3532.2583		1
3532.318		1
3532.33521		1
3532.569		1
3532.636		1
3532.678		1
3532.70874		1
3532.74243		1
3532.78857		1
3532.98535		1
3533.025		1
3533.05859		1
3533.059		1
3533.09644		1
3533.121		1
3533.13232		1
3533.14526		1
3533.14673		1
3533.162		1
3533.1792		1
3533.187		1
3533.2146		1
3533.32129		1
3533.32739		1
3533.34937		1
3533.38086		1
3533.44238		1
3533.46069		1
3533.47729		1
3533.53		1
3533.565		1
3533.67065		1
3533.70166		1
3533.714		1
3533.72656		1
3533.7334		1
3533.75684		1
3533.84326		1
3533.86133		1
3533.89941		1
3533.99878		1
3534.078		1
3534.29639		1
3534.317		1
3534.354		1
3534.363		1
3534.37842		1
3534.37842		1
3534.49316		1
3534.496		1
3534.52466		1
3534.56152		1
3534.587		1
3534.62939		1
3534.647		1
3534.67749		1
3534.71265		1
3534.83154		1
3534.83862		1
3534.847		1
3534.89575		1
3534.9		1
3534.90161		1
3534.93066		1
3534.983		1
3535.07837		1
3535.15186		1
3535.15967		1
3535.16528		1
3535.17676		1
3535.21826		1
3535.312		1
3535.40576		1
3535.44238		1
3535.50024		1
3535.50562		1
3535.51978		1
3535.57886		1
3535.59229		1
3535.64331		1
3535.72363		1
3535.733		1
3535.737		1
3535.78076		1
3535.85132		1
3535.87573		1
3535.886		1
3535.89575		1
3536.187		1
3536.24487		1
3536.30054		1
3536.365		1
3536.38452		1
3536.486		1
3536.49731		1
3536.50854		1
3536.62573		1
3536.733		1
3536.74316		1
3536.84717		1
3536.88184		1
3536.90332		1
3536.929		1
3536.9812		1
3536.99854		1
3537.01221		1
3537.02344		1
3537.0564		1
3537.2124		1
3537.21313		1
3537.27148		1
3537.367		1
3537.39014		1
3537.5083		1
3537.51074		1
3537.64087		1
3537.651		1
3537.6875		1
3537.763		1
3537.78247		1
3537.80273		1
3537.83813		1
3538.06274		1
3538.0957		1
3538.235		1
3538.28564		1
3538.41016		1
3538.44653		1
3538.514		1
3538.58228		1
3538.6394		1
3538.774		1
3538.998		1
3539.02		1
3539.05933		1
3539.12231		1
3539.17334		1
3539.202		1
3539.239		1
3539.23975		1
3539.27832		1
3539.32715		1
3539.38477		1
3539.45874		1
3539.4978		1
3539.58228		1
3539.59351		1
3539.5957		1
3539.61279		1
3539.67261		1
3539.791		1
3539.799		1
3539.812		1
3539.86353		1
3539.936		1
3540.0354		1
3540.06055		1
3540.16626		1
3540.224		1
3540.2793		1
3540.35522		1
3540.357		1
3540.38574		1
3540.43237		1
3540.448		1
3540.49927		1
3540.64355		1
3540.73975		1
3540.766		1
3540.85718		1
3540.91284		1
3541.0542		1
3541.24		1
3541.299		1
3541.37915		1
3541.44116		1
3541.491		1
3541.51025		1
3541.64136		1
3541.642		1
3541.728		1
3541.74731		1
3541.78345		1
3541.81348		1
3541.98315		1
3542.11572		1
3542.16479		1
3542.1853		1
3542.187		1
3542.29785		1
3542.3584		1
3542.36279		1
3542.38		1
3542.383		1
3542.404		1
3542.43164		1
3542.45459		1
3542.49121		1
3542.53833		1
3542.628		1
3542.6687		1
3542.7168		1
3542.83643		1
3542.87158		1
3542.945		1
3543.0022		1
3543.01953		1
3543.13037		1
3543.21118		1
3543.306		1
3543.30933		1
3543.38232		1
3543.40454		1
3543.426		1
3543.5188		1
3543.60254		1
3543.63843		1
3543.71875		1
3543.739		1
3543.78833		1
3543.81958		1
3543.82617		1
3543.872		1
3543.91064		1
3543.933		1
3543.99731		1
3544.03467		1
3544.08423		1
3544.213		1
3544.25952		1
3544.2832		1
3544.30933		1
3544.34229		1
3544.34375		1
3544.40967		1
3544.41943		1
3544.48755		1
3544.5332		1
3544.5603		1
3544.56519		1
3544.5957		1
3544.59863		1
3544.62549		1
3544.63135		1
3544.69775		1
3544.72534		1
3544.76685		1
3544.783		1
3544.81958		1
3544.882		1
3545.02515		1
3545.07544		1
3545.1123		1
3545.136		1
3545.25562		1
3545.31885		1
3545.34253		1
3545.35742		1
3545.44263		1
3545.47974		1
3545.49585		1
3545.50659		1
3545.58667		1
3545.64233		1
3545.66235		1
3545.69873		1
3545.717		1
3545.725		1
3545.83569		1
3545.8606		1
3545.92139		1
3546.03735		1
3546.06079		1
3546.08472		1
3546.13379		1
3546.17261		1
3546.19116		1
3546.23584		1
3546.29468		1
3546.327		1
3546.34082		1
3546.433		1
3546.448		1
3546.45239		1
3546.493		1
3546.497		1
3546.52563		1
3546.53345		1
3546.542		1
3546.629		1
3546.72461		1
3546.72852		1
3546.745		1
3546.74756		1
3546.77368		1
3546.86157		1
3546.90015		1
3546.97241		1
3546.97559		1
3547.00269		1
3547.025		1
3547.032		1
3547.069		1
3547.10962		1
3547.1355		1
3547.169		1
3547.22266		1
3547.242		1
3547.24536		1
3547.366		1
3547.369		1
3547.39136		1
3547.44971		1
3547.46362		1
3547.52466		1
3547.64868		1
3547.77		1
3547.8894		1
3547.891		1
3547.92651		1
3547.94385		1
3548.15723		1
3548.15747		1
3548.22852		1
3548.44775		1
3548.47266		1
3548.482		1
3548.50171		1
3548.527		1
3548.553		1
3548.62476		1
3548.82568		1
3548.90186		1
3548.96436		1
3548.97363		1
3549.0376		1
3549.058		1
3549.06787		1
3549.23779		1
3549.28027		1
3549.28052		1
3549.31		1
3549.39429		1
3549.41821		1
3549.43237		1
3549.46777		1
3549.56934		1
3549.68018		1
3549.69116		1
3549.698		1
3549.71484		1
3549.72168		1
3549.75464		1
3549.81274		1
3549.8833		1
3549.98828		1
3550.007		1
3550.021		1
3550.03564		1
3550.05981		1
3550.17627		1
3550.206		1
3550.25659		1
3550.32983		1
3550.38745		1
3550.429		1
3550.433		1
3550.44165		1
3550.44849		1
3550.44946		1
3550.48218		1
3550.512		1
3550.53613		1
3550.643		1
3550.64575		1
3550.76514		1
3550.83423		1
3550.861		1
3550.90259		1
3550.97144		1
3550.98682		1
3551.133		1
3551.187		1
3551.23364		1
3551.312		1
3551.463		1
3551.48413		1
3551.512		1
3551.51855		1
3551.54126		1
3551.54858		1
3551.56665		1
3551.5957		1
3551.62842		1
3551.66284		1
3551.70435		1
3551.72485		1
3551.96484		1
3551.97		1
3551.976		1
3552.00562		1
3552.03442		1
3552.056		1
3552.06079		1
3552.09277		1
3552.165		1
3552.17236		1
3552.21216		1
3552.21313		1
3552.239		1
3552.24658		1
3552.27344		1
3552.297		1
3552.32446		1
3552.336		1
3552.342		1
3552.37671		1
3552.40527		1
3552.44141		1
3552.44336		1
3552.49316		1
3552.51538		1
3552.557		1
3552.57031		1
3552.57373		1
3552.60571		1
3552.6167		1
3552.63281		1
3552.639		1
3552.64063		1
3552.65		1
3552.66187		1
3552.69019		1
3552.72363		1
3552.73926		1
3552.9		1
3552.93262		1
3552.95386		1
3553.09131		1
3553.15234		1
3553.153		1
3553.172		1
3553.19824		1
3553.22		1
3553.24243		1
3553.268		1
3553.30933		1
3553.33887		1
3553.34424		1
3553.35474		1
3553.408		1
3553.40869		1
3553.41455		1
3553.43359		1
3553.45166		1
3553.464		1
3553.46655		1
3553.50024		1
3553.51025		1
3553.513		1
3553.58423		1
3553.6792		1
3553.69019		1
3553.78564		1
3553.85522		1
3553.86963		1
3553.92		1
3553.93		1
3554.00146		1
3554.06177		1
3554.16943		1
3554.22632		1
3554.228		1
3554.31128		1
3554.397		1
3554.41113		1
3554.4292		1
3554.46045		1
3554.551		1
3554.55933		1
3554.66748		1
3554.711		1
3554.768		1
3554.858		1
3554.89746		1
3554.93823		1
3554.96362		1
3554.9856		1
3555.03076		1
3555.11035		1
3555.11353		1
3555.22217		1
3555.24048		1
3555.27832		1
3555.297		1
3555.30151		1
3555.30835		1
3555.3833		1
3555.41919		1
3555.42578		1
3555.51636		1
3555.54883		1
3555.67773		1
3555.68848		1
3555.72046		1
3555.732		1
3555.746		1
3555.762		1
3555.91675		1
3555.917		1
3555.94		1
3555.94678		1
3555.94727		1
3555.95728		1
3555.97729		1
3555.997		1
3556.005		1
3556.07446		1
3556.10425		1
3556.11426		1
3556.11621		1
3556.165		1
3556.16943		1
3556.191		1
3556.217		1
3556.314		1
3556.33813		1
3556.49878		1
3556.504		1
3556.527		1
3556.541		1
3556.58081		1
3556.64258		1
3556.69482		1
3556.71167		1
3556.83179		1
3557.10986		1
3557.14917		1
3557.20581		1
3557.209		1
3557.34375		1
3557.35254		1
3557.35571		1
3557.50415		1
3557.53931		1
3557.55273		1
3557.57837		1
3557.69165		1
3557.69336		1
3557.69824		1
3557.71851		1
3557.75317		1
3557.77368		1
3557.81128		1
3557.87036		1
3557.91016		1
3557.92456		1
3557.988		1
3558.02222		1
3558.02539		1
3558.14478		1
3558.19556		1
3558.219		1
3558.224		1
3558.33228		1
3558.339		1
3558.37671		1
3558.379		1
3558.40186		1
3558.412		1
3558.46484		1
3558.51587		1
3558.54736		1
3558.54761		1
3558.773		1
3558.78027		1
3558.78687		1
3558.876		1
3558.91626		1
3559.07471		1
3559.24829		1
3559.25049		1
3559.30225		1
3559.30518		1
3559.3064		1
3559.345		1
3559.42236		1
3559.47217		1
3559.504		1
3559.51074		1
3559.6792		1
3559.74951		1
3559.76465		1
3559.83618		1
3559.914		1
3559.91479		1
3559.97583		1
3560.095		1
3560.099		1
3560.15		1
3560.15625		1
3560.17139		1
3560.179		1
3560.244		1
3560.36328		1
3560.36963		1
3560.38672		1
3560.43115		1
3560.43433		1
3560.4563		1
3560.486		1
3560.528		1
3560.53		1
3560.58545		1
3560.614		1
3560.64575		1
3560.67822		1
3560.6792		1
3560.74146		1
3560.85229		1
3560.85864		1
3560.90356		1
3560.91553		1
3560.92725		1
3560.99951		1
3561.0332		1
3561.15381		1
3561.16138		1
3561.21484		1
3561.32349		1
3561.341		1
3561.46069		1
3561.46875		1
3561.49487		1
3561.50317		1
3561.51514		1
3561.56982		1
3561.754		1
3561.78027		1
3561.80273		1
3561.81079		1
3561.8855		1
3561.95776		1
3562.003		1
3562.01172		1
3562.01514		1
3562.0188		1
3562.024		1
3562.05786		1
3562.07		1
3562.14185		1
3562.15527		1
3562.16187		1
3562.20825		1
3562.26782		1
3562.28149		1
3562.29443		1
3562.31226		1
3562.36475		1
3562.43042		1
3562.43164		1
3562.45483		1
3562.51465		1
3562.63647		1
3562.67578		1
3562.7002		1
3562.73535		1
3562.75317		1
3562.83252		1
3562.86523		1
3562.887		1
3562.88721		1
3562.89429		1
3563.01758		1
3563.01953		1
3563.02515		1
3563.059		1
3563.08032		1
3563.10181		1
3563.178		1
3563.17969		1
3563.207		1
3563.21851		1
3563.225		1
3563.24414		1
3563.253		1
3563.26465		1
3563.28174		1
3563.33032		1
3563.38745		1
3563.43359		1
3563.4436		1
3563.493		1
3563.50562		1
3563.51514		1
3563.5647		1
3563.57227		1
3563.57349		1
3563.63818		1
3563.646		1
3563.691		1
3563.69458		1
3563.721		1
3563.758		1
3563.77173		1
3563.78		1
3563.79272		1
3563.80737		1
3563.84766		1
3563.87		1
3563.91919		1
3563.93652		1
3563.9707		1
3564.12354		1
3564.132		1
3564.14526		1
3564.16675		1
3564.2063		1
3564.27515		1
3564.31128		1
3564.39355		1
3564.40845		1
3564.412		1
3564.4165		1
3564.5127		1
3564.59		1
3564.671		1
3564.70264		1
3564.73315		1
3564.783		1
3564.82739		1
3564.87158		1
3564.91284		1
3564.94263		1
3564.9436		1
3564.96118		1
3564.988		1
3564.99756		1
3565.00342		1
3565.078		1
3565.09326		1
3565.09766		1
3565.098		1
3565.11646		1
3565.16235		1
3565.19629		1
3565.23413		1
3565.288		1
3565.3894		1
3565.44238		1
3565.496		1
3565.5166		1
3565.525		1
3565.537		1
3565.567		1
3565.57739		1
3565.62329		1
3565.637		1
3565.6438		1
3565.64819		1
3565.69556		1
3565.71069		1
3565.7168		1
3565.73267		1
3565.77		1
3565.782		1
3565.79272		1
3565.813		1
3565.95044		1
3565.97046		1
3566.05933		1
3566.08032		1
3566.11475		1
3566.127		1
3566.13477		1
3566.19165		1
3566.20142		1
3566.21313		1
3566.21753		1
3566.23779		1
3566.268		1
3566.34644		1
3566.37354		1
3566.37817		1
3566.43823		1
3566.508		1
3566.521		1
3566.60254		1
3566.65649		1
3566.6582		1
3566.671		1
3566.68628		1
3566.82251		1
3566.82471		1
3566.86182		1
3566.89526		1
3566.91748		1
3566.929		1
3566.93359		1
3566.938		1
3567.02173		1
3567.02222		1
3567.053		1
3567.15039		1
3567.15723		1
3567.16479		1
3567.20483		1
3567.21362		1
3567.22778		1
3567.254		1
3567.31885		1
3567.35913		1
3567.37549		1
3567.41382		1
3567.44678		1
3567.516		1
3567.52368		1
3567.59351		1
3567.60815		1
3567.661		1
3567.76074		1
3567.76172		1
3567.8894		1
3567.95923		1
3567.96826		1
3568.00732		1
3568.10986		1
3568.13965		1
3568.20752		1
3568.22144		1
3568.262		1
3568.3208		1
3568.36914		1
3568.46533		1
3568.49976		1
3568.505		1
3568.521		1
3568.528		1
3568.58374		1
3568.59717		1
3568.611		1
3568.63623		1
3568.6792		1
3568.6853		1
3568.715		1
3568.7334		1
3568.74243		1
3568.90942		1
3568.96216		1
3569.003		1
3569.04		1
3569.08716		1
3569.11938		1
3569.12524		1
3569.14185		1
3569.14575		1
3569.19067		1
3569.22241		1
3569.25024		1
3569.27563		1
3569.31152		1
3569.31519		1
3569.374		1
3569.3916		1
3569.40063		1
3569.425		1
3569.46313		1
3569.46313		1
3569.50244		1
3569.56763		1
3569.58716		1
3569.64478		1
3569.658		1
3569.9834		1
3569.9917		1
3570.02856		1
3570.05054		1
3570.0603		1
3570.13745		1
3570.15332		1
3570.26831		1
3570.27661		1
3570.281		1
3570.29614		1
3570.3125		1
3570.37451		1
3570.42163		1
3570.454		1
3570.50781		1
3570.55859		1
3570.62036		1
3570.693		1
3570.71167		1
3570.74561		1
3570.756		1
3570.77832		1
3570.81567		1
3570.905		1
3570.944		1
3571.02466		1
3571.03076		1
3571.03735		1
3571.166		1
3571.20923		1
3571.2522		1
3571.27734		1
3571.365		1
3571.39282		1
3571.423		1
3571.45459		1
3571.46851		1
3571.476		1
3571.539		1
3571.574		1
3571.58423		1
3571.62		1
3571.66284		1
3571.67871		1
3571.806		1
3571.81763		1
3571.94067		1
3571.96533		1
3571.972		1
3572.00586		1
3572.02612		1
3572.03467		1
3572.06274		1
3572.07935		1
3572.13184		1
3572.13745		1
3572.15527		1
3572.21777		1
3572.23315		1
3572.26343		1
3572.30713		1
3572.33862		1
3572.38232		1
3572.388		1
3572.435		1
3572.49438		1
3572.51221		1
3572.63037		1
3572.77271		1
3572.77661		1
3572.78052		1
3572.79688		1
3572.807		1
3572.824		1
3572.83374		1
3572.83984		1
3572.84375		1
3572.85181		1
3572.89185		1
3572.90771		1
3572.94141		1
3572.97729		1
3572.98267		1
3572.99414		1
3573.00464		1
3573.0105		1
3573.01172		1
3573.079		1
3573.13232		1
3573.17334		1
3573.18823		1
3573.21631		1
3573.21973		1
3573.242		1
3573.24634		1
3573.33057		1
3573.36938		1
3573.396		1
3573.434		1
3573.48413		1
3573.56836		1
3573.57153		1
3573.59985		1
3573.613		1
3573.63428		1
3573.65332		1
3573.67847		1
3573.70654		1
3573.81421		1
3573.87158		1
3573.89063		1
3573.891		1
3573.91846		1
3574.00024		1
3574.00928		1
3574.02051		1
3574.082		1
3574.101		1
3574.20483		1
3574.284		1
3574.28833		1
3574.3125		1
3574.31958		1
3574.3208		1
3574.37573		1
3574.40259		1
3574.453		1
3574.46118		1
3574.466		1
3574.51123		1
3574.52563		1
3574.53467		1
3574.563		1
3574.605		1
3574.60522		1
3574.6228		1
3574.64136		1
3574.64648		1
3574.66455		1
3574.67578		1
3574.69		1
3574.72485		1
3574.74268		1
3574.75269		1
3574.89844		1
3574.93359		1
3574.934		1
3574.97974		1
3575.015		1
3575.01929		1
3575.06763		1
3575.069		1
3575.1167		1
3575.13623		1
3575.137		1
3575.16821		1
3575.17		1
3575.17529		1
3575.18359		1
3575.26855		1
3575.30859		1
3575.341		1
3575.41162		1
3575.42163		1
3575.42554		1
3575.44458		1
3575.51514		1
3575.52441		1
3575.58447		1
3575.616		1
3575.62451		1
3575.63623		1
3575.648		1
3575.728		1
3575.737		1
3575.753		1
3575.77344		1
3575.7793		1
3575.82959		1
3575.83154		1
3575.875		1
3575.89331		1
3575.91577		1
3575.97949		1
3575.97974		1
3576.1123		1
3576.17041		1
3576.22949		1
3576.27173		1
[truncated: 15,871 more rows]
