# Supplementary material for: A droplet digital PCR (ddPCR) assay to detect Helicoverpa armigera (Lepidoptera: Noctuidae) in bulk trap samples
Source: PLoS One. 2017 May 31;12(5):e0178704. doi: 10.1371/journal.pone.0178704 (PMC5451079; doi:10.1371/journal.pone.0178704)
Supplement: S5 Table — (ZIP) [file pone.0178704.s005.zip › H zea 5.csv]

Ch1 Amplitude	Ch2 Amplitude	Cluster
3328.361		1
3328.89478		1
3378.42456		1
3391.82031		1
3397.29321		1
3406.2356		1
3407.64917		1
3410.01538		1
3414.7937		1
3415.221		1
3419.57227		1
3423.66064		1
3423.852		1
3427.81152		1
3432.61841		1
3432.761		1
3434.00342		1
3436.21558		1
3439.15625		1
3443.45142		1
3445.60522		1
3445.6626		1
3447.263		1
3449.66138		1
3449.945		1
3450.95166		1
3452.22046		1
3454.69238		1
3454.87964		1
3456.18042		1
3456.21313		1
3456.98242		1
3457.214		1
3458.18848		1
3461.26685		1
3461.916		1
3461.94653		1
3462.09888		1
3462.167		1
3462.60986		1
3462.95264		1
3463.5686		1
3463.64136		1
3464.81885		1
3464.8252		1
3465.09375		1
3465.65576		1
3467.28223		1
3467.87427		1
3469.03345		1
3469.38281		1
3470.23657		1
3470.63379		1
3470.96436		1
3471.05713		1
3471.945		1
3472.78955		1
3473.359		1
3473.663		1
3474.77515		1
3474.86646		1
3475.36377		1
3476.69971		1
3476.8894		1
3477.95483		1
3478.40576		1
3478.57666		1
3478.633		1
3479.58936		1
3479.83081		1
3480.275		1
3480.34814		1
3480.72363		1
3481.11084		1
3482.591		1
3482.792		1
3483.23633		1
3483.40161		1
3485.46753		1
3485.619		1
3485.66479		1
3487.16235		1
3487.3042		1
3487.40552		1
3487.46484		1
3488.2417		1
3488.80933		1
3489.27637		1
3490.34131		1
3490.39087		1
3490.648		1
3491.69434		1
3491.764		1
3491.99365		1
3493.91968		1
3495.07544		1
3495.174		1
3496.19922		1
3496.3147		1
3496.70947		1
3497.206		1
3497.287		1
3497.46655		1
3498.197		1
3499.03955		1
3499.673		1
3500.55884		1
3500.68726		1
3500.739		1
3501.422		1
3501.531		1
3501.82031		1
3501.877		1
3502.598		1
3503.06226		1
3503.16968		1
3503.5437		1
3504.137		1
3506.2085		1
3506.35034		1
3506.50171		1
3506.85913		1
3506.99414		1
3507.29834		1
3507.42456		1
3507.602		1
3508.33643		1
3508.47266		1
3508.89868		1
3508.93018		1
3509.59546		1
3510.38379		1
3510.84644		1
3511.74		1
3511.89722		1
3512.16016		1
3512.384		1
3512.93018		1
3513.00171		1
3513.25952		1
3514.25366		1
3514.74634		1
3515.01245		1
3515.27441		1
3515.37		1
3515.798		1
3515.82715		1
3515.9563		1
3516.792		1
3516.81543		1
3517.30566		1
3517.42285		1
3517.52612		1
3517.785		1
3518.19629		1
3518.31763		1
3518.37158		1
3518.5918		1
3519.39624		1
3519.46655		1
3519.53687		1
3519.88159		1
3520.296		1
3520.406		1
3520.47729		1
3520.59473		1
3521.07983		1
3521.54126		1
3521.60986		1
3521.62085		1
3521.76221		1
3522.16455		1
3522.4126		1
3522.53955		1
3523.13525		1
3523.80176		1
3523.87817		1
3523.89		1
3523.89941		1
3524.30884		1
3524.74585		1
3524.77173		1
3524.87939		1
3525.171		1
3526.17651		1
3526.607		1
3527.22021		1
3527.6665		1
3527.68481		1
3528.29785		1
3528.32983		1
3528.389		1
3528.449		1
3528.63525		1
3528.84253		1
3529.01465		1
3529.12549		1
3529.40479		1
3529.52637		1
3529.933		1
3530.182		1
3530.21924		1
3530.322		1
3530.854		1
3531.164		1
3531.339		1
3531.41626		1
3531.41748		1
3531.41846		1
3531.44922		1
3531.89087		1
3532.47388		1
3532.63623		1
3533.062		1
3533.306		1
3533.44531		1
3533.75659		1
3534.217		1
3534.21826		1
3534.35815		1
3534.58325		1
3534.82471		1
3535.421		1
3535.51782		1
3536.10132		1
3536.62036		1
3536.739		1
3536.879		1
3537.30444		1
3537.73682		1
3537.823		1
3538.432		1
3538.661		1
3538.924		1
3538.96167		1
3539.048		1
3539.13281		1
3539.60938		1
3539.67529		1
3539.83667		1
3539.949		1
3540.0166		1
3540.80884		1
3540.887		1
3540.95874		1
3541.27856		1
3541.501		1
3541.67139		1
3541.71753		1
3541.71777		1
3541.96948		1
3541.98975		1
3542.48267		1
3542.755		1
3542.78662		1
3542.95215		1
3542.96875		1
3543.05127		1
3543.12744		1
3543.12842		1
3543.82471		1
3544.22485		1
3544.27148		1
3544.27686		1
3544.34619		1
3544.46069		1
3544.5874		1
3544.63232		1
3544.746		1
3544.75073		1
3544.99536		1
3545.28027		1
3545.45239		1
3545.602		1
3545.69336		1
3545.91		1
3545.949		1
3545.98		1
3546.605		1
3546.72974		1
3546.8877		1
3546.956		1
3546.962		1
3547.39648		1
3547.6084		1
3547.76343		1
3547.7688		1
3548.34253		1
3548.35278		1
3548.46851		1
3548.544		1
3548.61523		1
3548.68164		1
3548.732		1
3548.815		1
3549.00366		1
3549.102		1
3549.348		1
3549.49731		1
3549.55029		1
3549.67358		1
3549.79419		1
3550.53833		1
3550.59		1
3550.7002		1
3550.80371		1
3550.8877		1
3551.58154		1
3551.63721		1
3551.65186		1
3551.65356		1
3551.69653		1
3552.02075		1
3552.2583		1
3552.34082		1
3552.381		1
3552.739		1
3552.89624		1
3553.61157		1
3553.62915		1
3553.71851		1
3553.93066		1
3554.21436		1
3554.50928		1
3554.7793		1
3554.8125		1
3555.10864		1
3555.224		1
3555.27148		1
3555.531		1
3555.58984		1
3555.69873		1
3555.74268		1
3555.88354		1
3556.04077		1
3556.36255		1
3556.59351		1
3556.83813		1
3557.13428		1
3557.22266		1
3557.40747		1
3557.40869		1
3557.73071		1
3557.77319		1
3557.84326		1
3558.00854		1
3558.2644		1
3558.307		1
3558.33716		1
3558.82031		1
3558.9187		1
3559.10938		1
3559.17261		1
3559.22046		1
3559.27979		1
3559.352		1
3559.464		1
3559.73169		1
3559.807		1
3559.881		1
3560.048		1
3560.131		1
3560.27856		1
3560.41		1
3560.60278		1
3560.71069		1
3560.78638		1
3560.813		1
3560.904		1
3561.22754		1
3561.31079		1
3561.50244		1
3561.88672		1
3562.25415		1
3562.31		1
3562.34668		1
3562.59546		1
3562.85986		1
3562.89551		1
3563.279		1
3563.40747		1
3563.4978		1
3563.55225		1
3563.858		1
3564.01758		1
3564.14722		1
3564.22144		1
3564.22852		1
3564.23169		1
3564.27		1
3564.82227		1
3564.92554		1
3564.988		1
3565.20483		1
3565.25513		1
3565.45361		1
3565.50244		1
3566.0166		1
3566.07642		1
3566.254		1
3566.27271		1
3566.29834		1
3566.319		1
3566.344		1
3566.482		1
3566.55859		1
3566.89233		1
3566.9856		1
3567.053		1
3567.05859		1
3567.2124		1
3567.398		1
3567.54614		1
3567.60938		1
3567.71631		1
3567.88574		1
3567.8894		1
3568.02222		1
3568.22046		1
3568.317		1
3568.35669		1
3568.479		1
3568.93384		1
3568.985		1
3569.08618		1
3569.214		1
3569.438		1
3569.46021		1
3569.50122		1
3569.70483		1
3570.97681		1
3571.123		1
3571.27271		1
3571.31372		1
3571.34351		1
3571.382		1
3571.4375		1
3571.47461		1
3571.569		1
3571.63452		1
3571.74878		1
3571.92383		1
3572.23486		1
3572.37158		1
3572.673		1
3572.67871		1
3572.86353		1
3572.99536		1
3573.06543		1
3573.21851		1
3573.28955		1
3573.40723		1
3573.61938		1
3573.69165		1
3574.05957		1
3574.13672		1
3574.33545		1
3574.344		1
3574.364		1
3574.6814		1
3574.7		1
3574.928		1
3574.95239		1
3575.26		1
3575.267		1
3575.432		1
3575.648		1
3575.80249		1
3575.842		1
3575.982		1
3576.103		1
3576.21582		1
3576.478		1
3576.70361		1
3576.72168		1
3576.8623		1
3576.93433		1
3576.974		1
3577.05957		1
3577.304		1
3577.30884		1
3577.32642		1
3577.60742		1
3577.84229		1
3578.27026		1
3578.50513		1
3578.7793		1
3578.77979		1
3578.82837		1
3578.89355		1
3579.032		1
3579.15234		1
3579.226		1
3579.229		1
3579.31274		1
3579.51636		1
3579.535		1
3579.777		1
3579.78174		1
3579.85425		1
3579.88086		1
3579.89478		1
3579.90137		1
3580.18677		1
3580.60083		1
3580.68		1
3580.811		1
3581.04688		1
3581.26172		1
3581.42041		1
3581.56958		1
3581.88525		1
3581.90869		1
3582.06714		1
3582.201		1
3582.37964		1
3582.38232		1
3582.47974		1
3582.486		1
3582.49268		1
3582.52979		1
3582.532		1
3582.64331		1
3582.727		1
3582.73535		1
3582.79688		1
3582.86621		1
3582.86938		1
3583.122		1
3583.19556		1
3583.21216		1
3583.219		1
3583.29614		1
3583.323		1
3583.44824		1
3583.74634		1
3584.2334		1
3584.25317		1
3584.67944		1
3584.88745		1
3585.13184		1
3585.17822		1
3585.21875		1
3585.395		1
3585.47559		1
3585.65063		1
3585.76563		1
3585.77563		1
3585.777		1
3585.84351		1
3585.87231		1
3585.981		1
3586.139		1
3586.16016		1
3586.33		1
3586.46973		1
3586.49023		1
3586.5083		1
3586.51978		1
3586.572		1
3586.92285		1
3586.93457		1
3586.95972		1
3587.028		1
3587.328		1
3587.38281		1
3587.4104		1
3587.42383		1
3587.45825		1
3587.7124		1
3587.772		1
3587.80249		1
3587.87256		1
3587.88013		1
3587.9126		1
3588.1272		1
3588.141		1
3588.16479		1
3588.16772		1
3588.37329		1
3588.49976		1
3588.57886		1
3588.7417		1
3588.87744		1
3588.91431		1
3588.932		1
3588.949		1
3588.98682		1
3588.99048		1
3589.032		1
3589.06274		1
3589.18042		1
3589.20117		1
3589.2085		1
3589.39063		1
3589.54419		1
3589.653		1
3589.66138		1
3589.76025		1
3589.82861		1
3589.88721		1
3589.96753		1
3590.09253		1
3590.167		1
3590.17676		1
3590.179		1
3590.18213		1
3590.33765		1
3590.399		1
3590.40015		1
3590.70361		1
3590.752		1
3590.79		1
3590.86523		1
3590.88916		1
3590.93677		1
3591.14258		1
3591.15234		1
3591.31885		1
3591.46045		1
3591.475		1
3591.52417		1
3591.944		1
3592.1062		1
3592.1377		1
3592.16846		1
3592.67334		1
3593.198		1
3593.26538		1
3593.426		1
3593.478		1
3593.58179		1
3593.60669		1
3593.72046		1
3594.03418		1
3594.067		1
3594.49927		1
3594.51831		1
3594.72144		1
3594.86084		1
3594.91235		1
3594.946		1
3594.95679		1
3595.03882		1
3595.10864		1
3595.17383		1
3595.24683		1
3595.31543		1
3595.31982		1
3595.59814		1
3595.632		1
3595.738		1
3595.73877		1
3595.75122		1
3595.83716		1
3595.94824		1
3595.98218		1
3595.998		1
3596.03979		1
3596.16113		1
3596.206		1
3596.48145		1
3596.592		1
3596.87256		1
3596.961		1
3597.08862		1
3597.094		1
3597.10986		1
3597.34253		1
3597.466		1
3597.66382		1
3597.75171		1
3597.84155		1
3597.86523		1
3597.91748		1
3597.931		1
3597.97583		1
3598.069		1
3598.11255		1
3598.345		1
3598.40234		1
3598.613		1
3598.65625		1
3598.699		1
3598.75879		1
3598.954		1
3599.02222		1
3599.04126		1
3599.17065		1
3599.26367		1
3599.26831		1
3599.41528		1
3599.464		1
3599.48315		1
3599.57666		1
3599.60571		1
3599.84741		1
3599.92456		1
3599.93628		1
3599.97021		1
3600.05078		1
3600.086		1
3600.22144		1
3600.36157		1
3600.48828		1
3600.61865		1
3600.669		1
3600.8645		1
3600.94727		1
3600.97144		1
3601.07275		1
3601.10034		1
3601.11743		1
3601.15063		1
3601.16064		1
3601.3125		1
3601.341		1
3601.38232		1
3601.49365		1
3601.62573		1
3601.71582		1
3601.79614		1
3601.842		1
3601.872		1
3601.90771		1
3601.94141		1
3601.946		1
3602.02637		1
3602.076		1
3602.08325		1
3602.17139		1
3602.398		1
3602.45752		1
3602.48242		1
3602.60815		1
3602.61157		1
3602.633		1
3602.665		1
3602.72729		1
3602.79517		1
3602.83936		1
3602.86377		1
3602.9165		1
3602.97974		1
3603.026		1
3603.06421		1
3603.12183		1
3603.12866		1
3603.20215		1
3603.21069		1
3603.2644		1
3603.40259		1
3603.47534		1
3603.50439		1
3603.5293		1
3603.53052		1
3603.79639		1
3603.85767		1
3603.8916		1
3603.89551		1
3603.946		1
3604.03076		1
3604.214		1
3604.21582		1
3604.219		1
3604.289		1
3604.37817		1
3604.385		1
3604.415		1
3604.43945		1
3604.617		1
3604.67065		1
3604.7312		1
3604.81		1
3604.88623		1
3604.91724		1
3604.95361		1
3604.99341		1
3605		1
3605.009		1
3605.01978		1
3605.02515		1
3605.093		1
3605.112		1
3605.18945		1
3605.26782		1
3605.38135		1
3605.4		1
3605.53345		1
3605.56372		1
3605.64331		1
3605.89087		1
3605.911		1
3606.00439		1
3606.1106		1
3606.173		1
3606.18945		1
3606.2373		1
3606.36816		1
3606.573		1
3606.57642		1
3606.718		1
3606.795		1
3606.79541		1
3606.96655		1
3606.99561		1
3607.03564		1
3607.11353		1
3607.30273		1
3607.372		1
3607.39478		1
3607.56836		1
3607.59		1
3607.91064		1
3608.03735		1
3608.04614		1
3608.10229		1
3608.28247		1
3608.30713		1
3608.41919		1
3608.45361		1
3608.498		1
3608.59		1
3608.59424		1
3608.60938		1
3608.64868		1
3608.69531		1
3608.80664		1
3608.83423		1
3609.10718		1
3609.24585		1
3609.29346		1
3609.35718		1
3609.358		1
3609.48242		1
3609.49121		1
3609.58667		1
3609.593		1
3609.67		1
3609.725		1
3609.77979		1
3609.84058		1
3609.881		1
3609.90161		1
3609.90356		1
3609.90381		1
3610.00171		1
3610.03882		1
3610.121		1
3610.14063		1
3610.14722		1
3610.16846		1
3610.22559		1
3610.236		1
3610.2373		1
3610.39429		1
3610.46631		1
3610.53149		1
3610.68823		1
3610.74341		1
3610.75415		1
3610.766		1
3610.87134		1
3611.091		1
3611.37451		1
3611.38037		1
3611.433		1
3611.49219		1
3611.519		1
3611.74072		1
3611.8064		1
3611.84741		1
3611.94751		1
3612.06152		1
3612.3833		1
3612.501		1
3612.5144		1
3612.56274		1
3612.56519		1
3612.58374		1
3612.62378		1
3612.72314		1
3612.785		1
3612.91772		1
3612.95581		1
3613.032		1
3613.12085		1
3613.12646		1
3613.15259		1
3613.36621		1
3613.46362		1
3613.49927		1
3613.50854		1
3613.54028		1
3613.5415		1
3613.54419		1
3613.62451		1
3613.73584		1
3613.74341		1
3613.835		1
3613.97363		1
3614.072		1
3614.113		1
3614.128		1
3614.15063		1
3614.17041		1
3614.28442		1
3614.45972		1
3614.48413		1
3614.54736		1
3614.65063		1
3614.66919		1
3614.705		1
3614.71875		1
3614.78369		1
3614.785		1
3614.79932		1
3614.89087		1
3614.98145		1
3615.037		1
3615.16626		1
3615.17261		1
3615.29224		1
3615.31372		1
3615.39429		1
3615.59448		1
3615.67749		1
3615.68921		1
3615.775		1
3615.8313		1
3615.836		1
3615.88281		1
3615.95068		1
3616.02466		1
3616.22925		1
3616.252		1
3616.37817		1
3616.39014		1
3616.41162		1
3616.45337		1
3616.529		1
3616.552		1
3616.56		1
3616.58179		1
3616.6355		1
3616.72559		1
3616.79834		1
3616.988		1
3617.02856		1
3617.09546		1
3617.127		1
3617.15942		1
3617.311		1
3617.3186		1
3617.34814		1
3617.38525		1
3617.46777		1
3617.521		1
3617.55054		1
3617.608		1
3617.69531		1
3617.725		1
3617.773		1
3617.77466		1
3617.80127		1
3617.89478		1
3617.92017		1
3617.9292		1
3617.9502		1
3618.324		1
3618.44238		1
3618.47852		1
3618.52368		1
3618.60449		1
3618.66382		1
3618.67676		1
3618.77173		1
3618.789		1
3618.907		1
3619.01416		1
3619.14624		1
3619.31665		1
3619.36084		1
3619.38086		1
3619.38916		1
3619.5		1
3619.53223		1
3619.586		1
3619.61743		1
3619.694		1
3619.709		1
3619.732		1
3619.76929		1
3619.77148		1
3619.885		1
3619.96777		1
3619.96851		1
3619.98267		1
3620.10645		1
3620.11523		1
3620.196		1
3620.205		1
3620.4043		1
3620.422		1
3620.478		1
3620.49268		1
3620.50562		1
3620.61182		1
3620.65527		1
3620.842		1
3620.846		1
3620.90967		1
3620.97339		1
3620.99683		1
3621.116		1
3621.25171		1
3621.29639		1
3621.31836		1
3621.33862		1
3621.477		1
3621.49585		1
3621.682		1
3621.7395		1
3621.75464		1
3621.767		1
3621.77246		1
3621.864		1
3621.89551		1
3621.91968		1
3622.01978		1
3622.0332		1
3622.2085		1
3622.25317		1
3622.34058		1
3622.49927		1
3622.526		1
3622.5542		1
3622.55835		1
3622.57715		1
3622.66382		1
3622.73853		1
3622.777		1
3622.8186		1
3622.8335		1
3623.063		1
3623.22363		1
3623.44678		1
3623.46069		1
3623.47388		1
3623.50562		1
3623.57227		1
3623.764		1
3623.76782		1
3623.911		1
3623.92554		1
3623.97485		1
3624.0498		1
3624.089		1
3624.09058		1
3624.154		1
3624.2002		1
3624.25659		1
3624.26563		1
3624.28345		1
3624.35645		1
3624.35767		1
3624.37817		1
3624.38672		1
3624.39331		1
3624.41528		1
3624.64526		1
3624.775		1
3624.80933		1
3624.84766		1
3624.88184		1
3624.93726		1
3625.073		1
3625.08179		1
3625.146		1
3625.19922		1
3625.23145		1
3625.26831		1
3625.286		1
3625.557		1
3625.58472		1
3625.61621		1
3625.61865		1
3625.763		1
3625.83228		1
3625.87744		1
3625.9436		1
3626.00439		1
3626.04663		1
3626.05981		1
3626.06616		1
3626.07764		1
3626.08325		1
3626.15771		1
3626.17773		1
3626.185		1
3626.218		1
3626.22681		1
3626.22729		1
3626.31543		1
3626.34277		1
3626.362		1
3626.46338		1
3626.63574		1
3626.84741		1
3626.8894		1
3627.01733		1
3627.03052		1
3627.1145		1
3627.12451		1
3627.23853		1
3627.36816		1
3627.42554		1
3627.431		1
3627.4895		1
3627.631		1
3627.65039		1
3627.65674		1
3627.6748		1
3627.73438		1
3627.84814		1
3627.97241		1
3627.98267		1
3628.05078		1
3628.0564		1
3628.10962		1
3628.21631		1
3628.22583		1
3628.38		1
3628.38135		1
3628.43628		1
3628.43945		1
3628.55444		1
3628.67432		1
3628.71851		1
3628.722		1
3628.7854		1
3628.91724		1
3629.022		1
3629.054		1
3629.10767		1
3629.14771		1
3629.17725		1
3629.24219		1
3629.24414		1
3629.305		1
3629.31885		1
3629.37354		1
3629.37646		1
3629.48169		1
3629.4834		1
3629.531		1
3629.57446		1
3629.588		1
3629.5896		1
3629.652		1
3629.72021		1
3629.73853		1
3629.75854		1
3629.77368		1
3629.869		1
3629.95142		1
3629.98218		1
3630.00244		1
3630.06152		1
3630.08325		1
3630.1626		1
3630.19336		1
3630.19775		1
3630.21777		1
3630.224		1
3630.22632		1
3630.279		1
3630.33838		1
3630.45166		1
3630.5293		1
3630.56323		1
3630.5752		1
3630.63135		1
3630.70166		1
3630.74658		1
3630.807		1
3630.88867		1
3631.04346		1
3631.08325		1
3631.11255		1
3631.27124		1
3631.30322		1
3631.33081		1
3631.35913		1
3631.40771		1
3631.4397		1
3631.50977		1
3631.52539		1
3631.54883		1
3631.59473		1
3631.62476		1
3631.64355		1
3631.74854		1
3631.82373		1
3631.94336		1
3631.9646		1
3632.231		1
3632.3623		1
3632.432		1
3632.51538		1
3632.53467		1
3632.57617		1
3632.60352		1
3632.97559		1
3633.035		1
3633.198		1
3633.255		1
3633.274		1
3633.27734		1
3633.28467		1
3633.37061		1
3633.40576		1
3633.41626		1
3633.48145		1
3633.50122		1
3633.50928		1
3633.54932		1
3633.64185		1
3633.6665		1
3633.68555		1
3633.79517		1
3634.05835		1
3634.06128		1
3634.06787		1
3634.07153		1
3634.084		1
3634.092		1
3634.13647		1
3634.21582		1
3634.32837		1
3634.3645		1
3634.41479		1
3634.463		1
3634.50513		1
3634.521		1
3634.621		1
3634.64185		1
3634.6543		1
3634.75952		1
3634.82		1
3634.904		1
3634.94385		1
3634.94922		1
3634.96436		1
3634.983		1
3635.02637		1
3635.027		1
3635.07056		1
3635.0957		1
3635.184		1
3635.30566		1
3635.32959		1
3635.33228		1
3635.3667		1
3635.39551		1
3635.423		1
3635.43286		1
3635.4624		1
3635.54346		1
3635.59033		1
3635.67676		1
3635.72		1
3635.74683		1
3635.77271		1
3635.78662		1
3635.81372		1
3635.8457		1
3635.87256		1
3635.90674		1
3635.92627		1
3635.951		1
3635.956		1
3635.979		1
3636.036		1
3636.11865		1
3636.378		1
3636.43018		1
3636.522		1
3636.58057		1
3636.68579		1
3636.72		1
3636.82861		1
3636.97583		1
3637.0083		1
3637.07715		1
3637.102		1
3637.13159		1
3637.141		1
3637.22559		1
3637.258		1
3637.28442		1
3637.285		1
3637.30542		1
3637.39331		1
3637.47437		1
3637.48438		1
3637.51074		1
3637.538		1
3637.54663		1
3637.55713		1
3637.636		1
3637.737		1
3637.8335		1
3637.92651		1
3637.95361		1
3637.99731		1
3638.09253		1
3638.10083		1
3638.11255		1
3638.11743		1
3638.14917		1
3638.17383		1
3638.39355		1
3638.404		1
3638.41113		1
3638.48145		1
3638.66748		1
3638.70068		1
3638.718		1
3638.71973		1
3638.74951		1
3638.79834		1
3638.79932		1
3638.8335		1
3638.88745		1
3638.894		1
3639.138		1
3639.30615		1
3639.34155		1
3639.41		1
3639.47437		1
3639.709		1
3639.71045		1
3639.765		1
3639.77368		1
3639.78125		1
3639.87		1
3639.873		1
3639.95		1
3639.993		1
3640.00562		1
3640.049		1
3640.05347		1
3640.06519		1
3640.07471		1
3640.104		1
3640.11035		1
3640.16528		1
3640.25952		1
3640.27637		1
3640.356		1
3640.36279		1
3640.40161		1
3640.44165		1
3640.45972		1
3640.475		1
3640.55518		1
3640.584		1
3640.677		1
3640.8103		1
3640.8584		1
3640.85864		1
3640.86865		1
3640.88574		1
3640.92822		1
3641.03564		1
3641.10913		1
3641.17969		1
3641.18213		1
3641.198		1
3641.23047		1
3641.27271		1
3641.2915		1
3641.45337		1
3641.45386		1
3641.49829		1
3641.54663		1
3641.621		1
3641.64282		1
3641.67017		1
3641.688		1
3641.738		1
3641.75122		1
3641.821		1
3641.85742		1
3641.959		1
3642.038		1
3642.10962		1
3642.15479		1
3642.15845		1
3642.16479		1
3642.169		1
3642.3		1
3642.40356		1
3642.53613		1
3642.54346		1
3642.548		1
3642.607		1
3642.62646		1
3642.66382		1
3642.696		1
3642.775		1
3642.77881		1
3642.82275		1
3642.90552		1
3642.91577		1
3642.92114		1
3642.94775		1
3642.986		1
3642.992		1
3643.01		1
3643.03931		1
3643.049		1
3643.05		1
3643.26172		1
3643.28882		1
3643.29639		1
3643.42822		1
3643.46851		1
3643.63867		1
3643.7666		1
3643.79248		1
3643.80933		1
3643.81		1
3643.833		1
3643.8418		1
3644.109		1
3644.12378		1
3644.146		1
3644.14648		1
3644.17358		1
3644.18726		1
3644.20166		1
3644.21387		1
3644.32056		1
3644.347		1
3644.36		1
3644.4624		1
3644.52832		1
3644.57227		1
3644.59155		1
3644.60132		1
3644.65381		1
3644.68921		1
3644.72559		1
3644.76855		1
3644.78857		1
3644.81177		1
3644.82642		1
3644.88843		1
3645.07642		1
3645.14819		1
3645.17383		1
3645.20728		1
3645.25684		1
3645.41162		1
3645.421		1
3645.43018		1
3645.43164		1
3645.46265		1
3645.47729		1
3645.49878		1
3645.514		1
3645.54541		1
3645.70532		1
3645.711		1
3645.89282		1
3645.90015		1
3645.921		1
3645.97363		1
3645.99463		1
3646.04126		1
3646.082		1
3646.14746		1
3646.26636		1
3646.39087		1
3646.486		1
3646.49414		1
3646.50122		1
3646.50415		1
3646.515		1
3646.5603		1
3646.59644		1
3646.61987		1
3646.74268		1
3646.82		1
3646.87036		1
3646.90454		1
3646.905		1
3646.93555		1
3647.01953		1
3647.04053		1
3647.088		1
3647.1167		1
3647.13867		1
3647.13916		1
3647.15674		1
3647.18677		1
3647.21484		1
3647.24023		1
3647.24756		1
3647.248		1
3647.26929		1
3647.323		1
3647.41		1
3647.42773		1
3647.51514		1
3647.598		1
3647.709		1
3647.79272		1
3647.852		1
3647.8877		1
3647.95776		1
3647.97144		1
3648.19116		1
3648.222		1
3648.27246		1
3648.347		1
3648.434		1
3648.503		1
3648.518		1
3648.53662		1
3648.53833		1
3648.56738		1
3648.62061		1
3648.66675		1
3648.67163		1
3648.79077		1
3648.83		1
3648.85083		1
3649.00757		1
3649.01685		1
3649.01782		1
3649.045		1
3649.04956		1
3649.06763		1
3649.0835		1
3649.1		1
3649.11987		1
3649.174		1
3649.17944		1
3649.287		1
3649.29541		1
3649.37671		1
3649.37939		1
3649.54346		1
3649.57568		1
3649.5874		1
3649.66919		1
3649.70679		1
3649.7854		1
3649.81763		1
3649.84155		1
3649.84521		1
3649.895		1
3649.89526		1
3649.98242		1
3650.07227		1
3650.13721		1
3650.252		1
3650.25977		1
3650.38257		1
3650.41553		1
3650.48682		1
3650.498		1
3650.57666		1
3650.639		1
3650.71582		1
3650.76733		1
3650.789		1
3650.94385		1
3650.98169		1
3651.097		1
3651.16162		1
3651.20142		1
3651.21069		1
3651.25757		1
3651.336		1
3651.376		1
3651.428		1
3651.49		1
3651.54272		1
3651.55322		1
3651.604		1
3651.65918		1
3651.67358		1
3651.721		1
3651.73218		1
3651.78613		1
3651.82471		1
3651.85034		1
3651.891		1
3651.9104		1
3652.02637		1
3652.03833		1
3652.06079		1
3652.06738		1
3652.12378		1
3652.15112		1
3652.17432		1
3652.184		1
3652.1875		1
3652.19385		1
3652.34131		1
3652.41016		1
3652.4104		1
3652.46924		1
3652.47778		1
3652.484		1
3652.5083		1
3652.56323		1
3652.56885		1
3652.57739		1
3652.611		1
3652.62573		1
3652.722		1
3652.76343		1
3652.77051		1
3652.775		1
3652.89917		1
3653.03564		1
3653.079		1
3653.08887		1
3653.13184		1
3653.24072		1
3653.27783		1
3653.29248		1
3653.299		1
3653.31836		1
3653.411		1
3653.48853		1
3653.51538		1
3653.55713		1
3653.57275		1
3653.575		1
3653.64868		1
3653.73071		1
3653.871		1
3653.87939		1
3653.94678		1
3653.95776		1
3653.9646		1
3653.974		1
3654.0144		1
3654.022		1
3654.05176		1
3654.14844		1
3654.252		1
3654.26587		1
3654.28345		1
3654.30151		1
3654.32227		1
3654.33984		1
3654.42065		1
3654.42236		1
3654.44385		1
3654.46582		1
3654.473		1
3654.47778		1
3654.48755		1
3654.616		1
3654.61914		1
3654.62256		1
3654.64136		1
3654.64722		1
3654.82544		1
3654.85		1
3654.86646		1
3654.892		1
3654.909		1
3654.91479		1
3654.98		1
3655.12158		1
3655.15723		1
3655.205		1
3655.21826		1
3655.24463		1
3655.27319		1
3655.30469		1
3655.31836		1
3655.39868		1
3655.40747		1
3655.45		1
3655.513		1
3655.513		1
3655.51318		1
3655.553		1
3655.55835		1
3655.609		1
3655.60986		1
3655.63916		1
3655.69531		1
3655.81567		1
3655.8606		1
3655.93628		1
3656.01172		1
3656.13574		1
3656.19385		1
3656.40869		1
3656.41968		1
3656.43872		1
3656.46826		1
3656.55981		1
3656.64233		1
3656.653		1
3656.66064		1
3656.69531		1
3656.72363		1
3656.724		1
3656.73413		1
3656.747		1
3656.75415		1
3656.77368		1
3656.783		1
3656.81665		1
3656.94385		1
3656.94727		1
3656.94849		1
3656.95532		1
3656.96313		1
3656.97363		1
3657.00952		1
3657.06372		1
3657.08032		1
3657.11646		1
3657.16162		1
3657.17822		1
3657.26416		1
3657.312		1
3657.37671		1
3657.378		1
3657.40039		1
3657.418		1
3657.45142		1
3657.52783		1
3657.62451		1
3657.6814		1
3657.69849		1
3657.71118		1
3657.74146		1
3657.81958		1
3657.823		1
3657.84521		1
3657.851		1
3657.85767		1
3657.89819		1
3657.93872		1
3657.9834		1
3658.05469		1
3658.16772		1
3658.27319		1
3658.34326		1
3658.369		1
3658.52368		1
3658.5376		1
3658.60449		1
3658.6604		1
3658.708		1
3658.71069		1
3658.81714		1
3658.914		1
3658.95972		1
3658.965		1
3658.98145		1
3659.014		1
3659.016		1
3659.049		1
3659.08862		1
3659.099		1
3659.128		1
3659.14331		1
3659.19653		1
3659.26318		1
3659.29639		1
3659.30542		1
3659.30713		1
3659.39722		1
3659.43164		1
3659.47021		1
3659.54883		1
3659.55518		1
3659.60571		1
3659.61719		1
3659.72437		1
3659.76318		1
3659.88916		1
3659.90039		1
3659.93579		1
3659.96362		1
3660.016		1
3660.06177		1
3660.08325		1
3660.11475		1
3660.21143		1
3660.32568		1
3660.391		1
3660.42847		1
3660.46533		1
3660.561		1
3660.61841		1
3660.648		1
3660.65552		1
3660.68823		1
3660.743		1
3660.75439		1
3660.76978		1
3660.794		1
3660.79565		1
3660.811		1
3660.84424		1
3660.85034		1
3660.9873		1
3660.9895		1
3661.10864		1
3661.27539		1
3661.32178		1
3661.36475		1
3661.3916		1
3661.39648		1
3661.408		1
3661.41235		1
3661.427		1
3661.4917		1
3661.51147		1
3661.512		1
3661.54761		1
3661.55762		1
3661.55786		1
3661.61523		1
3661.699		1
3661.70825		1
3661.71655		1
3661.97485		1
3661.99438		1
3662.10962		1
3662.12939		1
3662.2312		1
3662.301		1
3662.32666		1
3662.33716		1
3662.43921		1
3662.468		1
3662.59448		1
3662.64038		1
3662.73169		1
3662.74		1
3662.7644		1
3662.89526		1
3662.983		1
3663.00586		1
3663.03149		1
3663.03955		1
3663.06763		1
3663.09619		1
3663.09985		1
3663.11743		1
3663.119		1
3663.12061		1
3663.17		1
3663.28857		1
3663.298		1
3663.33081		1
3663.35376		1
3663.37817		1
3663.47339		1
3663.51685		1
3663.53		1
3663.55713		1
3663.57617		1
3663.60181		1
3663.68384		1
3663.71582		1
3663.77856		1
3663.77954		1
3663.8894		1
3663.90259		1
3663.9165		1
3664.042		1
3664.1123		1
3664.11255		1
3664.1167		1
3664.189		1
3664.1897		1
3664.20947		1
3664.2373		1
3664.24976		1
3664.27783		1
3664.2854		1
3664.288		1
3664.31714		1
3664.38159		1
3664.38623		1
3664.46973		1
3664.49023		1
3664.493		1
3664.56323		1
3664.59473		1
3664.64136		1
3664.66943		1
3664.67261		1
3664.70923		1
3664.71069		1
3664.82031		1
3664.8457		1
3664.84814		1
3664.96216		1
3664.97583		1
3664.97681		1
3665.02539		1
3665.21143		1
3665.21655		1
3665.27466		1
3665.355		1
3665.44116		1
3665.44556		1
3665.46777		1
3665.562		1
3665.563		1
3665.56714		1
3665.64478		1
3665.66772		1
3665.67041		1
3665.693		1
3665.84448		1
3665.84644		1
3665.87183		1
3665.89185		1
3665.92651		1
3665.92822		1
3665.93628		1
3665.94		1
3666.00146		1
3666.116		1
3666.116		1
3666.23633		1
3666.318		1
3666.33032		1
3666.37354		1
3666.40454		1
3666.40967		1
3666.41577		1
3666.44458		1
3666.44922		1
3666.46387		1
3666.467		1
3666.53369		1
3666.56787		1
3666.63867		1
3666.6416		1
3666.739		1
3666.743		1
3666.87231		1
3666.87427		1
3666.88672		1
3666.91284		1
3666.95435		1
3667.009		1
3667.01733		1
3667.03052		1
3667.03174		1
3667.09863		1
3667.14624		1
3667.17725		1
3667.20557		1
3667.22461		1
3667.22681		1
3667.398		1
3667.42529		1
3667.5437		1
3667.59717		1
3667.619		1
3667.67773		1
3667.6814		1
3667.73242		1
3667.73462		1
3667.738		1
3667.77222		1
3667.773		1
3667.786		1
3667.81763		1
3667.89941		1
3667.94263		1
3667.97168		1
3668.0022		1
3668.007		1
3668.088		1
3668.13428		1
3668.2085		1
3668.215		1
[truncated: 16,088 more rows]
