# Supplementary material for: A droplet digital PCR (ddPCR) assay to detect Helicoverpa armigera (Lepidoptera: Noctuidae) in bulk trap samples
Source: PLoS One. 2017 May 31;12(5):e0178704. doi: 10.1371/journal.pone.0178704 (PMC5451079; doi:10.1371/journal.pone.0178704)
Supplement: S5 Table — (ZIP) [file pone.0178704.s005.zip › H zea 6.csv]

Ch1 Amplitude	Ch2 Amplitude	Cluster
3411.76538		1
3429.91016		1
3467.30151		1
3473.66724		1
3475.92871		1
3476.11475		1
3485.95679		1
3497.12036		1
3504.81274		1
3505.57373		1
3507.395		1
3509.738		1
3511.81372		1
3511.83447		1
3512.54028		1
3512.78223		1
3518.5813		1
3521.98169		1
3523.214		1
3523.79053		1
3528.92725		1
3529.543		1
3530.03149		1
3530.54028		1
3533.91675		1
3534.287		1
3534.38013		1
3534.83862		1
3535.278		1
3535.896		1
3536.14673		1
3536.263		1
3536.73462		1
3537.195		1
3538.74365		1
3540.91382		1
3541.44946		1
3541.89624		1
3542.6333		1
3542.857		1
3543.49731		1
3544.63013		1
3547.057		1
3548.17163		1
3548.72		1
3548.82324		1
3549.12		1
3553.026		1
3553.646		1
3554.53125		1
3554.59985		1
3555.7793		1
3558.27466		1
3559.75244		1
3559.755		1
3560.61475		1
3562.08179		1
3567.304		1
3567.54858		1
3568.10156		1
3569.02222		1
3569.442		1
3570.27075		1
3570.551		1
3571.10229		1
3571.37427		1
3571.96387		1
3572.27173		1
3572.9126		1
3573.30981		1
3573.66846		1
3574.03418		1
3574.49316		1
3577.308		1
3578.01245		1
3578.44141		1
3579.82886		1
3580.04517		1
3581.19165		1
3581.20459		1
3582.54834		1
3582.643		1
3582.74634		1
3584.39551		1
3584.39673		1
3584.52759		1
3584.833		1
3585.378		1
3586.291		1
3586.52		1
3586.791		1
3587.02881		1
3587.04272		1
3587.51758		1
3588.019		1
3588.1792		1
3588.23218		1
3588.977		1
3589.893		1
3590.336		1
3590.35254		1
3590.61768		1
3590.7124		1
3592.092		1
3593.1543		1
3593.22778		1
3593.45264		1
3593.74365		1
3594.19165		1
3594.27026		1
3594.27466		1
3594.71118		1
3595.46875		1
3595.58179		1
3595.932		1
3595.95		1
3596.17163		1
3597.12451		1
3598.28271		1
3598.99438		1
3599.17871		1
3599.23047		1
3599.5022		1
3599.507		1
3599.59		1
3599.66553		1
3599.8855		1
3600.184		1
3600.35449		1
3601.533		1
3602.26074		1
3602.71948		1
3602.838		1
3602.903		1
3603.02856		1
3603.32227		1
3603.62036		1
3603.80322		1
3603.98242		1
3604.51		1
3604.71045		1
3604.7124		1
3604.78784		1
3604.957		1
3605.07129		1
3605.399		1
3605.45483		1
3606.15137		1
3606.39233		1
3606.659		1
3607.27051		1
3607.43872		1
3607.71069		1
3607.795		1
3608.02051		1
3608.24487		1
3608.489		1
3608.76514		1
3608.88013		1
3609.163		1
3609.42139		1
3610.21313		1
3610.31543		1
3610.966		1
3611.11963		1
3611.32		1
3611.388		1
3612.079		1
3612.33838		1
3612.42041		1
3612.49243		1
3612.78613		1
3612.79688		1
3613.04175		1
3613.589		1
3613.73486		1
3613.97583		1
3614.09		1
3614.23853		1
3615.10352		1
3615.66553		1
3615.74463		1
3615.76123		1
3616.2937		1
3617.008		1
3617.32837		1
3617.43579		1
3617.615		1
3618.3147		1
3618.525		1
3618.66943		1
3618.696		1
3618.84521		1
3619.207		1
3619.82227		1
3619.94531		1
3620.13281		1
3620.35962		1
3620.50854		1
3620.65283		1
3620.7915		1
3620.922		1
3621.06519		1
3621.128		1
3621.33643		1
3621.55469		1
3621.65942		1
3621.85962		1
3621.94824		1
3622.0022		1
3622.1582		1
3622.26782		1
3622.36157		1
3622.5		1
3623.07983		1
3623.55835		1
3623.57275		1
3623.94336		1
3623.99414		1
3624.06616		1
3624.21631		1
3624.31665		1
3624.384		1
3624.40723		1
3624.85376		1
3624.891		1
3625.509		1
3626.4292		1
3626.65918		1
3626.81079		1
3627.05444		1
3627.261		1
3627.32666		1
3627.47778		1
3627.57		1
3628.18213		1
3628.53662		1
3628.6958		1
3628.87964		1
3628.95068		1
3629.159		1
3629.201		1
3629.3916		1
3629.43823		1
3629.50464		1
3629.63184		1
3629.72437		1
3629.73877		1
3629.996		1
3630.10474		1
3630.135		1
3630.163		1
3630.24316		1
3630.43237		1
3630.45337		1
3630.68457		1
3630.74365		1
3630.95386		1
3631.07886		1
3631.2168		1
3631.396		1
3631.81958		1
3632.127		1
3632.23755		1
3632.36963		1
3632.43213		1
3632.73877		1
3632.91382		1
3633.097		1
3633.20728		1
3633.225		1
3633.72485		1
3633.92139		1
3634.04517		1
3634.50854		1
3634.62		1
3634.72681		1
3634.81323		1
3635.055		1
3635.1875		1
3635.278		1
3635.48169		1
3635.619		1
3635.71		1
3635.73535		1
3635.78979		1
3635.86157		1
3636.041		1
3636.11841		1
3636.28467		1
3636.3147		1
3636.406		1
3636.46948		1
3636.54761		1
3636.55933		1
3636.756		1
3636.9646		1
3637.08521		1
3637.12573		1
3637.25586		1
3637.749		1
3637.78467		1
3637.92261		1
3638.10864		1
3638.52173		1
3638.55737		1
3638.76343		1
3639.18018		1
3639.22876		1
3639.354		1
3639.544		1
3639.55835		1
3639.62427		1
3640.03613		1
3640.03735		1
3640.068		1
3640.2		1
3640.30957		1
3640.377		1
3640.68237		1
3640.92847		1
3641.22388		1
3641.4375		1
3641.49976		1
3641.56885		1
3641.57324		1
3641.67358		1
3641.7312		1
3641.866		1
3642.48315		1
3642.59766		1
3642.60327		1
3642.65942		1
3642.94019		1
3643.40942		1
3643.59326		1
3643.65869		1
3643.69678		1
3643.77686		1
3643.81348		1
3643.97876		1
3644.04956		1
3644.10913		1
3644.33667		1
3644.44263		1
3644.4585		1
3644.62646		1
3644.72974		1
3645.069		1
3645.1084		1
3645.13672		1
3645.14136		1
3645.17163		1
3645.34131		1
3645.45044		1
3645.56714		1
3645.64648		1
3645.74243		1
3646.014		1
3646.32861		1
3646.484		1
3646.57		1
3647.016		1
3647.30981		1
3647.41577		1
3647.5293		1
3647.75464		1
3647.90649		1
3647.90845		1
3647.98		1
3647.98047		1
3648.061		1
3648.46387		1
3648.54932		1
3648.674		1
3648.68066		1
3648.94214		1
3649.10229		1
3649.18237		1
3649.21216		1
3649.27661		1
3649.28271		1
3649.45386		1
3649.45874		1
3649.576		1
3649.57764		1
3649.68774		1
3650.24438		1
3650.49951		1
3650.53418		1
3650.6106		1
3650.85864		1
3650.89648		1
3650.97729		1
3650.998		1
3651.39453		1
3651.54688		1
3651.58765		1
3651.70654		1
3651.74121		1
3651.783		1
3651.993		1
3652.2		1
3652.24414		1
3652.30835		1
3652.313		1
3652.37524		1
3652.4165		1
3652.483		1
3652.52222		1
3652.58838		1
3652.71851		1
3652.72266		1
3652.736		1
3652.736		1
3652.883		1
3653.06421		1
3653.319		1
3653.58984		1
3653.61963		1
3653.62744		1
3653.64355		1
3653.71777		1
3653.826		1
3653.92188		1
3653.966		1
3653.97485		1
3654.30737		1
3654.3457		1
3654.60938		1
3654.73877		1
3654.80786		1
3654.884		1
3654.94556		1
3655.03979		1
3655.07739		1
3655.35352		1
3655.36353		1
3655.471		1
3655.48828		1
3655.58		1
3655.614		1
3655.74731		1
3655.852		1
3656.51514		1
3656.612		1
3656.92969		1
3656.93164		1
3656.98486		1
3656.995		1
3657.208		1
3657.246		1
3657.386		1
3657.478		1
3657.49634		1
3657.57324		1
3657.6228		1
3657.69263		1
3657.77979		1
3658.044		1
3658.18359		1
3658.54956		1
3658.58179		1
3658.584		1
3658.77075		1
3658.98047		1
3659.182		1
3659.30737		1
3659.30957		1
3659.458		1
3659.46533		1
3659.47266		1
3659.62964		1
3659.64941		1
3659.76172		1
3659.782		1
3659.784		1
3659.78418		1
3660.12744		1
3660.31885		1
3660.429		1
3660.57715		1
3660.59521		1
3660.62		1
3660.75513		1
3661.11377		1
3661.125		1
3661.22925		1
3661.42041		1
3661.57666		1
3661.58032		1
3661.71558		1
3661.74072		1
3661.75024		1
3661.79761		1
3661.85278		1
3662.233		1
3662.48145		1
3662.59717		1
3662.79565		1
3662.80249		1
3663.031		1
3663.08325		1
3663.47852		1
3663.51416		1
3663.70117		1
3663.71973		1
3663.761		1
3663.81177		1
3663.99731		1
3664.21973		1
3664.335		1
3664.39624		1
3664.52222		1
3664.595		1
3664.791		1
3664.7998		1
3664.8125		1
3664.97363		1
3665.08716		1
3665.11353		1
3665.142		1
3665.30151		1
3665.302		1
3665.45923		1
3665.46948		1
3665.5332		1
3665.566		1
3665.574		1
3665.748		1
3665.846		1
3665.96533		1
3665.97046		1
3666.04785		1
3666.38379		1
3666.467		1
3666.55273		1
3666.7		1
3666.74365		1
3666.89453		1
3667.16333		1
3667.20166		1
3667.457		1
3667.505		1
3667.566		1
3667.656		1
3667.777		1
3667.78687		1
3667.84351		1
3667.872		1
3667.916		1
3668.10474		1
3668.225		1
3668.27075		1
3668.30981		1
3668.50879		1
3668.5708		1
3668.923		1
3668.95		1
3669.1123		1
3669.19019		1
3669.21924		1
3669.40234		1
3669.50073		1
3669.84839		1
3669.87061		1
3669.884		1
3669.993		1
3670.08643		1
3670.198		1
3670.20117		1
3670.27368		1
3670.58643		1
3670.61035		1
3670.759		1
3670.81714		1
3671.05542		1
3671.326		1
3671.3916		1
3671.47974		1
3671.63159		1
3671.792		1
3671.874		1
3671.90039		1
3672.27612		1
3672.31567		1
3672.39771		1
3672.438		1
3672.59033		1
3672.69165		1
3672.7002		1
3672.72949		1
3672.765		1
3672.99048		1
3673.02759		1
3673.0647		1
3673.17651		1
3673.32324		1
3673.34888		1
3673.47656		1
3673.69116		1
3673.76367		1
3673.77173		1
3673.82568		1
3673.844		1
3673.86548		1
3674.01074		1
3674.04126		1
3674.11523		1
3674.24585		1
3674.317		1
3674.44385		1
3674.62915		1
3674.663		1
3675.00269		1
3675.196		1
3675.26758		1
3675.26782		1
3675.287		1
3675.487		1
3675.57251		1
3675.645		1
3675.733		1
3675.7583		1
3675.82056		1
3675.85864		1
3675.91382		1
3675.98877		1
3676.03735		1
3676.09937		1
3676.32471		1
3676.383		1
3676.48364		1
3676.48975		1
3676.49268		1
3676.60645		1
3676.62329		1
3676.84277		1
3676.903		1
3676.943		1
3676.98486		1
3676.996		1
3677.03467		1
3677.35		1
3677.55713		1
3677.56055		1
3677.65186		1
3677.86279		1
3678.12817		1
3678.359		1
3678.3894		1
3678.51416		1
3678.66235		1
3678.667		1
3678.91016		1
3678.95044		1
3679.03076		1
3679.07642		1
3679.12256		1
3679.143		1
3679.19556		1
3679.3667		1
3679.51953		1
3679.55786		1
3679.57813		1
3679.64746		1
3679.81885		1
3679.92822		1
3680.09766		1
3680.109		1
3680.19043		1
3680.275		1
3680.31641		1
3680.343		1
3680.79321		1
3680.80981		1
3680.89746		1
3680.94		1
3681.00342		1
3681.04077		1
3681.086		1
3681.14771		1
3681.26636		1
3681.43652		1
3681.45947		1
3681.56616		1
3681.57324		1
3681.58374		1
3681.68384		1
3681.708		1
3681.79346		1
3681.8623		1
3681.97363		1
3682.00317		1
3682.27319		1
3682.32		1
3682.37573		1
3682.5708		1
3682.63452		1
3682.64551		1
3682.84155		1
3682.92822		1
3682.95386		1
3682.97119		1
3682.98633		1
3683.0127		1
3683.05713		1
3683.26416		1
3683.36		1
3683.38623		1
3683.42456		1
3683.56152		1
3683.61523		1
3683.645		1
3683.69678		1
3683.76416		1
3683.782		1
3683.91943		1
3683.933		1
3684.073		1
3684.088		1
3684.21655		1
3684.32		1
3684.41455		1
3684.45557		1
3684.47583		1
3684.54346		1
3684.557		1
3684.633		1
3684.66943		1
3684.67773		1
3684.74341		1
3684.75049		1
3684.80933		1
3684.82178		1
3684.92017		1
3685.072		1
3685.24878		1
3685.34326		1
3685.42871		1
3685.479		1
3685.636		1
3685.65137		1
3685.70825		1
3685.75049		1
3686.11963		1
3686.23486		1
3686.24341		1
3686.24951		1
3686.41553		1
3686.4436		1
3686.56836		1
3686.58765		1
3686.593		1
3686.60254		1
3686.74536		1
3686.94214		1
3687.03271		1
3687.09326		1
3687.23462		1
3687.28149		1
3687.362		1
3687.39063		1
3687.409		1
3687.45483		1
3687.51318		1
3687.59766		1
3687.66113		1
3687.84546		1
3688.00586		1
3688.054		1
3688.11963		1
3688.15576		1
3688.41528		1
3688.51465		1
3688.67554		1
3688.73877		1
3688.74146		1
3688.76221		1
3688.85156		1
3688.857		1
3688.89648		1
3689.02441		1
3689.02539		1
3689.12866		1
3689.26978		1
3689.35962		1
3689.37036		1
3689.39868		1
3689.53784		1
3689.779		1
3689.82153		1
3690.0752		1
3690.1394		1
3690.15063		1
3690.27368		1
3690.349		1
3690.459		1
3690.49316		1
3690.52466		1
3690.55249		1
3690.628		1
3690.73657		1
3690.74536		1
3690.82715		1
3690.87622		1
3690.905		1
3690.948		1
3691.05957		1
3691.10962		1
3691.245		1
3691.36646		1
3691.40137		1
3691.441		1
3691.477		1
3691.565		1
3691.78442		1
3691.8374		1
3691.8728		1
3691.88		1
3691.93555		1
3691.99243		1
3691.99561		1
3692.049		1
3692.14185		1
3692.178		1
3692.20435		1
3692.27271		1
3692.28076		1
3692.31152		1
3692.33252		1
3692.34082		1
3692.52832		1
3692.56		1
3692.56787		1
3692.69043		1
3692.70752		1
3692.713		1
3692.81616		1
3692.84		1
3692.936		1
3693		1
3693.01465		1
3693.03784		1
3693.05322		1
3693.09644		1
3693.267		1
3693.28687		1
3693.39233		1
3693.4165		1
3693.53345		1
3693.711		1
3693.75757		1
3693.80713		1
3693.81372		1
3693.873		1
3693.915		1
3694.02441		1
3694.03833		1
3694.086		1
3694.1167		1
3694.127		1
3694.26318		1
3694.30859		1
3694.35278		1
3694.38379		1
3694.43652		1
3694.51123		1
3694.64722		1
3694.71533		1
3694.72461		1
3694.741		1
3694.85		1
3694.89771		1
3694.92773		1
3694.9668		1
3695.01318		1
3695.06323		1
3695.302		1
3695.32861		1
3695.42578		1
3695.4314		1
3695.51587		1
3695.56836		1
3695.57422		1
3695.59082		1
3695.62769		1
3695.67651		1
3695.699		1
3695.81543		1
3695.83154		1
3695.833		1
3695.863		1
3695.90723		1
3696.13818		1
3696.164		1
3696.18579		1
3696.26758		1
3696.323		1
3696.46582		1
3696.501		1
3696.50562		1
3696.53735		1
3696.59277		1
3696.65747		1
3696.72363		1
3696.742		1
3696.75269		1
3696.76733		1
3696.80762		1
3696.809		1
3696.95142		1
3696.97339		1
3697.00977		1
3697.13		1
3697.22583		1
3697.31836		1
3697.47217		1
3697.513		1
3697.54883		1
3697.59644		1
3697.91162		1
3697.92847		1
3698.00122		1
3698.07861		1
3698.09717		1
3698.338		1
3698.487		1
3698.736		1
3698.989		1
3699.086		1
3699.16162		1
3699.16626		1
3699.178		1
3699.28979		1
3699.31445		1
3699.43555		1
3699.51343		1
3699.55762		1
3699.578		1
3699.58228		1
3699.617		1
3699.69482		1
3699.7793		1
3699.9292		1
3700.19336		1
3700.207		1
3700.285		1
3700.3313		1
3700.45386		1
3700.51978		1
3700.549		1
3700.563		1
3700.65845		1
3700.77832		1
3700.79761		1
3700.94678		1
3701.00171		1
3701.116		1
3701.302		1
3701.33838		1
3701.34546		1
3701.605		1
3701.63623		1
3701.67651		1
3701.74951		1
3701.76514		1
3701.778		1
3701.843		1
3701.852		1
3701.906		1
3702.01514		1
3702.11865		1
3702.1355		1
3702.21069		1
3702.405		1
3702.41064		1
3702.4165		1
3702.42749		1
3702.54663		1
3702.64063		1
3702.643		1
3702.72559		1
3702.75024		1
3702.79077		1
3702.871		1
3702.87329		1
3702.91431		1
3702.95239		1
3702.96265		1
3703.01416		1
3703.04272		1
3703.099		1
3703.11865		1
3703.233		1
3703.23413		1
3703.24854		1
3703.26343		1
3703.26953		1
3703.28125		1
3703.30347		1
3703.3103		1
3703.32349		1
3703.42383		1
3703.49048		1
3703.55322		1
3703.60645		1
3703.61719		1
3703.69678		1
3703.72		1
3703.79077		1
3703.795		1
3703.85547		1
3703.97168		1
3703.979		1
3704.04688		1
3704.06616		1
3704.07739		1
3704.1377		1
3704.2478		1
3704.26147		1
3704.3		1
3704.33618		1
3704.337		1
3704.47		1
3704.581		1
3704.621		1
3704.83252		1
3704.907		1
3704.96655		1
3704.98071		1
3705.02563		1
3705.12622		1
3705.29883		1
3705.47729		1
3705.71924		1
3705.75928		1
3705.81421		1
3705.91748		1
3705.969		1
3706.196		1
3706.20142		1
3706.227		1
3706.28027		1
3706.28467		1
3706.38525		1
3706.65869		1
3706.68042		1
3706.82153		1
3706.83984		1
3706.87622		1
3707.05029		1
3707.05347		1
3707.19336		1
3707.252		1
3707.26636		1
3707.286		1
3707.44214		1
3707.45679		1
3707.51123		1
3707.5542		1
3707.63037		1
3707.67969		1
3707.788		1
3707.81372		1
3707.87622		1
3707.91064		1
3708.00244		1
3708.106		1
3708.11548		1
3708.11865		1
3708.13379		1
3708.33032		1
3708.4856		1
3708.50049		1
3708.52661		1
3708.541		1
3708.58813		1
3708.658		1
3708.69653		1
3708.71851		1
3709.0188		1
3709.036		1
3709.04639		1
3709.075		1
3709.10718		1
3709.33984		1
3709.36646		1
3709.56982		1
3709.949		1
3709.98853		1
3710.0813		1
3710.169		1
3710.352		1
3710.45679		1
3710.51929		1
3710.52148		1
3710.52441		1
3710.57837		1
3710.72974		1
3710.74243		1
3710.76025		1
3710.82275		1
3710.8313		1
3710.86377		1
3710.9458		1
3710.967		1
3711.06055		1
3711.12378		1
3711.21484		1
3711.37329		1
3711.57373		1
3711.581		1
3711.58423		1
3711.64917		1
3711.8252		1
3711.89575		1
3711.95679		1
3711.99023		1
3711.99683		1
3712.09229		1
3712.09619		1
3712.2		1
3712.215		1
3712.253		1
3712.3		1
3712.5376		1
3712.597		1
3712.61987		1
3712.76025		1
3712.85327		1
3712.91528		1
3713.03613		1
3713.06177		1
3713.076		1
3713.24951		1
3713.29858		1
3713.37134		1
3713.44287		1
3713.5105		1
3713.59		1
3713.59155		1
3713.70459		1
3713.705		1
3713.74878		1
3713.84888		1
3713.85986		1
3713.92334		1
3713.932		1
3714.16479		1
3714.211		1
3714.31714		1
3714.4375		1
3714.4646		1
3714.52417		1
3714.60449		1
3714.61523		1
3714.63062		1
3714.64575		1
3714.762		1
3714.763		1
3714.7832		1
3714.83618		1
3714.88135		1
3714.90039		1
3714.92944		1
3714.963		1
3714.965		1
3714.97241		1
3715.03955		1
3715.15771		1
3715.253		1
3715.35132		1
3715.37256		1
3715.42236		1
3715.46631		1
3715.471		1
3715.4917		1
3715.603		1
3715.63062		1
3715.652		1
3715.69629		1
3715.70825		1
3715.71631		1
3715.73633		1
3715.744		1
3715.75073		1
3715.77734		1
3716.08545		1
3716.09253		1
3716.13257		1
3716.15771		1
3716.37915		1
3716.40381		1
3716.60864		1
3716.64673		1
3716.68335		1
3716.701		1
3716.71582		1
3716.76953		1
3716.81152		1
3717.147		1
3717.17871		1
3717.247		1
3717.25073		1
3717.304		1
3717.33057		1
3717.36182		1
3717.386		1
3717.4917		1
3717.55933		1
3717.598		1
3717.60059		1
3717.612		1
3717.67139		1
3717.76123		1
3717.80786		1
3717.88013		1
3718.02954		1
3718.09		1
3718.10132		1
3718.15161		1
3718.15625		1
3718.20142		1
3718.21436		1
3718.22754		1
3718.23853		1
3718.40527		1
3718.475		1
3718.57349		1
3718.62524		1
3718.64014		1
3718.706		1
3718.81567		1
3718.82935		1
3718.84619		1
3718.88647		1
3718.93726		1
3719.01538		1
3719.09668		1
3719.11816		1
3719.12573		1
3719.39087		1
3719.413		1
3719.457		1
3719.51538		1
3719.631		1
3719.676		1
3719.69263		1
3719.785		1
3719.803		1
3719.80884		1
3719.85059		1
3719.85938		1
3720.0752		1
3720.07837		1
3720.091		1
3720.20044		1
3720.21362		1
3720.22437		1
3720.36255		1
3720.37		1
3720.42017		1
3720.50146		1
3720.52563		1
3720.534		1
3720.53687		1
3720.537		1
3720.5437		1
3720.63281		1
3720.66748		1
3720.75439		1
3720.789		1
3720.81885		1
3720.836		1
3720.84155		1
3720.918		1
3721.02686		1
3721.03857		1
3721.04053		1
3721.067		1
3721.117		1
3721.124		1
3721.16382		1
3721.20361		1
3721.324		1
3721.38843		1
3721.43		1
3721.49927		1
3721.50171		1
3721.59058		1
3721.60449		1
3721.638		1
3721.707		1
3721.74829		1
3721.78931		1
3721.80151		1
3721.80273		1
3721.87329		1
3722.07		1
3722.24927		1
3722.27319		1
3722.33984		1
3722.3606		1
3722.366		1
3722.386		1
3722.395		1
3722.44849		1
3722.45459		1
3722.5127		1
3722.56641		1
3722.57935		1
3722.63721		1
3722.64844		1
3722.679		1
3722.809		1
3722.84521		1
3722.87866		1
3722.8877		1
3723.00537		1
3723.02539		1
3723.05664		1
3723.18433		1
3723.21484		1
3723.23022		1
3723.24341		1
3723.25952		1
3723.313		1
3723.316		1
3723.39941		1
3723.40527		1
3723.48633		1
3723.49927		1
3723.51074		1
3723.53076		1
3723.582		1
3723.63257		1
3723.8252		1
3723.872		1
3723.95581		1
3723.97388		1
3724.051		1
3724.07373		1
3724.112		1
3724.13037		1
3724.14746		1
3724.22437		1
3724.316		1
3724.3335		1
3724.43872		1
3724.48438		1
3724.51636		1
3724.54346		1
3724.628		1
3724.83032		1
3724.863		1
3724.88062		1
3724.88232		1
3724.993		1
3725.01978		1
3725.03857		1
3725.051		1
3725.14014		1
3725.32129		1
3725.3645		1
3725.39453		1
3725.4082		1
3725.4126		1
3725.44116		1
3725.54858		1
3725.60864		1
3725.6665		1
3725.778		1
3725.94238		1
3725.94824		1
3726.09644		1
3726.163		1
3726.178		1
3726.31421		1
3726.35767		1
3726.37085		1
3726.37549		1
3726.43481		1
3726.45923		1
3726.50928		1
3726.51416		1
3726.51831		1
3726.5293		1
3726.55835		1
3726.56714		1
3726.58472		1
3726.61621		1
3726.62939		1
3726.66919		1
3726.69043		1
3726.71021		1
3726.71265		1
3726.75049		1
3726.77783		1
3726.79077		1
3726.82446		1
3726.945		1
3726.95532		1
3726.967		1
3727.00977		1
3727.03833		1
3727.0647		1
3727.07129		1
3727.158		1
3727.15918		1
3727.16821		1
3727.20239		1
3727.32837		1
3727.34888		1
3727.38		1
3727.43652		1
3727.453		1
3727.497		1
3727.506		1
3727.534		1
3727.57739		1
3727.686		1
3727.99048		1
3728.1084		1
3728.129		1
3728.14136		1
3728.15942		1
3728.19824		1
3728.21143		1
3728.23779		1
3728.34814		1
3728.35864		1
3728.36987		1
3728.38965		1
3728.40161		1
3728.584		1
3728.68335		1
3728.733		1
3728.74243		1
3728.78345		1
3728.828		1
3728.8772		1
3728.89014		1
3728.92773		1
3728.967		1
3728.989		1
3729.03442		1
3729.058		1
3729.07		1
3729.07642		1
3729.0813		1
3729.203		1
3729.21851		1
3729.239		1
3729.24341		1
3729.26563		1
3729.37915		1
3729.49121		1
3729.51978		1
3729.5686		1
3729.58		1
3729.58936		1
3729.6167		1
3729.627		1
3729.64966		1
3729.687		1
3729.73828		1
3729.741		1
3729.824		1
3729.8335		1
3729.87939		1
3729.93042		1
3729.941		1
3729.94922		1
3729.96533		1
3730.00537		1
3730.20947		1
3730.2207		1
3730.27856		1
3730.31128		1
3730.35449		1
3730.37183		1
3730.493		1
3730.49438		1
3730.59375		1
3730.61084		1
3730.63159		1
3730.64355		1
3730.662		1
3730.66553		1
3730.68872		1
3730.84424		1
3730.84741		1
3730.91064		1
3730.917		1
3730.99341		1
3731.06445		1
3731.12231		1
3731.22681		1
3731.242		1
3731.26221		1
3731.27783		1
3731.28467		1
3731.333		1
3731.39355		1
3731.4375		1
3731.55127		1
3731.58887		1
3731.67358		1
3731.71387		1
3731.74927		1
3731.78979		1
3731.806		1
3731.8147		1
3731.81714		1
3731.84814		1
3731.89478		1
3731.911		1
3731.922		1
3732.12158		1
3732.12915		1
3732.154		1
3732.21265		1
3732.32617		1
3732.394		1
3732.40259		1
3732.41138		1
3732.42676		1
3732.43457		1
3732.45337		1
3732.475		1
3732.496		1
3732.60474		1
3732.73926		1
3732.73975		1
3732.74048		1
3732.78857		1
3732.79883		1
3732.808		1
3732.822		1
3732.922		1
3732.939		1
3732.97388		1
3733.04175		1
3733.10449		1
3733.18066		1
3733.184		1
3733.21924		1
3733.24048		1
3733.25269		1
3733.29321		1
3733.34131		1
3733.36572		1
3733.40234		1
3733.42676		1
3733.561		1
3733.56714		1
3733.58643		1
3733.62671		1
3733.627		1
3733.62769		1
3733.65747		1
3733.7		1
3733.71484		1
3733.753		1
3733.77148		1
3733.905		1
3733.92725		1
3733.99951		1
3734.027		1
3734.08521		1
3734.15		1
3734.21143		1
3734.38086		1
3734.3833		1
3734.45117		1
3734.60962		1
3734.63818		1
3734.65649		1
3734.7124		1
3734.76123		1
3734.79614		1
3734.80566		1
3734.812		1
3734.82764		1
3734.83447		1
3734.90454		1
3734.93359		1
3734.954		1
3734.98145		1
3734.986		1
3735.017		1
3735.10449		1
3735.11279		1
3735.16577		1
3735.31543		1
3735.31714		1
3735.32373		1
3735.4563		1
3735.46777		1
3735.478		1
3735.51538		1
3735.52881		1
3735.59741		1
3735.67432		1
3735.82		1
3735.82813		1
3735.84985		1
3735.90015		1
3735.936		1
3735.99438		1
3736.014		1
3736.05273		1
3736.07275		1
3736.08423		1
3736.09717		1
3736.10669		1
3736.20728		1
3736.209		1
3736.29272		1
3736.30371		1
3736.34155		1
3736.35352		1
3736.379		1
3736.38013		1
3736.48071		1
3736.49756		1
3736.502		1
3736.572		1
3736.594		1
3736.60547		1
3736.61719		1
3736.64844		1
3736.64941		1
3736.66357		1
3736.74561		1
3736.75879		1
3736.78418		1
3736.78955		1
3736.80371		1
3736.82983		1
3736.84473		1
3736.87671		1
3736.92847		1
3736.94043		1
3737.04761		1
3737.079		1
3737.09326		1
3737.11279		1
3737.12085		1
3737.129		1
3737.13135		1
3737.15479		1
3737.204		1
3737.209		1
3737.22119		1
3737.24219		1
3737.24585		1
3737.30054		1
3737.35645		1
3737.36646		1
3737.36865		1
3737.446		1
3737.45728		1
3737.47217		1
3737.481		1
3737.5625		1
3737.60254		1
3737.61768		1
3737.621		1
3737.72168		1
3737.73975		1
3737.76367		1
3737.839		1
3737.841		1
3737.85278		1
3737.86279		1
3737.88477		1
3737.889		1
3737.904		1
3737.91846		1
3737.92383		1
3737.97363		1
3738.155		1
3738.17114		1
3738.17944		1
3738.216		1
3738.23828		1
3738.2937		1
3738.37622		1
3738.415		1
3738.48267		1
3738.484		1
3738.59375		1
3738.635		1
3738.64868		1
3738.699		1
3738.70166		1
3738.706		1
3738.70874		1
3738.71924		1
3738.721		1
3738.77954		1
3738.81421		1
3738.87183		1
3738.90723		1
3738.994		1
3739.02856		1
3739.07739		1
3739.14429		1
3739.16333		1
3739.17773		1
3739.20557		1
3739.26318		1
3739.27661		1
3739.31348		1
3739.31738		1
3739.37329		1
3739.39624		1
3739.424		1
3739.431		1
3739.55762		1
3739.57373		1
3739.60278		1
3739.60425		1
3739.66064		1
3739.685		1
3739.80249		1
3739.819		1
3739.86548		1
3739.90869		1
3739.94849		1
3739.97632		1
3739.98657		1
3740.00049		1
3740.033		1
3740.04761		1
3740.09521		1
3740.113		1
3740.18213		1
3740.224		1
3740.2417		1
3740.24243		1
3740.24487		1
3740.30176		1
3740.31226		1
3740.35229		1
3740.3877		1
3740.42969		1
3740.43042		1
3740.50952		1
3740.5835		1
3740.59766		1
3740.618		1
3740.7688		1
3740.78		1
3740.83472		1
3740.83569		1
3740.84766		1
3740.88086		1
3740.90674		1
3740.95581		1
3741.04321		1
3741.12134		1
3741.23779		1
3741.23926		1
3741.28442		1
3741.31763		1
3741.349		1
3741.38647		1
3741.39282		1
3741.40381		1
3741.46265		1
3741.46558		1
3741.47778		1
3741.52759		1
3741.559		1
3741.601		1
3741.628		1
3741.65234		1
3741.70215		1
3741.72681		1
3741.72778		1
3741.729		1
3741.748		1
3741.78638		1
3741.88159		1
3742.1355		1
3742.201		1
3742.22729		1
3742.31934		1
3742.33057		1
3742.37939		1
3742.395		1
3742.39673		1
3742.42236		1
3742.44482		1
3742.46265		1
3742.51318		1
3742.527		1
3742.575		1
3742.79346		1
3742.825		1
3742.84644		1
3742.92017		1
3742.947		1
3743.00586		1
3743.01221		1
3743.04736		1
3743.08081		1
3743.17969		1
3743.223		1
3743.232		1
3743.327		1
3743.34546		1
3743.40747		1
3743.412		1
3743.43042		1
3743.44751		1
3743.50342		1
3743.545		1
3743.64063		1
3743.71655		1
3743.7207		1
3743.72437		1
3743.725		1
3743.75537		1
3743.77637		1
3743.84		1
3743.84448		1
3743.88281		1
3743.90454		1
3743.978		1
3743.99365		1
3744.069		1
3744.16187		1
3744.16919		1
3744.19775		1
3744.20313		1
3744.34717		1
3744.349		1
3744.36768		1
3744.38843		1
3744.39063		1
3744.43921		1
3744.44165		1
3744.4624		1
3744.493		1
3744.67017		1
3744.67114		1
3744.722		1
3744.78955		1
3744.84717		1
3744.888		1
3744.938		1
3744.94116		1
3744.954		1
3745.03149		1
3745.05859		1
3745.09766		1
3745.13477		1
3745.16064		1
3745.23267		1
3745.235		1
3745.2478		1
3745.26758		1
3745.41357		1
3745.422		1
3745.429		1
3745.45557		1
3745.48022		1
3745.55347		1
3745.57544		1
3745.578		1
3745.621		1
3745.629		1
3745.69922		1
3745.71875		1
3745.751		1
3745.7854		1
3745.809		1
3745.8772		1
3745.92578		1
3745.93213		1
3745.96826		1
3746.136		1
3746.15527		1
3746.216		1
3746.23462		1
3746.30322		1
3746.31079		1
3746.318		1
3746.375		1
3746.42065		1
3746.59473		1
3746.62524		1
3746.66821		1
3746.78833		1
3746.966		1
3746.96875		1
3747.01563		1
3747.27563		1
3747.30347		1
3747.33057		1
3747.35474		1
3747.398		1
3747.43384		1
3747.45459		1
3747.45728		1
3747.49146		1
3747.54272		1
3747.638		1
3747.64526		1
3747.66479		1
3747.68042		1
3747.729		1
3747.73535		1
3747.82324		1
3747.8418		1
3747.84253		1
3747.84863		1
3747.92188		1
3747.92578		1
3747.94067		1
3747.99438		1
3748.00415		1
3748.00928		1
3748.05786		1
3748.07227		1
3748.09668		1
3748.103		1
3748.11646		1
3748.126		1
3748.151		1
3748.21362		1
3748.25317		1
3748.3335		1
3748.369		1
3748.40771		1
3748.42944		1
3748.47925		1
3748.536		1
3748.53735		1
3748.55151		1
3748.58887		1
3748.59619		1
3748.60864		1
3748.62671		1
3748.639		1
3748.82324		1
3748.84277		1
3748.852		1
3748.91528		1
3748.927		1
3748.974		1
3748.99683		1
3749.01221		1
3749.02539		1
3749.11914		1
3749.12085		1
3749.12378		1
3749.19214		1
3749.219		1
3749.233		1
3749.238		1
3749.32446		1
3749.32715		1
3749.42969		1
3749.442		1
3749.50464		1
3749.539		1
3749.55615		1
3749.57349		1
3749.59		1
3749.593		1
3749.621		1
3749.6355		1
3749.65674		1
3749.781		1
3749.84473		1
3749.85		1
3749.88		1
3749.90649		1
3749.9375		1
3749.99854		1
3750.02		1
3750.032		1
3750.0603		1
3750.121		1
3750.14063		1
3750.14966		1
3750.16772		1
3750.188		1
3750.18945		1
3750.202		1
3750.23242		1
3750.27148		1
3750.295		1
3750.31616		1
[truncated: 15,635 more rows]
