# Supplementary material for: A droplet digital PCR (ddPCR) assay to detect Helicoverpa armigera (Lepidoptera: Noctuidae) in bulk trap samples
Source: PLoS One. 2017 May 31;12(5):e0178704. doi: 10.1371/journal.pone.0178704 (PMC5451079; doi:10.1371/journal.pone.0178704)
Supplement: S5 Table — (ZIP) [file pone.0178704.s005.zip › H zea 7.csv]

Ch1 Amplitude	Ch2 Amplitude	Cluster
3217.58667		1
3220.316		1
3225.15674		1
3227.61841		1
3236.01685		1
3243.151		1
3247.20361		1
3252.45215		1
3253.64746		1
3257.57813		1
3258.89185		1
3261.58545		1
3264.815		1
3267.46948		1
3268.017		1
3268.8		1
3269.11035		1
3271.1416		1
3275.214		1
3275.85		1
3278.25244		1
3278.30542		1
3278.452		1
3281.52612		1
3282.89087		1
3284.51465		1
3290.25781		1
3290.518		1
3290.70728		1
3295.01953		1
3297.486		1
3298.5376		1
3298.69263		1
3298.99048		1
3299.05981		1
3301.93823		1
3302.108		1
3302.7644		1
3303.20947		1
3304.67		1
3305.82715		1
3305.82837		1
3306.33081		1
3306.81836		1
3306.89063		1
3309.25317		1
3309.93481		1
3310.27734		1
3311.124		1
3311.71875		1
3313.64917		1
3313.74048		1
3313.79956		1
3314.75659		1
3314.78687		1
3315.33154		1
3317.65454		1
3320.325		1
3322.57959		1
3322.688		1
3322.74121		1
3322.82715		1
3323.08936		1
3324.01		1
3324.066		1
3324.22827		1
3324.34058		1
3324.647		1
3324.91675		1
3325.79639		1
3325.91162		1
3326.064		1
3326.50952		1
3326.81152		1
3329.099		1
3329.35815		1
3330.17139		1
3330.35327		1
3331.0686		1
3331.11938		1
3331.61		1
3331.70142		1
3332.122		1
3332.143		1
3332.63672		1
3332.907		1
3333.027		1
3334.449		1
3334.745		1
3335.644		1
3335.68726		1
3335.84131		1
3336.04858		1
3336.14136		1
3336.53833		1
3337.175		1
3337.17578		1
3337.47632		1
3337.653		1
3337.82642		1
3338.466		1
3338.53833		1
3338.80078		1
3339.30566		1
3339.99438		1
3340.11328		1
3341.106		1
3341.9856		1
3342.02856		1
3342.043		1
3342.206		1
3342.30054		1
3342.67554		1
3343.21069		1
3343.26318		1
3343.28833		1
3343.32324		1
3344.1106		1
3344.27075		1
3345.74121		1
3345.79761		1
3346.06543		1
3346.07422		1
3346.13037		1
3346.68164		1
3347.0542		1
3347.46533		1
3347.50415		1
3347.62354		1
3348.29346		1
3348.42944		1
3348.62061		1
3348.98657		1
3349.37		1
3349.5022		1
3350.27881		1
3350.53247		1
3350.88574		1
3350.89233		1
3351.46777		1
3351.57642		1
3351.72046		1
3351.75244		1
3351.89575		1
3352.0874		1
3352.35913		1
3352.42285		1
3352.483		1
3352.897		1
3353.02344		1
3353.27222		1
3353.46265		1
3353.47534		1
3353.496		1
3353.59277		1
3353.62061		1
3353.75586		1
3354.021		1
3354.12622		1
3354.36646		1
3354.37036		1
3354.391		1
3355.192		1
3356.20239		1
3356.34229		1
3356.841		1
3357.18335		1
3357.801		1
3358.07642		1
3358.1604		1
3358.26343		1
3358.30615		1
3358.68848		1
3358.74731		1
3359.31226		1
3359.727		1
3359.74414		1
3359.8335		1
3360.04956		1
3360.335		1
3360.344		1
3360.3623		1
3360.59961		1
3361.423		1
3362.12231		1
3362.15869		1
3362.47656		1
3362.57568		1
3362.609		1
3362.61914		1
3362.72461		1
3362.83936		1
3362.86548		1
3362.923		1
3363.36157		1
3363.437		1
3363.53052		1
3363.56421		1
3364.018		1
3364.02148		1
3364.048		1
3364.111		1
3364.121		1
3364.13477		1
3364.49927		1
3365.36328		1
3365.47266		1
3365.852		1
3366.0752		1
3366.175		1
3366.46582		1
3366.481		1
3366.70923		1
3366.86182		1
3367.22314		1
3367.86548		1
3367.953		1
3368.1084		1
3368.19067		1
3368.67065		1
3368.70459		1
3368.85767		1
3368.88867		1
3368.90552		1
3369.102		1
3369.4458		1
3369.64185		1
3369.878		1
3370.13672		1
3370.227		1
3371.03784		1
3371.12158		1
3371.2854		1
3371.42578		1
3371.48		1
3371.84253		1
3372.07959		1
3372.43042		1
3372.45557		1
3372.89575		1
3373.11646		1
3373.1543		1
3373.87183		1
3374.13086		1
3374.26782		1
3374.295		1
3374.632		1
3375.392		1
3375.57349		1
3375.84863		1
3375.88062		1
3376.04663		1
3376.30981		1
3376.39844		1
3376.46948		1
3376.834		1
3377.13232		1
3377.18628		1
3377.27026		1
3377.92285		1
3378.07373		1
3378.21826		1
3379.11621		1
3379.34		1
3379.676		1
3379.8		1
3379.8623		1
3379.951		1
3380.026		1
3380.386		1
3380.558		1
3380.60083		1
3380.75732		1
3380.82983		1
3380.903		1
3380.97241		1
3381.15259		1
3381.256		1
3381.32446		1
3381.33862		1
3381.48828		1
3381.49463		1
3381.892		1
3381.95557		1
3382.31372		1
3382.48779		1
3382.83276		1
3382.886		1
3382.91284		1
3383.335		1
3383.43921		1
3383.812		1
3383.839		1
3383.9397		1
3384.00928		1
3384.47778		1
3384.582		1
3384.70483		1
3384.73462		1
3385.22534		1
3385.335		1
3385.43237		1
3385.54321		1
3385.87671		1
3386.2876		1
3386.40161		1
3386.53662		1
3386.758		1
3386.898		1
3386.97217		1
3388.06274		1
3388.076		1
3388.32617		1
3388.71631		1
3388.88232		1
3389.10132		1
3389.2063		1
3389.253		1
3389.26587		1
3389.68823		1
3389.874		1
3390.00781		1
3390.06934		1
3390.294		1
3390.465		1
3390.65723		1
3390.76758		1
3391.02173		1
3391.22852		1
3391.8064		1
3392.26416		1
3392.3313		1
3392.34326		1
3392.39624		1
3392.42749		1
3392.56372		1
3392.75317		1
3393.12036		1
3393.85571		1
3394.01953		1
3394.201		1
3394.32178		1
3394.5188		1
3394.74438		1
3394.85327		1
3394.935		1
3394.98535		1
3395.192		1
3395.26636		1
3395.53687		1
3395.74536		1
3395.89624		1
3395.93384		1
3396.03662		1
3396.39771		1
3396.42114		1
3396.42944		1
3396.49072		1
3396.49365		1
3396.57568		1
3396.80933		1
3396.864		1
3396.87158		1
3396.887		1
3396.968		1
3397.11719		1
3397.12061		1
3397.1814		1
3397.18848		1
3397.29565		1
3397.51978		1
3397.62915		1
3397.63745		1
3397.96045		1
3398.03345		1
3398.08		1
3398.13159		1
3398.31226		1
3398.32031		1
3399.21729		1
3399.466		1
3399.57642		1
3399.58984		1
3399.63086		1
3399.64868		1
3399.662		1
3399.67261		1
3399.82422		1
3399.83838		1
3399.83936		1
3399.94		1
3400.11646		1
3400.1272		1
3400.28442		1
3400.3042		1
3400.55078		1
3400.596		1
3400.62671		1
3400.84863		1
3401.03613		1
3401.13428		1
3401.56934		1
3401.6438		1
3401.911		1
3402.16113		1
3402.4082		1
3402.78662		1
3402.80542		1
3402.92041		1
3402.99927		1
3403.252		1
3403.321		1
3403.64331		1
3403.784		1
3404.02368		1
3404.19116		1
3404.35938		1
3404.37671		1
3404.448		1
3404.56982		1
3404.591		1
3404.73755		1
3404.964		1
3405.18262		1
3405.27563		1
3405.416		1
3405.541		1
3405.585		1
3405.611		1
3405.639		1
3405.69067		1
3405.72046		1
3405.7417		1
3405.89258		1
3405.98218		1
3406.23169		1
3406.38623		1
3406.5293		1
3406.62573		1
3406.69751		1
3406.74829		1
3406.82959		1
3406.83936		1
3406.963		1
3406.96875		1
3407.105		1
3407.13379		1
3407.444		1
3407.49487		1
3407.56226		1
3407.7356		1
3407.82422		1
3408.07178		1
3408.10425		1
3408.24219		1
3408.386		1
3408.467		1
3408.49268		1
3408.66528		1
3408.82983		1
3409.07617		1
3409.08325		1
3409.15869		1
3409.16919		1
3409.37256		1
3409.50317		1
3409.55566		1
3409.55762		1
3409.82935		1
3409.871		1
3410.073		1
3410.18628		1
3410.362		1
3410.4292		1
3410.49976		1
3410.515		1
3410.54614		1
3410.55371		1
3410.85034		1
3411.05151		1
3411.148		1
3411.21777		1
3411.33179		1
3411.45874		1
3411.46655		1
3411.469		1
3411.531		1
3411.53735		1
3411.739		1
3411.847		1
3411.87061		1
3412.14868		1
3412.32617		1
3412.603		1
3412.69263		1
3412.69678		1
3412.70215		1
3413.266		1
3413.52881		1
3413.57251		1
3413.80444		1
3413.83032		1
3414.06763		1
3414.09448		1
3414.29224		1
3414.32227		1
3414.35229		1
3414.433		1
3414.48364		1
3414.5437		1
3414.57861		1
3414.62622		1
3414.65332		1
3414.77637		1
3414.814		1
3414.94141		1
3415.05176		1
3415.11133		1
3415.44434		1
3415.46582		1
3415.67017		1
3415.9834		1
3416.063		1
3416.10376		1
3416.23413		1
3416.326		1
3416.42676		1
3416.43115		1
3416.45581		1
3416.73047		1
3416.79614		1
3416.9104		1
3417.01025		1
3417.02539		1
3417.11621		1
3417.276		1
3417.429		1
3417.475		1
3417.65112		1
3417.79883		1
3418.06128		1
3418.079		1
3418.14673		1
3418.258		1
3418.42139		1
3418.54932		1
3418.621		1
3418.62817		1
3418.93872		1
3418.95923		1
3419.125		1
3419.28687		1
3419.30542		1
3419.30884		1
3419.44531		1
3419.45483		1
3419.51929		1
3419.67578		1
3419.69629		1
3419.70361		1
3419.82471		1
3419.92725		1
3419.96875		1
3419.989		1
3420.06421		1
3420.2		1
3420.211		1
3420.40625		1
3420.53271		1
3420.57373		1
3420.63525		1
3420.63843		1
3420.75952		1
3420.798		1
3420.81055		1
3420.85913		1
3421.05469		1
3421.12		1
3421.15332		1
3421.59448		1
3421.6814		1
3421.81128		1
3421.90283		1
3421.939		1
3421.94946		1
3422.039		1
3422.05176		1
3422.0957		1
3422.44727		1
3422.49341		1
3422.52344		1
3422.59668		1
3422.668		1
3422.74414		1
3422.80786		1
3422.90454		1
3422.94287		1
3423.10059		1
3423.27832		1
3423.42749		1
3423.442		1
3423.772		1
3423.789		1
3423.80029		1
3423.981		1
3424.03516		1
3424.10229		1
3424.17334		1
3424.2373		1
3424.24438		1
3424.279		1
3424.363		1
3424.41284		1
3424.44629		1
3424.48071		1
3424.50879		1
3425.47314		1
3425.54272		1
3425.60083		1
3425.64331		1
3425.8103		1
3426.15283		1
3426.23682		1
3426.264		1
3426.32617		1
3426.63452		1
3426.72461		1
3426.78662		1
3426.87451		1
3426.94678		1
3426.97363		1
3427.074		1
3427.16724		1
3427.17871		1
3427.19751		1
3427.258		1
3427.37842		1
3427.465		1
3427.48242		1
3427.514		1
3427.54834		1
3427.69775		1
3427.716		1
3427.82227		1
3427.922		1
3428.02368		1
3428.09985		1
3428.33716		1
3428.33838		1
3428.35938		1
3428.39429		1
3428.6748		1
3428.74121		1
3429.17065		1
3429.213		1
3429.234		1
3429.239		1
3429.308		1
3429.52686		1
3429.5354		1
3429.57568		1
3429.59741		1
3429.61865		1
3429.72754		1
3429.79		1
3429.85815		1
3429.871		1
3429.89941		1
3429.94678		1
3430.018		1
3430.132		1
3430.171		1
3430.30664		1
3430.42847		1
3430.46729		1
3430.49048		1
3430.60571		1
3430.69727		1
3430.91138		1
3430.96362		1
3431.07275		1
3431.2146		1
3431.234		1
3431.25757		1
3431.25854		1
3431.29736		1
3431.367		1
3431.52246		1
3431.581		1
3431.65869		1
3431.66138		1
3431.87134		1
3431.922		1
3431.9314		1
3431.94043		1
3432.022		1
3432.039		1
3432.09521		1
3432.167		1
3432.236		1
3432.47974		1
3432.57324		1
3432.66968		1
3433.17725		1
3433.1897		1
3433.3335		1
3433.37354		1
3433.55249		1
3433.56		1
3433.561		1
3433.64331		1
3433.9917		1
3434.04126		1
3434.173		1
3434.29785		1
3434.40112		1
3434.49561		1
3434.51587		1
3435.074		1
3435.26123		1
3435.27979		1
3435.312		1
3435.38623		1
3435.39453		1
3435.40649		1
3435.586		1
3435.71948		1
3435.72925		1
3435.83813		1
3435.90625		1
3435.984		1
3436.33374		1
3436.429		1
3436.4314		1
3436.441		1
3436.51685		1
3436.611		1
3436.66382		1
3436.696		1
3436.736		1
3436.77759		1
3436.85278		1
3436.90332		1
3436.928		1
3436.99756		1
3437.07251		1
3437.22314		1
3437.35229		1
3437.36865		1
3437.377		1
3437.41138		1
3437.45337		1
3437.513		1
3437.54614		1
3437.55835		1
3437.84131		1
3437.85278		1
3437.88672		1
3437.93286		1
3437.965		1
3438.00439		1
3438.08374		1
3438.105		1
3438.10913		1
3438.14551		1
3438.21045		1
3438.22925		1
3438.434		1
3438.49316		1
3438.53076		1
3438.69922		1
3438.70728		1
3438.73071		1
3438.77051		1
3438.78638		1
3438.88184		1
3438.95215		1
3438.9585		1
3439.09082		1
3439.19751		1
3439.20776		1
3439.21021		1
3439.2395		1
3439.45		1
3439.50122		1
3439.51343		1
3439.61719		1
3439.89185		1
3440.07422		1
3440.09644		1
3440.47168		1
3440.481		1
3440.58887		1
3440.60376		1
3440.635		1
3440.77		1
3440.887		1
3440.90552		1
3441.185		1
3441.32959		1
3441.392		1
3441.45068		1
3441.45483		1
3441.47168		1
3441.52222		1
3441.52344		1
3441.55151		1
3441.62061		1
3441.65625		1
3441.67285		1
3441.7146		1
3441.769		1
3441.85278		1
3441.917		1
3441.917		1
3442.28662		1
3442.32031		1
3442.40186		1
3442.44751		1
3442.53076		1
3442.59277		1
3442.67		1
3442.725		1
3442.80762		1
3442.81445		1
3442.84131		1
3442.85718		1
3442.87256		1
3442.985		1
3443.122		1
3443.14233		1
3443.24658		1
3443.43115		1
3443.59229		1
3443.67285		1
3443.689		1
3443.98853		1
3444.0332		1
3444.07227		1
3444.12183		1
3444.122		1
3444.16016		1
3444.22437		1
3444.2832		1
3444.347		1
3444.3562		1
3444.42041		1
3444.442		1
3444.60181		1
3444.60718		1
3444.68457		1
3444.791		1
3444.85181		1
3444.8623		1
3444.88428		1
3444.96753		1
3444.97485		1
3445.02173		1
3445.15625		1
3445.20361		1
3445.34058		1
3445.5813		1
3445.86		1
3446.03857		1
3446.07178		1
3446.07178		1
3446.10229		1
3446.29883		1
3446.59839		1
3446.60938		1
3446.86279		1
3446.98682		1
3447.01367		1
3447.01367		1
3447.14185		1
3447.14282		1
3447.22632		1
3447.29639		1
3447.30469		1
3447.36279		1
3447.385		1
3447.41626		1
3447.44482		1
3447.4563		1
3447.4834		1
3447.48926		1
3447.60938		1
3447.64185		1
3447.68652		1
3447.76221		1
3447.83325		1
3447.994		1
3448.22168		1
3448.22461		1
3448.25049		1
3448.337		1
3448.45117		1
3448.51465		1
3448.58228		1
3448.64038		1
3448.82764		1
3448.975		1
3449.00757		1
3449.1958		1
3449.33154		1
3449.53271		1
3449.67065		1
3449.71265		1
3449.9082		1
3449.9668		1
3450.04883		1
3450.0708		1
3450.17773		1
3450.211		1
3450.25977		1
3450.286		1
3450.34155		1
3450.34839		1
3450.42578		1
3450.47339		1
3450.64087		1
3450.6875		1
3450.71875		1
3450.932		1
3451.065		1
3451.12842		1
3451.14233		1
3451.22778		1
3451.294		1
3451.33228		1
3451.47534		1
3451.48145		1
3451.663		1
3451.68		1
3451.725		1
3451.74121		1
3451.91919		1
3451.944		1
3451.946		1
3451.98853		1
3452.17969		1
3452.44385		1
3452.52222		1
3452.5564		1
3452.6626		1
3452.67114		1
3452.74585		1
3452.765		1
3452.78979		1
3452.81226		1
3452.87769		1
3452.90332		1
3453.00659		1
3453.25659		1
3453.31421		1
3453.4834		1
3453.53174		1
3453.53223		1
3453.605		1
3453.635		1
3453.68945		1
3453.78271		1
3453.86963		1
3454.02319		1
3454.16528		1
3454.174		1
3454.27856		1
3454.34717		1
3454.35815		1
3454.48462		1
3454.65015		1
3454.6687		1
3454.72		1
3454.90259		1
3454.9353		1
3455.07861		1
3455.167		1
3455.20239		1
3455.23169		1
3455.32764		1
3455.35718		1
3455.392		1
3455.46338		1
3455.48022		1
3455.49878		1
3455.534		1
3455.64868		1
3455.77832		1
3455.78735		1
3455.80664		1
3455.907		1
3455.929		1
3455.96558		1
3456.01953		1
3456.03833		1
3456.261		1
3456.35962		1
3456.623		1
3456.719		1
3456.86914		1
3456.88574		1
3457.2373		1
3457.24487		1
3457.252		1
3457.58276		1
3457.65259		1
3457.71069		1
3457.71216		1
3457.772		1
3457.82153		1
3457.84229		1
3457.85815		1
3457.85864		1
3457.86523		1
3457.90381		1
3457.931		1
3457.99072		1
3458.011		1
3458.05566		1
3458.06641		1
3458.09277		1
3458.099		1
3458.10522		1
3458.3396		1
3458.36157		1
3458.38647		1
3458.42163		1
3458.43481		1
3458.57129		1
3458.62964		1
3458.6377		1
3458.656		1
3458.68823		1
3458.79224		1
3458.87158		1
3458.887		1
3458.8877		1
3458.94751		1
3458.993		1
3459.01318		1
3459.04956		1
3459.103		1
3459.12451		1
3459.126		1
3459.13574		1
3459.15845		1
3459.181		1
3459.1875		1
3459.24414		1
3459.26		1
3459.296		1
3459.39233		1
3459.43457		1
3459.449		1
3459.462		1
3459.48584		1
3459.516		1
3459.63159		1
3459.68652		1
3459.8584		1
3459.90747		1
3459.91016		1
3460.0564		1
3460.18213		1
3460.19116		1
3460.26367		1
3460.29785		1
3460.30566		1
3460.40112		1
3460.405		1
3460.45654		1
3460.48682		1
3460.50024		1
3460.55371		1
3460.59448		1
3460.65942		1
3460.681		1
3460.69873		1
3460.83887		1
3460.89673		1
3460.90381		1
3460.92456		1
3460.952		1
3461.01538		1
3461.082		1
3461.10474		1
3461.1792		1
3461.19556		1
3461.20483		1
3461.21313		1
3461.23755		1
3461.24561		1
3461.36		1
3461.38525		1
3461.50586		1
3461.5708		1
3461.58862		1
3461.59546		1
3461.724		1
3461.75244		1
3461.84131		1
3461.87134		1
3461.89136		1
3461.9187		1
3461.923		1
3461.981		1
3461.98145		1
3461.987		1
3462.01221		1
3462.05176		1
3462.228		1
3462.25854		1
3462.28516		1
3462.46729		1
3462.48633		1
3462.50684		1
3462.516		1
3462.544		1
3462.66943		1
3462.72339		1
3462.7395		1
3462.76636		1
3462.87549		1
3462.91382		1
3463.03662		1
3463.03687		1
3463.08081		1
3463.1416		1
3463.23364		1
3463.23584		1
3463.24072		1
3463.39673		1
3463.50928		1
3463.55566		1
3463.5708		1
3463.63232		1
3463.6748		1
3463.73486		1
3463.77		1
3463.82324		1
3463.8374		1
3463.86548		1
3463.87036		1
3463.88525		1
3463.96973		1
3463.99438		1
3464.013		1
3464.08643		1
3464.126		1
3464.20386		1
3464.207		1
3464.30762		1
3464.35327		1
3464.4248		1
3464.447		1
3464.49756		1
3464.49976		1
3464.555		1
3464.567		1
3464.624		1
3464.6665		1
3464.80127		1
3464.856		1
3464.88037		1
3464.89453		1
3464.905		1
3464.9458		1
3465.036		1
3465.04077		1
3465.04224		1
3465.13428		1
3465.26758		1
3465.3252		1
3465.34814		1
3465.41943		1
3465.51025		1
3465.575		1
3465.58521		1
3465.6106		1
3465.749		1
3465.79614		1
3465.79614		1
3465.85815		1
3465.87158		1
3465.958		1
3465.999		1
3466.0105		1
3466.01221		1
3466.024		1
3466.05615		1
3466.15967		1
3466.16577		1
3466.17017		1
3466.17822		1
3466.23267		1
3466.35181		1
3466.38647		1
3466.4353		1
3466.44287		1
3466.479		1
3466.508		1
3466.59741		1
3466.59985		1
3466.6062		1
3466.65259		1
3466.844		1
3466.84839		1
3466.98022		1
3466.98755		1
3467.10864		1
3467.109		1
3467.14478		1
3467.21948		1
3467.22046		1
3467.23853		1
3467.26563		1
3467.3186		1
3467.46753		1
3467.48242		1
3467.643		1
3467.70142		1
3467.72388		1
3467.73779		1
3467.90674		1
3467.9895		1
3468.02441		1
3468.091		1
3468.162		1
3468.2583		1
3468.26147		1
3468.27124		1
3468.3103		1
3468.36279		1
3468.37427		1
3468.42041		1
3468.46753		1
3468.50146		1
3468.51514		1
3468.58936		1
3468.6814		1
3468.83984		1
3468.93579		1
3468.954		1
3468.9812		1
3468.98828		1
3469.00537		1
3469.01953		1
3469.083		1
3469.10034		1
3469.12622		1
3469.1355		1
3469.198		1
3469.23633		1
3469.27075		1
3469.412		1
3469.491		1
3469.57251		1
3469.61		1
3469.616		1
3469.63623		1
3469.65063		1
3469.668		1
3469.78418		1
3469.86841		1
3469.919		1
3469.94971		1
3470.0625		1
3470.143		1
3470.16162		1
3470.19482		1
3470.21118		1
3470.26514		1
3470.32349		1
3470.41016		1
3470.44141		1
3470.47754		1
3470.54028		1
3470.60352		1
3470.64063		1
3470.652		1
3470.68066		1
3470.70459		1
3470.7207		1
3470.774		1
3470.89063		1
3470.90771		1
3470.98462		1
3471.00439		1
3471.0105		1
3471.01978		1
3471.055		1
3471.09		1
3471.20728		1
3471.219		1
3471.244		1
3471.25757		1
3471.357		1
3471.477		1
3471.51465		1
3471.556		1
3471.573		1
3471.67		1
3471.69238		1
3471.7063		1
3471.7644		1
3471.86426		1
3471.868		1
3471.92358		1
3472.04175		1
3472.315		1
3472.331		1
3472.355		1
3472.369		1
3472.36963		1
3472.39331		1
3472.40063		1
3472.48218		1
3472.6228		1
3472.65454		1
3472.68		1
3472.74341		1
3472.7583		1
3472.791		1
3472.80469		1
3472.84229		1
3472.85352		1
3472.905		1
3472.99658		1
3472.99683		1
3473.0498		1
3473.056		1
3473.13354		1
3473.16455		1
3473.17017		1
3473.18335		1
3473.20264		1
3473.26685		1
3473.3064		1
3473.395		1
3473.446		1
3473.54858		1
3473.61		1
3473.624		1
3473.641		1
3473.73267		1
3473.89453		1
3473.92358		1
3473.93848		1
3473.94873		1
3473.9668		1
3474.01514		1
3474.01855		1
3474.02368		1
3474.0813		1
3474.10132		1
3474.12378		1
3474.136		1
3474.23633		1
3474.24731		1
3474.316		1
3474.32129		1
3474.37061		1
3474.42773		1
3474.432		1
3474.486		1
3474.53223		1
3474.54321		1
3474.572		1
3474.6377		1
3474.669		1
3474.676		1
3474.77783		1
3474.80029		1
3474.891		1
3474.94043		1
3474.98926		1
3475.00659		1
3475.00952		1
3475.01221		1
3475.09326		1
3475.09448		1
3475.36353		1
3475.39282		1
3475.39453		1
3475.39478		1
3475.404		1
3475.411		1
3475.41235		1
3475.43286		1
3475.43433		1
3475.47583		1
3475.476		1
3475.62842		1
3475.71362		1
3475.73853		1
3475.74243		1
3475.77344		1
3475.80933		1
3475.8645		1
3475.868		1
3475.91187		1
3475.97949		1
3475.98535		1
3476.03174		1
3476.04346		1
3476.08838		1
3476.10767		1
3476.13916		1
3476.17065		1
3476.27222		1
3476.33228		1
3476.33569		1
3476.376		1
3476.44116		1
3476.50073		1
3476.70557		1
3476.75952		1
3476.83569		1
3476.85376		1
3476.872		1
3476.92065		1
3476.98218		1
3476.99951		1
3477.008		1
3477.03174		1
3477.101		1
3477.11182		1
3477.11963		1
3477.12183		1
3477.18921		1
3477.22876		1
3477.23047		1
3477.247		1
3477.38672		1
3477.42871		1
3477.43652		1
3477.477		1
3477.48218		1
3477.52271		1
3477.68018		1
3477.776		1
3477.78979		1
3477.822		1
3477.94434		1
3478.005		1
3478.019		1
3478.019		1
3478.09229		1
3478.11914		1
3478.13		1
3478.17017		1
3478.24243		1
3478.33716		1
3478.41016		1
3478.42529		1
3478.448		1
3478.49927		1
3478.53442		1
3478.56226		1
3478.57568		1
3478.58276		1
3478.64722		1
3478.653		1
3478.712		1
3478.79614		1
3478.81641		1
3479.03345		1
3479.08374		1
3479.14771		1
3479.17261		1
3479.24219		1
3479.27612		1
3479.29736		1
3479.32471		1
3479.41748		1
3479.43945		1
3479.545		1
3479.56714		1
3479.622		1
3479.67456		1
3479.68164		1
3479.696		1
3479.718		1
3479.7207		1
3479.7937		1
3479.82251		1
3479.862		1
3479.87866		1
3479.87915		1
3479.88525		1
3480.00659		1
3480.00854		1
3480.06372		1
3480.121		1
3480.217		1
3480.23755		1
3480.321		1
3480.437		1
3480.48364		1
3480.50781		1
3480.52734		1
3480.529		1
3480.54956		1
3480.55444		1
3480.58057		1
3480.61084		1
3480.61865		1
3480.66553		1
3480.68774		1
3480.69		1
3480.7373		1
3480.74		1
3480.76343		1
3480.78735		1
3480.788		1
3480.82373		1
3480.84424		1
3480.892		1
3480.89722		1
3480.94824		1
3480.95947		1
3480.973		1
3480.97437		1
3480.99463		1
3481.00342		1
3481.031		1
3481.10083		1
3481.138		1
3481.19482		1
3481.2356		1
3481.40479		1
3481.534		1
3481.55762		1
3481.56567		1
3481.597		1
3481.65015		1
3481.77368		1
3481.89917		1
3481.95239		1
3481.97754		1
3482.01025		1
3482.05518		1
3482.17822		1
3482.21265		1
3482.24048		1
3482.26953		1
3482.27441		1
3482.39673		1
3482.42554		1
3482.46655		1
3482.46826		1
3482.55151		1
3482.62622		1
3482.64478		1
3482.64844		1
3482.65039		1
3482.667		1
3482.69141		1
3482.69263		1
3482.7002		1
3482.75757		1
3482.90723		1
3482.91		1
3483.08618		1
3483.08813		1
3483.15137		1
3483.15576		1
3483.1748		1
3483.25244		1
3483.279		1
3483.32739		1
3483.364		1
3483.482		1
3483.602		1
3483.64087		1
3483.654		1
3483.71729		1
3483.84448		1
3483.86768		1
3483.89355		1
3483.91235		1
3483.96924		1
3483.98682		1
3484.023		1
3484.09277		1
3484.10132		1
3484.102		1
3484.13037		1
3484.13916		1
3484.14575		1
3484.16162		1
3484.22583		1
3484.227		1
3484.25244		1
3484.34131		1
3484.42969		1
3484.46045		1
3484.572		1
3484.61987		1
3484.70972		1
3484.75269		1
3484.891		1
3484.90845		1
3484.9104		1
3484.929		1
3485.03		1
3485.032		1
3485.03369		1
3485.09766		1
3485.15942		1
3485.232		1
3485.23535		1
3485.258		1
3485.2627		1
3485.30786		1
3485.31348		1
3485.336		1
3485.38379		1
3485.477		1
3485.48315		1
3485.51514		1
3485.532		1
3485.565		1
3485.58228		1
3485.58862		1
3485.625		1
3485.67944		1
3485.7793		1
3485.91968		1
3485.9248		1
3485.94165		1
3485.96216		1
3486.018		1
3486.19849		1
3486.23218		1
3486.25269		1
3486.25586		1
3486.258		1
3486.37769		1
3486.38232		1
3486.51123		1
3486.53955		1
3486.57568		1
3486.63672		1
3486.65723		1
3486.66626		1
3486.71631		1
3486.735		1
3486.80078		1
3486.80615		1
3486.93457		1
3486.97778		1
3486.983		1
3487.11353		1
3487.1145		1
3487.12085		1
3487.18921		1
3487.30029		1
3487.31836		1
3487.32642		1
3487.328		1
3487.329		1
3487.44531		1
3487.4502		1
3487.47266		1
3487.569		1
3487.58643		1
3487.63867		1
3487.671		1
3487.706		1
3487.75586		1
3487.76074		1
3487.77051		1
3487.819		1
3487.87573		1
3487.90771		1
3487.94		1
3487.94263		1
3487.97681		1
3487.98657		1
3488.02441		1
3488.049		1
3488.061		1
3488.12476		1
3488.15112		1
3488.21069		1
3488.21143		1
3488.21216		1
3488.2168		1
3488.2395		1
3488.277		1
3488.41943		1
3488.42773		1
3488.44629		1
3488.44824		1
3488.46216		1
3488.48486		1
3488.492		1
3488.5835		1
3488.59961		1
3488.619		1
3488.63525		1
3488.69141		1
3488.75		1
3488.77783		1
3488.81616		1
3488.8186		1
3488.894		1
3489.066		1
3489.07275		1
3489.083		1
3489.09668		1
3489.098		1
3489.102		1
3489.10913		1
3489.20728		1
3489.21338		1
3489.26147		1
3489.28931		1
3489.30933		1
3489.32764		1
3489.383		1
3489.38623		1
3489.4165		1
3489.43164		1
3489.445		1
3489.45435		1
3489.45728		1
3489.4812		1
3489.57983		1
3489.69238		1
3489.72583		1
3489.75684		1
3489.79346		1
3489.8042		1
3489.8374		1
3489.86353		1
3489.875		1
3489.883		1
3489.957		1
3489.96729		1
3489.97461		1
3489.98462		1
3490.06519		1
3490.07764		1
3490.13086		1
3490.132		1
3490.14966		1
3490.36157		1
3490.368		1
3490.42065		1
3490.537		1
3490.56421		1
3490.621		1
3490.687		1
3490.75244		1
3490.79614		1
3490.89		1
3490.94946		1
3490.97974		1
3490.99487		1
3491.155		1
3491.16577		1
3491.194		1
3491.282		1
3491.359		1
3491.359		1
3491.368		1
3491.39429		1
3491.40625		1
3491.49048		1
3491.54956		1
3491.58081		1
3491.58325		1
3491.638		1
3491.64966		1
3491.813		1
3491.863		1
3492.009		1
3492.07813		1
3492.07935		1
3492.08154		1
3492.12964		1
3492.1543		1
3492.20361		1
3492.215		1
3492.28418		1
3492.32251		1
3492.341		1
3492.357		1
3492.359		1
3492.451		1
3492.45752		1
3492.47217		1
3492.61475		1
3492.63745		1
3492.63818		1
3492.7124		1
3492.75537		1
3492.84619		1
3492.87036		1
3492.99463		1
3493.052		1
3493.12256		1
3493.166		1
3493.20068		1
3493.27051		1
3493.27856		1
3493.302		1
3493.30615		1
3493.33472		1
3493.38062		1
3493.40649		1
3493.551		1
3493.589		1
3493.65527		1
3493.75928		1
3493.76245		1
3493.80054		1
3493.88916		1
3493.9353		1
3493.975		1
3493.98779		1
3494.03931		1
3494.08765		1
3494.209		1
3494.22583		1
3494.271		1
3494.31982		1
3494.382		1
3494.39453		1
3494.421		1
3494.481		1
3494.511		1
3494.54663		1
3494.55518		1
3494.57422		1
3494.582		1
3494.59741		1
3494.60181		1
3494.60425		1
3494.6106		1
3494.61841		1
3494.681		1
3494.69775		1
3494.712		1
3494.73462		1
3494.77979		1
3494.783		1
3494.80786		1
3494.81567		1
3494.82275		1
3494.85034		1
3494.859		1
3494.86719		1
3494.93726		1
3494.992		1
3494.99438		1
3495.042		1
3495.08936		1
3495.172		1
3495.2085		1
3495.247		1
3495.265		1
3495.26831		1
3495.269		1
3495.449		1
3495.45044		1
3495.5		1
3495.50879		1
3495.53271		1
3495.54053		1
3495.57861		1
3495.64453		1
3495.65259		1
3495.81274		1
3495.81445		1
3495.82886		1
3495.84546		1
3495.84888		1
3495.85		1
3495.90137		1
3495.911		1
3495.91748		1
3495.936		1
3495.95117		1
3495.96851		1
3495.97534		1
3495.98364		1
3496.00562		1
3496.035		1
3496.10034		1
3496.138		1
3496.151		1
3496.15332		1
3496.15625		1
3496.165		1
3496.2063		1
3496.23535		1
3496.25854		1
3496.30371		1
3496.44678		1
3496.52148		1
3496.605		1
3496.718		1
3496.759		1
3496.80786		1
3496.83716		1
3496.85913		1
3496.9		1
3496.91064		1
3496.939		1
3496.96387		1
3496.98022		1
3496.9834		1
3497.01343		1
3497.07764		1
3497.085		1
3497.10425		1
3497.1062		1
3497.20361		1
3497.33423		1
3497.3623		1
3497.382		1
3497.38745		1
3497.448		1
3497.56348		1
3497.618		1
3497.67725		1
3497.68335		1
3497.6875		1
3497.70752		1
3497.736		1
3497.762		1
3497.76538		1
3497.78052		1
3497.782		1
3497.81348		1
3497.832		1
3497.83984		1
3497.864		1
3497.91333		1
3497.98315		1
3497.9834		1
3497.99487		1
3498.04517		1
3498.12061		1
3498.15918		1
3498.16284		1
3498.175		1
3498.239		1
3498.332		1
3498.37		1
3498.38257		1
3498.49268		1
3498.50757		1
3498.54688		1
3498.552		1
3498.57153		1
3498.575		1
3498.60815		1
3498.61426		1
3498.62085		1
3498.63916		1
3498.67725		1
3498.74829		1
3498.78662		1
3498.86719		1
3498.93286		1
3498.93384		1
3498.966		1
3498.97217		1
3499.07		1
3499.128		1
3499.1792		1
3499.1958		1
3499.252		1
3499.26782		1
3499.32715		1
3499.405		1
3499.44458		1
3499.49243		1
3499.49341		1
3499.49951		1
3499.523		1
3499.60156		1
3499.62		1
3499.6814		1
3499.72363		1
3499.733		1
3499.77344		1
3499.774		1
3499.77637		1
3499.80737		1
3499.92		1
3499.92041		1
3499.93823		1
3500.02515		1
3500.04565		1
[truncated: 15,171 more rows]
