# Supplementary material for: A droplet digital PCR (ddPCR) assay to detect Helicoverpa armigera (Lepidoptera: Noctuidae) in bulk trap samples
Source: PLoS One. 2017 May 31;12(5):e0178704. doi: 10.1371/journal.pone.0178704 (PMC5451079; doi:10.1371/journal.pone.0178704)
Supplement: S5 Table — (ZIP) [file pone.0178704.s005.zip › H zea 8.csv]

Ch1 Amplitude	Ch2 Amplitude	Cluster
2619.53		1
3115.81519		1
3120.77075		1
3145.02417		1
3145.32861		1
3170.10718		1
3177.477		1
3181.27759		1
3186.11816		1
3203.30371		1
3203.58521		1
3206.08374		1
3206.713		1
3207.696		1
3209.242		1
3212.93213		1
3213.2395		1
3214.72656		1
3216.1167		1
3217.12573		1
3217.54541		1
3218.589		1
3218.77173		1
3219.56445		1
3221.89429		1
3222.119		1
3222.18		1
3222.34448		1
3224.63867		1
3227.79565		1
3228.07886		1
3228.705		1
3229.114		1
3231.37158		1
3232.4458		1
3233.19678		1
3235.88574		1
3237.18628		1
3239.08374		1
3240.7146		1
3241.75024		1
3243.90137		1
3246.83447		1
3248.01758		1
3248.61572		1
3249.19556		1
3250.07642		1
3250.22925		1
3252.30518		1
3252.90625		1
3253.833		1
3258.70361		1
3259.16138		1
3263.91382		1
3265.543		1
3267.04028		1
3267.24463		1
3268.10571		1
3271.66455		1
3272.538		1
3272.62915		1
3272.805		1
3273.25122		1
3273.93213		1
3274.11328		1
3276.61646		1
3276.76025		1
3277.33545		1
3278.17065		1
3278.721		1
3279.77075		1
3280.67163		1
3281.79785		1
3282.4668		1
3283.3606		1
3283.379		1
3284.21558		1
3284.83545		1
3284.90527		1
3285.01025		1
3285.54565		1
3286.3252		1
3286.407		1
3287.66382		1
3287.93921		1
3288.36133		1
3288.58862		1
3289.17		1
3289.76		1
3290.22876		1
3290.94336		1
3291.18823		1
3291.35474		1
3291.52148		1
3292.797		1
3293.097		1
3293.60718		1
3294.11938		1
3294.2998		1
3295.319		1
3296.61987		1
3297.9563		1
3298.60181		1
3299.26855		1
3299.53955		1
3299.91724		1
3301.232		1
3301.60547		1
3301.78931		1
3302.09766		1
3302.55		1
3302.88965		1
3303.35376		1
3303.39722		1
3303.42847		1
3303.788		1
3304.1626		1
3304.317		1
3304.42749		1
3304.475		1
3304.695		1
3307.61963		1
3307.937		1
3308.34619		1
3308.75952		1
3309.44336		1
3309.62427		1
3309.81421		1
3309.81641		1
3310.52759		1
3310.6228		1
3311.293		1
3311.35474		1
3311.72144		1
3312.58569		1
3312.756		1
3313.495		1
3313.799		1
3314.08179		1
3314.23364		1
3314.66162		1
3314.801		1
3314.82056		1
3314.92		1
3315.45483		1
3315.49927		1
3315.843		1
3316.78687		1
3316.87842		1
3317.86816		1
3317.888		1
3318.09644		1
3318.39258		1
3318.402		1
3318.42969		1
3318.804		1
3319.10425		1
3319.28638		1
3319.542		1
3319.76147		1
3319.987		1
3320.37939		1
3320.41455		1
3320.58569		1
3320.615		1
3320.97827		1
3321.002		1
3321.91553		1
3322.00439		1
3322.39624		1
3322.54614		1
3322.98486		1
3323.0144		1
3323.04126		1
3323.089		1
3323.518		1
3323.5957		1
3324.37134		1
3325.155		1
3325.238		1
3326.12476		1
3326.20532		1
3326.26929		1
3326.309		1
3326.752		1
3326.796		1
3326.85229		1
3326.953		1
3327.222		1
3327.358		1
3327.60571		1
3327.96851		1
3328.05322		1
3328.211		1
3328.306		1
3329.12524		1
3329.21069		1
3329.34937		1
3329.80054		1
3329.95947		1
3330.04248		1
3330.07642		1
3330.269		1
3330.737		1
3331.08179		1
3331.49756		1
3331.56274		1
3331.966		1
3332.12476		1
3332.12866		1
3332.33936		1
3332.46216		1
3333.46875		1
3333.61938		1
3333.68848		1
3333.91333		1
3334.29224		1
3334.916		1
3335.134		1
3335.39136		1
3335.57739		1
3335.77539		1
3336.18921		1
3336.22876		1
3336.76855		1
3336.77051		1
3336.88647		1
3337.25854		1
3337.58423		1
3337.672		1
3337.77271		1
3337.7915		1
3337.8		1
3337.83545		1
3338.58984		1
3338.777		1
3339.30859		1
3339.64453		1
3339.69727		1
3340.37085		1
3341.738		1
3342.36328		1
3342.44019		1
3343.003		1
3343.318		1
3343.75757		1
3343.84253		1
3344.17358		1
3344.30371		1
3344.35		1
3344.413		1
3344.594		1
3344.67041		1
3344.73047		1
3344.76514		1
3344.89551		1
3344.946		1
3345.04932		1
3345.09229		1
3345.41479		1
3345.52319		1
3345.62769		1
3345.8335		1
3345.85254		1
3345.86377		1
3345.94458		1
3345.98853		1
3346.10352		1
3346.13452		1
3346.22314		1
3346.32251		1
3346.491		1
3346.79175		1
3346.8208		1
3346.90381		1
3347.621		1
3347.75513		1
3347.784		1
3348.489		1
3349.037		1
3349.32275		1
3349.64233		1
3349.82715		1
3349.863		1
3349.979		1
3350.07153		1
3350.66357		1
3350.97314		1
3351.61182		1
3351.797		1
3351.86157		1
3352.01416		1
3352.05249		1
3352.61475		1
3352.7478		1
3352.893		1
3353.03149		1
3353.49854		1
3353.66187		1
3353.772		1
3354.519		1
3354.853		1
3355.00244		1
3355.068		1
3355.173		1
3355.25659		1
3355.3252		1
3355.665		1
3355.88232		1
3356.17822		1
3356.38477		1
3356.722		1
3356.81519		1
3357.30347		1
3357.45874		1
3357.60229		1
3357.75342		1
3357.97266		1
3357.97339		1
3358.22632		1
3358.29565		1
3358.31372		1
3358.45		1
3358.48413		1
3358.594		1
3358.954		1
3359.66455		1
3359.7356		1
3359.82373		1
3360.03345		1
3360.12256		1
3360.19751		1
3360.42358		1
3360.59082		1
3360.69946		1
3360.72266		1
3360.78613		1
3360.86987		1
3361.20264		1
3361.72		1
3361.74219		1
3361.899		1
3362.08154		1
3362.11768		1
3362.72852		1
3362.86353		1
3363.093		1
3363.23926		1
3363.34326		1
3363.833		1
3363.96216		1
3364.3374		1
3364.53027		1
3364.55249		1
3364.582		1
3364.618		1
3364.71313		1
3364.7688		1
3364.83252		1
3365.08228		1
3365.54785		1
3365.751		1
3365.82642		1
3365.86084		1
3365.98315		1
3366.00146		1
3366.14966		1
3366.36719		1
3366.4668		1
3366.47559		1
3366.557		1
3366.7583		1
3367.28		1
3367.34937		1
3367.471		1
3367.53955		1
3367.64087		1
3367.874		1
3368.0564		1
3368.206		1
3368.50439		1
3368.53613		1
3368.59448		1
3368.937		1
3369.05786		1
3369.08862		1
3369.19849		1
3369.83765		1
3369.894		1
3370.07227		1
3370.10938		1
3370.52246		1
3370.53467		1
3370.547		1
3370.648		1
3370.83862		1
3371.19116		1
3371.222		1
3371.22827		1
3371.78418		1
3371.88281		1
3371.88623		1
3371.92651		1
3371.94		1
3371.96875		1
3371.97		1
3372.09082		1
3372.23		1
3372.42773		1
3372.466		1
3372.46924		1
3372.62964		1
3372.6875		1
3372.725		1
3372.89624		1
3372.90112		1
3372.99658		1
3373.05		1
3373.12134		1
3373.24243		1
3373.24268		1
3373.61621		1
3373.65015		1
3373.74634		1
3373.788		1
3373.81763		1
3373.96924		1
3374.24634		1
3374.31567		1
3374.3894		1
3374.527		1
3374.80029		1
3374.81226		1
3374.873		1
3374.93481		1
3375.15112		1
3375.39258		1
3375.42017		1
3375.60352		1
3375.70142		1
3376.024		1
3376.24536		1
3376.38525		1
3376.41846		1
3376.43115		1
3376.50684		1
3376.56177		1
3376.80371		1
3376.817		1
3377.10962		1
3377.16016		1
3377.29663		1
3377.47852		1
3377.51514		1
3377.54688		1
3378.05347		1
3378.1228		1
3378.208		1
3378.2207		1
3378.469		1
3378.48584		1
3378.52271		1
3378.79517		1
3378.86719		1
3378.9563		1
3379.07251		1
3379.179		1
3379.21777		1
3379.61548		1
3379.64575		1
3379.65137		1
3379.788		1
3379.822		1
3379.935		1
3380.0874		1
3380.19971		1
3380.27856		1
3380.442		1
3380.63647		1
3380.81348		1
3380.818		1
3381.14941		1
3381.305		1
3381.83936		1
3381.881		1
3382.006		1
3382.067		1
3382.08472		1
3382.23242		1
3382.264		1
3382.78271		1
3382.87476		1
3382.91		1
3382.92969		1
3383.041		1
3383.20532		1
3383.263		1
3383.4563		1
3383.518		1
3383.524		1
3383.71582		1
3383.87671		1
3384.19434		1
3384.47339		1
3384.57031		1
3384.71826		1
3384.82666		1
3385.02		1
3385.11523		1
3385.23853		1
3385.29541		1
3385.51563		1
3385.516		1
3385.53125		1
3385.59131		1
3385.60376		1
3385.768		1
3385.83667		1
3385.85132		1
3385.98853		1
3386.00537		1
3386.15454		1
3386.20459		1
3386.227		1
3386.232		1
3386.54858		1
3386.74731		1
3387.10425		1
3387.12769		1
3387.29736		1
3387.37134		1
3387.37646		1
3387.41748		1
3387.499		1
3387.57373		1
3387.812		1
3387.869		1
3388.07		1
3388.1084		1
3388.4043		1
3388.61646		1
3388.71655		1
3388.90967		1
3389.04126		1
3389.39746		1
3389.442		1
3389.468		1
3389.47461		1
3389.5415		1
3389.67578		1
3389.68726		1
3389.79858		1
3389.95874		1
3389.98877		1
3390.20679		1
3390.46655		1
3390.60425		1
3390.774		1
3390.84253		1
3391.01221		1
3391.05615		1
3391.125		1
3391.26587		1
3391.271		1
3391.47241		1
3391.49756		1
3391.74341		1
3392.00732		1
3392.02222		1
3392.03979		1
3392.06152		1
3392.09546		1
3392.36		1
3392.4668		1
3392.58179		1
3392.72876		1
3392.867		1
3392.92285		1
3393.219		1
3393.21924		1
3393.253		1
3393.46484		1
3393.528		1
3393.56567		1
3393.63452		1
3393.712		1
3393.86475		1
3393.969		1
3393.97681		1
3394.18726		1
3394.269		1
3394.48853		1
3394.745		1
3394.77051		1
3394.84644		1
3394.90747		1
3394.96216		1
3395.03027		1
3395.03174		1
3395.05518		1
3395.063		1
3395.11182		1
3395.319		1
3395.32056		1
3395.324		1
3395.34253		1
3395.397		1
3395.49219		1
3395.58081		1
3395.617		1
3395.689		1
3396.16431		1
3396.20044		1
3396.24878		1
3396.54932		1
3396.75586		1
3396.8374		1
3396.90576		1
3396.987		1
3397.27		1
3397.44482		1
3397.55249		1
3397.60767		1
3397.76953		1
3397.937		1
3397.94482		1
3397.97437		1
3398.06445		1
3398.319		1
3398.33862		1
3398.63013		1
3398.65479		1
3399.03223		1
3399.22852		1
3399.27051		1
3399.28687		1
3399.3562		1
3399.43555		1
3399.45068		1
3399.54932		1
3399.65186		1
3399.93115		1
3399.97754		1
3399.97876		1
3400.039		1
3400.05859		1
3400.22363		1
3400.259		1
3400.26221		1
3400.33032		1
3400.34277		1
3400.376		1
3400.48975		1
3400.545		1
3400.64038		1
3400.735		1
3400.90747		1
3401.064		1
3401.13843		1
3401.24487		1
3401.36816		1
3401.515		1
3401.52515		1
3401.61353		1
3401.7085		1
3401.749		1
3401.76758		1
3401.86572		1
3401.99316		1
3401.994		1
3402.188		1
3402.21313		1
3402.318		1
3402.36816		1
3402.41675		1
3402.42627		1
3402.42847		1
3402.66748		1
3402.69165		1
3402.74878		1
3402.77124		1
3402.81274		1
3403.00415		1
3403.005		1
3403.01733		1
3403.04028		1
3403.057		1
3403.163		1
3403.22632		1
3403.41675		1
3403.461		1
3403.49316		1
3403.60425		1
3403.63428		1
3403.74487		1
3403.77515		1
3403.851		1
3403.8938		1
3403.96118		1
3403.98047		1
3404.028		1
3404.07813		1
3404.2478		1
3404.40137		1
3404.42969		1
3404.5083		1
3404.53638		1
3404.53784		1
3404.57446		1
3404.577		1
3404.6228		1
3404.83618		1
3404.887		1
3404.96753		1
3405.04419		1
3405.13232		1
3405.233		1
3405.292		1
3405.39233		1
3405.40186		1
3405.52075		1
3405.55933		1
3405.79761		1
3405.88843		1
3405.92651		1
3405.931		1
3406.014		1
3406.126		1
3406.13721		1
3406.15381		1
3406.17578		1
3406.25366		1
3406.28564		1
3406.36426		1
3406.45776		1
3406.63867		1
3406.66479		1
3406.66528		1
3406.73853		1
3406.7666		1
3406.90112		1
3406.93		1
3406.93481		1
3406.94458		1
3407		1
3407.03345		1
3407.0354		1
3407.06714		1
3407.21143		1
3407.2373		1
3407.24023		1
3407.36475		1
3407.411		1
3407.61035		1
3407.68335		1
3407.691		1
3407.74658		1
3407.91577		1
3407.93774		1
3407.984		1
3408.179		1
3408.27271		1
3408.30444		1
3408.31836		1
3408.38062		1
3408.48926		1
3408.65845		1
3408.676		1
3408.90454		1
3408.94287		1
3408.9895		1
3409.05737		1
3409.09839		1
3409.122		1
3409.52319		1
3409.5564		1
3409.71826		1
3409.73242		1
3409.74927		1
3409.85645		1
3409.88379		1
3409.92139		1
3410.00659		1
3410.13086		1
3410.17383		1
3410.216		1
3410.253		1
3410.266		1
3410.29517		1
3410.44727		1
3410.47241		1
3410.494		1
3410.51221		1
3410.72852		1
3410.73486		1
3410.85986		1
3410.90332		1
3410.98779		1
3411.13281		1
3411.17773		1
3411.25244		1
3411.25854		1
3411.293		1
3411.29419		1
3411.42236		1
3411.5603		1
3411.59229		1
3411.71851		1
3411.80322		1
3411.8103		1
3411.87231		1
3411.88037		1
3411.90186		1
3411.92041		1
3411.929		1
3411.94043		1
3412.031		1
3412.17139		1
3412.30322		1
3412.37769		1
3412.4436		1
3412.536		1
3412.622		1
3412.6543		1
3412.66675		1
3412.71143		1
3412.746		1
3412.90283		1
3412.90845		1
3412.97583		1
3413.112		1
3413.16162		1
3413.1626		1
3413.19727		1
3413.308		1
3413.35522		1
3413.41382		1
3413.468		1
3413.53931		1
3413.59082		1
3413.59741		1
3413.683		1
3413.71558		1
3413.79541		1
3413.82739		1
3413.86279		1
3413.89551		1
3413.913		1
3414.02637		1
3414.047		1
3414.07373		1
3414.24048		1
3414.26929		1
3414.278		1
3414.32544		1
3414.4314		1
3414.66943		1
3414.72754		1
3414.77148		1
3414.84668		1
3414.91284		1
3415.03735		1
3415.06763		1
3415.078		1
3415.168		1
3415.78882		1
3415.91821		1
3415.927		1
3416.1		1
3416.165		1
3416.2085		1
3416.22046		1
3416.248		1
3416.28369		1
3416.31616		1
3416.37256		1
3416.43872		1
3416.49121		1
3416.58838		1
3416.62939		1
3416.64526		1
3416.67139		1
3416.72		1
3417.04		1
3417.04126		1
3417.17114		1
3417.294		1
3417.31128		1
3417.3584		1
3417.37085		1
3417.41357		1
3417.5896		1
3417.70972		1
3417.71753		1
3417.71777		1
3417.71948		1
3417.80835		1
3417.82056		1
3417.84668		1
3417.90771		1
3417.94727		1
3418.0752		1
3418.08		1
3418.11987		1
3418.14941		1
3418.19531		1
3418.19873		1
3418.19971		1
3418.23218		1
3418.233		1
3418.35083		1
3418.39136		1
3418.435		1
3418.49487		1
3418.50146		1
3418.56616		1
3418.63672		1
3418.67749		1
3418.70825		1
3418.75635		1
3418.87134		1
3418.876		1
3418.911		1
3418.99536		1
3419.04028		1
3419.07349		1
3419.15137		1
3419.15479		1
3419.16235		1
3419.189		1
3419.20215		1
3419.323		1
3419.408		1
3419.41431		1
3419.50073		1
3419.52637		1
3419.57275		1
3419.68579		1
3419.727		1
3419.72754		1
3419.85913		1
3419.93433		1
3419.954		1
3419.99585		1
3420.01733		1
3420.03955		1
3420.15845		1
3420.16577		1
3420.252		1
3420.371		1
3420.37329		1
3420.374		1
3420.39233		1
3420.44238		1
3420.50269		1
3420.5293		1
3420.531		1
3420.55542		1
3420.56152		1
3420.6792		1
3420.685		1
3420.70142		1
3420.708		1
3420.72559		1
3420.764		1
3420.76563		1
3420.84082		1
3420.86963		1
3420.97534		1
3420.97583		1
3421.00146		1
3421.069		1
3421.29858		1
3421.369		1
3421.38281		1
3421.47754		1
3421.51563		1
3421.527		1
3421.61743		1
3421.6355		1
3421.638		1
3421.66919		1
3421.723		1
3421.76221		1
3421.97363		1
3421.98633		1
3422.00171		1
3422.01123		1
3422.03955		1
3422.05933		1
3422.13232		1
3422.17017		1
3422.22168		1
3422.24854		1
3422.28052		1
3422.44849		1
3422.536		1
3422.55981		1
3422.61255		1
3422.65845		1
3422.74561		1
3422.78052		1
3422.79541		1
3422.85156		1
3422.899		1
3423.15137		1
3423.21826		1
3423.31177		1
3423.43848		1
3423.544		1
3423.5896		1
3423.63135		1
3423.759		1
3423.792		1
3423.89575		1
3423.95239		1
3424.293		1
3424.357		1
3424.44043		1
3424.51587		1
3424.58423		1
3424.59155		1
3424.69263		1
3424.704		1
3424.711		1
3424.83154		1
3425.06323		1
3425.065		1
3425.066		1
3425.29932		1
3425.3877		1
3425.4082		1
3425.47021		1
3425.519		1
3425.60986		1
3425.64136		1
3425.69482		1
3425.72461		1
3425.77271		1
3425.78516		1
3425.79883		1
3425.879		1
3425.886		1
3426.00513		1
3426.03979		1
3426.04126		1
3426.12842		1
3426.204		1
3426.3103		1
3426.31958		1
3426.36646		1
3426.52539		1
3426.52783		1
3426.54517		1
3426.54688		1
3426.598		1
3426.62036		1
3426.62939		1
3426.69141		1
3426.80981		1
3426.86572		1
3427.0144		1
3427.07373		1
3427.083		1
3427.11816		1
3427.131		1
3427.31128		1
3427.392		1
3427.425		1
3427.60938		1
3427.64282		1
3427.69336		1
3427.78784		1
3427.79541		1
3427.827		1
3427.85034		1
3427.91455		1
3427.93		1
3427.961		1
3427.99634		1
3428.05176		1
3428.11133		1
3428.137		1
3428.1543		1
3428.179		1
3428.34		1
3428.375		1
3428.407		1
3428.42139		1
3428.475		1
3428.47852		1
3428.53882		1
3428.54321		1
3428.54883		1
3428.61816		1
3428.66479		1
3428.67114		1
3428.68237		1
3428.71045		1
3428.73438		1
3428.74048		1
3428.75977		1
3428.807		1
3428.82		1
3428.84985		1
3428.855		1
3429.01782		1
3429.06421		1
3429.13843		1
3429.145		1
3429.19824		1
3429.23413		1
3429.397		1
3429.49121		1
3429.52539		1
3429.56372		1
3429.70923		1
3429.77783		1
3429.892		1
3429.90234		1
3429.941		1
3430.01953		1
3430.04565		1
3430.091		1
3430.09351		1
3430.16968		1
3430.19141		1
3430.19434		1
3430.19629		1
3430.261		1
3430.36743		1
3430.374		1
3430.49634		1
3430.6792		1
3430.90942		1
3430.92554		1
3430.96		1
3431.007		1
3431.07227		1
3431.09741		1
3431.19653		1
3431.37231		1
3431.443		1
3431.48584		1
3431.56372		1
3431.658		1
3431.74		1
3431.779		1
3431.79736		1
3431.80151		1
3431.8064		1
3431.84473		1
3431.986		1
3432.03735		1
3432.041		1
3432.11963		1
3432.126		1
3432.15942		1
3432.17627		1
3432.29		1
3432.32471		1
3432.34985		1
3432.376		1
3432.44019		1
3432.50586		1
3432.5083		1
3432.58765		1
3432.70874		1
3432.762		1
3432.87036		1
3432.96313		1
3432.99243		1
3433.02979		1
3433.03516		1
3433.0603		1
3433.11353		1
3433.124		1
3433.25171		1
3433.332		1
3433.38		1
3433.43		1
3433.51172		1
3433.58032		1
3433.73657		1
3433.80566		1
3433.82422		1
3433.82959		1
3433.83276		1
3433.84424		1
3434.09082		1
3434.09131		1
3434.09644		1
3434.10132		1
3434.10742		1
3434.1377		1
3434.18164		1
3434.20117		1
3434.24414		1
3434.26025		1
3434.26465		1
3434.30737		1
3434.36841		1
3434.39868		1
3434.40747		1
3434.49048		1
3434.51978		1
3434.52881		1
3434.646		1
3434.72827		1
3434.7644		1
3434.773		1
3434.953		1
3435.06128		1
3435.11255		1
3435.117		1
3435.149		1
3435.16016		1
3435.22559		1
3435.45752		1
3435.49854		1
3435.5625		1
3435.5686		1
3435.60327		1
3435.64453		1
3435.70972		1
3435.74316		1
3435.75537		1
3435.80566		1
3435.98		1
3435.99023		1
3436.119		1
3436.121		1
3436.15039		1
3436.231		1
3436.25781		1
3436.26245		1
3436.26538		1
3436.295		1
3436.375		1
3436.38428		1
3436.397		1
3436.50879		1
3436.52612		1
3436.61255		1
3436.64844		1
3436.67529		1
3436.681		1
3436.72388		1
3436.788		1
3436.821		1
3436.90918		1
3436.97852		1
3437.029		1
3437.03979		1
3437.06616		1
3437.06787		1
3437.16064		1
3437.279		1
3437.299		1
3437.31763		1
3437.33716		1
3437.37		1
3437.38257		1
3437.42		1
3437.52612		1
3437.61743		1
3437.68921		1
3437.746		1
3437.79321		1
3437.84717		1
3437.963		1
3437.98071		1
3438.01245		1
3438.13232		1
3438.15649		1
3438.284		1
3438.31519		1
3438.409		1
3438.41943		1
3438.50366		1
3438.55029		1
3438.557		1
3438.68628		1
3438.83472		1
3438.838		1
3438.8606		1
3438.88965		1
3439.00781		1
3439.04028		1
3439.04443		1
3439.062		1
3439.0625		1
3439.10474		1
3439.1145		1
3439.13086		1
3439.13159		1
3439.31982		1
3439.322		1
3439.34985		1
3439.3645		1
3439.379		1
3439.37964		1
3439.40112		1
3439.4353		1
3439.43774		1
3439.44238		1
3439.5		1
3439.514		1
3439.52856		1
3439.67188		1
3439.76		1
3439.80664		1
3439.84448		1
3439.92871		1
3440.05249		1
3440.10132		1
3440.18555		1
3440.25757		1
3440.27734		1
3440.30054		1
3440.32764		1
3440.342		1
3440.39429		1
3440.42383		1
3440.46387		1
3440.504		1
3440.53052		1
3440.6106		1
3440.63574		1
3440.64526		1
3440.65381		1
3440.724		1
3440.7522		1
3440.77832		1
3440.84888		1
3440.906		1
3440.91626		1
3440.961		1
3440.97217		1
3440.99341		1
3441.03247		1
3441.0603		1
3441.07886		1
3441.082		1
3441.14063		1
3441.14966		1
3441.28833		1
3441.34741		1
3441.348		1
3441.37329		1
3441.39526		1
3441.42676		1
3441.491		1
3441.54761		1
3441.64258		1
3441.69116		1
3441.70142		1
3441.79517		1
3441.81274		1
3441.84155		1
3441.86035		1
3441.95923		1
3441.98877		1
3442.013		1
3442.034		1
3442.10742		1
3442.11548		1
3442.148		1
3442.19336		1
3442.241		1
3442.32446		1
3442.33936		1
3442.376		1
3442.39966		1
3442.45215		1
3442.51172		1
3442.54956		1
3442.5708		1
3442.5708		1
3442.64966		1
3442.66455		1
3442.75024		1
3442.833		1
3442.92065		1
3443.00439		1
3443.04224		1
3443.044		1
3443.11768		1
3443.22		1
3443.22217		1
3443.235		1
3443.24438		1
3443.29614		1
3443.36035		1
3443.388		1
3443.40649		1
3443.40967		1
3443.41431		1
3443.464		1
3443.47		1
3443.562		1
3443.68018		1
3443.81641		1
3443.84		1
3443.886		1
3443.887		1
3443.90649		1
3443.932		1
3443.949		1
3443.96021		1
3443.967		1
3443.96729		1
3444.01978		1
3444.108		1
3444.113		1
3444.158		1
3444.17529		1
3444.23242		1
3444.34961		1
3444.42578		1
3444.4314		1
3444.43433		1
3444.442		1
3444.4707		1
3444.47754		1
3444.52612		1
3444.58057		1
3444.5896		1
3444.591		1
3444.59351		1
3444.628		1
3444.65625		1
3444.67944		1
3444.7		1
3444.73145		1
3444.778		1
3444.77856		1
3444.82031		1
3444.88184		1
3444.924		1
3444.926		1
3444.92773		1
3444.94141		1
3445.01563		1
3445.05566		1
3445.08081		1
3445.09644		1
3445.1062		1
3445.18066		1
3445.31152		1
3445.37817		1
3445.396		1
3445.44678		1
3445.459		1
3445.464		1
3445.49316		1
3445.532		1
3445.55371		1
3445.58252		1
3445.61035		1
3445.653		1
3445.81763		1
3445.87817		1
3445.949		1
3446.07886		1
3446.23535		1
3446.255		1
3446.27783		1
3446.36743		1
3446.37769		1
3446.42065		1
3446.467		1
3446.49829		1
3446.523		1
3446.571		1
3446.63477		1
3446.693		1
3446.78833		1
3446.83252		1
3446.87183		1
3446.87451		1
3446.89282		1
3446.898		1
3447.02979		1
3447.2207		1
3447.221		1
3447.29248		1
3447.36353		1
3447.38672		1
3447.3894		1
3447.40259		1
3447.41064		1
3447.46729		1
3447.512		1
3447.51245		1
3447.5686		1
3447.57153		1
3447.631		1
3447.64551		1
3447.692		1
3447.69434		1
3447.72437		1
3447.74316		1
3447.765		1
3447.78076		1
3447.82031		1
3447.90137		1
3447.99219		1
3447.99561		1
3448.07861		1
3448.08667		1
3448.15112		1
3448.15723		1
3448.17822		1
3448.18164		1
3448.36157		1
3448.36523		1
3448.44067		1
3448.44116		1
3448.46729		1
3448.492		1
3448.53271		1
3448.55566		1
3448.57739		1
3448.599		1
3448.63525		1
3448.63843		1
3448.646		1
3448.766		1
3448.79126		1
3448.85425		1
3448.85718		1
3448.95483		1
3449.09668		1
3449.23853		1
3449.35913		1
3449.36328		1
3449.43286		1
3449.448		1
3449.466		1
3449.47583		1
3449.58984		1
3449.61914		1
3449.62646		1
3449.647		1
3449.664		1
3449.70679		1
3449.7085		1
3449.76953		1
3449.853		1
3449.91675		1
3449.92432		1
3450.02515		1
3450.05664		1
3450.07178		1
3450.146		1
3450.20264		1
3450.2356		1
3450.25757		1
3450.26514		1
3450.26733		1
3450.52612		1
3450.57178		1
3450.575		1
3450.60742		1
3450.63672		1
3450.64551		1
3450.65723		1
3450.72852		1
3450.83887		1
3450.8418		1
3450.86035		1
3451.01733		1
3451.02026		1
3451.02173		1
3451.08643		1
3451.16846		1
3451.17456		1
3451.194		1
3451.22485		1
3451.2998		1
3451.34644		1
3451.373		1
3451.38843		1
3451.43384		1
3451.434		1
3451.47119		1
3451.488		1
3451.514		1
3451.59326		1
3451.63013		1
3451.655		1
3451.65674		1
3451.67163		1
3451.73462		1
3451.7522		1
3451.75879		1
3451.82178		1
3451.90259		1
3451.95		1
3452.02026		1
3452.07031		1
3452.1272		1
3452.31616		1
3452.31982		1
3452.468		1
3452.49023		1
3452.49243		1
3452.493		1
3452.6106		1
3452.61548		1
3452.621		1
3452.77246		1
3452.77783		1
3452.807		1
3452.80981		1
3452.85742		1
3452.888		1
3453.053		1
3453.08521		1
3453.097		1
3453.15283		1
3453.25171		1
3453.26025		1
3453.31934		1
3453.323		1
3453.34375		1
3453.38428		1
3453.40649		1
3453.50928		1
3453.541		1
3453.652		1
3453.665		1
3453.69067		1
3453.726		1
3453.76685		1
3453.77124		1
3453.77612		1
3453.882		1
3453.88721		1
3453.917		1
3453.98755		1
3454.02148		1
3454.07739		1
3454.29077		1
3454.39063		1
3454.53442		1
3454.57471		1
3454.59155		1
3454.65771		1
3454.7627		1
3454.81982		1
3454.84058		1
3454.865		1
3454.89526		1
3454.98438		1
3455.02466		1
3455.041		1
3455.08618		1
3455.28		1
3455.36646		1
3455.38574		1
3455.39844		1
3455.41675		1
3455.53247		1
3455.60083		1
3455.67285		1
3455.693		1
3455.77612		1
3455.8335		1
3455.928		1
3455.97583		1
3456.00317		1
3456.13428		1
3456.24829		1
3456.28		1
3456.28735		1
3456.34644		1
3456.35352		1
3456.433		1
3456.48535		1
3456.63452		1
3456.74365		1
3456.77759		1
3456.816		1
3456.86646		1
3456.89771		1
3456.988		1
3457.05249		1
3457.05884		1
3457.17383		1
3457.19141		1
3457.20679		1
3457.32715		1
3457.41943		1
3457.428		1
3457.46729		1
3457.47778		1
3457.57349		1
3457.612		1
3457.63721		1
3457.65015		1
3457.65454		1
3457.659		1
3457.671		1
3457.712		1
3457.72339		1
3457.818		1
3457.81836		1
3457.9397		1
3457.96655		1
3457.97461		1
3458.0083		1
3458.02637		1
3458.02954		1
3458.05444		1
3458.10645		1
3458.10718		1
3458.16382		1
3458.19116		1
3458.20142		1
3458.20752		1
3458.2085		1
3458.226		1
3458.241		1
3458.28735		1
3458.3064		1
3458.40771		1
3458.41162		1
3458.56836		1
3458.657		1
3458.671		1
3458.67432		1
3458.68213		1
3458.72974		1
3458.76953		1
3458.799		1
3458.80615		1
3458.843		1
3458.847		1
3458.94946		1
3458.95483		1
3459.12915		1
3459.27344		1
3459.28613		1
3459.309		1
3459.3457		1
3459.37817		1
3459.44824		1
3459.46313		1
3459.52539		1
3459.55029		1
3459.63257		1
3459.63818		1
3459.78467		1
3459.82568		1
3459.902		1
3459.917		1
3459.976		1
3460.10645		1
3460.11426		1
3460.20166		1
3460.21143		1
3460.22583		1
3460.23633		1
3460.28687		1
3460.35669		1
3460.37158		1
3460.50659		1
3460.54053		1
3460.57764		1
3460.62964		1
3460.63184		1
3460.6814		1
3460.696		1
3460.69629		1
3460.74316		1
3460.759		1
3460.80176		1
3460.80347		1
3460.873		1
3460.92944		1
3460.96777		1
3461.02271		1
3461.046		1
3461.08325		1
3461.18457		1
3461.23242		1
3461.23779		1
3461.27075		1
3461.2793		1
3461.30762		1
3461.309		1
3461.35815		1
3461.36377		1
3461.403		1
3461.41064		1
3461.41113		1
3461.44019		1
3461.49243		1
3461.51318		1
3461.57275		1
3461.64966		1
3461.65942		1
3461.704		1
3461.75049		1
3461.75635		1
3461.77979		1
3461.83374		1
3461.90234		1
3461.91821		1
3461.96631		1
3461.97119		1
3461.991		1
3461.99854		1
3462.044		1
3462.10718		1
3462.128		1
3462.175		1
3462.19751		1
3462.21216		1
3462.312		1
3462.355		1
3462.38965		1
3462.57324		1
3462.62671		1
3462.63281		1
3462.64355		1
3462.67847		1
3462.69458		1
3462.70044		1
3462.80371		1
3462.8147		1
3462.82715		1
3462.92432		1
3462.97168		1
3463.014		1
3463.01538		1
3463.04272		1
3463.04321		1
3463.086		1
3463.1084		1
3463.13818		1
3463.14453		1
3463.178		1
3463.18335		1
3463.19531		1
3463.19775		1
3463.27051		1
3463.28442		1
3463.29761		1
3463.30371		1
3463.308		1
3463.399		1
3463.41333		1
3463.43213		1
3463.47266		1
3463.52759		1
3463.5293		1
3463.571		1
3463.66821		1
3463.672		1
3463.693		1
3463.7085		1
3463.753		1
3463.765		1
3463.77563		1
3463.78247		1
3463.8042		1
3463.815		1
3463.82739		1
3463.84839		1
3463.86157		1
3463.894		1
3463.90356		1
3463.923		1
3463.92871		1
3463.93066		1
3463.938		1
3463.942		1
3463.97729		1
3463.98071		1
3463.98169		1
3464.0083		1
3464.015		1
3464.02417		1
3464.04761		1
3464.04932		1
3464.151		1
3464.16113		1
3464.189		1
3464.20654		1
3464.20972		1
3464.238		1
3464.28687		1
3464.3147		1
3464.363		1
3464.36938		1
3464.4624		1
3464.50952		1
3464.54		1
3464.54248		1
3464.545		1
3464.57715		1
3464.58032		1
3464.61084		1
3464.725		1
3464.75366		1
3464.773		1
3464.821		1
3464.826		1
3464.84766		1
3464.88037		1
3464.89136		1
3464.91284		1
3464.92114		1
3464.924		1
3464.93335		1
3464.94043		1
3464.96338		1
3464.97119		1
3465.006		1
3465.00928		1
3465.051		1
3465.07813		1
3465.09351		1
3465.13013		1
3465.152		1
3465.20679		1
3465.21924		1
3465.26733		1
3465.2937		1
3465.33179		1
3465.378		1
3465.4375		1
3465.44019		1
3465.49121		1
3465.50171		1
3465.50562		1
3465.50952		1
3465.52319		1
3465.53931		1
3465.572		1
3465.596		1
3465.63159		1
3465.80249		1
3465.81323		1
3465.8313		1
3465.88843		1
3465.89868		1
3465.90161		1
3465.937		1
3465.961		1
3465.97339		1
3465.99146		1
3465.99536		1
3466.01221		1
3466.03735		1
3466.0564		1
3466.06982		1
3466.09814		1
3466.11182		1
3466.13647		1
3466.14575		1
3466.18384		1
3466.20264		1
3466.20679		1
3466.26172		1
3466.26953		1
3466.32959		1
3466.35156		1
3466.39575		1
3466.40356		1
3466.4104		1
3466.46533		1
3466.467		1
3466.48267		1
3466.526		1
3466.6377		1
3466.64966		1
3466.68		1
3466.6814		1
3466.8125		1
3466.81787		1
3466.845		1
3466.89331		1
3466.9104		1
3466.91553		1
3466.957		1
3466.962		1
3467		1
3467.00024		1
3467.00244		1
3467.05322		1
3467.154		1
3467.174		1
3467.211		1
3467.231		1
3467.26025		1
[truncated: 16,137 more rows]
