# Supplementary material for: A droplet digital PCR (ddPCR) assay to detect Helicoverpa armigera (Lepidoptera: Noctuidae) in bulk trap samples
Source: PLoS One. 2017 May 31;12(5):e0178704. doi: 10.1371/journal.pone.0178704 (PMC5451079; doi:10.1371/journal.pone.0178704)
Supplement: S5 Table — (ZIP) [file pone.0178704.s005.zip › H zea 9.csv]

Ch1 Amplitude	Ch2 Amplitude	Cluster
2943.25586		1
3113.59326		1
3120.847		1
3133.43237		1
3135.86963		1
3136.77734		1
3138.46948		1
3141.97021		1
3159.01929		1
3162.13013		1
3167.0188		1
3167.19775		1
3171.46729		1
3173.288		1
3175.09253		1
3175.14819		1
3175.35742		1
3179.45239		1
3181.69336		1
3182.25		1
3182.84741		1
3184.73633		1
3184.9104		1
3186.48657		1
3187.2915		1
3188.73535		1
3190.18018		1
3193.11548		1
3196.87329		1
3199.025		1
3199.02832		1
3199.1377		1
3199.77417		1
3200.83423		1
3201.44824		1
3202.001		1
3202.62671		1
3203.9563		1
3204.1853		1
3204.35913		1
3205.57227		1
3205.585		1
3205.72046		1
3206.0896		1
3206.22046		1
3208.82666		1
3211.63452		1
3211.63818		1
3212.94141		1
3214.13574		1
3214.60449		1
3215.05		1
3215.56763		1
3215.787		1
3216.46069		1
3216.94556		1
3217.27856		1
3217.45361		1
3218.604		1
3219.906		1
3220.46387		1
3220.61133		1
3221.725		1
3222.58276		1
3222.91162		1
3223.18481		1
3223.518		1
3223.591		1
3223.59326		1
3224.114		1
3225.13		1
3225.44067		1
3226.09741		1
3226.17139		1
3226.38257		1
3226.71313		1
3227.903		1
3228.22534		1
3228.41919		1
3228.65479		1
3228.97656		1
3229.19043		1
3230.966		1
3231.816		1
3232.11		1
3233.05		1
3233.10034		1
3233.18652		1
3233.42578		1
3233.58862		1
3234.34351		1
3234.54565		1
3234.643		1
3234.7395		1
3235.84814		1
3236.24658		1
3236.98462		1
3237.01685		1
3237.0354		1
3237.0564		1
3237.268		1
3237.58569		1
3238.354		1
3239.06519		1
3239.06665		1
3239.678		1
3240.43286		1
3240.54761		1
3240.6145		1
3240.745		1
3240.84351		1
3241.138		1
3241.20239		1
3241.40845		1
3241.5647		1
3241.7644		1
3241.93848		1
3242.0625		1
3242.07275		1
3242.695		1
3242.78857		1
3243.202		1
3243.7373		1
3243.93823		1
3244.14233		1
3244.2168		1
3244.32837		1
3244.36646		1
3244.748		1
3245.641		1
3245.65942		1
3245.73315		1
3246.04272		1
3246.10742		1
3246.15137		1
3246.32056		1
3247.22559		1
3247.46436		1
3247.62842		1
3247.73633		1
3247.8833		1
3248.24561		1
3248.33081		1
3248.71631		1
3249.60449		1
3249.64087		1
3249.7356		1
3250.09473		1
3250.312		1
3250.49634		1
3251.10352		1
3251.46826		1
3251.805		1
3251.83618		1
3252.4873		1
3252.59644		1
3252.91553		1
3253.20386		1
3253.28125		1
3253.649		1
3253.70044		1
3253.81958		1
3254.357		1
3254.537		1
3255.238		1
3255.82324		1
3255.92139		1
3256.469		1
3256.47729		1
3256.60938		1
3256.85181		1
3256.90454		1
3257.057		1
3257.17456		1
3257.96924		1
3258.229		1
3258.51563		1
3258.539		1
3258.68872		1
3259.152		1
3259.4458		1
3259.67188		1
3259.89966		1
3260.05566		1
3261.18555		1
3261.24146		1
3261.35254		1
3261.50269		1
3261.6333		1
3261.70483		1
3261.76074		1
3261.77563		1
3262.05249		1
3262.12158		1
3262.5498		1
3262.62451		1
3262.885		1
3263.09644		1
3263.16064		1
3263.80884		1
3263.89038		1
3264.00586		1
3264.49365		1
3264.56567		1
3264.65771		1
3264.71948		1
3265.077		1
3265.55054		1
3266.09326		1
3266.3457		1
3266.60718		1
3266.968		1
3267.09131		1
3267.18018		1
3267.46216		1
3267.95483		1
3268.09082		1
3268.71		1
3268.73755		1
3268.95435		1
3269.07959		1
3269.511		1
3269.69556		1
3269.75537		1
3269.86621		1
3269.929		1
3270.17188		1
3270.701		1
3270.71533		1
3270.784		1
3271.30664		1
3271.32544		1
3271.37451		1
3271.40479		1
3271.52759		1
3271.797		1
3271.84424		1
3271.84424		1
3271.94043		1
3272.00073		1
3272.26465		1
3272.28979		1
3272.29565		1
3272.56323		1
3272.62061		1
3272.64453		1
3272.7207		1
3272.74878		1
3272.76074		1
3272.89844		1
3273.09253		1
3273.139		1
3273.54956		1
3273.56519		1
3274.01172		1
3274.6355		1
3274.76733		1
3274.93921		1
3274.958		1
3274.962		1
3274.99683		1
3275.21		1
3275.2876		1
3275.38647		1
3275.47827		1
3275.50366		1
3275.83374		1
3275.9		1
3276.14		1
3276.29639		1
3276.30029		1
3276.66333		1
3276.83325		1
3276.88184		1
3276.97583		1
3277.15674		1
3277.2915		1
3277.388		1
3277.462		1
3277.602		1
3277.635		1
3277.87671		1
3278.159		1
3278.27686		1
3278.38525		1
3278.39624		1
3278.46582		1
3278.74731		1
3278.7522		1
3278.831		1
3278.91455		1
3279.06714		1
3279.09814		1
3279.1394		1
3279.477		1
3279.58057		1
3279.76318		1
3279.87866		1
3279.89819		1
3280.24365		1
3280.28979		1
3280.513		1
3280.51587		1
3280.95532		1
3281.05737		1
3281.19287		1
3281.27612		1
3281.34619		1
3281.45386		1
3281.58		1
3281.60376		1
3281.6936		1
3281.801		1
3281.80786		1
3281.896		1
3281.90527		1
3281.90625		1
3281.94531		1
3282.17578		1
3282.42114		1
3282.511		1
3282.96167		1
3283.114		1
3283.149		1
3283.21118		1
3283.48218		1
3283.688		1
3284.13818		1
3284.36328		1
3284.37622		1
3284.471		1
3284.498		1
3284.67017		1
3284.69678		1
3284.90234		1
3284.92969		1
3285.02637		1
3285.221		1
3285.29346		1
3285.492		1
3285.60034		1
3285.86353		1
3286.22266		1
3286.393		1
3286.639		1
3286.7793		1
3287.10059		1
3287.29565		1
3287.38062		1
3287.44043		1
3287.46313		1
3287.55981		1
3287.71045		1
3287.75757		1
3287.879		1
3288.015		1
3288.031		1
3288.09961		1
3288.13159		1
3288.15015		1
3288.259		1
3288.288		1
3288.316		1
3288.96484		1
3289.111		1
3289.57153		1
3289.59546		1
3289.61255		1
3289.68579		1
3290.13672		1
3290.1897		1
3290.31		1
3290.33179		1
3290.40112		1
3290.43628		1
3290.52979		1
3290.70752		1
3290.848		1
3291.00977		1
3291.18262		1
3291.28662		1
3291.31885		1
3291.47339		1
3291.858		1
3291.87939		1
3292.00879		1
3292.17944		1
3292.18384		1
3292.392		1
3292.714		1
3292.71436		1
3292.87378		1
3293.15356		1
3293.30737		1
3293.40918		1
3293.428		1
3293.46582		1
3293.55151		1
3293.64038		1
3293.64282		1
3293.656		1
3293.71753		1
3293.797		1
3293.85181		1
3293.909		1
3294.031		1
3294.21851		1
3294.28174		1
3294.30151		1
3294.45117		1
3294.48364		1
3294.60327		1
3294.6543		1
3294.72681		1
3294.73657		1
3294.90771		1
3294.96		1
3294.97388		1
3295.07935		1
3295.11841		1
3295.14648		1
3295.1748		1
3295.451		1
3295.48047		1
3295.757		1
3295.91724		1
3295.9624		1
3296.106		1
3296.13623		1
3296.432		1
3296.71558		1
3296.74634		1
3296.91553		1
3296.99121		1
3297.0127		1
3297.03687		1
3297.051		1
3297.25269		1
3297.341		1
3297.3667		1
3297.40649		1
3297.81982		1
3298.16675		1
3298.231		1
3298.252		1
3298.28784		1
3298.34277		1
3298.36475		1
3298.40332		1
3298.462		1
3298.46777		1
3298.63477		1
3298.64844		1
3298.69849		1
3298.85718		1
3298.94971		1
3298.98022		1
3298.99951		1
3299.0376		1
3299.06079		1
3299.13037		1
3299.15332		1
3299.18115		1
3299.20581		1
3299.28247		1
3299.30835		1
3299.42773		1
3299.48267		1
3299.545		1
3299.561		1
3299.58276		1
3299.681		1
3299.688		1
3299.794		1
3299.96631		1
3300.07764		1
3300.09375		1
3300.56445		1
3300.57227		1
3300.639		1
3300.74829		1
3300.77368		1
3300.909		1
3301.30713		1
3301.5437		1
3301.54443		1
3301.567		1
3301.59351		1
3301.68042		1
3301.78955		1
3301.79883		1
3301.92236		1
3302.154		1
3302.182		1
3302.22		1
3302.2832		1
3302.59326		1
3302.637		1
3302.8		1
3302.86987		1
3302.91748		1
3302.94		1
3303.014		1
3303.063		1
3303.07764		1
3303.15869		1
3303.16553		1
3303.18726		1
3303.24731		1
3303.25757		1
3303.2915		1
3303.402		1
3303.43481		1
3303.46729		1
3303.64014		1
3303.791		1
3303.891		1
3303.981		1
3304		1
3304.01123		1
3304.10059		1
3304.29883		1
3304.34521		1
3304.36816		1
3304.55		1
3304.58862		1
3304.61		1
3304.62817		1
3304.683		1
3304.91772		1
3304.94116		1
3305.09741		1
3305.30786		1
3305.35352		1
3305.39941		1
3305.44385		1
3305.50171		1
3305.553		1
3305.62		1
3305.623		1
3305.72461		1
3305.78027		1
3305.924		1
3305.936		1
3305.95337		1
3305.984		1
3305.98828		1
3306.004		1
3306.14453		1
3306.17871		1
3306.21484		1
3306.29077		1
3306.30371		1
3306.32642		1
3306.3728		1
3306.572		1
3306.599		1
3306.70361		1
3306.75854		1
3306.79077		1
3306.80981		1
3306.993		1
3307.09		1
3307.18823		1
3307.34351		1
3307.39429		1
3307.46826		1
3307.506		1
3307.62573		1
3307.66626		1
3307.75049		1
3307.80737		1
3307.85718		1
3307.92285		1
3307.92847		1
3307.97168		1
3308.06616		1
3308.20972		1
3308.2124		1
3308.23779		1
3308.567		1
3308.585		1
3308.5874		1
3308.62549		1
3308.62817		1
3308.63232		1
3308.651		1
3308.77856		1
3308.78271		1
3308.8623		1
3308.876		1
3308.95581		1
3308.9895		1
3309.01587		1
3309.07178		1
3309.22388		1
3309.25073		1
3309.31421		1
3309.32227		1
3309.32959		1
3309.41162		1
3309.49854		1
3309.50244		1
3309.50928		1
3309.524		1
3309.59		1
3309.67285		1
3309.6814		1
3309.85522		1
3309.984		1
3310.08643		1
3310.24414		1
3310.35376		1
3310.56177		1
3310.60864		1
3310.61328		1
3310.82666		1
3310.84668		1
3310.93872		1
3310.96777		1
3311.056		1
3311.15747		1
3311.1875		1
3311.38135		1
3311.4314		1
3311.457		1
3311.463		1
3311.517		1
3311.60474		1
3311.664		1
3311.775		1
3312.116		1
3312.39478		1
3312.41113		1
3312.488		1
3312.50366		1
3312.582		1
3312.58667		1
3312.673		1
3312.68237		1
3312.767		1
3312.77368		1
3312.852		1
3312.89941		1
3312.96069		1
3313.029		1
3313.062		1
3313.06763		1
3313.094		1
3313.11841		1
3313.21582		1
3313.28369		1
3313.4248		1
3313.44946		1
3313.62134		1
3313.63818		1
3313.79883		1
3313.84424		1
3313.858		1
3313.89		1
3313.957		1
3313.96753		1
3314.04688		1
3314.196		1
3314.29		1
3314.31177		1
3314.44043		1
3314.442		1
3314.44751		1
3314.46875		1
3314.525		1
3314.5835		1
3314.63159		1
3314.66187		1
3314.778		1
3314.79346		1
3314.914		1
3314.93457		1
3314.98755		1
3314.98877		1
3314.99341		1
3315.09766		1
3315.218		1
3315.22974		1
3315.344		1
3315.35742		1
3315.38745		1
3315.418		1
3315.47241		1
3315.5		1
3315.58984		1
3315.65942		1
3315.67383		1
3315.69238		1
3315.82617		1
3315.84521		1
3315.85156		1
3315.88086		1
3315.92432		1
3315.97		1
3315.98267		1
3316.081		1
3316.131		1
3316.14087		1
3316.37427		1
3316.507		1
3316.61328		1
3316.61377		1
3316.71777		1
3316.772		1
3317.029		1
3317.0625		1
3317.09937		1
3317.136		1
3317.28418		1
3317.28564		1
3317.343		1
3317.344		1
3317.38867		1
3317.514		1
3317.53149		1
3317.54175		1
3317.62256		1
3317.66577		1
3317.672		1
3317.68		1
3317.811		1
3317.842		1
3318.165		1
3318.17456		1
3318.19775		1
3318.27319		1
3318.29736		1
3318.39063		1
3318.5625		1
3318.61353		1
3318.61865		1
3318.64087		1
3318.71313		1
3318.77271		1
3318.86255		1
3318.91064		1
3318.96777		1
3319.01831		1
3319.04956		1
3319.13354		1
3319.17578		1
3319.27124		1
3319.29077		1
3319.3645		1
3319.40015		1
3319.47656		1
3319.674		1
3319.833		1
3319.91235		1
3319.93921		1
3320.0625		1
3320.0835		1
3320.1145		1
3320.11841		1
3320.12476		1
3320.15039		1
3320.18774		1
3320.19458		1
3320.196		1
3320.25122		1
3320.27075		1
3320.322		1
3320.332		1
3320.40845		1
3320.52075		1
3320.53784		1
3320.53882		1
3320.65674		1
3320.674		1
3320.8645		1
3320.90967		1
3321.00732		1
3321.10425		1
3321.12866		1
3321.17554		1
3321.20825		1
3321.211		1
3321.23022		1
3321.243		1
3321.313		1
3321.3667		1
3321.434		1
3321.46533		1
3321.50879		1
3321.61475		1
3321.664		1
3321.68945		1
3321.71045		1
3321.81274		1
3321.827		1
3322.0144		1
3322.15649		1
3322.16821		1
3322.21753		1
3322.23242		1
3322.35449		1
3322.62524		1
3322.62744		1
3322.6958		1
3322.69946		1
3322.737		1
3322.76758		1
3322.77368		1
3322.801		1
3322.82471		1
3322.84131		1
3322.867		1
3322.91113		1
3322.94238		1
3322.969		1
3322.97778		1
3323.02051		1
3323.03833		1
3323.041		1
3323.05518		1
3323.17749		1
3323.18774		1
3323.27075		1
3323.32324		1
3323.36035		1
3323.37524		1
3323.45215		1
3323.5376		1
3323.62573		1
3323.664		1
3323.70825		1
3323.7356		1
3323.75171		1
3323.77954		1
3323.79468		1
3323.88574		1
3323.89087		1
3323.92017		1
3323.93213		1
3324.03125		1
3324.06885		1
3324.07642		1
3324.17725		1
3324.21		1
3324.25366		1
3324.28662		1
3324.288		1
3324.3125		1
3324.38257		1
3324.733		1
3324.79736		1
3324.83252		1
3324.869		1
3324.87451		1
3324.93579		1
3324.95728		1
3325.00146		1
3325.0415		1
3325.07251		1
3325.11816		1
3325.15747		1
3325.17627		1
3325.29175		1
3325.29517		1
3325.313		1
3325.33154		1
3325.3877		1
3325.59644		1
3325.68848		1
3325.70825		1
3325.77612		1
3325.77881		1
3325.78613		1
3325.80029		1
3325.857		1
3325.915		1
3325.98828		1
3325.99878		1
3326.09326		1
3326.14185		1
3326.15479		1
3326.307		1
3326.333		1
3326.34619		1
3326.35		1
3326.352		1
3326.39		1
3326.412		1
3326.41675		1
3326.55566		1
3326.57739		1
3326.69653		1
3326.75732		1
3326.793		1
3326.83569		1
3326.87061		1
3326.87549		1
3326.92944		1
3326.964		1
3326.983		1
3326.99634		1
3327.14331		1
3327.228		1
3327.246		1
3327.29443		1
3327.32715		1
3327.38257		1
3327.42		1
3327.52686		1
3327.556		1
3327.63086		1
3327.654		1
3327.90332		1
3327.91528		1
3327.977		1
3328.10474		1
3328.1167		1
3328.13647		1
3328.16553		1
3328.19287		1
3328.227		1
3328.31445		1
3328.46143		1
3328.59668		1
3328.64063		1
3328.66821		1
3328.727		1
3328.7915		1
3328.90479		1
3328.90552		1
3328.90771		1
3328.937		1
3329.095		1
3329.1394		1
3329.2644		1
3329.268		1
3329.34619		1
3329.3562		1
3329.44385		1
3329.44458		1
3329.48657		1
3329.503		1
3329.56519		1
3329.81885		1
3329.84985		1
3329.89746		1
3329.91382		1
3329.93213		1
3329.97217		1
3329.9873		1
3329.99756		1
3330.161		1
3330.162		1
3330.27661		1
3330.47217		1
3330.47681		1
3330.504		1
3330.51025		1
3330.58984		1
3330.62329		1
3330.689		1
3330.734		1
3330.77759		1
3330.83569		1
3330.9165		1
3330.9397		1
3330.96753		1
3330.975		1
3330.99341		1
3331.02173		1
3331.0332		1
3331.03687		1
3331.06665		1
3331.11816		1
3331.13477		1
3331.156		1
3331.17749		1
3331.33423		1
3331.39		1
3331.44019		1
3331.44214		1
3331.47876		1
3331.49951		1
3331.54883		1
3331.56372		1
3331.61255		1
3331.61426		1
3331.71655		1
3331.726		1
3331.738		1
3331.7854		1
3331.821		1
3331.835		1
3331.98633		1
3332.08862		1
3332.08984		1
3332.096		1
3332.10083		1
3332.11182		1
3332.20947		1
3332.36353		1
3332.437		1
3332.44141		1
3332.55566		1
3332.59351		1
3332.644		1
3332.65332		1
3332.67114		1
3332.67627		1
3332.69043		1
3332.69946		1
3332.70068		1
3332.71851		1
3332.719		1
3332.77026		1
3332.779		1
3332.8147		1
3332.84863		1
3332.88574		1
3332.908		1
3332.91187		1
3332.93726		1
3332.942		1
3333.03638		1
3333.04761		1
3333.101		1
3333.15039		1
3333.155		1
3333.209		1
3333.28442		1
3333.30762		1
3333.434		1
3333.46338		1
3333.49023		1
3333.78271		1
3333.92456		1
3334.059		1
3334.097		1
3334.10229		1
3334.121		1
3334.299		1
3334.34082		1
3334.37061		1
3334.43042		1
3334.4812		1
3334.48267		1
3334.61377		1
3334.65942		1
3334.67627		1
3334.67773		1
3334.71045		1
3334.737		1
3334.7832		1
3334.81152		1
3334.837		1
3334.9375		1
3334.96265		1
3335.029		1
3335.06226		1
3335.18042		1
3335.19971		1
3335.21753		1
3335.30566		1
3335.31348		1
3335.357		1
3335.439		1
3335.44238		1
3335.44629		1
3335.55786		1
3335.645		1
3335.646		1
3335.78076		1
3335.81543		1
3335.87744		1
3335.90942		1
3336.082		1
3336.12866		1
3336.22266		1
3336.24072		1
3336.29688		1
3336.36084		1
3336.4043		1
3336.53223		1
3336.56665		1
3336.605		1
3336.685		1
3336.785		1
3336.84888		1
3336.864		1
3336.87842		1
3337.005		1
3337.138		1
3337.145		1
3337.223		1
3337.23779		1
3337.27319		1
3337.31958		1
3337.4873		1
3337.52979		1
3337.581		1
3337.5957		1
3337.615		1
3337.7		1
3337.74927		1
3337.791		1
3337.853		1
3337.88379		1
3337.919		1
3337.92969		1
3337.95313		1
3337.96143		1
3338.078		1
3338.12622		1
3338.164		1
3338.26147		1
3338.368		1
3338.37646		1
3338.475		1
3338.56763		1
3338.63062		1
3338.69263		1
3338.69922		1
3338.73		1
3338.78955		1
3338.8147		1
3338.82568		1
3338.88452		1
3338.94458		1
3338.98438		1
3339.08374		1
3339.09644		1
3339.17944		1
3339.21		1
3339.2356		1
3339.30713		1
3339.32568		1
3339.40918		1
3339.414		1
3339.4248		1
3339.44678		1
3339.483		1
3339.48633		1
3339.4895		1
3339.6582		1
3339.6792		1
3339.71387		1
3339.75586		1
3339.818		1
3339.824		1
3339.83569		1
3339.898		1
3340.01416		1
3340.08936		1
3340.13281		1
3340.13867		1
3340.144		1
3340.169		1
3340.185		1
3340.189		1
3340.22021		1
3340.29858		1
3340.319		1
3340.336		1
3340.55933		1
3340.56323		1
3340.57471		1
3340.577		1
3340.61084		1
3340.63379		1
3340.668		1
3340.67041		1
3340.73413		1
3340.7356		1
3340.73853		1
3340.77661		1
3340.792		1
3340.82		1
3340.8877		1
3340.926		1
3340.94922		1
3340.96826		1
3341.01147		1
3341.03369		1
3341.154		1
3341.23022		1
3341.27075		1
3341.28369		1
3341.28857		1
3341.56		1
3341.64		1
3341.641		1
3341.69165		1
3341.73071		1
3341.79419		1
3341.83667		1
3342.02271		1
3342.036		1
3342.045		1
3342.06348		1
3342.17		1
3342.25659		1
3342.35156		1
3342.39722		1
3342.438		1
3342.46582		1
3342.47388		1
3342.51123		1
3342.52539		1
3342.53174		1
3342.549		1
3342.63086		1
3342.65527		1
3342.66187		1
3342.67285		1
3342.695		1
3342.72021		1
3342.741		1
3342.77441		1
3342.80054		1
3342.893		1
3342.89844		1
3342.956		1
3343.01147		1
3343.03345		1
3343.06543		1
3343.09937		1
3343.11426		1
3343.24463		1
3343.28149		1
3343.34619		1
3343.47925		1
3343.53662		1
3343.53784		1
3343.611		1
3343.75757		1
3343.85913		1
3344.0437		1
3344.05542		1
3344.08252		1
3344.09473		1
3344.1814		1
3344.233		1
3344.23486		1
3344.28613		1
3344.41187		1
3344.44556		1
3344.47437		1
3344.47656		1
3344.51563		1
3344.52783		1
3344.60474		1
3344.71826		1
3344.75342		1
3344.76221		1
3344.76367		1
3344.80981		1
3344.815		1
3344.82178		1
3344.83813		1
3344.872		1
3344.91553		1
3344.941		1
3344.97388		1
3345.03857		1
3345.044		1
3345.19751		1
3345.20459		1
3345.23267		1
3345.25659		1
3345.41528		1
3345.4436		1
3345.44922		1
3345.54053		1
3345.55029		1
3345.584		1
3345.58936		1
3345.647		1
3345.6897		1
3345.69922		1
3345.70654		1
3345.70679		1
3345.74585		1
3345.75073		1
3345.75635		1
3345.78955		1
3345.80078		1
3345.80664		1
3345.80957		1
3345.81763		1
3345.83325		1
3345.86572		1
3345.87085		1
3345.89575		1
3345.91479		1
3345.94019		1
3345.96045		1
3345.97534		1
3345.97559		1
3346.00464		1
3346.01		1
3346.0166		1
3346.07275		1
3346.109		1
3346.12915		1
3346.27222		1
3346.279		1
3346.37231		1
3346.42		1
3346.42676		1
3346.464		1
3346.48218		1
3346.49146		1
3346.51147		1
3346.515		1
3346.52515		1
3346.55835		1
3346.56982		1
3346.588		1
3346.60425		1
3346.67529		1
3346.69116		1
3346.74072		1
3346.79956		1
3346.80664		1
3346.95654		1
3346.99634		1
3347.01318		1
3347.02173		1
3347.036		1
3347.04761		1
3347.053		1
3347.087		1
3347.08984		1
3347.15649		1
3347.24561		1
3347.30615		1
3347.3208		1
3347.342		1
3347.35254		1
3347.416		1
3347.419		1
3347.43457		1
3347.46387		1
3347.50464		1
3347.543		1
3347.62		1
3347.64771		1
3347.68726		1
3347.72656		1
3347.78662		1
3347.79126		1
3347.79272		1
3347.81348		1
3347.81714		1
3347.85181		1
3347.86157		1
3347.90527		1
3348.02637		1
3348.032		1
3348.03564		1
3348.04639		1
3348.083		1
3348.12		1
3348.13574		1
3348.15527		1
3348.24683		1
3348.25684		1
3348.25781		1
3348.26978		1
3348.328		1
3348.35864		1
3348.37524		1
3348.39014		1
3348.73242		1
3348.73584		1
3348.73877		1
3348.75928		1
3348.77954		1
3348.78027		1
3348.78271		1
3348.79346		1
3348.79834		1
3348.82178		1
3348.841		1
3348.86426		1
3348.894		1
3348.91382		1
3348.91455		1
3348.96069		1
3348.969		1
3348.99243		1
3349.035		1
3349.08081		1
3349.09082		1
3349.12964		1
3349.13184		1
3349.172		1
3349.173		1
3349.18652		1
3349.29517		1
3349.29736		1
3349.3584		1
3349.38452		1
3349.41382		1
3349.41724		1
3349.4585		1
3349.47778		1
3349.4917		1
3349.774		1
3349.80347		1
3349.84058		1
3349.90332		1
3349.90918		1
3349.91821		1
3349.98413		1
3350.16064		1
3350.29321		1
3350.32959		1
3350.45239		1
3350.5		1
3350.545		1
3350.54688		1
3350.55835		1
3350.56714		1
3350.57056		1
3350.59473		1
3350.60767		1
3350.62036		1
3350.6355		1
3350.64819		1
3350.649		1
3350.70947		1
3350.85767		1
3350.94775		1
3350.957		1
3350.96118		1
3350.967		1
3350.974		1
3351.039		1
3351.04224		1
3351.06885		1
3351.07324		1
3351.13623		1
3351.1438		1
3351.17017		1
3351.21851		1
3351.2522		1
3351.35352		1
3351.36621		1
3351.38135		1
3351.39		1
3351.394		1
3351.40771		1
3351.48584		1
3351.52441		1
3351.53638		1
3351.61255		1
3351.64331		1
3351.65552		1
3351.67334		1
3351.73413		1
3351.74536		1
3351.81177		1
3351.834		1
3351.857		1
3351.8584		1
3351.86084		1
3351.87		1
3351.87427		1
3351.88354		1
3351.91431		1
3351.93115		1
3351.94263		1
3351.95776		1
3352.038		1
3352.04663		1
3352.05615		1
3352.06		1
3352.08813		1
3352.09668		1
3352.10034		1
3352.18164		1
3352.18872		1
3352.21924		1
3352.25537		1
3352.25854		1
3352.26563		1
3352.272		1
3352.28662		1
3352.31982		1
3352.337		1
3352.37671		1
3352.40161		1
3352.427		1
3352.44434		1
3352.49219		1
3352.52319		1
3352.57544		1
3352.60156		1
3352.63281		1
3352.68		1
3352.73145		1
3352.77075		1
3352.78247		1
3352.804		1
3352.80444		1
3352.81055		1
3352.81787		1
3352.85547		1
3352.87354		1
3352.879		1
3352.914		1
3352.93726		1
3352.9707		1
3353.02026		1
3353.05737		1
3353.07666		1
3353.08521		1
3353.12256		1
3353.13257		1
3353.1875		1
3353.23828		1
3353.24536		1
3353.26245		1
3353.33887		1
3353.354		1
3353.38062		1
3353.42041		1
3353.441		1
3353.44263		1
3353.50537		1
3353.529		1
3353.55664		1
3353.589		1
3353.59253		1
3353.63477		1
3353.65332		1
3353.681		1
3353.73975		1
3353.79028		1
3353.83032		1
3353.86768		1
3353.91138		1
3353.98926		1
3354.02222		1
3354.0293		1
3354.079		1
3354.08276		1
3354.20142		1
3354.2312		1
3354.26123		1
3354.26343		1
3354.31616		1
3354.38647		1
3354.40137		1
3354.41138		1
3354.42114		1
3354.42432		1
3354.436		1
3354.494		1
3354.55078		1
3354.58569		1
3354.594		1
3354.637		1
3354.68579		1
3354.71216		1
3354.74951		1
3354.76221		1
3354.851		1
3354.87085		1
3354.88721		1
3354.892		1
3354.905		1
3354.96313		1
3355.04224		1
3355.077		1
3355.09473		1
3355.119		1
3355.154		1
3355.19165		1
3355.257		1
3355.26172		1
3355.28833		1
3355.36841		1
3355.398		1
3355.44019		1
3355.44922		1
3355.50977		1
3355.51074		1
3355.577		1
3355.607		1
3355.61035		1
3355.639		1
3355.64771		1
3355.727		1
3355.73364		1
3355.8042		1
3355.8042		1
3355.84448		1
3355.89771		1
3356.00513		1
3356.03149		1
3356.05933		1
3356.07764		1
3356.0835		1
3356.087		1
3356.14282		1
3356.22852		1
3356.23169		1
3356.2583		1
3356.31934		1
3356.35132		1
3356.39453		1
3356.39771		1
3356.41138		1
3356.50952		1
3356.55225		1
3356.554		1
3356.562		1
3356.56934		1
3356.58862		1
3356.60376		1
3356.616		1
3356.64		1
3356.69556		1
3356.70923		1
3356.72925		1
3356.755		1
3356.788		1
3356.79834		1
3356.809		1
3356.844		1
3357.10986		1
3357.11255		1
3357.14722		1
3357.18018		1
3357.21069		1
3357.21655		1
3357.29175		1
3357.34521		1
3357.41772		1
3357.44238		1
3357.44678		1
3357.50781		1
3357.50977		1
3357.555		1
3357.57935		1
3357.59546		1
3357.63745		1
3357.64648		1
3357.75781		1
3357.774		1
3357.85742		1
3357.95776		1
3358.01978		1
3358.047		1
3358.048		1
3358.052		1
3358.06567		1
3358.07275		1
3358.09375		1
3358.13843		1
3358.16284		1
3358.18262		1
3358.21216		1
3358.2312		1
3358.28784		1
3358.29126		1
3358.29272		1
3358.31274		1
3358.34		1
3358.44727		1
3358.45752		1
3358.4668		1
3358.47729		1
3358.499		1
3358.57227		1
3358.62964		1
3358.63525		1
3358.64136		1
3358.65674		1
3358.6582		1
3358.66528		1
3358.70972		1
3358.7478		1
3358.76587		1
3358.79		1
3358.79248		1
3358.825		1
3358.828		1
3358.849		1
3358.87866		1
3358.88965		1
3358.90649		1
3358.93384		1
3359.013		1
3359.04175		1
3359.093		1
3359.14478		1
3359.17017		1
3359.17456		1
3359.22754		1
3359.255		1
3359.26685		1
3359.40479		1
3359.461		1
3359.645		1
3359.651		1
3359.6665		1
3359.681		1
3359.77832		1
3359.84229		1
3359.866		1
3359.866		1
3359.89038		1
3359.899		1
3359.94727		1
3359.95654		1
3359.97168		1
3359.97266		1
3359.99536		1
3360.00781		1
3360.008		1
3360.01147		1
3360.01343		1
3360.055		1
3360.06641		1
3360.09131		1
3360.18457		1
3360.217		1
3360.23682		1
3360.29126		1
3360.34351		1
3360.381		1
3360.40552		1
3360.43042		1
3360.48438		1
3360.5127		1
3360.51465		1
3360.53369		1
3360.53931		1
3360.55884		1
3360.562		1
3360.58081		1
3360.63843		1
3360.64453		1
3360.707		1
3360.71851		1
3360.725		1
3360.743		1
3360.8374		1
3360.87183		1
3360.88965		1
3360.91016		1
3360.91968		1
3360.96069		1
3360.97559		1
3360.987		1
3361.03882		1
3361.09814		1
3361.10059		1
3361.14063		1
3361.18457		1
3361.1897		1
3361.244		1
3361.28467		1
3361.30762		1
3361.3313		1
3361.35059		1
3361.36		1
3361.39868		1
3361.52881		1
3361.53687		1
3361.54028		1
3361.5708		1
3361.58667		1
3361.58716		1
3361.609		1
3361.6438		1
3361.64624		1
3361.6665		1
3361.68726		1
3361.69019		1
3361.779		1
3361.825		1
3361.83545		1
3361.85083		1
3361.85547		1
3361.86646		1
3361.8833		1
3361.88916		1
3361.91626		1
3361.96362		1
3361.9668		1
3362.008		1
3362.01953		1
3362.021		1
3362.04175		1
3362.04956		1
3362.06543		1
3362.08154		1
3362.09521		1
3362.10718		1
3362.15332		1
3362.15771		1
3362.21069		1
3362.246		1
3362.2644		1
3362.39917		1
3362.40747		1
3362.44971		1
3362.49463		1
3362.51855		1
3362.56714		1
3362.57617		1
3362.57617		1
3362.62		1
3362.7876		1
3362.86255		1
3362.86768		1
3362.90161		1
3362.926		1
3362.92822		1
3362.93115		1
3362.97217		1
3363.0293		1
3363.04248		1
3363.07031		1
3363.085		1
3363.11353		1
3363.115		1
3363.11938		1
3363.19531		1
3363.20923		1
3363.23047		1
3363.3042		1
3363.317		1
3363.32642		1
3363.36084		1
3363.44434		1
3363.46362		1
3363.46826		1
3363.47729		1
3363.5293		1
3363.5686		1
3363.58545		1
3363.63		1
3363.74951		1
3363.75439		1
3363.76172		1
3363.76758		1
3363.80078		1
3363.80835		1
3363.81958		1
3363.82666		1
3363.847		1
3363.8877		1
3363.899		1
3363.9856		1
3364.0144		1
3364.14087		1
3364.18457		1
3364.23413		1
3364.24487		1
3364.26343		1
3364.279		1
3364.28174		1
3364.29565		1
3364.32837		1
3364.33325		1
3364.36377		1
3364.41		1
3364.44165		1
3364.458		1
3364.48633		1
3364.49634		1
3364.4978		1
3364.50024		1
3364.52881		1
3364.536		1
3364.561		1
3364.583		1
3364.61353		1
3364.6438		1
3364.67261		1
3364.70313		1
3364.71265		1
3364.7146		1
3364.72144		1
3364.73779		1
3364.74927		1
3364.75952		1
3364.80225		1
3364.829		1
3364.88037		1
3364.8916		1
3364.90771		1
3364.91187		1
3364.915		1
3364.95264		1
3365.10254		1
3365.15063		1
3365.16162		1
3365.19		1
3365.196		1
3365.23926		1
3365.31738		1
3365.37427		1
3365.381		1
3365.40332		1
3365.416		1
3365.47925		1
3365.516		1
3365.526		1
3365.549		1
3365.61987		1
3365.63745		1
3365.63843		1
3365.645		1
3365.65332		1
3365.7207		1
3365.74561		1
3365.77832		1
3365.90649		1
3365.918		1
3365.96436		1
3365.98022		1
3366.00073		1
3366.03979		1
3366.049		1
3366.10815		1
3366.11255		1
3366.113		1
3366.12476		1
3366.13159		1
3366.134		1
3366.15332		1
3366.16577		1
3366.201		1
3366.21118		1
3366.27051		1
3366.279		1
3366.34033		1
3366.45		1
3366.48682		1
3366.596		1
3366.62646		1
3366.657		1
3366.66846		1
3366.70337		1
3366.72534		1
3366.75049		1
3366.79028		1
3366.799		1
3366.883		1
3366.95654		1
3366.96045		1
3366.981		1
3367.03979		1
3367.04		1
3367.07275		1
3367.08276		1
3367.086		1
3367.088		1
3367.1062		1
3367.11353		1
3367.137		1
3367.1416		1
3367.15063		1
3367.18823		1
3367.19775		1
3367.2356		1
3367.24414		1
3367.32227		1
3367.35571		1
3367.40747		1
3367.40771		1
3367.413		1
3367.4458		1
3367.50879		1
3367.521		1
3367.53931		1
3367.5564		1
3367.58984		1
3367.59082		1
3367.619		1
3367.65479		1
3367.66724		1
3367.671		1
3367.68872		1
3367.70752		1
3367.745		1
3367.81128		1
3367.8584		1
3367.86328		1
3367.93872		1
3367.94971		1
3367.99683		1
[truncated: 16,523 more rows]
