# Supplementary material for: A droplet digital PCR (ddPCR) assay to detect Helicoverpa armigera (Lepidoptera: Noctuidae) in bulk trap samples
Source: PLoS One. 2017 May 31;12(5):e0178704. doi: 10.1371/journal.pone.0178704 (PMC5451079; doi:10.1371/journal.pone.0178704)
Supplement: S5 Table — (ZIP) [file pone.0178704.s005.zip › H zea 10.csv]

Ch1 Amplitude	Ch2 Amplitude	Cluster
3083.63281		1
3089.808		1
3118.19238		1
3130.61816		1
3143.03882		1
3159.12		1
3162.049		1
3162.739		1
3167.236		1
3169.15845		1
3169.63062		1
3172.036		1
3172.179		1
3173.94727		1
3178.874		1
3182.14258		1
3187.3064		1
3187.792		1
3187.91138		1
3188.32715		1
3189.78735		1
3190.684		1
3191.06348		1
3193.857		1
3195.55029		1
3197.30078		1
3198.03662		1
3198.40234		1
3198.7356		1
3202.00464		1
3203.5686		1
3203.9978		1
3204.79565		1
3206.222		1
3206.54028		1
3206.91675		1
3206.92114		1
3207.158		1
3208.50415		1
3209.43286		1
3211.39844		1
3212.01733		1
3212.10083		1
3212.22363		1
3213.2666		1
3213.57935		1
3214.12769		1
3214.49048		1
3215.40332		1
3215.784		1
3216.96558		1
3217.66772		1
3219.34351		1
3219.84766		1
3219.861		1
3220.294		1
3220.30176		1
3220.477		1
3220.79077		1
3220.85034		1
3221.156		1
3221.35059		1
3222.32666		1
3223.4834		1
3224.10181		1
3224.71045		1
3225.60352		1
3226.43433		1
3226.78149		1
3226.794		1
3226.89966		1
3227.36963		1
3227.61279		1
3228.113		1
3229.8877		1
3231.23755		1
3231.25317		1
3231.318		1
3232.47363		1
3232.66675		1
3233.332		1
3233.64722		1
3234.23071		1
3234.50586		1
3234.58643		1
3234.6958		1
3234.75928		1
3235.374		1
3235.46387		1
3235.52		1
3236.111		1
3236.49878		1
3236.55859		1
3236.68677		1
3236.778		1
3237.22388		1
3237.64063		1
3237.666		1
3238.175		1
3238.61328		1
3238.81836		1
3239.22949		1
3239.42969		1
3239.66064		1
3239.7832		1
3239.87085		1
3239.91577		1
3240.20581		1
3240.59766		1
3240.73877		1
3240.78735		1
3241.10156		1
3242.82349		1
3243.57275		1
3243.74316		1
3244.19727		1
3244.57153		1
3245.33667		1
3245.55957		1
3245.78613		1
3245.98364		1
3246.46631		1
3246.653		1
3246.65625		1
3246.70117		1
3246.868		1
3247.33569		1
3248.12158		1
3248.33179		1
3248.53223		1
3248.74854		1
3248.893		1
3249.35449		1
3249.459		1
3249.53662		1
3249.56421		1
3249.96069		1
3250.359		1
3250.46436		1
3250.56982		1
3250.876		1
3250.96655		1
3251.63379		1
3251.78076		1
3251.86621		1
3252.10034		1
3252.16968		1
3252.499		1
3252.63257		1
3252.74756		1
3252.96875		1
3253.01782		1
3253.068		1
3253.17969		1
3253.97876		1
3253.993		1
3254.078		1
3254.14038		1
3254.37085		1
3254.38379		1
3254.59424		1
3254.71143		1
3254.89136		1
3254.907		1
3255.18872		1
3255.70483		1
3255.89966		1
3255.92163		1
3256.34		1
3256.51123		1
3257.07739		1
3257.22119		1
3257.34033		1
3257.52246		1
3257.66064		1
3257.85474		1
3257.89917		1
3257.947		1
3257.96875		1
3258.04736		1
3258.32617		1
3259.88721		1
3260.30884		1
3260.43262		1
3260.66162		1
3261.23853		1
3261.57178		1
3261.689		1
3261.72021		1
3261.79736		1
3261.88354		1
3262.19629		1
3262.22339		1
3262.927		1
3263.22827		1
3263.257		1
3263.42749		1
3263.59888		1
3264.038		1
3264.461		1
3264.48633		1
3264.81079		1
3265.18		1
3265.37915		1
3265.40479		1
3265.405		1
3266.31738		1
3266.37939		1
3266.517		1
3266.60425		1
3266.83		1
3267.00586		1
3267.10083		1
3267.1333		1
3267.5127		1
3267.52		1
3267.59277		1
3267.641		1
3267.806		1
3268.00269		1
3268.06323		1
3268.21216		1
3268.94751		1
3269.21558		1
3269.29443		1
3269.322		1
3269.37744		1
3269.502		1
3269.66284		1
3269.81641		1
3270.16772		1
3270.18164		1
3270.19971		1
3270.24951		1
3270.27734		1
3270.2876		1
3270.36646		1
3270.49219		1
3270.719		1
3270.801		1
3271.018		1
3271.1		1
3271.112		1
3271.62646		1
3271.76587		1
3271.76733		1
3272.45972		1
3272.54956		1
3272.65015		1
3272.864		1
3272.99951		1
3273.30518		1
3273.32056		1
3273.58813		1
3273.64648		1
3273.84375		1
3273.943		1
3273.97		1
3274.24438		1
3274.584		1
3274.801		1
3275.5752		1
3275.81348		1
3275.84326		1
3275.84766		1
3275.98462		1
3275.99365		1
3276.15332		1
3276.37817		1
3276.409		1
3276.48755		1
3276.53442		1
3276.80664		1
3276.881		1
3277.19922		1
3277.21631		1
3277.258		1
3277.308		1
3277.34058		1
3277.995		1
3278.04126		1
3278.06738		1
3278.17285		1
3278.32544		1
3278.46436		1
3278.592		1
3278.86548		1
3279.266		1
3279.517		1
3279.52271		1
3279.74731		1
3280.37939		1
3280.586		1
3280.76245		1
3280.766		1
3280.78247		1
3280.79956		1
3280.868		1
3280.914		1
3281.1875		1
3281.1897		1
3281.57544		1
3282.22534		1
3282.32031		1
3282.59131		1
3282.6543		1
3282.81323		1
3282.87476		1
3282.90674		1
3282.91138		1
3283.18115		1
3283.2002		1
3283.22729		1
3283.35181		1
3283.409		1
3283.574		1
3283.58643		1
3283.72949		1
3283.74414		1
3283.80518		1
3283.86328		1
3283.8667		1
3283.91479		1
3283.91846		1
3284.661		1
3284.75781		1
3284.79468		1
3285.079		1
3285.09		1
3285.11572		1
3285.17627		1
3285.203		1
3285.32715		1
3285.48975		1
3285.51025		1
3285.515		1
3285.62671		1
3286.003		1
3286.323		1
3286.41113		1
3286.43066		1
3286.80444		1
3287.07568		1
3287.36182		1
3287.488		1
3287.60376		1
3287.71631		1
3287.71753		1
3287.809		1
3287.80981		1
3288.06567		1
3288.12549		1
3288.13574		1
3288.25024		1
3288.40332		1
3288.47266		1
3288.57813		1
3288.59717		1
3288.79736		1
3289.08545		1
3289.1958		1
3289.59375		1
3289.6626		1
3289.67114		1
3289.70581		1
3289.82886		1
3289.84619		1
3290.03833		1
3290.146		1
3290.20483		1
3290.35132		1
3290.54346		1
3290.60669		1
3290.753		1
3290.867		1
3290.99731		1
3291.32251		1
3291.32886		1
3291.36768		1
3291.44556		1
3291.574		1
3291.686		1
3291.71265		1
3291.76147		1
3291.89429		1
3291.96948		1
3292.005		1
3292.224		1
3292.42725		1
3292.51636		1
3292.68774		1
3292.74731		1
3292.772		1
3293.00684		1
3293.058		1
3293.08472		1
3293.16		1
3293.18823		1
3293.613		1
3293.7832		1
3293.78516		1
3293.8042		1
3293.80859		1
3293.82568		1
3293.90869		1
3293.95923		1
3293.96265		1
3293.96777		1
3293.98828		1
3294.021		1
3294.05762		1
3294.17334		1
3294.4043		1
3294.417		1
3294.51221		1
3294.54175		1
3294.56323		1
3294.70825		1
3294.716		1
3294.793		1
3294.79517		1
3294.806		1
3294.854		1
3294.96851		1
3295.02246		1
3295.073		1
3295.231		1
3295.42847		1
3295.438		1
3295.48584		1
3295.76733		1
3296.033		1
3296.22876		1
3296.29858		1
3296.359		1
3296.56519		1
3296.65015		1
3296.80542		1
3296.85254		1
3296.85376		1
3296.97339		1
3297.19067		1
3297.22778		1
3297.31763		1
3297.866		1
3297.88135		1
3297.8855		1
3297.89771		1
3297.98853		1
3298.11475		1
3298.13281		1
3298.20874		1
3298.24878		1
3298.56665		1
3298.61987		1
3298.8103		1
3298.92041		1
3299.073		1
3299.11816		1
3299.4248		1
3299.59546		1
3299.626		1
3299.797		1
3299.829		1
3299.88428		1
3299.931		1
3299.94653		1
3300.03271		1
3300.04224		1
3300.075		1
3300.11		1
3300.40479		1
3300.49146		1
3300.53516		1
3300.662		1
3300.667		1
3300.78467		1
3301.08057		1
3301.10669		1
3301.14453		1
3301.303		1
3301.41675		1
3301.43115		1
3301.62158		1
3301.89819		1
3301.93457		1
3302.343		1
3302.58472		1
3302.59937		1
3302.65039		1
3302.77124		1
3302.778		1
3302.869		1
3303.116		1
3303.20776		1
3303.41968		1
3303.45532		1
3303.5542		1
3303.55518		1
3303.66919		1
3303.81665		1
3304.00952		1
3304.052		1
3304.08984		1
3304.39429		1
3304.47388		1
3304.54663		1
3304.964		1
3305.07983		1
3305.12427		1
3305.16187		1
3305.17139		1
3305.24341		1
3305.32935		1
3305.415		1
3305.53149		1
3305.56445		1
3305.57935		1
3305.613		1
3305.72021		1
3305.92676		1
3305.94141		1
3306.02246		1
3306.028		1
3306.12964		1
3306.19531		1
3306.23438		1
3306.5708		1
3306.59033		1
3306.712		1
3306.757		1
3306.90259		1
3307.17114		1
3307.314		1
3307.31763		1
3307.40747		1
3307.49463		1
3307.695		1
3307.72241		1
3307.95972		1
3308.038		1
3308.06079		1
3308.07886		1
3308.32544		1
3308.36035		1
3308.38745		1
3308.4104		1
3308.52051		1
3308.53687		1
3308.59277		1
3308.632		1
3308.66479		1
3308.73267		1
3308.84985		1
3308.94458		1
3308.98975		1
3309.072		1
3309.243		1
3309.36157		1
3309.42		1
3309.59229		1
3309.68213		1
3309.68286		1
3309.75317		1
3310.03638		1
3310.13672		1
3310.165		1
3310.23315		1
3310.27246		1
3310.2854		1
3310.335		1
3310.38818		1
3310.584		1
3310.595		1
3310.68652		1
3310.72		1
3310.73022		1
3310.7356		1
3310.77759		1
3310.7915		1
3310.84814		1
3311.12866		1
3311.18		1
3311.25854		1
3311.332		1
3311.395		1
3311.43164		1
3311.46729		1
3311.64551		1
3311.71558		1
3311.73535		1
3311.91724		1
3311.99634		1
3312.01172		1
3312.12378		1
3312.15186		1
3312.204		1
3312.34253		1
3312.48		1
3312.514		1
3312.52051		1
3312.61572		1
3312.63354		1
3312.767		1
3312.84961		1
3312.87524		1
3312.882		1
3312.896		1
3312.99316		1
3313.22534		1
3313.25781		1
3313.27368		1
3313.323		1
3313.33862		1
3313.39941		1
3313.40747		1
3313.414		1
3313.483		1
3313.65332		1
3313.74878		1
3313.79883		1
3313.8396		1
3313.85254		1
3313.90454		1
3313.9502		1
3314.08228		1
3314.17456		1
3314.21436		1
3314.22168		1
3314.247		1
3314.26074		1
3314.316		1
3314.35645		1
3314.53467		1
3314.72437		1
3314.78345		1
3314.858		1
3314.892		1
3314.93115		1
3315.11426		1
3315.301		1
3315.39331		1
3315.57617		1
3315.60327		1
3315.72168		1
3315.773		1
3315.85132		1
3315.86255		1
3315.87354		1
3315.97925		1
3316.07861		1
3316.18677		1
3316.25146		1
3316.3208		1
3316.32935		1
3316.44873		1
3316.46826		1
3316.48853		1
3316.63232		1
3316.67676		1
3316.87476		1
3316.95728		1
3317.011		1
3317.1106		1
3317.14819		1
3317.36328		1
3317.3833		1
3317.40259		1
3317.55762		1
3317.562		1
3317.65576		1
3317.6792		1
3317.71558		1
3317.72		1
3317.73975		1
3317.79126		1
3317.84033		1
3317.8584		1
3317.92871		1
3318.05786		1
3318.117		1
3318.14746		1
3318.16724		1
3318.23413		1
3318.272		1
3318.289		1
3318.28955		1
3318.30225		1
3318.336		1
3318.399		1
3318.46948		1
3318.51831		1
3318.54175		1
3318.546		1
3318.58447		1
3318.65332		1
3318.75513		1
3318.79858		1
3319.04858		1
3319.20117		1
3319.22632		1
3319.337		1
3319.391		1
3319.441		1
3319.47534		1
3319.51563		1
3319.55762		1
3319.566		1
3319.56787		1
3319.58081		1
3319.66162		1
3319.8562		1
3319.86646		1
3320.0647		1
3320.08057		1
3320.20947		1
3320.251		1
3320.46		1
3320.47		1
3320.472		1
3320.47559		1
3320.50049		1
3320.69922		1
3320.838		1
3320.95337		1
3320.95337		1
3320.999		1
3321.076		1
3321.08228		1
3321.13672		1
3321.28564		1
3321.48975		1
3321.50342		1
3321.50928		1
3321.606		1
3321.7395		1
3321.7998		1
3321.889		1
3321.90332		1
3321.99487		1
3321.99951		1
3322.09937		1
3322.125		1
3322.167		1
3322.28979		1
3322.299		1
3322.30176		1
3322.44946		1
3322.47241		1
3322.53027		1
3322.71924		1
3322.72461		1
3322.727		1
3322.73657		1
3322.767		1
3322.79956		1
3322.807		1
3322.875		1
3322.91455		1
3322.9436		1
3323.26025		1
3323.3042		1
3323.3396		1
3323.38428		1
3323.40332		1
3323.44946		1
3323.46387		1
3323.581		1
3323.75854		1
3323.94849		1
3323.953		1
3323.97241		1
3324.03613		1
3324.12573		1
3324.25732		1
3324.32983		1
3324.35986		1
3324.40918		1
3324.434		1
3324.46387		1
3324.61255		1
3324.65063		1
3324.738		1
3324.77515		1
3324.94775		1
3325.0293		1
3325.05786		1
3325.11719		1
3325.21631		1
3325.221		1
3325.26367		1
3325.42749		1
3325.565		1
3325.60669		1
3325.62061		1
3325.69678		1
3325.712		1
3325.71362		1
3325.72925		1
3325.77881		1
3325.79517		1
3325.85156		1
3325.874		1
3326.00269		1
3326.07666		1
3326.17017		1
3326.17725		1
3326.25879		1
3326.272		1
3326.279		1
3326.36548		1
3326.45825		1
3326.77246		1
3327.08		1
3327.085		1
3327.19946		1
3327.247		1
3327.28857		1
3327.31323		1
3327.647		1
3327.89526		1
3327.95435		1
3327.966		1
3327.971		1
3328.07446		1
3328.15161		1
3328.16284		1
3328.185		1
3328.26221		1
3328.34521		1
3328.36255		1
3328.36768		1
3328.48		1
3328.54761		1
3328.662		1
3328.76147		1
3328.83813		1
3328.84131		1
3328.866		1
3328.86963		1
3328.97339		1
3329.101		1
3329.15137		1
3329.22534		1
3329.342		1
3329.47754		1
3329.56543		1
3329.65186		1
3329.714		1
3329.738		1
3329.88477		1
3329.88916		1
3329.97974		1
3329.998		1
3330.14551		1
3330.252		1
3330.26733		1
3330.27051		1
3330.3042		1
3330.435		1
3330.5603		1
3330.76758		1
3330.83423		1
3330.83984		1
3330.874		1
3330.87866		1
3331.239		1
3331.2522		1
3331.31323		1
3331.34839		1
3331.35864		1
3331.43237		1
3331.43945		1
3331.47827		1
3331.489		1
3331.515		1
3331.52954		1
3331.56519		1
3331.63574		1
3331.73755		1
3331.844		1
3331.8562		1
3331.8894		1
3331.89453		1
3331.90186		1
3331.91675		1
3332.01514		1
3332.11426		1
3332.15479		1
3332.29468		1
3332.39331		1
3332.437		1
3332.56055		1
3332.56177		1
3332.70947		1
3332.76514		1
3332.83643		1
3332.844		1
3332.9126		1
3333.08936		1
3333.096		1
3333.15674		1
3333.45239		1
3333.52148		1
3333.52734		1
3333.586		1
3333.66187		1
3333.71387		1
3333.737		1
3333.74268		1
3333.83057		1
3333.864		1
3333.86523		1
3333.89282		1
3333.89478		1
3334.02979		1
3334.137		1
3334.15161		1
3334.28735		1
3334.298		1
3334.32886		1
3334.35645		1
3334.47534		1
3334.51074		1
3334.554		1
3334.60425		1
3334.645		1
3334.71631		1
3334.769		1
3334.77759		1
3334.82471		1
3334.8457		1
3334.86		1
3334.88257		1
3335.02417		1
3335.13721		1
3335.28247		1
3335.30225		1
3335.4248		1
3335.44775		1
3335.6853		1
3335.71118		1
3335.75122		1
3335.91284		1
3336.04321		1
3336.09277		1
3336.11963		1
3336.3		1
3336.33472		1
3336.41675		1
3336.471		1
3336.57983		1
3336.585		1
3336.679		1
3336.75049		1
3336.838		1
3336.869		1
3336.91235		1
3336.93213		1
3336.95972		1
3337.13281		1
3337.18945		1
3337.22681		1
3337.25464		1
3337.301		1
3337.47925		1
3337.48413		1
3337.703		1
3337.73413		1
3337.803		1
3337.85815		1
3337.961		1
3338.05151		1
3338.08521		1
3338.121		1
3338.13672		1
3338.19287		1
3338.26245		1
3338.30151		1
3338.314		1
3338.35742		1
3338.48975		1
3338.53882		1
3338.53931		1
3338.54224		1
3338.58325		1
3338.69263		1
3338.70215		1
3338.73462		1
3338.75537		1
3338.77344		1
3338.79614		1
3338.93237		1
3338.94336		1
3339.05737		1
3339.10645		1
3339.15039		1
3339.25952		1
3339.29028		1
3339.31152		1
3339.32959		1
3339.37085		1
3339.53271		1
3339.55347		1
3339.60181		1
3339.61743		1
3339.64966		1
3339.71045		1
3339.83643		1
3339.93579		1
3340.11084		1
3340.11157		1
3340.17554		1
3340.193		1
3340.20752		1
3340.27319		1
3340.366		1
3340.445		1
3340.53467		1
3340.57153		1
3340.57935		1
3340.6333		1
3340.65649		1
3340.69067		1
3340.78027		1
3340.838		1
3340.89355		1
3340.91748		1
3340.9187		1
3340.991		1
3341.088		1
3341.092		1
3341.11621		1
3341.17456		1
3341.17529		1
3341.23315		1
3341.25781		1
3341.27222		1
3341.2915		1
3341.32544		1
3341.32617		1
3341.43579		1
3341.652		1
3341.807		1
3341.838		1
3341.849		1
3342.04736		1
3342.10229		1
3342.1106		1
3342.11255		1
3342.175		1
3342.27319		1
3342.316		1
3342.37085		1
3342.401		1
3342.48486		1
3342.528		1
3342.58179		1
3342.596		1
3342.631		1
3342.679		1
3342.749		1
3342.81421		1
3342.936		1
3342.95532		1
3343.00073		1
3343.00537		1
3343.0354		1
3343.06543		1
3343.06787		1
3343.07275		1
3343.193		1
3343.21313		1
3343.21826		1
3343.229		1
3343.396		1
3343.41333		1
3343.48535		1
3343.62573		1
3343.66724		1
3343.83325		1
3343.98364		1
3344.03687		1
3344.12085		1
3344.156		1
3344.15918		1
3344.25684		1
3344.282		1
3344.29834		1
3344.303		1
3344.33154		1
3344.337		1
3344.4		1
3344.40918		1
3344.459		1
3344.51978		1
3344.83081		1
3344.87		1
3344.95679		1
3344.96		1
3345.03076		1
3345.03784		1
3345.09326		1
3345.238		1
3345.31616		1
3345.38721		1
3345.3916		1
3345.49536		1
3345.52856		1
3345.682		1
3345.68213		1
3345.71948		1
3345.74341		1
3345.75635		1
3345.78564		1
3345.87183		1
3346.02637		1
3346.04419		1
3346.08545		1
3346.0896		1
3346.20117		1
3346.32617		1
3346.37915		1
3346.49658		1
3346.57471		1
3346.623		1
3346.62842		1
3346.67041		1
3346.716		1
3346.725		1
3346.73682		1
3346.82056		1
3346.86963		1
3346.933		1
3346.93945		1
3346.94		1
3346.96313		1
3347.023		1
3347.04761		1
3347.05		1
3347.06738		1
3347.11719		1
3347.17261		1
3347.19434		1
3347.223		1
3347.28442		1
3347.296		1
3347.30151		1
3347.3728		1
3347.46045		1
3347.52954		1
3347.575		1
3347.58765		1
3347.59741		1
3347.59814		1
3347.616		1
3347.65649		1
3347.74878		1
3347.76416		1
3347.779		1
3347.8064		1
3347.877		1
3347.92261		1
3347.92969		1
3347.97754		1
3347.99634		1
3348.01831		1
3348.06348		1
3348.07715		1
3348.08032		1
3348.15479		1
3348.176		1
3348.18945		1
3348.20825		1
3348.30176		1
3348.3562		1
3348.387		1
3348.39746		1
3348.525		1
3348.549		1
3348.59326		1
3348.61084		1
3348.72534		1
3348.76074		1
3348.802		1
3348.84863		1
3348.94824		1
3349.05444		1
3349.06152		1
3349.21143		1
3349.23755		1
3349.30054		1
3349.337		1
3349.54443		1
3349.55176		1
3349.60254		1
3349.611		1
3349.65674		1
3349.66113		1
3349.73657		1
3349.93066		1
3349.96533		1
3349.97852		1
3350.047		1
3350.04956		1
3350.082		1
3350.08838		1
3350.10425		1
3350.14063		1
3350.22241		1
3350.22729		1
3350.27686		1
3350.30225		1
3350.39551		1
3350.45264		1
3350.45752		1
3350.476		1
3350.4856		1
3350.499		1
3350.61523		1
3350.628		1
3350.6438		1
3350.663		1
3350.72217		1
3350.73242		1
3350.83154		1
3350.97876		1
3350.979		1
3351.01953		1
3351.0437		1
3351.11328		1
3351.17847		1
3351.24536		1
3351.40454		1
3351.44849		1
3351.47144		1
3351.69922		1
3351.85059		1
3351.89673		1
3351.92334		1
3351.97437		1
3352.00024		1
3352.076		1
3352.10327		1
3352.228		1
3352.28833		1
3352.29126		1
3352.34326		1
3352.361		1
3352.39575		1
3352.419		1
3352.4585		1
3352.46167		1
3352.54028		1
3352.7085		1
3352.72583		1
3352.749		1
3352.75537		1
3352.76147		1
3352.80933		1
3352.858		1
3352.87671		1
3352.90723		1
3352.934		1
3353.04517		1
3353.15552		1
3353.16382		1
3353.19946		1
3353.257		1
3353.26367		1
3353.273		1
3353.312		1
3353.3313		1
3353.36279		1
3353.39844		1
3353.40869		1
3353.48926		1
3353.605		1
3353.63281		1
3353.66113		1
3353.74487		1
3353.79126		1
3353.807		1
3353.84644		1
3353.8894		1
3353.94263		1
3354.04761		1
3354.07373		1
3354.13965		1
3354.16382		1
3354.17383		1
3354.235		1
3354.25146		1
3354.25732		1
3354.309		1
3354.31372		1
3354.33984		1
3354.41675		1
3354.43042		1
3354.46558		1
3354.47729		1
3354.49854		1
3354.50562		1
3354.54785		1
3354.55835		1
3354.59033		1
3354.6355		1
3354.63745		1
3354.66333		1
3354.69434		1
3354.72778		1
3354.762		1
3354.80225		1
3354.88013		1
3354.96558		1
3354.996		1
3355.02783		1
3355.17334		1
3355.2207		1
3355.27661		1
3355.34473		1
3355.38965		1
3355.422		1
3355.51416		1
3355.71338		1
3355.75171		1
3355.92261		1
3355.9895		1
3356.07935		1
3356.084		1
3356.0896		1
3356.12329		1
3356.13452		1
3356.15967		1
3356.17847		1
3356.18359		1
3356.18726		1
3356.19287		1
3356.2146		1
3356.232		1
3356.24634		1
3356.26074		1
3356.303		1
3356.34961		1
3356.45386		1
3356.58618		1
3356.6062		1
3356.64429		1
3356.66		1
3356.67529		1
3356.70142		1
3356.72485		1
3356.726		1
3356.75879		1
3356.76147		1
3356.81226		1
3356.83472		1
3356.86987		1
3356.91919		1
3356.962		1
3356.99536		1
3357.00952		1
3357.04077		1
3357.06177		1
3357.12817		1
3357.20581		1
3357.20923		1
3357.23755		1
3357.25269		1
3357.31567		1
3357.38428		1
3357.5647		1
3357.5874		1
3357.66919		1
3357.83		1
3357.91162		1
3357.9292		1
3357.94043		1
3357.9646		1
3357.96729		1
3357.98145		1
3358.003		1
3358.07349		1
3358.07861		1
3358.1145		1
3358.18433		1
3358.18481		1
3358.20142		1
3358.24561		1
3358.259		1
3358.32959		1
3358.33618		1
3358.406		1
3358.43018		1
3358.43042		1
3358.49561		1
3358.506		1
3358.59546		1
3358.62134		1
3358.631		1
3358.65039		1
3358.68921		1
3358.69458		1
3358.79077		1
3358.80664		1
3358.845		1
3358.88159		1
3359.042		1
3359.074		1
3359.22168		1
3359.22437		1
3359.23218		1
3359.23438		1
3359.23535		1
3359.2417		1
3359.31567		1
3359.33252		1
3359.37378		1
3359.41357		1
3359.45581		1
3359.48047		1
3359.48926		1
3359.56		1
3359.57471		1
3359.615		1
3359.63623		1
3359.64551		1
3359.652		1
3359.73828		1
3359.75586		1
3359.774		1
3359.79834		1
3359.81567		1
3359.82837		1
3359.849		1
3359.89819		1
3359.93164		1
3359.94458		1
3359.952		1
3359.99365		1
3360.10229		1
3360.189		1
3360.1936		1
3360.203		1
3360.22559		1
3360.24316		1
3360.26465		1
3360.326		1
3360.3313		1
3360.44458		1
3360.502		1
3360.5127		1
3360.52148		1
3360.54761		1
3360.59375		1
3360.67773		1
3360.7063		1
3360.78418		1
3360.813		1
3360.815		1
3360.84448		1
3360.8667		1
3360.93457		1
3361.00513		1
3361.008		1
3361.09546		1
3361.17383		1
3361.22339		1
3361.28882		1
3361.30566		1
3361.402		1
3361.437		1
3361.44653		1
3361.527		1
3361.5437		1
3361.55713		1
3361.586		1
3361.602		1
3361.65		1
3361.65186		1
3361.70923		1
3361.74048		1
3361.75122		1
3361.762		1
3361.777		1
3361.80518		1
3361.85425		1
3361.8606		1
3361.91675		1
3361.99561		1
3362.0022		1
3362.0188		1
3362.0542		1
3362.11035		1
3362.1792		1
3362.18481		1
3362.26855		1
3362.31421		1
3362.32129		1
3362.36475		1
3362.36743		1
3362.396		1
3362.406		1
3362.42236		1
3362.47461		1
3362.50439		1
3362.51367		1
3362.517		1
3362.51929		1
3362.67114		1
3362.6897		1
3362.70947		1
3362.74829		1
3362.90015		1
3362.933		1
3362.93457		1
3363.025		1
3363.05835		1
3363.09741		1
3363.18286		1
3363.185		1
3363.24463		1
3363.27222		1
3363.28076		1
3363.46826		1
3363.50366		1
3363.57666		1
3363.60742		1
3363.648		1
3363.67065		1
3363.71		1
3363.793		1
3363.84375		1
3363.84644		1
3363.85913		1
3363.89014		1
3363.89453		1
3363.89648		1
3363.96021		1
3364.00171		1
3364.05615		1
3364.0564		1
3364.11841		1
3364.131		1
3364.15747		1
3364.16235		1
3364.18359		1
3364.21143		1
3364.23462		1
3364.33057		1
3364.39038		1
3364.42651		1
3364.4646		1
3364.498		1
3364.503		1
3364.53271		1
3364.544		1
3364.61182		1
3364.61914		1
3364.693		1
3364.69727		1
3364.72046		1
3364.727		1
3364.77734		1
3364.79272		1
3364.84131		1
3364.898		1
3364.90918		1
3364.90942		1
3364.91479		1
3364.9292		1
3364.94385		1
3364.95776		1
3364.978		1
3364.99268		1
3365.009		1
3365.04565		1
3365.077		1
3365.09448		1
3365.23071		1
3365.231		1
3365.23584		1
3365.236		1
3365.23755		1
3365.2478		1
3365.2605		1
3365.27832		1
3365.2793		1
3365.33228		1
3365.345		1
3365.37231		1
3365.45361		1
3365.52856		1
3365.58984		1
3365.63721		1
3365.708		1
3365.74072		1
3365.80029		1
3365.85864		1
3365.90356		1
3365.971		1
3365.99048		1
3366.153		1
3366.15747		1
3366.26953		1
3366.33423		1
3366.39258		1
3366.39868		1
3366.4126		1
3366.414		1
3366.424		1
3366.45947		1
3366.46265		1
3366.47534		1
3366.49072		1
3366.53149		1
3366.543		1
3366.651		1
3366.65161		1
3366.68921		1
3366.698		1
3366.81348		1
3366.81714		1
3366.909		1
3366.952		1
3366.966		1
3366.99341		1
3367.01147		1
3367.03687		1
3367.109		1
3367.14063		1
3367.16113		1
3367.2395		1
3367.42676		1
3367.46069		1
3367.47		1
3367.486		1
3367.4873		1
3367.48877		1
3367.48975		1
3367.49146		1
3367.53516		1
3367.53687		1
3367.56274		1
3367.58252		1
3367.5874		1
3367.61328		1
3367.688		1
3367.69849		1
3367.77075		1
3367.94556		1
3368.09961		1
3368.11		1
3368.13086		1
3368.148		1
3368.23853		1
3368.30542		1
3368.35229		1
3368.36035		1
3368.40161		1
3368.54834		1
3368.56982		1
3368.67017		1
3368.69336		1
3368.69678		1
3368.711		1
3368.74927		1
3368.776		1
3368.78955		1
3368.829		1
3368.86646		1
3368.88184		1
3368.89746		1
3368.928		1
3368.935		1
3368.9375		1
3368.95825		1
3368.99414		1
3369.01343		1
3369.0376		1
3369.05151		1
3369.14917		1
3369.15845		1
3369.16577		1
3369.17651		1
3369.20874		1
3369.26978		1
3369.31641		1
3369.33813		1
3369.51		1
3369.591		1
3369.59985		1
3369.60571		1
3369.62427		1
3369.63843		1
3369.661		1
3369.67944		1
3369.703		1
3369.72168		1
3369.75342		1
3369.77222		1
3369.80884		1
3369.89917		1
3369.964		1
3369.97583		1
3369.98657		1
3370.00049		1
3370.02759		1
3370.1228		1
3370.14		1
3370.1582		1
3370.259		1
3370.29126		1
3370.43066		1
3370.48438		1
3370.48853		1
3370.53516		1
3370.5813		1
3370.5835		1
3370.59985		1
3370.78076		1
3370.80664		1
3370.8335		1
3370.85376		1
3370.91528		1
3370.92847		1
3370.93628		1
3370.93726		1
3370.9375		1
3371.028		1
3371.04639		1
3371.055		1
3371.067		1
3371.08057		1
3371.13281		1
3371.18481		1
3371.18848		1
3371.205		1
3371.27832		1
3371.37183		1
3371.37427		1
3371.4502		1
3371.46582		1
3371.47656		1
3371.53223		1
3371.629		1
3371.64917		1
3371.65161		1
3371.6543		1
3371.69531		1
3371.698		1
3371.70117		1
3371.741		1
3371.76929		1
3371.83521		1
3371.89453		1
3371.90137		1
3371.91968		1
3371.94287		1
3371.9585		1
3371.9668		1
3372.034		1
3372.04736		1
3372.04932		1
3372.113		1
3372.12573		1
3372.20264		1
3372.244		1
3372.25		1
3372.26172		1
3372.26343		1
3372.27539		1
3372.31787		1
3372.32031		1
3372.34		1
3372.34644		1
3372.426		1
3372.42676		1
3372.43066		1
3372.44263		1
3372.52612		1
3372.55859		1
3372.58423		1
3372.63184		1
3372.66455		1
3372.67334		1
3372.684		1
3372.68848		1
3372.706		1
3372.73926		1
3372.77271		1
3372.95313		1
3372.99121		1
3373.0415		1
3373.07935		1
3373.09961		1
3373.10986		1
3373.15356		1
3373.18823		1
3373.20215		1
3373.25781		1
3373.286		1
3373.322		1
3373.35278		1
3373.36841		1
3373.43384		1
3373.53247		1
3373.54346		1
3373.56348		1
3373.59375		1
3373.6145		1
3373.62622		1
3373.6355		1
3373.65625		1
3373.66528		1
3373.694		1
3373.69629		1
3373.84058		1
3373.89648		1
3373.97534		1
3373.98779		1
3373.99463		1
3374.016		1
3374.05		1
3374.06152		1
3374.13525		1
3374.14233		1
3374.16479		1
3374.19434		1
3374.25244		1
3374.29517		1
3374.29761		1
3374.29932		1
3374.31323		1
3374.33154		1
3374.34155		1
3374.35547		1
3374.376		1
3374.45313		1
3374.48		1
3374.517		1
3374.52637		1
3374.53174		1
3374.53784		1
3374.542		1
3374.56445		1
3374.56519		1
3374.58643		1
3374.58936		1
3374.59888		1
3374.61621		1
3374.61646		1
3374.65674		1
3374.6626		1
3374.687		1
3374.733		1
3374.79175		1
3374.79419		1
3374.811		1
3374.855		1
3374.86646		1
3374.92358		1
3374.94849		1
3374.95		1
3374.97266		1
3375.04663		1
3375.05029		1
3375.11328		1
3375.11938		1
3375.12183		1
3375.12842		1
3375.198		1
3375.24023		1
3375.24756		1
3375.25464		1
3375.27637		1
3375.29468		1
3375.33276		1
3375.35		1
3375.437		1
3375.449		1
3375.474		1
3375.51147		1
3375.56519		1
3375.60327		1
3375.60864		1
3375.759		1
3375.839		1
3375.93555		1
3375.94849		1
3375.99121		1
3375.99487		1
3376.02979		1
3376.03		1
3376.0498		1
3376.05469		1
3376.05762		1
3376.12329		1
3376.14868		1
3376.19287		1
3376.208		1
3376.25073		1
3376.26245		1
3376.31616		1
3376.33716		1
3376.351		1
3376.412		1
3376.42651		1
3376.44751		1
3376.48218		1
3376.53052		1
3376.53638		1
3376.577		1
3376.58228		1
3376.586		1
3376.64233		1
3376.64355		1
3376.7417		1
3376.91382		1
3376.919		1
3376.95386		1
3377.04468		1
3377.074		1
3377.1		1
3377.125		1
3377.13477		1
3377.149		1
3377.19922		1
3377.26		1
3377.29639		1
3377.29736		1
3377.322		1
3377.34888		1
3377.36084		1
3377.37524		1
3377.38672		1
3377.406		1
3377.41333		1
3377.44043		1
3377.46		1
3377.46436		1
3377.55176		1
3377.587		1
3377.60156		1
3377.615		1
3377.64941		1
3377.65		1
3377.67285		1
3377.68042		1
3377.69727		1
3377.70068		1
3377.701		1
3377.719		1
3377.79321		1
3377.802		1
3377.826		1
3377.87524		1
3377.8938		1
3377.931		1
3377.97437		1
3378.00854		1
3378.06		1
3378.10962		1
3378.11572		1
3378.18066		1
3378.18823		1
3378.22168		1
3378.22266		1
3378.25439		1
3378.27051		1
3378.27148		1
3378.282		1
3378.31128		1
3378.31738		1
3378.32324		1
3378.41724		1
3378.424		1
3378.54785		1
3378.57642		1
3378.57813		1
3378.60864		1
3378.61133		1
3378.61768		1
3378.69849		1
3378.706		1
3378.70679		1
3378.71265		1
3378.73755		1
3378.79126		1
3378.79541		1
3378.88818		1
3378.92285		1
3379.01074		1
3379.038		1
3379.16455		1
3379.178		1
3379.256		1
3379.2688		1
3379.27441		1
[truncated: 16,217 more rows]
