# Supplementary material for: A droplet digital PCR (ddPCR) assay to detect Helicoverpa armigera (Lepidoptera: Noctuidae) in bulk trap samples
Source: PLoS One. 2017 May 31;12(5):e0178704. doi: 10.1371/journal.pone.0178704 (PMC5451079; doi:10.1371/journal.pone.0178704)
Supplement: S5 Table — (ZIP) [file pone.0178704.s005.zip › H zea 11.csv]

Ch1 Amplitude	Ch2 Amplitude	Cluster
3048.9646		1
3173.249		1
3194.65723		1
3195.63257		1
3202.02539		1
3204.5708		1
3228.858		1
3229.11914		1
3240.71875		1
3241.64771		1
3246.102		1
3247.636		1
3253.19165		1
3253.396		1
3254.97266		1
3256.74121		1
3257.72583		1
3260.42822		1
3261.525		1
3263.33765		1
3268.80835		1
3268.951		1
3269.838		1
3270.2998		1
3270.68921		1
3272.3147		1
3274.18945		1
3275.51172		1
3277.433		1
3278.072		1
3278.801		1
3279.85156		1
3280.254		1
3282.03882		1
3282.709		1
3282.91162		1
3285.29		1
3285.32251		1
3287.929		1
3288.02173		1
3288.22925		1
3288.77612		1
3289.40015		1
3290.599		1
3292.48218		1
3293.21924		1
3293.39014		1
3293.5625		1
3295.163		1
3296.05		1
3297.35986		1
3298.92065		1
3299.917		1
3300.209		1
3300.457		1
3300.735		1
3301.459		1
3301.947		1
3302.0437		1
3302.89429		1
3304.64844		1
3305.66919		1
3306.78076		1
3307.08521		1
3307.31		1
3308.584		1
3309.20923		1
3310.75952		1
3311.949		1
3312.67773		1
3312.9502		1
3313.04956		1
3314.73975		1
3315.09814		1
3315.14355		1
3315.964		1
3316.68		1
3317.968		1
3318.243		1
3318.304		1
3318.98		1
3319.12378		1
3320.10278		1
3320.432		1
3322.01367		1
3322.09863		1
3322.74072		1
3323.51147		1
3324.241		1
3324.49756		1
3324.60327		1
3325.033		1
3325.193		1
3325.433		1
3325.63354		1
3327.073		1
3327.18628		1
3328.34155		1
3328.45386		1
3329.14648		1
3329.73413		1
3330.2063		1
3330.449		1
3330.76123		1
3330.76123		1
3330.81836		1
3332.31323		1
3332.41016		1
3332.49365		1
3332.74878		1
3332.87354		1
3333.40918		1
3333.82178		1
3334.07959		1
3334.18262		1
3334.21069		1
3334.804		1
3335.008		1
3335.228		1
3336.009		1
3336.292		1
3336.30884		1
3336.70386		1
3336.8		1
3336.89		1
3337.064		1
3337.79858		1
3337.84375		1
3338.01465		1
3338.35425		1
3338.48779		1
3338.96313		1
3340.83228		1
3341.6748		1
3341.723		1
3342.17651		1
3342.183		1
3342.559		1
3342.56177		1
3342.80884		1
3343.17456		1
3343.19043		1
3343.28662		1
3343.315		1
3343.331		1
3343.54639		1
3343.74683		1
3343.79126		1
3344.43823		1
3344.67725		1
3344.755		1
3345.01733		1
3345.132		1
3345.29565		1
3345.67725		1
3346.14429		1
3346.18848		1
3346.33862		1
3346.34619		1
3346.90527		1
3347.15625		1
3347.57031		1
3347.58521		1
3347.63379		1
3347.84375		1
3347.97266		1
3348.13354		1
3348.333		1
3348.502		1
3348.69629		1
3349.00439		1
3349.07422		1
3349.177		1
3349.24976		1
3349.58276		1
3349.58667		1
3349.94214		1
3350.62646		1
3350.66553		1
3351.58423		1
3351.68042		1
3351.94385		1
3352.14966		1
3352.273		1
3352.32324		1
3352.578		1
3352.84717		1
3352.86426		1
3352.97632		1
3352.978		1
3353.07837		1
3353.24316		1
3354.065		1
3354.186		1
3354.44165		1
3354.647		1
3354.674		1
3354.709		1
3354.9353		1
3355.35156		1
3355.49878		1
3355.51855		1
3355.63965		1
3355.96558		1
3356.09058		1
3356.22656		1
3356.261		1
3356.439		1
3356.49463		1
3356.77979		1
3356.873		1
3356.88184		1
3357.31982		1
3357.42334		1
3357.593		1
3357.843		1
3358.08179		1
3358.63184		1
3358.65454		1
3358.657		1
3358.83887		1
3358.94141		1
3359.466		1
3359.55542		1
3359.702		1
3359.79053		1
3359.815		1
3359.94385		1
3360.21387		1
3360.392		1
3360.61475		1
3360.89453		1
3361.08569		1
3361.604		1
3361.61475		1
3361.82153		1
3362.179		1
3362.46655		1
3362.52783		1
3362.66333		1
3362.7085		1
3363.46265		1
3363.525		1
3363.726		1
3364.10767		1
3364.18433		1
3364.203		1
3364.51587		1
3364.52832		1
3364.586		1
3364.76855		1
3365.11548		1
3365.21948		1
3365.263		1
3365.41724		1
3365.4646		1
3365.493		1
3365.53784		1
3365.78345		1
3366.24463		1
3366.2644		1
3366.34546		1
3366.58057		1
3366.768		1
3366.89868		1
3367.90674		1
3368.10254		1
3368.459		1
3368.59131		1
3368.62231		1
3368.64575		1
3368.9502		1
3369.039		1
3369.16455		1
3369.29053		1
3369.37354		1
3369.663		1
3369.8584		1
3370.235		1
3370.39673		1
3370.42529		1
3370.75562		1
3370.916		1
3370.94287		1
3371.04077		1
3371.118		1
3371.342		1
3371.47217		1
3371.497		1
3371.56836		1
3371.745		1
3372.24316		1
3372.994		1
3373.07056		1
3373.09985		1
3373.18481		1
3374.37036		1
3374.47583		1
3374.51563		1
3374.675		1
3374.705		1
3374.71143		1
3374.75928		1
3374.98657		1
3375.12549		1
3375.17676		1
3375.24487		1
3375.29541		1
3375.30322		1
3375.409		1
3375.50781		1
3375.95923		1
3376.01782		1
3376.17163		1
3376.367		1
3376.45		1
3376.65234		1
3376.72827		1
3376.81274		1
3376.99634		1
3377.055		1
3377.24536		1
3377.25684		1
3377.34888		1
3377.59082		1
3378.02881		1
3378.18164		1
3378.36353		1
3378.50439		1
3378.592		1
3378.85449		1
3378.875		1
3379.08667		1
3379.11353		1
3379.19043		1
3379.399		1
3379.57471		1
3379.58813		1
3379.59277		1
3379.706		1
3379.719		1
3379.909		1
3380.05078		1
3380.426		1
3380.624		1
3380.77246		1
3380.80127		1
3380.878		1
3381.32446		1
3381.4375		1
3381.53516		1
3382.41431		1
3382.67529		1
3382.86621		1
3383.16		1
3383.18237		1
3383.37183		1
3383.47754		1
3383.59546		1
3383.676		1
3383.71729		1
3384.061		1
3384.08984		1
3384.20215		1
3384.21631		1
3384.46118		1
3384.49536		1
3384.65186		1
3384.65967		1
3384.71216		1
3384.79663		1
3384.92554		1
3384.94336		1
3385.25415		1
3385.328		1
3385.38721		1
3385.4646		1
3385.595		1
3385.716		1
3386.02344		1
3386.126		1
3386.15845		1
3386.16235		1
3386.43164		1
3386.43213		1
3386.9856		1
3387.12817		1
3387.166		1
3387.29175		1
3387.31226		1
3387.32129		1
3387.53418		1
3387.661		1
3387.84937		1
3388.09155		1
3388.13062		1
3388.15869		1
3388.32275		1
3388.37085		1
3388.611		1
3388.78516		1
3388.89746		1
3389.07886		1
3389.34961		1
3389.51929		1
3389.60815		1
3389.87524		1
3389.92676		1
3389.987		1
3390.00464		1
3390.03857		1
3390.23071		1
3390.24829		1
3390.31226		1
3390.31934		1
3390.41284		1
3390.444		1
3391.101		1
3391.18848		1
3391.244		1
3391.35864		1
3391.40576		1
3391.43677		1
3391.5625		1
3391.68555		1
3392.063		1
3392.217		1
3392.27979		1
3392.369		1
3392.53613		1
3392.73267		1
3392.80151		1
3392.96143		1
3393.18481		1
3393.22729		1
3393.29175		1
3393.319		1
3393.36987		1
3393.45264		1
3393.5354		1
3393.60522		1
3393.691		1
3393.82861		1
3394.06152		1
3394.07666		1
3394.10986		1
3394.15234		1
3394.66064		1
3395.051		1
3395.13745		1
3395.21		1
3395.39648		1
3395.50073		1
3395.60864		1
3395.70435		1
3395.77637		1
3395.876		1
3396.04126		1
3396.33643		1
3396.399		1
3396.43652		1
3396.54785		1
3396.79688		1
3396.917		1
3397.08179		1
3397.092		1
3397.11279		1
3397.14478		1
3397.29932		1
3397.32983		1
3397.623		1
3397.67871		1
3397.89526		1
3398.47534		1
3398.588		1
3398.8855		1
3398.98071		1
3399.34375		1
3399.374		1
3399.39185		1
3399.45313		1
3399.48071		1
3399.50684		1
3399.66016		1
3399.679		1
3399.691		1
3399.98657		1
3400.0918		1
3400.24146		1
3400.54028		1
3400.97925		1
3401.00244		1
3401.0813		1
3401.156		1
3401.33374		1
3401.335		1
3401.466		1
3401.52661		1
3401.54272		1
3401.62427		1
3401.747		1
3401.8313		1
3402.02271		1
3402.20459		1
3402.619		1
3402.7146		1
3402.97461		1
3402.99146		1
3403.035		1
3403.06372		1
3403.10229		1
3403.32251		1
3403.36572		1
3403.4		1
3403.41162		1
3403.433		1
3403.48486		1
3403.488		1
3403.561		1
3403.69434		1
3403.726		1
3403.821		1
3403.89722		1
3403.977		1
3404.038		1
3404.04175		1
3404.13159		1
3404.24976		1
3404.528		1
3404.594		1
3404.63257		1
3404.66772		1
3404.708		1
3404.768		1
3404.82324		1
3404.93726		1
3404.99731		1
3405.01		1
3405.16235		1
3405.24976		1
3405.267		1
3405.375		1
3405.68921		1
3405.714		1
3405.71484		1
3405.80469		1
3405.809		1
3406.05371		1
3406.20215		1
3406.22217		1
3406.22925		1
3406.25024		1
3406.274		1
3406.27539		1
3406.28247		1
3406.45874		1
3406.46948		1
3406.487		1
3406.56323		1
3406.60474		1
3406.77075		1
3406.78		1
3406.7998		1
3406.84277		1
3406.93823		1
3406.95		1
3407.06079		1
3407.10229		1
3407.12427		1
3407.23438		1
3407.339		1
3407.54443		1
3407.57983		1
3407.709		1
3407.78076		1
3407.82715		1
3407.846		1
3407.927		1
3407.96118		1
3408.00122		1
3408.1084		1
3408.13525		1
3408.20313		1
3408.24951		1
3408.256		1
3408.558		1
3408.7		1
3408.83081		1
3408.83716		1
3408.89746		1
3408.922		1
3408.98267		1
3409.01147		1
3409.04053		1
3409.07935		1
3409.18237		1
3409.31763		1
3409.37231		1
3409.52417		1
3409.62329		1
3409.696		1
3409.7063		1
3409.91919		1
3409.932		1
3409.95435		1
3409.98		1
3410.12354		1
3410.23633		1
3410.49683		1
3410.56738		1
3410.602		1
3410.81323		1
3410.94434		1
3411.01514		1
3411.04614		1
3411.07153		1
3411.27124		1
3411.69067		1
3411.84717		1
3411.911		1
3411.927		1
3412.24927		1
3412.368		1
3412.50415		1
3412.53052		1
3412.66772		1
3412.72681		1
3412.766		1
3412.82568		1
3412.89526		1
3413.20532		1
3413.56445		1
3413.70654		1
3413.73413		1
3413.73877		1
3413.82666		1
3413.89063		1
3413.90332		1
3413.906		1
3414.011		1
3414.10522		1
3414.12158		1
3414.14722		1
3414.36914		1
3414.45581		1
3414.66528		1
3414.68262		1
3415.019		1
3415.09644		1
3415.10864		1
3415.125		1
3415.286		1
3415.30273		1
3415.331		1
3415.386		1
3415.51367		1
3415.52075		1
3415.601		1
3415.70361		1
3415.737		1
3415.82935		1
3415.84814		1
3415.88062		1
3415.965		1
3416.059		1
3416.11987		1
3416.13037		1
3416.218		1
3416.42		1
3416.43921		1
3416.49487		1
3416.55444		1
3416.56616		1
3416.57837		1
3416.61743		1
3416.64233		1
3416.69067		1
3416.736		1
3416.829		1
3416.83643		1
3416.927		1
3416.99438		1
3417.02466		1
3417.04614		1
3417.13379		1
3417.15112		1
3417.17944		1
3417.186		1
3417.351		1
3417.45361		1
3417.68457		1
3417.69775		1
3417.70386		1
3417.724		1
3417.78687		1
3417.79224		1
3417.81519		1
3417.833		1
3417.84863		1
3417.9314		1
3417.94385		1
3417.949		1
3417.97144		1
3418.02271		1
3418.05566		1
3418.06982		1
3418.09985		1
3418.114		1
3418.15356		1
3418.42529		1
3418.50635		1
3418.54126		1
3418.578		1
3418.678		1
3418.80225		1
3418.91943		1
3419.53735		1
3419.755		1
3419.79541		1
3419.83716		1
3419.84155		1
3419.858		1
3419.8728		1
3419.966		1
3420.03516		1
3420.19		1
3420.24023		1
3420.28467		1
3420.32153		1
3420.3335		1
3420.34961		1
3420.50952		1
3420.58765		1
3420.66162		1
3420.732		1
3420.86841		1
3420.87378		1
3421.08179		1
3421.1438		1
3421.209		1
3421.27856		1
3421.29468		1
3421.45166		1
3421.62061		1
3421.63843		1
3421.68652		1
3421.74072		1
3421.83472		1
3421.844		1
3421.851		1
3421.87476		1
3421.88965		1
3421.89624		1
3421.95361		1
3422.07764		1
3422.08618		1
3422.08643		1
3422.1123		1
3422.15161		1
3422.16724		1
3422.17432		1
3422.302		1
3422.44019		1
3422.45679		1
3422.465		1
3422.85425		1
3423.047		1
3423.085		1
3423.08765		1
3423.08838		1
3423.096		1
3423.10352		1
3423.10742		1
3423.1394		1
3423.227		1
3423.27271		1
3423.34619		1
3423.35425		1
3423.36328		1
3423.36548		1
3423.38916		1
3423.41821		1
3423.49634		1
3423.52368		1
3423.63745		1
3423.66724		1
3423.73877		1
3423.921		1
3423.99878		1
3424.02563		1
3424.03		1
3424.204		1
3424.338		1
3424.52222		1
3424.626		1
3424.65552		1
3424.74731		1
3424.90063		1
3424.91187		1
3425.242		1
3425.33667		1
3425.524		1
3425.57764		1
3425.66772		1
3425.69141		1
3425.77759		1
3425.79028		1
3425.842		1
3425.88721		1
3425.93872		1
3426.02026		1
3426.02783		1
3426.10742		1
3426.17334		1
3426.1748		1
3426.19751		1
3426.26172		1
3426.31152		1
3426.38452		1
3426.404		1
3426.44629		1
3426.49341		1
3426.498		1
3426.499		1
3426.54688		1
3426.701		1
3426.74048		1
3426.75977		1
3426.867		1
3426.94385		1
3426.97021		1
3427.11914		1
3427.33887		1
3427.34814		1
3427.37817		1
3427.42041		1
3427.4873		1
3427.52515		1
3427.7207		1
3427.76		1
3427.83716		1
3427.84839		1
3427.84961		1
3427.87354		1
3427.91187		1
3427.934		1
3427.94971		1
3427.958		1
3428.32983		1
3428.37183		1
3428.37573		1
3428.418		1
3428.48584		1
3428.502		1
3428.68262		1
3428.8147		1
3428.866		1
3428.94458		1
3428.98633		1
3428.98657		1
3429.05933		1
3429.08984		1
3429.19482		1
3429.23682		1
3429.28613		1
3429.29858		1
3429.31665		1
3429.42456		1
3429.54541		1
3429.6355		1
3429.70728		1
3429.88037		1
3429.887		1
3430.00244		1
3430.011		1
3430.04956		1
3430.068		1
3430.08667		1
3430.15771		1
3430.17358		1
3430.20728		1
3430.50732		1
3430.53979		1
3430.60474		1
3430.81226		1
3430.92285		1
3430.98267		1
3431.07153		1
3431.15527		1
3431.16528		1
3431.22461		1
3431.25146		1
3431.34863		1
3431.36914		1
3431.37866		1
3431.38452		1
3431.423		1
3431.47754		1
3431.537		1
3431.57544		1
3431.641		1
3431.668		1
3431.68384		1
3431.68579		1
3431.70679		1
3431.7478		1
3431.78613		1
3431.79785		1
3431.82178		1
3431.91064		1
3431.92383		1
3432.14331		1
3432.15674		1
3432.38965		1
3432.39746		1
3432.41479		1
3432.4458		1
3432.501		1
3432.513		1
3432.513		1
3432.53516		1
3432.56445		1
3432.58447		1
3432.606		1
3432.64014		1
3432.70215		1
3432.74023		1
3432.76758		1
3432.778		1
3432.80762		1
3432.942		1
3432.97		1
3432.97949		1
3432.99585		1
3432.99927		1
3433.053		1
3433.054		1
3433.24634		1
3433.28784		1
3433.453		1
3433.71362		1
3433.768		1
3433.79346		1
3433.79541		1
3433.89453		1
3434.001		1
3434.04224		1
3434.0647		1
3434.14233		1
3434.30078		1
3434.49341		1
3434.49438		1
3434.683		1
3434.7146		1
3434.72559		1
3434.91943		1
3434.93945		1
3435.00684		1
3435.12964		1
3435.16553		1
3435.22		1
3435.24976		1
3435.30786		1
3435.32861		1
3435.39282		1
3435.53		1
3435.76953		1
3435.80518		1
3435.84741		1
3435.92432		1
3435.9436		1
3435.96436		1
3435.97339		1
3436.11548		1
3436.17065		1
3436.229		1
3436.40942		1
3436.40967		1
3436.4397		1
3436.49243		1
3436.54321		1
3436.592		1
3436.69263		1
3436.70166		1
3436.74438		1
3436.78857		1
3436.86377		1
3436.92163		1
3436.92529		1
3436.95215		1
3437.00269		1
3437.054		1
3437.06079		1
3437.30542		1
3437.36084		1
3437.47485		1
3437.566		1
3437.567		1
3437.571		1
3437.58838		1
3437.67725		1
3437.705		1
3437.747		1
3437.78076		1
3437.78687		1
3437.81274		1
3437.86768		1
3437.98462		1
3438.021		1
3438.22461		1
3438.31665		1
3438.32642		1
3438.39331		1
3438.41016		1
3438.45483		1
3438.46582		1
3438.50049		1
3438.54053		1
3438.58057		1
3438.603		1
3438.636		1
3438.651		1
3438.75073		1
3438.841		1
3438.85767		1
3438.93213		1
3438.95044		1
3438.98682		1
3439.0752		1
3439.12183		1
3439.14478		1
3439.16187		1
3439.21338		1
3439.24048		1
3439.298		1
3439.332		1
3439.34448		1
3439.482		1
3439.50439		1
3439.52759		1
3439.68384		1
3439.82031		1
3439.91748		1
3439.9917		1
3440.00684		1
3440.04028		1
3440.12964		1
3440.15967		1
3440.1853		1
3440.18726		1
3440.20361		1
3440.272		1
3440.71655		1
3440.72144		1
3440.7832		1
3440.789		1
3440.794		1
3440.82764		1
3440.84814		1
3440.8894		1
3440.92456		1
3440.92944		1
3441.0332		1
3441.06836		1
3441.09351		1
3441.111		1
3441.12769		1
3441.14038		1
3441.146		1
3441.174		1
3441.205		1
3441.21387		1
3441.23657		1
3441.243		1
3441.247		1
3441.255		1
3441.487		1
3441.538		1
3441.62036		1
3441.721		1
3441.74438		1
3441.75366		1
3441.75562		1
3441.84033		1
3441.87061		1
3441.874		1
3441.90161		1
3441.90649		1
3441.966		1
3442.0835		1
3442.09229		1
3442.09741		1
3442.13013		1
3442.43677		1
3442.5022		1
3442.6106		1
3442.649		1
3442.67188		1
3442.67749		1
3442.7002		1
3442.7063		1
3442.79028		1
3442.92847		1
3442.95361		1
3442.98315		1
3443.11816		1
3443.201		1
3443.24146		1
3443.308		1
3443.338		1
3443.429		1
3443.50146		1
3443.58813		1
3443.60913		1
3443.63184		1
3443.64917		1
3443.77466		1
3443.77832		1
3443.8606		1
3443.86938		1
3443.88159		1
3443.89185		1
3443.93677		1
3443.98		1
3444.01416		1
3444.0415		1
3444.09473		1
3444.30933		1
3444.31567		1
3444.32886		1
3444.334		1
3444.42188		1
3444.43		1
3444.44727		1
3444.45215		1
3444.68481		1
3444.72046		1
3444.736		1
3444.85156		1
3444.85449		1
3444.99268		1
3445.01831		1
3445.045		1
3445.093		1
3445.12354		1
3445.155		1
3445.22144		1
3445.22559		1
3445.246		1
3445.27441		1
3445.277		1
3445.31519		1
3445.376		1
3445.49854		1
3445.62158		1
3445.6333		1
3445.755		1
3445.75977		1
3445.77856		1
3445.91162		1
3445.91968		1
3445.92871		1
3446.00635		1
3446.07715		1
3446.101		1
3446.1748		1
3446.30835		1
3446.41333		1
3446.44		1
3446.44873		1
3446.47314		1
3446.509		1
3446.59717		1
3446.647		1
3446.693		1
3446.78125		1
3446.82715		1
3446.90552		1
3446.995		1
3447.01416		1
3447.07153		1
3447.09521		1
3447.14		1
3447.20166		1
3447.27661		1
3447.29346		1
3447.30981		1
3447.35156		1
3447.38257		1
3447.424		1
3447.44385		1
3447.4502		1
3447.54663		1
3447.58423		1
3447.63477		1
3447.67114		1
3447.67188		1
3447.682		1
3447.70361		1
3447.83179		1
3447.83813		1
3447.854		1
3448.01123		1
3448.05737		1
3448.15771		1
3448.25586		1
3448.35083		1
3448.364		1
3448.38086		1
3448.5022		1
3448.534		1
3448.54028		1
3448.628		1
3448.66162		1
3448.83423		1
3448.92358		1
3448.97021		1
3448.98535		1
3448.98682		1
3449.06		1
3449.06836		1
3449.13037		1
3449.17017		1
3449.18774		1
3449.3374		1
3449.45313		1
3449.58813		1
3449.59814		1
3449.631		1
3449.736		1
3449.7644		1
3449.85913		1
3449.87573		1
3450.16016		1
3450.222		1
3450.399		1
3450.41284		1
3450.43945		1
3450.53467		1
3450.57446		1
3450.57715		1
3450.6062		1
3450.61157		1
3450.63452		1
3450.68335		1
3450.70728		1
3450.709		1
3450.72583		1
3450.8042		1
3450.834		1
3450.859		1
3450.876		1
3450.91577		1
3450.929		1
3450.94263		1
3450.967		1
3451.008		1
3451.14453		1
3451.14917		1
3451.20044		1
3451.29443		1
3451.44067		1
3451.61084		1
3451.66675		1
3451.76123		1
3451.78076		1
3451.809		1
3451.87451		1
3451.93042		1
3452.04956		1
3452.051		1
3452.064		1
3452.08643		1
3452.10864		1
3452.14868		1
3452.17188		1
3452.197		1
3452.21729		1
3452.21924		1
3452.22144		1
3452.2312		1
3452.323		1
3452.334		1
3452.385		1
3452.561		1
3452.58545		1
3452.623		1
3452.66333		1
3452.74951		1
3452.764		1
3452.775		1
3452.88086		1
3452.88257		1
3452.907		1
3453.054		1
3453.0542		1
3453.0647		1
3453.13135		1
3453.22217		1
3453.27222		1
3453.36426		1
3453.42822		1
3453.4375		1
3453.52441		1
3453.53027		1
3453.55469		1
3453.575		1
3453.59521		1
3453.59546		1
3453.6084		1
3453.69922		1
3453.88843		1
3453.914		1
3454.007		1
3454.06763		1
3454.08325		1
3454.177		1
3454.19019		1
3454.331		1
3454.4563		1
3454.474		1
3454.52173		1
3454.603		1
3454.605		1
3454.64063		1
3454.67017		1
3454.69434		1
3454.75415		1
3454.81348		1
3454.82739		1
3454.90918		1
3454.90918		1
3454.91064		1
3454.93945		1
3454.96753		1
3454.97119		1
3455.062		1
3455.0708		1
3455.108		1
3455.16968		1
3455.28076		1
3455.286		1
3455.332		1
3455.414		1
3455.44873		1
3455.46558		1
3455.46582		1
3455.48315		1
3455.48657		1
3455.54761		1
3455.595		1
3455.59888		1
3455.659		1
3455.675		1
3455.69531		1
3455.83179		1
3455.848		1
3455.8728		1
3455.983		1
3456.02832		1
3456.08228		1
3456.092		1
3456.195		1
3456.252		1
3456.277		1
3456.302		1
3456.3313		1
3456.36548		1
3456.38452		1
3456.43774		1
3456.51123		1
3456.56763		1
3456.58472		1
3456.5957		1
3456.69946		1
3456.70654		1
3456.78369		1
3456.78418		1
3456.79321		1
3456.79614		1
3456.80469		1
3456.80518		1
3457.00049		1
3457.10376		1
3457.20313		1
3457.24731		1
3457.272		1
3457.28833		1
3457.29224		1
3457.30566		1
3457.31274		1
3457.32178		1
3457.40576		1
3457.41162		1
3457.51587		1
3457.52979		1
3457.6333		1
3457.66968		1
3457.67188		1
3457.7168		1
3457.781		1
3457.78613		1
3457.98047		1
3457.98315		1
3457.984		1
3458.07568		1
3458.07886		1
3458.09741		1
3458.10669		1
3458.13867		1
3458.20972		1
3458.261		1
3458.27661		1
3458.41162		1
3458.53442		1
3458.53638		1
3458.54761		1
3458.569		1
3458.6792		1
3458.681		1
3458.72		1
3458.767		1
3458.8562		1
3458.87134		1
3458.89014		1
3458.89648		1
3458.924		1
3458.92456		1
3458.92847		1
3459.015		1
3459.01855		1
3459.198		1
3459.22388		1
3459.26367		1
3459.33032		1
3459.34		1
3459.412		1
3459.45972		1
3459.469		1
3459.48462		1
3459.54346		1
3459.58228		1
3459.59058		1
3459.62061		1
3459.68164		1
3459.783		1
3459.84619		1
3459.879		1
3459.88916		1
3460.02246		1
3460.02686		1
3460.04736		1
3460.26782		1
3460.34155		1
3460.36914		1
3460.3772		1
3460.41943		1
3460.46436		1
3460.473		1
3460.57275		1
3460.58228		1
3460.632		1
3460.64282		1
3460.70581		1
3460.74072		1
3460.84033		1
3460.87451		1
3461.03467		1
3461.06738		1
3461.08838		1
3461.18262		1
3461.261		1
3461.28125		1
3461.28687		1
3461.35083		1
3461.36377		1
3461.426		1
3461.49756		1
3461.50854		1
3461.51587		1
3461.521		1
3461.597		1
3461.61133		1
3461.62476		1
3461.63379		1
3461.694		1
3461.70557		1
3461.78735		1
3461.84		1
3461.88135		1
3461.93237		1
3461.97		1
3461.98		1
3462.00366		1
3462.094		1
3462.129		1
3462.21265		1
3462.27637		1
3462.29248		1
3462.39038		1
3462.42114		1
3462.4292		1
3462.43774		1
3462.43823		1
3462.484		1
3462.52954		1
3462.73		1
3462.756		1
3462.83521		1
3462.86816		1
3462.878		1
3462.969		1
3463.05322		1
3463.068		1
3463.08521		1
3463.09546		1
3463.11523		1
3463.14575		1
3463.14941		1
3463.15747		1
3463.21826		1
3463.38281		1
3463.53931		1
3463.59619		1
3463.59961		1
3463.657		1
3463.659		1
3463.70581		1
3463.822		1
3463.95361		1
3463.98364		1
3464.04736		1
3464.0542		1
3464.08838		1
3464.09546		1
3464.1897		1
3464.192		1
3464.21		1
3464.27124		1
3464.289		1
3464.289		1
3464.39063		1
3464.414		1
3464.63672		1
3464.72168		1
3464.72534		1
3464.78418		1
3464.87451		1
3464.8938		1
3464.89551		1
3464.972		1
3465.00269		1
3465.00586		1
3465.02344		1
3465.091		1
3465.13867		1
3465.16284		1
3465.168		1
3465.22119		1
3465.23364		1
3465.23877		1
3465.26758		1
3465.26929		1
3465.307		1
3465.33936		1
3465.34717		1
3465.351		1
3465.38574		1
3465.56323		1
3465.56641		1
3465.571		1
3465.57544		1
3465.65259		1
3465.68555		1
3465.721		1
3465.73853		1
3465.76367		1
3465.794		1
3465.82959		1
3465.841		1
3465.91138		1
3465.94141		1
3465.97754		1
3466.05786		1
3466.27563		1
3466.35181		1
3466.35425		1
3466.36		1
3466.39844		1
3466.43213		1
3466.43237		1
3466.449		1
3466.47583		1
3466.50366		1
3466.51123		1
3466.54785		1
3466.548		1
3466.551		1
3466.55225		1
3466.57227		1
3466.57837		1
3466.59		1
3466.60254		1
3466.615		1
3466.61572		1
3466.63574		1
3466.65381		1
3466.70752		1
3466.71436		1
3466.80273		1
3466.80518		1
3466.85449		1
3466.861		1
3466.91724		1
3466.96069		1
3467.03027		1
3467.04614		1
3467.06982		1
3467.07178		1
3467.16626		1
3467.1748		1
3467.194		1
3467.20264		1
3467.21021		1
3467.21729		1
3467.23535		1
3467.28149		1
3467.28979		1
3467.39771		1
3467.413		1
3467.42627		1
3467.47266		1
3467.60718		1
3467.67822		1
3467.684		1
3467.702		1
3467.75122		1
3467.79956		1
3467.831		1
3467.84326		1
3467.861		1
3467.93652		1
3467.9397		1
3467.973		1
3468.057		1
3468.067		1
3468.09		1
3468.148		1
3468.22949		1
3468.241		1
3468.24683		1
3468.28955		1
3468.29541		1
3468.309		1
3468.35986		1
3468.462		1
3468.47217		1
3468.481		1
3468.503		1
3468.52026		1
3468.55737		1
3468.57056		1
3468.57471		1
3468.60742		1
3468.62256		1
3468.649		1
3468.68018		1
3468.70215		1
3468.72144		1
3468.72314		1
3468.74976		1
3468.751		1
3468.86572		1
3468.87939		1
3468.89355		1
3468.93359		1
3468.954		1
3468.96631		1
3469.00659		1
3469.01343		1
3469.02271		1
3469.02612		1
3469.04077		1
3469.14551		1
3469.17529		1
3469.18848		1
3469.19971		1
3469.24		1
3469.28		1
3469.28857		1
3469.39722		1
3469.41333		1
3469.42163		1
3469.42578		1
3469.47339		1
3469.50586		1
3469.53833		1
3469.55054		1
3469.65063		1
3469.66675		1
3469.67456		1
3469.71045		1
3469.7915		1
3469.861		1
3469.87573		1
3469.93066		1
3469.99683		1
3470.048		1
3470.101		1
3470.16333		1
3470.21826		1
3470.248		1
3470.34229		1
3470.391		1
3470.452		1
3470.454		1
3470.47974		1
3470.59351		1
3470.61719		1
3470.657		1
3470.6897		1
3470.758		1
3470.8103		1
3470.83154		1
3470.85986		1
3470.89819		1
3470.98		1
3470.99585		1
3471.02051		1
3471.02856		1
3471.077		1
3471.15		1
3471.182		1
3471.25269		1
3471.2605		1
3471.30127		1
3471.31274		1
3471.32324		1
3471.35767		1
3471.37817		1
3471.44434		1
3471.44531		1
3471.50879		1
3471.518		1
3471.581		1
3471.63452		1
3471.67944		1
3471.69678		1
3471.703		1
3471.76953		1
3471.79883		1
3471.8		1
3471.817		1
3471.82568		1
3471.85425		1
3471.88257		1
3471.90527		1
3471.92944		1
3472.064		1
3472.13062		1
3472.268		1
3472.31787		1
3472.44165		1
3472.5022		1
3472.51758		1
3472.5354		1
3472.537		1
3472.57642		1
3472.588		1
3472.588		1
3472.59253		1
3472.65576		1
3472.69727		1
3472.74341		1
3472.7937		1
3472.809		1
3472.81836		1
3472.821		1
3472.85986		1
3472.88843		1
3472.91235		1
3472.92529		1
3472.9397		1
3473.0293		1
3473.03125		1
3473.056		1
3473.06567		1
3473.07861		1
3473.085		1
3473.101		1
3473.12378		1
3473.13062		1
3473.193		1
3473.22021		1
3473.33984		1
3473.36353		1
3473.38672		1
3473.41528		1
3473.42285		1
3473.45728		1
3473.48657		1
3473.501		1
3473.51831		1
3473.529		1
3473.53418		1
3473.699		1
3473.72656		1
3473.73242		1
3473.75537		1
3473.76221		1
3473.82178		1
3473.86377		1
3473.86865		1
3473.91577		1
3473.95679		1
3474.012		1
3474.039		1
3474.09351		1
3474.114		1
3474.24316		1
3474.308		1
3474.35449		1
3474.37183		1
3474.42163		1
3474.4248		1
3474.45239		1
3474.484		1
3474.52759		1
3474.533		1
3474.54565		1
3474.59717		1
3474.647		1
3474.658		1
3474.718		1
3474.72119		1
3474.73145		1
3474.7373		1
3474.80664		1
3474.80835		1
3474.82813		1
3474.82959		1
3474.83228		1
3474.86548		1
3474.895		1
3474.91675		1
3474.94067		1
3474.97217		1
3474.98682		1
3475.062		1
3475.08716		1
3475.10156		1
3475.1814		1
3475.18481		1
3475.238		1
3475.39355		1
3475.415		1
3475.431		1
3475.4707		1
3475.47876		1
3475.48315		1
3475.51123		1
3475.61865		1
3475.66357		1
3475.67529		1
3475.67847		1
3475.73584		1
3475.757		1
3475.77319		1
3475.78		1
3475.79		1
3475.79883		1
3475.799		1
3475.851		1
3475.85864		1
3475.85913		1
3475.8855		1
3475.90332		1
3475.9353		1
3475.94141		1
3475.98779		1
3475.99243		1
3476.01538		1
3476.039		1
3476.03931		1
3476.06421		1
3476.08569		1
3476.1084		1
3476.11914		1
3476.16284		1
3476.19678		1
3476.19775		1
3476.20679		1
3476.21655		1
3476.24048		1
3476.29834		1
3476.318		1
3476.36719		1
3476.40186		1
3476.412		1
3476.449		1
3476.488		1
3476.52466		1
3476.538		1
3476.609		1
3476.64819		1
3476.66675		1
3476.67871		1
3476.68237		1
3476.70386		1
3476.74585		1
3476.805		1
3476.81152		1
3476.83447		1
3476.85864		1
3476.94165		1
3476.99268		1
3477.03027		1
3477.09863		1
3477.132		1
3477.14429		1
3477.212		1
3477.26		1
3477.28345		1
3477.318		1
3477.32031		1
3477.3418		1
3477.42725		1
3477.43726		1
3477.449		1
3477.49756		1
3477.508		1
3477.538		1
3477.53955		1
3477.58472		1
3477.59448		1
3477.64478		1
3477.70923		1
3477.72778		1
3477.73975		1
3477.943		1
3478.015		1
3478.038		1
3478.059		1
3478.06665		1
3478.101		1
3478.10254		1
3478.10474		1
3478.11035		1
3478.12646		1
3478.14526		1
3478.15015		1
3478.18774		1
3478.19336		1
3478.21167		1
3478.2207		1
3478.25415		1
3478.271		1
3478.32446		1
3478.32837		1
3478.505		1
3478.542		1
3478.59155		1
3478.66187		1
3478.69116		1
3478.69531		1
3478.70972		1
3478.76782		1
3478.77515		1
3478.777		1
3478.898		1
3478.93		1
3479.01343		1
3479.01758		1
3479.026		1
3479.152		1
3479.24756		1
3479.39258		1
3479.496		1
3479.50122		1
3479.56445		1
3479.61841		1
3479.67285		1
3479.715		1
3479.73853		1
3479.757		1
3479.87		1
3479.93115		1
3479.96216		1
3479.99219		1
3479.998		1
3480.09375		1
3480.22485		1
3480.26831		1
3480.2937		1
3480.33276		1
3480.378		1
3480.397		1
3480.41333		1
3480.4563		1
[truncated: 16,748 more rows]
