# Supplementary material for: A droplet digital PCR (ddPCR) assay to detect Helicoverpa armigera (Lepidoptera: Noctuidae) in bulk trap samples
Source: PLoS One. 2017 May 31;12(5):e0178704. doi: 10.1371/journal.pone.0178704 (PMC5451079; doi:10.1371/journal.pone.0178704)
Supplement: S5 Table — (ZIP) [file pone.0178704.s005.zip › H zea 12.csv]

Ch1 Amplitude	Ch2 Amplitude	Cluster
3044.73462		1
3054.25586		1
3071.0752		1
3090.06738		1
3123.20264		1
3134.05		1
3154.253		1
3171.67871		1
3173.352		1
3176.20166		1
3179.29517		1
3180.82861		1
3183.33276		1
3184.66724		1
3190.45581		1
3205.38965		1
3213.95166		1
3215.80981		1
3218.06421		1
3218.56714		1
3219.55054		1
3223.48975		1
3224.26563		1
3224.58154		1
3226.2644		1
3226.66626		1
3227.507		1
3229.294		1
3230.502		1
3230.692		1
3231.349		1
3232.79468		1
3233.22681		1
3234.232		1
3234.64		1
3234.94458		1
3235.052		1
3235.45776		1
3240.32227		1
3240.95361		1
3241.06616		1
3241.42358		1
3243.37231		1
3245.192		1
3246.51367		1
3246.873		1
3249.21948		1
3249.62817		1
3249.63574		1
3250.172		1
3250.49		1
3252.18286		1
3252.24121		1
3252.72949		1
3253.43359		1
3253.44019		1
3254.21533		1
3256.30835		1
3256.49023		1
3256.637		1
3256.837		1
3257.66357		1
3258.0874		1
3258.722		1
3259.25928		1
3259.344		1
3260.28613		1
3260.63525		1
3260.63647		1
3261.50732		1
3262.5144		1
3262.63159		1
3263.30762		1
3263.323		1
3263.725		1
3263.80347		1
3263.84058		1
3264.351		1
3265.58		1
3267.01758		1
3267.32153		1
3268.39526		1
3270.25464		1
3270.89453		1
3271.39746		1
3271.546		1
3272.82739		1
3272.98218		1
3273.76831		1
3274.62744		1
3274.80347		1
3275.862		1
3275.86938		1
3276.09521		1
3276.25513		1
3277.425		1
3277.45532		1
3277.76929		1
3278.872		1
3279.7666		1
3279.94067		1
3280.27148		1
3281.31274		1
3281.52881		1
3282.67017		1
3282.69385		1
3283.42651		1
3283.81274		1
3284.59717		1
3284.76172		1
3284.90527		1
3284.92627		1
3285.00122		1
3285.33228		1
3285.42188		1
3285.45239		1
3285.992		1
3287.38574		1
3287.41528		1
3287.83179		1
3288.02612		1
3288.088		1
3288.11768		1
3288.238		1
3288.52832		1
3289.31958		1
3289.33936		1
3289.44116		1
3289.48315		1
3289.781		1
3290.211		1
3290.76978		1
3291.24731		1
3291.99		1
3292.40332		1
3293.74927		1
3293.87573		1
3294.18262		1
3294.718		1
3295.42017		1
3295.60449		1
3295.62671		1
3296.79468		1
3297.09961		1
3297.136		1
3297.61157		1
3297.63965		1
3298.19531		1
3298.618		1
3299.05273		1
3299.084		1
3299.40552		1
3300.17017		1
3300.61475		1
3301.86572		1
3302.09253		1
3302.229		1
3302.41772		1
3302.778		1
3303.378		1
3303.40454		1
3303.54663		1
3303.615		1
3303.99976		1
3304.71069		1
3305.149		1
3305.22534		1
3305.24243		1
3305.59644		1
3305.749		1
3306.136		1
3306.21777		1
3306.543		1
3306.7793		1
3306.83		1
3306.907		1
3307.15869		1
3307.24976		1
3307.3064		1
3307.52832		1
3307.61475		1
3307.76733		1
3307.85767		1
3307.936		1
3308.67529		1
3308.712		1
3308.892		1
3309.09961		1
3309.36938		1
3309.51172		1
3309.82275		1
3309.908		1
3309.93945		1
3310.08618		1
3310.5498		1
3311.11		1
3311.22632		1
3311.24487		1
3311.38965		1
3311.44043		1
3312.44043		1
3312.45239		1
3312.7627		1
3313.39038		1
3313.888		1
3314.10474		1
3314.667		1
3314.73755		1
3315.44336		1
3316.274		1
3316.276		1
3316.446		1
3316.70581		1
3316.77686		1
3316.861		1
3317.19556		1
3317.23047		1
3318.3103		1
3318.48145		1
3318.60034		1
3318.70728		1
3319.39941		1
3319.4646		1
3319.48315		1
3319.503		1
3319.61328		1
3319.65747		1
3319.78784		1
3319.81274		1
3320.15869		1
3321.75342		1
3321.9585		1
3322.25684		1
3322.864		1
3323.05933		1
3323.32324		1
3323.47461		1
3323.54468		1
3323.5686		1
3323.58887		1
3323.83179		1
3324.03223		1
3324.11182		1
3324.17578		1
3324.27148		1
3324.49		1
3324.615		1
3324.824		1
3325.34839		1
3325.3562		1
3325.54175		1
3325.919		1
3325.957		1
3326.13		1
3326.25977		1
3326.3457		1
3326.439		1
3326.4458		1
3326.45557		1
3326.50781		1
3326.918		1
3327.17847		1
3327.288		1
3327.43921		1
3327.64185		1
3327.7522		1
3327.983		1
3328.05176		1
3328.151		1
3328.42773		1
3328.60815		1
3328.98462		1
3329.00537		1
3329.09985		1
3329.22534		1
3329.2478		1
3329.37646		1
3329.44067		1
3329.63843		1
3329.70654		1
3329.79346		1
3329.976		1
3330.09326		1
3330.14917		1
3330.19019		1
3330.97729		1
3331.58667		1
3331.9043		1
3332.09033		1
3332.45923		1
3332.55884		1
3332.69434		1
3332.89063		1
3332.91626		1
3332.95117		1
3333.0293		1
3333.12329		1
3333.42822		1
3333.57886		1
3333.69336		1
3333.73828		1
3334.58521		1
3334.70532		1
3334.917		1
3335.01953		1
3335.05127		1
3335.23975		1
3335.28833		1
3335.37256		1
3335.37524		1
3335.51343		1
3335.75537		1
3335.76953		1
3335.82129		1
3335.954		1
3336.03027		1
3336.13452		1
3336.138		1
3336.17969		1
3336.283		1
3336.482		1
3336.54		1
3336.74121		1
3336.818		1
3336.873		1
3336.90625		1
3337.15479		1
3337.20435		1
3337.26514		1
3337.35254		1
3337.52734		1
3337.55737		1
3337.677		1
3337.71558		1
3337.731		1
3337.932		1
3338.011		1
3338.43921		1
3338.496		1
3338.53052		1
3338.67847		1
3338.74976		1
3338.81665		1
3339.29272		1
3339.38354		1
3339.43164		1
3339.84961		1
3340.232		1
3340.26172		1
3340.33667		1
3340.44238		1
3340.9436		1
3340.94385		1
3340.973		1
3341.07251		1
3341.249		1
3341.45361		1
3341.53052		1
3341.62329		1
3342.112		1
3342.201		1
3342.2605		1
3342.32227		1
3342.345		1
3342.66		1
3342.72925		1
3342.79614		1
3342.91333		1
3342.958		1
3343.042		1
3343.11328		1
3343.33569		1
3343.451		1
3343.75732		1
3343.90942		1
3344.015		1
3344.1167		1
3344.66138		1
3344.664		1
3344.741		1
3344.816		1
3344.841		1
3344.885		1
3345.18164		1
3345.18823		1
3345.62671		1
3345.835		1
3345.9707		1
3346.03369		1
3346.03784		1
3346.07275		1
3346.10254		1
3346.12378		1
3346.452		1
3346.661		1
3346.94849		1
3348.094		1
3348.10645		1
3348.36426		1
3348.70117		1
3348.74658		1
3348.85034		1
3348.87646		1
3348.947		1
3349.04224		1
3349.252		1
3349.27026		1
3349.336		1
3349.36035		1
3349.40771		1
3349.44263		1
3349.56885		1
3349.74		1
3349.90552		1
3350.03223		1
3350.217		1
3350.385		1
3350.68018		1
3350.796		1
3350.82837		1
3351.13354		1
3351.45581		1
3351.49146		1
3351.65015		1
3351.741		1
3351.777		1
3351.805		1
3351.84253		1
3351.8457		1
3352.34058		1
3352.43066		1
3352.52368		1
3352.68115		1
3352.68115		1
3352.69214		1
3352.72266		1
3352.74316		1
3352.8252		1
3352.86157		1
3352.86328		1
3352.943		1
3353.18555		1
3353.29077		1
3353.31128		1
3353.38		1
3353.62329		1
3353.629		1
3353.636		1
3354.11353		1
3354.24121		1
3354.244		1
3354.3562		1
3354.37134		1
3354.40137		1
3354.66016		1
3354.79419		1
3354.803		1
3354.88745		1
3355.04468		1
3355.11157		1
3355.366		1
3355.53735		1
3355.69873		1
3355.73779		1
3355.75562		1
3355.8833		1
3355.91064		1
3355.99268		1
3356.28223		1
3356.28247		1
3356.32813		1
3356.354		1
3356.36572		1
3356.47925		1
3356.57813		1
3356.584		1
3356.75049		1
3357.00635		1
3357.0166		1
3357.02222		1
3357.09814		1
3357.182		1
3357.25537		1
3357.3606		1
3357.46655		1
3357.47461		1
3357.632		1
3357.70532		1
3357.82568		1
3357.86841		1
3357.93677		1
3358.027		1
3358.062		1
3358.089		1
3358.11572		1
3358.28345		1
3358.343		1
3358.35718		1
3358.35938		1
3358.44		1
3358.46069		1
3358.49414		1
3358.788		1
3358.909		1
3358.98218		1
3359.32324		1
3359.57251		1
3359.68042		1
3359.73535		1
3360.015		1
3360.16919		1
3360.302		1
3360.39624		1
3360.568		1
3361.09839		1
3361.18921		1
3361.36328		1
3361.432		1
3361.45874		1
3361.54883		1
3361.612		1
3361.63672		1
3361.657		1
3361.68726		1
3361.88232		1
3361.93848		1
3362.005		1
3362.02515		1
3362.03345		1
3362.16455		1
3362.21		1
3362.33081		1
3362.39258		1
3362.50122		1
3362.66187		1
3362.815		1
3363.13916		1
3363.77686		1
3364.0022		1
3364.08545		1
3364.09351		1
3364.16		1
3364.19165		1
3364.237		1
3364.335		1
3364.42456		1
3364.43115		1
3364.50562		1
3364.57178		1
3365.12085		1
3365.2124		1
3365.4436		1
3365.463		1
3365.65918		1
3365.664		1
3365.73267		1
3365.77344		1
3365.88013		1
3365.92432		1
3366.04321		1
3366.047		1
3366.09985		1
3366.45117		1
3366.53418		1
3366.70435		1
3366.85425		1
3366.9812		1
3367.02271		1
3367.08447		1
3367.11084		1
3367.15723		1
3367.37915		1
3367.44116		1
3367.44678		1
3367.75366		1
3367.84326		1
3368.02271		1
3368.0625		1
3368.23462		1
3368.27344		1
3368.31421		1
3368.32837		1
3368.44067		1
3368.44336		1
3368.8186		1
3368.91162		1
3368.952		1
3368.98438		1
3369.0293		1
3369.1626		1
3369.18066		1
3369.2063		1
3369.259		1
3369.43262		1
3369.5625		1
3369.80054		1
3369.84033		1
3369.86841		1
3369.93335		1
3370.05981		1
3370.12085		1
3370.176		1
3370.29663		1
3370.29688		1
3370.43823		1
3370.45459		1
3370.64722		1
3370.64868		1
3370.73877		1
3370.769		1
3370.84888		1
3371.06079		1
3371.43579		1
3371.49731		1
3371.50635		1
3371.56763		1
3371.57056		1
3371.85547		1
3372.10815		1
3372.24268		1
3372.40112		1
3372.48682		1
3372.5105		1
3372.69751		1
3372.70483		1
3372.73584		1
3372.87817		1
3372.907		1
3372.92725		1
3373.02368		1
3373.04077		1
3373.07446		1
3373.154		1
3373.35449		1
3373.524		1
3373.65381		1
3373.69141		1
3373.75513		1
3373.8396		1
3373.90723		1
3373.919		1
3373.971		1
3374.00732		1
3374.046		1
3374.14282		1
3374.4126		1
3374.46558		1
3374.6084		1
3374.61621		1
3374.72241		1
3374.785		1
3374.84839		1
3374.98853		1
3374.99146		1
3375.02026		1
3375.09546		1
3375.2666		1
3375.31		1
3375.39185		1
3375.40259		1
3375.431		1
3375.47339		1
3375.55664		1
3375.62573		1
3375.71045		1
3376.20313		1
3376.21533		1
3376.227		1
3376.27856		1
3376.39771		1
3376.476		1
3376.52539		1
3376.63086		1
3376.82544		1
3376.85059		1
3377.06		1
3377.12134		1
3377.16553		1
3377.294		1
3377.3103		1
3377.43921		1
3377.504		1
3377.66748		1
3377.73169		1
3377.78833		1
3377.92749		1
3377.93872		1
3378.03955		1
3378.04614		1
3378.12671		1
3378.25513		1
3378.45435		1
3378.51514		1
3378.57983		1
3378.62036		1
3378.66748		1
3378.81079		1
3378.82446		1
3378.8335		1
3378.85254		1
3378.862		1
3378.89014		1
3378.984		1
3379.10815		1
3379.16626		1
3379.26245		1
3379.33423		1
3379.374		1
3379.43164		1
3379.47949		1
3379.54175		1
3379.59839		1
3379.83716		1
3379.863		1
3380.06567		1
3380.13477		1
3380.15649		1
3380.25415		1
3380.334		1
3380.33618		1
3380.37378		1
3380.403		1
3380.42627		1
3380.57959		1
3380.697		1
3380.73584		1
3380.74		1
3380.77124		1
3380.7876		1
3380.88037		1
3380.95557		1
3380.97876		1
3381.12354		1
3381.12451		1
3381.2605		1
3381.27344		1
3381.28271		1
3381.29224		1
3381.30786		1
3381.34668		1
3381.36865		1
3381.412		1
3381.47461		1
3381.53027		1
3381.60913		1
3381.79028		1
3381.79224		1
3381.872		1
3381.919		1
3381.99438		1
3382.23		1
3382.301		1
3382.30371		1
3382.38843		1
3382.41		1
3382.433		1
3382.44		1
3382.55249		1
3382.84033		1
3382.87549		1
3383.05981		1
3383.19556		1
3383.22168		1
3383.27124		1
3383.3584		1
3383.47559		1
3383.543		1
3383.54419		1
3383.54565		1
3383.58838		1
3383.67285		1
3383.73413		1
3383.97266		1
3384.00732		1
3384.3		1
3384.45239		1
3384.471		1
3384.56274		1
3384.72339		1
3384.72827		1
3384.815		1
3384.89941		1
3384.97729		1
3385.009		1
3385.12842		1
3385.16138		1
3385.179		1
3385.27441		1
3385.31885		1
3385.40454		1
3385.468		1
3385.471		1
3385.49536		1
3385.59229		1
3385.63428		1
3385.661		1
3386.01953		1
3386.02246		1
3386.30273		1
3386.336		1
3386.4		1
3386.421		1
3386.44141		1
3386.59033		1
3386.65161		1
3386.68677		1
3386.72388		1
3386.799		1
3386.872		1
3386.8728		1
3387.14063		1
3387.33057		1
3387.3623		1
3387.41284		1
3387.41772		1
3387.5647		1
3387.6167		1
3387.63		1
3387.71655		1
3387.71924		1
3387.823		1
3387.884		1
3387.89478		1
3387.91162		1
3387.9314		1
3387.93945		1
3388.15283		1
3388.17017		1
3388.22949		1
3388.265		1
3388.29956		1
3388.30127		1
3388.46045		1
3388.50073		1
3388.506		1
3388.62134		1
3388.65161		1
3388.69043		1
3388.714		1
3388.8064		1
3388.81641		1
3388.88184		1
3388.95728		1
3388.98975		1
3389.04321		1
3389.16016		1
3389.26025		1
3389.32959		1
3389.38354		1
3389.53369		1
3389.602		1
3389.62744		1
3390.23047		1
3390.254		1
3390.33813		1
3390.39648		1
3390.43872		1
3390.633		1
3390.66138		1
3390.68481		1
3390.83569		1
3390.897		1
3390.92		1
3390.92236		1
3390.99341		1
3391.07813		1
3391.081		1
3391.08643		1
3391.179		1
3391.179		1
3391.21021		1
3391.243		1
3391.29688		1
3391.31567		1
3391.3584		1
3391.44849		1
3391.49951		1
3391.49976		1
3391.53467		1
3391.59741		1
3391.82861		1
3391.84351		1
3391.933		1
3392.02637		1
3392.10181		1
3392.12939		1
3392.16821		1
3392.30957		1
3392.321		1
3392.36865		1
3392.38867		1
3392.58325		1
3392.63379		1
3392.698		1
3392.76563		1
3392.78418		1
3392.90479		1
3392.918		1
3393.05884		1
3393.11987		1
3393.18164		1
3393.18652		1
3393.22632		1
3393.2356		1
3393.237		1
3393.35278		1
3393.36377		1
3393.55273		1
3393.599		1
3393.60449		1
3393.80469		1
3393.82129		1
3393.88867		1
3394.096		1
3394.25537		1
3394.271		1
3394.2793		1
3394.34424		1
3394.44214		1
3394.51831		1
3394.64014		1
3394.70117		1
3394.75171		1
3394.78345		1
3394.89063		1
3394.956		1
3395.01172		1
3395.03735		1
3395.04053		1
3395.09033		1
3395.13257		1
3395.16187		1
3395.18213		1
3395.22754		1
3395.23926		1
3395.34644		1
3395.34717		1
3395.4104		1
3395.423		1
3395.4873		1
3395.54639		1
3395.652		1
3395.696		1
3395.899		1
3395.921		1
3396.00244		1
3396.20361		1
3396.41138		1
3396.49414		1
3396.49829		1
3396.65259		1
3396.65674		1
3396.686		1
3396.71069		1
3396.71973		1
3396.74756		1
3396.81348		1
3396.83936		1
3396.86572		1
3396.935		1
3396.949		1
3396.991		1
3397.133		1
3397.1687		1
3397.17139		1
3397.198		1
3397.2605		1
3397.339		1
3397.403		1
3397.45166		1
3397.54858		1
3397.60181		1
3397.61133		1
3397.63647		1
3397.69556		1
3397.7146		1
3397.82446		1
3397.82837		1
3397.839		1
3397.843		1
3397.97461		1
3397.97974		1
3398.05664		1
3398.06		1
3398.30518		1
3398.3064		1
3398.42383		1
3398.454		1
3398.4624		1
3398.498		1
3398.54077		1
3398.55737		1
3398.56738		1
3398.62451		1
3398.64429		1
3398.655		1
3398.665		1
3398.722		1
3398.82056		1
3399.06934		1
3399.08		1
3399.09814		1
3399.11816		1
3399.14819		1
3399.21582		1
3399.23		1
3399.23755		1
3399.28638		1
3399.31128		1
3399.384		1
3399.426		1
3399.49		1
3399.51147		1
3399.68872		1
3399.69141		1
3399.69971		1
3399.81543		1
3399.84375		1
3399.9314		1
3400.0083		1
3400.14282		1
3400.17		1
3400.19873		1
3400.27661		1
3400.30078		1
3400.32349		1
3400.41357		1
3400.49829		1
3400.558		1
3400.56		1
3400.59644		1
3400.638		1
3400.64771		1
3400.76636		1
3400.77271		1
3400.78931		1
3400.79834		1
3400.84521		1
3400.87427		1
3400.884		1
3400.91		1
3400.94946		1
3400.95337		1
3401.05054		1
3401.202		1
3401.224		1
3401.25073		1
3401.304		1
3401.35352		1
3401.378		1
3401.41675		1
3401.55859		1
3401.55884		1
3401.566		1
3401.60181		1
3401.63818		1
3401.67749		1
3401.773		1
3401.78223		1
3401.78369		1
3401.878		1
3401.93359		1
3401.96338		1
3402.09277		1
3402.12622		1
3402.243		1
3402.32129		1
3402.358		1
3402.50879		1
3402.563		1
3402.56787		1
3402.62158		1
3402.68066		1
3402.71777		1
3402.85132		1
3402.96021		1
3402.98486		1
3403.0293		1
3403.03369		1
3403.07		1
3403.08838		1
3403.09839		1
3403.19043		1
3403.193		1
3403.21167		1
3403.24023		1
3403.33057		1
3403.34668		1
3403.46021		1
3403.538		1
3403.563		1
3403.56616		1
3403.59229		1
3403.60669		1
3403.66675		1
3403.671		1
3403.725		1
3403.83472		1
3403.93481		1
3403.938		1
3403.978		1
3404.035		1
3404.172		1
3404.18628		1
3404.33813		1
3404.37085		1
3404.48267		1
3404.49585		1
3404.521		1
3404.528		1
3404.56421		1
3404.56738		1
3404.634		1
3404.67		1
3404.76172		1
3404.764		1
3404.88452		1
3405.00781		1
3405.13062		1
3405.22266		1
3405.23486		1
3405.31787		1
3405.325		1
3405.37769		1
3405.42969		1
3405.4873		1
3405.51929		1
3405.589		1
3405.6665		1
3405.692		1
3405.88		1
3405.96		1
3406.02222		1
3406.11523		1
3406.27637		1
3406.31079		1
3406.3584		1
3406.3645		1
3406.37134		1
3406.41138		1
3406.42285		1
3406.47852		1
3406.49		1
3406.50635		1
3406.575		1
3406.57544		1
3406.57935		1
3406.692		1
3406.74121		1
3406.75879		1
3406.82056		1
3406.92334		1
3407.00439		1
3407.01465		1
3407.03638		1
3407.06787		1
3407.10059		1
3407.12549		1
3407.14429		1
3407.2002		1
3407.30859		1
3407.31519		1
3407.32373		1
3407.33276		1
3407.36		1
3407.4917		1
3407.56519		1
3407.59863		1
3407.718		1
3407.72656		1
3407.73853		1
3407.77466		1
3407.79956		1
3407.841		1
3407.86572		1
3407.9126		1
3407.91626		1
3407.917		1
3408.016		1
3408.02		1
3408.08838		1
3408.115		1
3408.11963		1
3408.125		1
3408.195		1
3408.20459		1
3408.25562		1
3408.31763		1
3408.33276		1
3408.339		1
3408.401		1
3408.43286		1
3408.51636		1
3408.51978		1
3408.53833		1
3408.55933		1
3408.58936		1
3408.65234		1
3408.71582		1
3408.77734		1
3408.821		1
3408.82446		1
3408.84351		1
3408.93359		1
3408.94165		1
3408.96045		1
3409.01465		1
3409.02246		1
3409.05		1
3409.055		1
3409.141		1
3409.14844		1
3409.17065		1
3409.22		1
3409.29736		1
3409.50024		1
3409.50781		1
3409.50977		1
3409.525		1
3409.538		1
3409.57275		1
3409.57764		1
3409.58447		1
3409.64917		1
3409.69482		1
3409.798		1
3409.8186		1
3409.824		1
3409.84082		1
3409.86377		1
3409.889		1
3409.9248		1
3409.9314		1
3409.93555		1
3410.03857		1
3410.086		1
3410.15552		1
3410.172		1
3410.23682		1
3410.25464		1
3410.281		1
3410.33252		1
3410.367		1
3410.39453		1
3410.406		1
3410.421		1
3410.45264		1
3410.49414		1
3410.50635		1
3410.52368		1
3410.57227		1
3410.57666		1
3410.63013		1
3410.71167		1
3410.74658		1
3410.91968		1
3411.13843		1
3411.222		1
3411.28		1
3411.332		1
3411.42871		1
3411.495		1
3411.507		1
3411.51074		1
3411.55469		1
3411.58057		1
3411.654		1
3411.7666		1
3411.792		1
3411.815		1
3411.8313		1
3411.834		1
3411.83667		1
3411.8418		1
3411.94751		1
3411.97534		1
3411.97852		1
3412.08813		1
3412.11865		1
3412.27319		1
3412.287		1
3412.33057		1
3412.36914		1
3412.38232		1
3412.407		1
3412.47388		1
3412.47876		1
3412.497		1
3412.51221		1
3412.53369		1
3412.59473		1
3412.705		1
3412.709		1
3412.7334		1
3412.795		1
3412.81665		1
3412.828		1
3412.904		1
3412.91821		1
3412.92065		1
3412.95581		1
3413.024		1
3413.039		1
3413.11963		1
3413.12817		1
3413.16333		1
3413.20947		1
3413.27148		1
3413.2854		1
3413.30249		1
3413.303		1
3413.323		1
3413.476		1
3413.4873		1
3413.49438		1
3413.59937		1
3413.611		1
3413.61646		1
3413.67188		1
3413.68213		1
3413.695		1
3413.701		1
3413.724		1
3413.73462		1
3413.73975		1
3413.751		1
3413.79614		1
3413.83032		1
3413.8728		1
3413.91528		1
3413.94067		1
3413.95		1
3413.96826		1
3413.99341		1
3414.001		1
3414.007		1
3414.00977		1
3414.023		1
3414.06274		1
3414.126		1
3414.19556		1
3414.22339		1
3414.27612		1
3414.3125		1
3414.37036		1
3414.40527		1
3414.45166		1
3414.49072		1
3414.55371		1
3414.61328		1
3414.687		1
3414.69458		1
3414.69849		1
3414.75562		1
3414.81177		1
3414.8208		1
3414.88379		1
3414.89648		1
3414.926		1
3414.94263		1
3414.95557		1
3414.95728		1
3415.03		1
3415.07251		1
3415.168		1
3415.17261		1
3415.1853		1
3415.22363		1
3415.22876		1
3415.27173		1
3415.28687		1
3415.2998		1
3415.35156		1
3415.50635		1
3415.55225		1
3415.566		1
3415.57275		1
3415.593		1
3415.59473		1
3415.64478		1
3415.68237		1
3415.747		1
3415.77441		1
3415.82861		1
3415.85645		1
3415.89038		1
3415.93335		1
3415.986		1
3415.99731		1
3416.03		1
3416.03369		1
3416.04126		1
3416.04346		1
3416.11621		1
3416.137		1
3416.2522		1
3416.27515		1
3416.293		1
3416.31958		1
3416.39624		1
3416.4187		1
3416.44849		1
3416.45166		1
3416.47778		1
3416.51123		1
3416.55347		1
3416.60815		1
3416.651		1
3416.661		1
3416.68457		1
3416.796		1
3416.835		1
3416.84937		1
3416.89478		1
3416.90552		1
3417.03735		1
3417.0415		1
3417.11646		1
3417.15674		1
3417.1792		1
3417.23462		1
3417.2356		1
3417.31128		1
3417.52222		1
3417.55273		1
3417.56079		1
3417.58228		1
3417.61279		1
3417.62549		1
3417.636		1
3417.71753		1
3417.71777		1
3417.74341		1
3417.8125		1
3417.96265		1
3418.038		1
3418.04883		1
3418.06616		1
3418.06714		1
3418.12622		1
3418.20923		1
3418.21265		1
3418.22754		1
3418.25879		1
3418.27051		1
3418.32129		1
3418.34033		1
3418.37		1
3418.40674		1
3418.42578		1
3418.4375		1
3418.488		1
3418.49219		1
3418.55469		1
3418.55933		1
3418.56128		1
3418.71533		1
3418.85229		1
3418.88086		1
3418.93921		1
3418.95825		1
3418.963		1
3419.0564		1
3419.08838		1
3419.16553		1
3419.17065		1
3419.37378		1
3419.38159		1
3419.44141		1
3419.445		1
3419.4917		1
3419.517		1
3419.56226		1
3419.648		1
3419.69629		1
3419.71436		1
3419.85474		1
3419.863		1
3419.95166		1
3419.97168		1
3419.9895		1
3419.998		1
3420.00049		1
3420.01514		1
3420.037		1
3420.08276		1
3420.13354		1
3420.13574		1
3420.17871		1
3420.19141		1
3420.20264		1
3420.21948		1
3420.22485		1
3420.24731		1
3420.26123		1
3420.26587		1
3420.31079		1
3420.383		1
3420.42114		1
3420.45654		1
3420.47266		1
3420.52246		1
3420.54932		1
3420.56763		1
3420.62256		1
3420.67383		1
3420.71533		1
3420.71753		1
3420.719		1
3420.72314		1
3420.783		1
3420.80518		1
3420.80884		1
3420.84619		1
3420.933		1
3420.98657		1
3421.022		1
3421.04834		1
3421.08252		1
3421.094		1
3421.095		1
3421.09985		1
3421.12915		1
3421.15527		1
3421.173		1
3421.175		1
3421.192		1
3421.316		1
3421.31763		1
3421.32886		1
3421.33984		1
3421.499		1
3421.5105		1
3421.52148		1
3421.59741		1
3421.599		1
3421.65942		1
3421.69971		1
3421.82251		1
3421.92		1
3421.94629		1
3421.95117		1
3421.952		1
3421.95459		1
3421.96973		1
3422.00122		1
3422.018		1
3422.15918		1
3422.161		1
3422.20386		1
3422.207		1
3422.21069		1
3422.23413		1
3422.26025		1
3422.271		1
3422.314		1
3422.33325		1
3422.4165		1
3422.41846		1
3422.44214		1
3422.45166		1
3422.471		1
3422.587		1
3422.60352		1
3422.62329		1
3422.64551		1
3422.66138		1
3422.68872		1
3422.71851		1
3422.81665		1
3422.823		1
3422.86182		1
3422.9248		1
3422.941		1
3422.99658		1
3423.0354		1
3423.076		1
3423.10376		1
3423.12183		1
3423.14941		1
3423.15112		1
3423.18457		1
3423.18652		1
3423.19263		1
3423.23413		1
3423.236		1
3423.41553		1
3423.553		1
3423.56323		1
3423.8562		1
3423.92334		1
3423.932		1
3423.93555		1
3423.99976		1
3424.15015		1
3424.1687		1
3424.229		1
3424.247		1
3424.35327		1
3424.36621		1
3424.43579		1
3424.44165		1
3424.44556		1
3424.52441		1
3424.544		1
3424.62158		1
3424.663		1
3424.67944		1
3424.74683		1
3424.80127		1
3424.83813		1
3424.875		1
3424.91016		1
3424.9458		1
3424.99438		1
3425.06445		1
3425.09351		1
3425.11743		1
3425.14185		1
3425.178		1
3425.25854		1
3425.286		1
3425.372		1
3425.40332		1
3425.42041		1
3425.506		1
3425.51221		1
3425.554		1
3425.561		1
3425.6814		1
3425.69263		1
3425.8606		1
3425.88965		1
3425.93823		1
3426.05249		1
3426.09253		1
3426.1145		1
3426.20142		1
3426.2478		1
3426.29883		1
3426.34863		1
3426.385		1
3426.397		1
3426.4397		1
3426.48486		1
3426.50928		1
3426.51782		1
3426.52441		1
3426.55469		1
3426.58984		1
3426.6604		1
3426.66479		1
3426.71753		1
3426.75439		1
3426.76		1
3426.80615		1
3426.813		1
3426.82422		1
3426.828		1
3426.83765		1
3426.90723		1
3426.91675		1
3426.923		1
3426.95459		1
3427.00269		1
3427.01587		1
3427.06177		1
3427.071		1
3427.11426		1
3427.12427		1
3427.1626		1
3427.212		1
3427.22559		1
3427.23364		1
3427.26514		1
3427.271		1
3427.28052		1
3427.29858		1
3427.35229		1
3427.38281		1
3427.395		1
3427.415		1
3427.4248		1
3427.471		1
3427.51831		1
3427.55078		1
3427.56519		1
3427.66968		1
3427.69067		1
3427.70483		1
3427.72852		1
3427.73145		1
3427.73315		1
3427.74731		1
3427.76563		1
3427.801		1
3427.802		1
3427.837		1
3427.88062		1
3427.90161		1
3427.9624		1
3427.96924		1
3427.971		1
3427.996		1
3428.06445		1
3428.13452		1
3428.18579		1
3428.272		1
3428.30151		1
3428.342		1
3428.39185		1
3428.455		1
3428.49536		1
3428.50635		1
3428.53613		1
3428.54761		1
3428.55859		1
3428.56763		1
3428.61353		1
3428.67017		1
3428.6748		1
3428.69141		1
3428.75659		1
3428.77466		1
3428.89624		1
3428.92017		1
3428.929		1
3428.99951		1
3429.02246		1
3429.04932		1
3429.10864		1
3429.11035		1
3429.13135		1
3429.16162		1
3429.19946		1
3429.20044		1
3429.24365		1
3429.25659		1
3429.258		1
3429.291		1
3429.36768		1
3429.435		1
3429.43579		1
3429.43921		1
3429.45386		1
3429.57446		1
3429.61475		1
3429.677		1
3429.7063		1
3429.71753		1
3429.71875		1
3429.74829		1
3429.78149		1
3429.78931		1
3429.80957		1
3429.82		1
3429.82471		1
3429.8667		1
3429.894		1
3429.92529		1
3429.97656		1
3429.98975		1
3430.01074		1
3430.03418		1
3430.04688		1
3430.154		1
3430.24463		1
3430.28955		1
3430.326		1
3430.34546		1
3430.347		1
3430.37061		1
3430.394		1
3430.46		1
3430.46265		1
3430.4917		1
3430.55566		1
3430.56543		1
3430.569		1
3430.59253		1
3430.61328		1
3430.70532		1
3430.71313		1
3430.745		1
3430.77661		1
3430.80054		1
3430.809		1
3430.812		1
3430.81665		1
3430.838		1
3430.86841		1
3430.89331		1
3430.89673		1
3430.90234		1
3430.91235		1
3430.91675		1
3430.93457		1
3430.96216		1
3430.96851		1
3431.007		1
3431.02832		1
3431.04639		1
3431.05322		1
3431.06641		1
3431.07		1
3431.07715		1
3431.08154		1
3431.09375		1
3431.14233		1
3431.15259		1
3431.24219		1
3431.27881		1
3431.2832		1
3431.287		1
3431.30151		1
3431.33667		1
3431.43018		1
3431.449		1
3431.47461		1
3431.49756		1
3431.50684		1
3431.58545		1
3431.60254		1
3431.65112		1
3431.67065		1
3431.72729		1
3431.78467		1
3431.79858		1
3431.8103		1
3431.83813		1
3431.886		1
3431.92847		1
3432.00366		1
3432.02319		1
3432.09888		1
3432.116		1
3432.13843		1
3432.22168		1
3432.271		1
3432.40942		1
3432.43652		1
3432.442		1
3432.4895		1
3432.504		1
3432.55542		1
3432.60718		1
3432.61255		1
3432.63062		1
3432.70361		1
3432.71924		1
3432.72974		1
3432.7356		1
3432.77148		1
3432.85352		1
3432.90015		1
3432.915		1
3432.94		1
3432.97266		1
3433.09473		1
3433.11035		1
3433.122		1
3433.20776		1
3433.23071		1
3433.24854		1
3433.249		1
3433.35352		1
3433.37573		1
3433.384		1
3433.47949		1
3433.50586		1
3433.508		1
3433.52686		1
3433.54688		1
3433.657		1
3433.81079		1
3433.86255		1
3433.90771		1
3433.91479		1
3433.94775		1
3433.96118		1
3433.96558		1
3433.9834		1
3434.03516		1
3434.05347		1
3434.07764		1
3434.15381		1
3434.27612		1
3434.29663		1
3434.344		1
3434.349		1
3434.37964		1
3434.40015		1
3434.43335		1
3434.51831		1
3434.54028		1
3434.56445		1
3434.57666		1
3434.63574		1
3434.64551		1
3434.71045		1
3434.72583		1
3434.73926		1
3434.7478		1
3434.74878		1
3434.77979		1
3434.861		1
3434.87158		1
3434.90186		1
3434.91284		1
3434.99121		1
3435.01147		1
3435.029		1
3435.06274		1
3435.09375		1
3435.13281		1
3435.15576		1
3435.27344		1
3435.29663		1
3435.32568		1
3435.326		1
3435.34448		1
3435.44653		1
3435.44922		1
3435.479		1
3435.49048		1
3435.518		1
3435.59937		1
3435.63428		1
3435.6853		1
3435.69922		1
3435.7312		1
3435.73657		1
3435.744		1
3435.83716		1
3435.854		1
3435.9		1
3435.91626		1
3435.93213		1
3435.93921		1
3435.94385		1
3435.98633		1
3435.9978		1
3436.0686		1
3436.11182		1
3436.11353		1
3436.14624		1
3436.14624		1
3436.16577		1
3436.20776		1
3436.23975		1
3436.24658		1
3436.24756		1
3436.26172		1
3436.31055		1
3436.39624		1
3436.424		1
3436.44336		1
3436.47339		1
3436.48047		1
3436.487		1
3436.50269		1
3436.52734		1
3436.52832		1
3436.52856		1
3436.53442		1
3436.55762		1
3436.57813		1
3436.5918		1
3436.619		1
3436.73462		1
3436.73926		1
3436.79883		1
3436.81323		1
3436.85522		1
3436.87061		1
3436.88281		1
3436.89526		1
3436.919		1
3436.98657		1
3437.01758		1
3437.046		1
3437.07739		1
3437.11475		1
3437.115		1
3437.115		1
3437.185		1
3437.204		1
3437.24878		1
3437.377		1
3437.391		1
3437.48926		1
3437.49341		1
3437.607		1
3437.62646		1
3437.658		1
3437.754		1
3437.79834		1
3437.85132		1
3437.91479		1
[truncated: 16,392 more rows]
