# Supplementary material for: A droplet digital PCR (ddPCR) assay to detect Helicoverpa armigera (Lepidoptera: Noctuidae) in bulk trap samples
Source: PLoS One. 2017 May 31;12(5):e0178704. doi: 10.1371/journal.pone.0178704 (PMC5451079; doi:10.1371/journal.pone.0178704)
Supplement: S5 Table — (ZIP) [file pone.0178704.s005.zip › H zea 13.csv]

Ch1 Amplitude	Ch2 Amplitude	Cluster
3169.98071		1
3237.53833		1
3278.71167		1
3303.79077		1
3305.65039		1
3305.759		1
3310.20874		1
3311.91577		1
3312.00537		1
3314.06763		1
3315.123		1
3315.524		1
3316.99341		1
3317.081		1
3318.261		1
3318.4397		1
3318.66919		1
3321.89087		1
3323.2334		1
3325.14233		1
3328.23		1
3331.634		1
3332.167		1
3332.512		1
3333.19775		1
3334.52441		1
3335.9126		1
3337.517		1
3342.19263		1
3343.3103		1
3344.85986		1
3349.05469		1
3349.098		1
3351.27979		1
3351.80713		1
3352.56128		1
3353.35571		1
3355.27222		1
3357.65918		1
3358.7334		1
3363.12231		1
3363.79663		1
3363.943		1
3364.53467		1
3365.67188		1
3365.744		1
3367.17114		1
3369.88672		1
3369.982		1
3370.70386		1
3372.535		1
3372.84033		1
3373.71216		1
3374.28833		1
3374.50928		1
3374.92334		1
3377.626		1
3378.41455		1
3378.78662		1
3379.24731		1
3380.37183		1
3381.18066		1
3381.595		1
3383.3606		1
3383.462		1
3385.03638		1
3385.21777		1
3385.59277		1
3386.057		1
3386.98364		1
3387.955		1
3388.67554		1
3388.75464		1
3388.886		1
3389.77368		1
3391.048		1
3391.242		1
3391.2915		1
3391.42969		1
3392.01758		1
3392.38672		1
3392.61255		1
3392.69531		1
3392.96655		1
3393.08276		1
3394.197		1
3394.725		1
3394.779		1
3396.15942		1
3396.19116		1
3396.38159		1
3396.43945		1
3396.59033		1
3397.41528		1
3398.298		1
3400.15283		1
3400.7334		1
3401.33643		1
3401.627		1
3402.268		1
3402.53857		1
3402.54321		1
3402.57617		1
3402.65039		1
3403.36841		1
3403.64624		1
3404.17944		1
3404.25635		1
3404.42676		1
3404.571		1
3404.88452		1
3405.14282		1
3405.32		1
3405.69019		1
3405.91		1
3406.47656		1
3407.93164		1
3408.061		1
3408.753		1
3408.99731		1
3409.40283		1
3409.42676		1
3410.43823		1
3410.6228		1
3411.29761		1
3411.6272		1
3411.95337		1
3411.98413		1
3412.31519		1
3412.49585		1
3412.517		1
3412.86938		1
3413.24463		1
3413.31543		1
3413.85913		1
3413.91064		1
3415.11255		1
3415.127		1
3415.506		1
3416.19922		1
3416.69629		1
3416.74976		1
3417.31274		1
3417.62256		1
3417.67651		1
3417.83081		1
3418.5708		1
3418.80444		1
3419.30249		1
3419.33521		1
3419.576		1
3419.8396		1
3419.95825		1
3420.17334		1
3420.40625		1
3420.50928		1
3420.68628		1
3421.506		1
3421.647		1
3421.65552		1
3422.61816		1
3422.8916		1
3422.89624		1
3423.00024		1
3423.22217		1
3423.51172		1
3423.865		1
3424.14844		1
3424.43872		1
3424.677		1
3424.87549		1
3424.95532		1
3425.07544		1
3425.163		1
3425.26953		1
3425.409		1
3425.414		1
3425.98755		1
3427.75513		1
3428.00659		1
3428.24438		1
3428.29248		1
3428.63477		1
3428.98877		1
3429.01221		1
3429.15552		1
3429.75537		1
3430.351		1
3430.66333		1
3430.71387		1
3430.86133		1
3431.044		1
3431.39844		1
3431.56665		1
3431.70557		1
3431.732		1
3431.89746		1
3432.1665		1
3432.19482		1
3432.46436		1
3432.6145		1
3432.64282		1
3432.64917		1
3432.77637		1
3432.7998		1
3433.797		1
3434.15527		1
3434.312		1
3434.683		1
3435.0752		1
3435.08716		1
3435.10547		1
3435.37915		1
3435.49487		1
3435.60645		1
3435.67969		1
3435.844		1
3436.49048		1
3436.541		1
3436.598		1
3436.599		1
3437.10718		1
3438.34814		1
3438.449		1
3438.46		1
3438.75586		1
3438.96924		1
3439.69		1
3439.77319		1
3439.941		1
3439.97729		1
3440.17749		1
3440.65527		1
3440.83081		1
3440.85376		1
3441.25928		1
3442.202		1
3442.486		1
3442.67773		1
3442.749		1
3442.76831		1
3442.83228		1
3442.83887		1
3442.99756		1
3443.66675		1
3443.718		1
3443.753		1
3443.99683		1
3444.02979		1
3444.105		1
3444.1062		1
3444.41626		1
3444.563		1
3444.596		1
3444.74585		1
3445.01245		1
3445.10449		1
3445.12476		1
3445.58252		1
3445.64258		1
3445.76685		1
3445.82153		1
3446.12354		1
3446.17261		1
3446.77515		1
3447.24951		1
3447.74023		1
3447.89966		1
3448.19385		1
3448.21753		1
3448.27222		1
3448.51733		1
3448.54443		1
3448.67749		1
3448.961		1
3448.99976		1
3449.132		1
3449.19263		1
3449.76782		1
3450.15576		1
3450.728		1
3451.27783		1
3451.45337		1
3451.52		1
3451.56543		1
3451.99243		1
3452.15454		1
3452.71216		1
3453.126		1
3453.192		1
3453.54834		1
3453.55444		1
3453.683		1
3454.10571		1
3454.547		1
3454.5835		1
3454.86816		1
3455.0498		1
3455.07861		1
3455.262		1
3455.31079		1
3455.43579		1
3455.52954		1
3455.82837		1
3456.09424		1
3456.21973		1
3456.29565		1
3456.45728		1
3456.68066		1
3456.703		1
3456.72388		1
3456.84644		1
3457.04639		1
3457.06934		1
3457.086		1
3457.162		1
3457.222		1
3457.677		1
3457.85645		1
3458.21436		1
3458.22314		1
3458.296		1
3458.34131		1
3458.36865		1
3458.369		1
3458.45142		1
3459.541		1
3459.5564		1
3459.66		1
3459.78931		1
3459.84546		1
3460.092		1
3460.307		1
3460.43335		1
3460.53149		1
3460.696		1
3461.18359		1
3461.24316		1
3461.3		1
3461.47021		1
3461.493		1
3461.56543		1
3461.639		1
3461.643		1
3462.03564		1
3462.229		1
3462.2583		1
3462.687		1
3462.91772		1
3463.14868		1
3463.40967		1
3463.66235		1
3463.94263		1
3464.02881		1
3464.13257		1
3464.22681		1
3464.309		1
3464.45557		1
3464.54126		1
3464.6084		1
3464.627		1
3464.91968		1
3465.0354		1
3465.0686		1
3465.282		1
3465.29834		1
3465.647		1
3465.66016		1
3465.78442		1
3465.97583		1
3466.52979		1
3466.606		1
3466.70654		1
3466.75024		1
3467.1167		1
3467.34839		1
3467.364		1
3467.41772		1
3467.86768		1
3467.938		1
3468.28		1
3468.73413		1
3468.738		1
3468.77368		1
3468.90674		1
3468.93945		1
3469.3		1
3469.45215		1
3469.77		1
3470.246		1
3470.41113		1
3470.45557		1
3470.70972		1
3470.7832		1
3470.83179		1
3470.841		1
3471.07153		1
3471.114		1
3471.40186		1
3471.54834		1
3471.6792		1
3471.74316		1
3471.84351		1
3471.95435		1
3471.971		1
3472.03345		1
3472.39575		1
3473.269		1
3473.46216		1
3473.5127		1
3473.59546		1
3473.73047		1
3473.78687		1
3474.01514		1
3474.05469		1
3474.17358		1
3474.252		1
3474.60229		1
3474.72632		1
3474.86035		1
3474.86182		1
3474.89526		1
3474.93457		1
3475.08		1
3475.167		1
3475.34839		1
3475.43872		1
3475.50879		1
3475.5603		1
3475.639		1
3475.7644		1
3476.12378		1
3476.16235		1
3476.21753		1
3476.24683		1
3476.27		1
3476.34253		1
3476.36816		1
3476.42749		1
3476.78442		1
3476.99268		1
3477.017		1
3477.06787		1
3477.14331		1
3477.203		1
3477.20752		1
3477.24463		1
3477.289		1
3477.32837		1
3477.48486		1
3477.55615		1
3477.916		1
3477.918		1
3478.03857		1
3478.10938		1
3478.17139		1
3478.22437		1
3478.23413		1
3478.23755		1
3478.407		1
3478.58862		1
3479.21948		1
3479.34375		1
3479.45264		1
3479.73584		1
3479.90723		1
3480.02319		1
3480.03857		1
3480.16284		1
3480.20166		1
3480.34985		1
3480.60718		1
3480.68286		1
3481.06934		1
3481.1936		1
3481.60449		1
3481.615		1
3481.70313		1
3481.84058		1
3481.958		1
3482.14038		1
3482.1582		1
3482.16943		1
3482.486		1
3482.62085		1
3482.80322		1
3482.83887		1
3482.934		1
3483.043		1
3483.10083		1
3483.29		1
3483.55444		1
3483.566		1
3483.70654		1
3483.79541		1
3483.818		1
3483.945		1
3484.053		1
3484.088		1
3484.101		1
3484.4458		1
3484.53052		1
3484.63916		1
3484.694		1
3484.86841		1
3484.89258		1
3485.0957		1
3485.501		1
3485.833		1
3486.06348		1
3486.185		1
3486.18555		1
3486.197		1
3486.23779		1
3486.303		1
3486.48779		1
3486.77173		1
3486.79077		1
3486.81055		1
3486.9856		1
3487.01343		1
3487.082		1
3487.14478		1
3487.23633		1
3487.26221		1
3487.29248		1
3487.47876		1
3487.49878		1
3487.534		1
3487.7395		1
3487.78662		1
3487.93359		1
3487.94775		1
3488.174		1
3488.351		1
3488.38428		1
3488.64722		1
3488.66113		1
3488.916		1
3489.02368		1
3489.16431		1
3489.53638		1
3489.75342		1
3489.76514		1
3489.80225		1
3489.85327		1
3489.96558		1
3490.26343		1
3490.3		1
3490.32373		1
3490.43237		1
3490.48926		1
3490.654		1
3490.838		1
3490.98877		1
3491.137		1
3491.16968		1
3491.27734		1
3491.27783		1
3491.33154		1
3491.33423		1
3491.38745		1
3491.665		1
3491.713		1
3491.7356		1
3491.76		1
3491.78467		1
3492.06421		1
3492.10327		1
3492.15454		1
3492.25562		1
3492.333		1
3492.33716		1
3492.372		1
3492.553		1
3492.558		1
3492.657		1
3492.6958		1
3492.7666		1
3492.98755		1
3493.063		1
3493.212		1
3493.275		1
3493.5083		1
3493.66626		1
3493.6687		1
3493.858		1
3493.93		1
3494.2937		1
3494.83252		1
3494.84155		1
3494.88257		1
3494.95264		1
3495.04346		1
3495.32715		1
3495.469		1
3495.60181		1
3495.60669		1
3495.66138		1
3495.69653		1
3495.90356		1
3495.904		1
3495.9353		1
3496.68555		1
3496.894		1
3497.25122		1
3497.60938		1
3497.62061		1
3497.89014		1
3498.64136		1
3498.777		1
3498.85474		1
3498.868		1
3499.36328		1
3499.64258		1
3499.7085		1
3499.70923		1
3499.76		1
3499.778		1
3499.96045		1
3500.0127		1
3500.09619		1
3500.21118		1
3500.21924		1
3500.24243		1
3500.36621		1
3500.45557		1
3500.54346		1
3500.61743		1
3500.67188		1
3500.76245		1
3500.89648		1
3500.908		1
3500.94849		1
3500.954		1
3501.16113		1
3501.24438		1
3501.321		1
3501.324		1
3501.33838		1
3501.367		1
3501.51855		1
3501.52441		1
3501.61328		1
3501.62256		1
3501.64673		1
3501.6582		1
3501.73413		1
3501.76636		1
3501.78052		1
3501.79639		1
3501.97168		1
3502.01221		1
3502.26245		1
3502.28345		1
3502.30078		1
3502.38013		1
3502.75		1
3502.78955		1
3503.19263		1
3503.2832		1
3503.376		1
3503.46558		1
3503.48218		1
3503.5127		1
3503.53174		1
3503.536		1
3503.79126		1
3503.85571		1
3503.89063		1
3504.13		1
3504.32715		1
3504.33765		1
3504.45776		1
3504.52417		1
3504.622		1
3504.67969		1
3504.90723		1
3505.03931		1
3505.09473		1
3505.11768		1
3505.15942		1
3505.572		1
3505.76733		1
3505.80835		1
3505.832		1
3506.02856		1
3506.05029		1
3506.09448		1
3506.11328		1
3506.16577		1
3506.36548		1
3506.43066		1
3506.44		1
3506.45068		1
3506.45972		1
3506.568		1
3506.65869		1
3506.68335		1
3506.763		1
3506.8645		1
3506.88672		1
3507.037		1
3507.08984		1
3507.14429		1
3507.18066		1
3507.25732		1
3507.40625		1
3507.45972		1
3507.502		1
3507.86157		1
3507.92432		1
3507.95923		1
3508.23682		1
3508.26343		1
3508.286		1
3508.601		1
3508.92847		1
3508.98364		1
3509.16162		1
3509.24023		1
3509.26758		1
3509.463		1
3509.48022		1
3509.67676		1
3509.82813		1
3509.95117		1
3509.96484		1
3510.12183		1
3510.13574		1
3510.175		1
3510.18457		1
3510.19531		1
3510.24268		1
3510.25586		1
3510.284		1
3510.4397		1
3510.46777		1
3510.57642		1
3510.60254		1
3510.61865		1
3510.657		1
3510.71973		1
3510.91333		1
3510.98413		1
3511.04272		1
3511.119		1
3511.16528		1
3511.17383		1
3511.18945		1
3511.20361		1
3511.3064		1
3511.34619		1
3511.37085		1
3511.38477		1
3511.417		1
3511.53613		1
3511.53857		1
3511.5813		1
3511.77271		1
3511.77686		1
3511.81421		1
3511.86816		1
3511.86841		1
3512.05249		1
3512.06738		1
3512.18457		1
3512.22144		1
3512.28442		1
3512.29126		1
3512.355		1
3512.439		1
3512.469		1
3512.74951		1
3512.97876		1
3512.993		1
3513.01831		1
3513.13525		1
3513.14917		1
3513.15015		1
3513.25977		1
3513.30933		1
3513.36816		1
3513.3916		1
3513.55518		1
3513.57446		1
3513.58423		1
3513.61353		1
3513.70557		1
3513.87256		1
3514.008		1
3514.03564		1
3514.3064		1
3514.68481		1
3514.72876		1
3514.833		1
3514.911		1
3515.02539		1
3515.11377		1
3515.17554		1
3515.18921		1
3515.235		1
3515.37354		1
3515.58716		1
3515.70068		1
3515.76831		1
3515.82617		1
3515.915		1
3515.98364		1
3516.05371		1
3516.14648		1
3516.2688		1
3516.31543		1
3516.33179		1
3516.36255		1
3516.48267		1
3516.51587		1
3516.52686		1
3516.6748		1
3517.30737		1
3517.53052		1
3517.56226		1
3517.56714		1
3517.586		1
3517.718		1
3517.83936		1
3517.92773		1
3518.0144		1
3518.12231		1
3518.1604		1
3518.196		1
3518.19971		1
3518.35278		1
3518.36646		1
3518.40674		1
3518.618		1
3518.62964		1
3518.65381		1
3518.67017		1
3518.6875		1
3518.79175		1
3518.79443		1
3518.93359		1
3518.93774		1
3518.97119		1
3519.1084		1
3519.23242		1
3519.37256		1
3519.47388		1
3519.66626		1
3520.01123		1
3520.08521		1
3520.135		1
3520.193		1
3520.25317		1
3520.39038		1
3520.44849		1
3520.50879		1
3520.54785		1
3520.72266		1
3520.8645		1
3520.86475		1
3520.959		1
3521.02246		1
3521.02979		1
3521.076		1
3521.24951		1
3521.27515		1
3521.27954		1
3521.323		1
3521.625		1
3521.69019		1
3521.71826		1
3521.81787		1
3521.84521		1
3521.945		1
3521.95825		1
3521.96582		1
3522.105		1
3522.236		1
3522.24561		1
3522.27344		1
3522.45752		1
3522.5603		1
3522.59424		1
3522.623		1
3522.6416		1
3522.74536		1
3522.93018		1
3523.06177		1
3523.07983		1
3523.16724		1
3523.27466		1
3523.42432		1
3523.54785		1
3523.67456		1
3523.689		1
3523.78125		1
3523.8562		1
3523.88867		1
3523.97534		1
3524.095		1
3524.13574		1
3524.14868		1
3524.16235		1
3524.2063		1
3524.25659		1
3524.37769		1
3524.43652		1
3524.55249		1
3524.70679		1
3524.82422		1
3524.85815		1
3524.98633		1
3525.073		1
3525.20557		1
3525.30933		1
3525.31226		1
3525.32935		1
3525.46313		1
3525.466		1
3525.48022		1
3525.50049		1
3525.57178		1
3525.706		1
3525.71021		1
3525.98975		1
3526.01587		1
3526.16357		1
3526.21387		1
3526.25464		1
3526.32471		1
3526.406		1
3526.43042		1
3526.529		1
3526.65674		1
3526.71875		1
3526.75171		1
3526.97827		1
3527.01685		1
3527.18237		1
3527.2395		1
3527.27124		1
3527.32861		1
3527.361		1
3527.384		1
3527.63574		1
3527.70215		1
3527.78345		1
3527.985		1
3528.0166		1
3528.01685		1
3528.03149		1
3528.15576		1
3528.33423		1
3528.35449		1
3528.381		1
3528.42627		1
3528.51221		1
3528.52148		1
3528.56958		1
3528.80542		1
3528.83374		1
3528.83545		1
3528.85449		1
3528.89673		1
3528.99316		1
3529.07129		1
3529.19		1
3529.22656		1
3529.25049		1
3529.29517		1
3529.60522		1
3529.68628		1
3529.70313		1
3529.72363		1
3529.72729		1
3529.82935		1
3529.89038		1
3529.96533		1
3529.99365		1
3530.036		1
3530.13281		1
3530.15527		1
3530.19434		1
3530.20776		1
3530.253		1
3530.28931		1
3530.30981		1
3530.3877		1
3530.42725		1
3530.50537		1
3530.53931		1
3530.54932		1
3530.595		1
3530.67773		1
3530.69238		1
3530.788		1
3530.92529		1
3531.02		1
3531.047		1
3531.0957		1
3531.19531		1
3531.22485		1
3531.469		1
3531.52539		1
3531.52539		1
3531.612		1
3531.63		1
3531.67725		1
3531.6853		1
3531.70776		1
3531.81055		1
3531.89038		1
3532.06567		1
3532.15137		1
3532.158		1
3532.19629		1
3532.21021		1
3532.21875		1
3532.25562		1
3532.282		1
3532.31763		1
3532.34473		1
3532.34521		1
3532.37354		1
3532.43481		1
3532.46777		1
3532.55786		1
3532.57		1
3532.57		1
3532.62817		1
3532.88184		1
3532.94116		1
3532.98242		1
3533.17773		1
3533.19434		1
3533.2124		1
3533.25635		1
3533.327		1
3533.32813		1
3533.38867		1
3533.42188		1
3533.44336		1
3533.48535		1
3533.64478		1
3533.67773		1
3533.69458		1
3533.764		1
3533.83		1
3533.87671		1
3533.93286		1
3533.99414		1
3533.999		1
3534.20435		1
3534.25757		1
3534.302		1
3534.32617		1
3534.34766		1
3534.49829		1
3534.507		1
3534.509		1
3534.55542		1
3534.6377		1
3534.72314		1
3534.74561		1
3534.76318		1
3534.83447		1
3534.98462		1
3535.052		1
3535.25952		1
3535.28		1
3535.37744		1
3535.40186		1
3535.6582		1
3535.66333		1
3535.68457		1
3535.70654		1
3535.74976		1
3535.7522		1
3535.76		1
3535.82935		1
3535.844		1
3535.8772		1
3536.054		1
3536.13428		1
3536.13721		1
3536.171		1
3536.25854		1
3536.28638		1
3536.385		1
3536.58057		1
3536.60962		1
3536.7644		1
3536.91284		1
3537.1897		1
3537.28564		1
3537.28613		1
3537.52759		1
3537.62427		1
3537.626		1
3537.66187		1
3537.66528		1
3537.672		1
3537.944		1
3538.012		1
3538.016		1
3538.05981		1
3538.12427		1
3538.18921		1
3538.2063		1
3538.24121		1
3538.433		1
3538.52856		1
3538.55322		1
3538.60181		1
3538.636		1
3538.71753		1
3538.74219		1
3538.74316		1
3538.77832		1
3538.83569		1
3538.88916		1
3538.95728		1
3539.021		1
3539.12		1
3539.191		1
3539.20825		1
3539.306		1
3539.31982		1
3539.32813		1
3539.37134		1
3539.48828		1
3539.58		1
3539.60938		1
3539.61		1
3539.70532		1
3539.71973		1
3539.7207		1
3539.78882		1
3539.80664		1
3539.836		1
3539.88159		1
3539.919		1
3539.97925		1
3539.98169		1
3540.019		1
3540.02344		1
3540.02686		1
3540.047		1
3540.151		1
3540.22119		1
3540.27759		1
3540.389		1
3540.53955		1
3540.71387		1
3540.78076		1
3540.865		1
3540.95337		1
3541.08716		1
3541.129		1
3541.13525		1
3541.141		1
3541.45557		1
3541.50122		1
3541.53125		1
3541.54834		1
3541.556		1
3541.66772		1
3541.73145		1
3541.84521		1
3542.0354		1
3542.04883		1
3542.07886		1
3542.08081		1
3542.15869		1
3542.19067		1
3542.22363		1
3542.32129		1
3542.37378		1
3542.37866		1
3542.42529		1
3542.54321		1
3542.547		1
3542.60083		1
3542.61475		1
3542.648		1
3542.65356		1
3542.6792		1
3542.72559		1
3542.73975		1
3542.79834		1
3542.93018		1
3543.00513		1
3543.157		1
3543.15918		1
3543.22534		1
3543.26831		1
3543.293		1
3543.32666		1
3543.46045		1
3543.49487		1
3543.53516		1
3543.711		1
3543.72656		1
3543.76563		1
3543.91577		1
3543.93213		1
3543.94727		1
3544.02075		1
3544.13037		1
3544.148		1
3544.15		1
3544.23486		1
3544.29663		1
3544.39746		1
3544.64624		1
3544.65063		1
3544.71948		1
3544.77441		1
3544.796		1
3544.80249		1
3544.833		1
3544.87378		1
3545.03857		1
3545.22266		1
3545.22729		1
3545.231		1
3545.23169		1
3545.25928		1
3545.28931		1
3545.317		1
3545.38818		1
3545.46655		1
3545.56543		1
3545.634		1
3545.666		1
3545.76		1
3545.843		1
3545.84644		1
3545.953		1
3546.00269		1
3546.0647		1
3546.06738		1
3546.145		1
3546.18262		1
3546.217		1
3546.31372		1
3546.32129		1
3546.35229		1
3546.394		1
3546.40234		1
3546.41577		1
3546.56445		1
3546.571		1
3546.60815		1
3546.75342		1
3546.76221		1
3546.77222		1
3546.79761		1
3546.80737		1
3546.82446		1
3546.88428		1
3546.95459		1
3547.02539		1
3547.06128		1
3547.127		1
3547.13428		1
3547.24829		1
3547.31836		1
3547.32739		1
3547.33032		1
3547.33887		1
3547.41235		1
3547.44629		1
3547.4585		1
3547.48242		1
3547.52954		1
3547.60181		1
3547.65381		1
3547.6665		1
3547.893		1
3547.90576		1
3547.91968		1
3547.992		1
3548.028		1
3548.049		1
3548.085		1
3548.28955		1
3548.39478		1
3548.418		1
3548.48022		1
3548.55957		1
3548.60547		1
3548.73047		1
3548.75659		1
3548.772		1
3548.90283		1
3549.00537		1
3549.0144		1
3549.03931		1
3549.213		1
3549.31348		1
3549.3335		1
3549.35815		1
3549.35986		1
3549.69849		1
3549.70557		1
3550.032		1
3550.04736		1
3550.08032		1
3550.0957		1
3550.21826		1
3550.347		1
3550.42383		1
3550.5564		1
3550.62231		1
3550.707		1
3550.746		1
3550.749		1
3550.77124		1
3550.8335		1
3550.90942		1
3550.96582		1
3551.031		1
3551.05		1
3551.09033		1
3551.13135		1
3551.178		1
3551.21631		1
3551.25171		1
3551.27222		1
3551.275		1
3551.285		1
3551.39673		1
3551.48975		1
3551.5166		1
3551.59058		1
3551.618		1
3551.61938		1
3551.63281		1
3551.65112		1
3551.675		1
3551.90186		1
3551.945		1
3551.97119		1
3551.97144		1
3552.00537		1
3552.064		1
3552.081		1
3552.10181		1
3552.14648		1
3552.15723		1
3552.23267		1
3552.25879		1
3552.348		1
3552.36279		1
3552.38013		1
3552.531		1
3552.60767		1
3552.64673		1
3552.65015		1
3552.67188		1
3552.72485		1
3552.7312		1
3552.85571		1
3552.88159		1
3552.90576		1
3552.9646		1
3552.9873		1
3552.99243		1
3553.00586		1
3553.028		1
3553.04761		1
3553.07617		1
3553.186		1
3553.27417		1
3553.3103		1
3553.32813		1
3553.3313		1
3553.353		1
3553.447		1
3553.51831		1
3553.5293		1
3553.55273		1
3553.55322		1
3553.56567		1
3553.59766		1
3553.65454		1
3553.67163		1
3553.68		1
3553.75928		1
3553.837		1
3553.88062		1
3554.03076		1
3554.045		1
3554.06934		1
3554.07471		1
3554.12451		1
3554.1543		1
3554.22		1
3554.24585		1
3554.24878		1
3554.26929		1
3554.32178		1
3554.46484		1
3554.563		1
3554.573		1
3554.60132		1
3554.649		1
3554.67334		1
3554.705		1
3554.73		1
3554.81		1
3554.818		1
3554.86938		1
3554.905		1
3554.92554		1
3554.99414		1
3555.002		1
3555.033		1
3555.08521		1
3555.10474		1
3555.168		1
3555.248		1
3555.26563		1
3555.366		1
3555.41821		1
3555.494		1
3555.6958		1
3555.71558		1
3555.751		1
3555.792		1
3555.905		1
3556.099		1
3556.11768		1
3556.20044		1
3556.21021		1
3556.30933		1
3556.34326		1
3556.49878		1
3556.56665		1
3556.617		1
3556.76343		1
3556.8042		1
3556.829		1
3556.851		1
3556.89624		1
3556.90063		1
3556.99683		1
3557.134		1
3557.1897		1
3557.208		1
3557.219		1
3557.22461		1
3557.27271		1
3557.36963		1
3557.4104		1
3557.42285		1
3557.46826		1
3557.508		1
3557.5564		1
3557.64478		1
3557.70752		1
3557.805		1
3557.81763		1
3557.8772		1
3557.87964		1
3557.91553		1
3557.93872		1
3558.05078		1
3558.1355		1
3558.194		1
3558.22314		1
3558.224		1
3558.22485		1
3558.343		1
3558.42358		1
3558.443		1
3558.46631		1
3558.51465		1
3558.55957		1
3558.60986		1
3558.63647		1
3558.637		1
3558.63916		1
3558.66675		1
3558.701		1
3558.78955		1
3558.797		1
3558.80981		1
3558.83765		1
3558.83936		1
3558.85083		1
3558.89526		1
3558.94873		1
3559.071		1
3559.21777		1
3559.255		1
3559.30664		1
3559.3313		1
3559.33521		1
3559.40771		1
3559.41333		1
3559.49023		1
3559.493		1
3559.54321		1
3559.582		1
3559.657		1
3559.6604		1
3559.6665		1
3559.73584		1
3559.874		1
3559.876		1
3559.90381		1
3559.90918		1
3559.967		1
3560.00586		1
3560.03516		1
3560.06445		1
3560.165		1
3560.21362		1
3560.29053		1
3560.36914		1
3560.38623		1
3560.434		1
3560.453		1
3560.52417		1
3560.565		1
3560.64868		1
3560.65942		1
3560.76318		1
3560.801		1
3560.858		1
3560.97314		1
3560.99414		1
3561.0144		1
3561.05566		1
3561.05981		1
3561.124		1
3561.14429		1
3561.17969		1
3561.19043		1
3561.24683		1
3561.27783		1
3561.29		1
3561.34985		1
3561.36328		1
3561.39331		1
3561.41772		1
3561.47241		1
3561.551		1
3561.56421		1
3561.56567		1
3561.68018		1
3561.75122		1
3561.85083		1
3561.86035		1
3561.91846		1
3562.16479		1
3562.17017		1
3562.31274		1
3562.35083		1
3562.3833		1
3562.44385		1
3562.44556		1
3562.5		1
3562.5022		1
3562.505		1
3562.50586		1
3562.52832		1
3562.53784		1
3562.57837		1
3562.60425		1
3562.61768		1
3562.62573		1
3562.64087		1
3562.73022		1
3562.772		1
3562.82153		1
3562.83423		1
3562.89		1
3562.90186		1
3562.90479		1
3562.93823		1
3562.97974		1
3563.047		1
3563.08716		1
3563.08765		1
3563.088		1
3563.13		1
3563.1936		1
3563.23438		1
3563.24146		1
3563.252		1
3563.27271		1
3563.27661		1
3563.28418		1
3563.29053		1
3563.31		1
3563.386		1
3563.41138		1
3563.42529		1
3563.45361		1
3563.53516		1
3563.62866		1
3563.64429		1
3563.66113		1
3563.662		1
3563.676		1
3563.70972		1
3563.71484		1
3563.72632		1
3563.78247		1
3563.90845		1
3563.92334		1
3563.99048		1
3564.12573		1
3564.14526		1
3564.15771		1
3564.195		1
3564.231		1
3564.30615		1
3564.37256		1
3564.374		1
3564.42554		1
3564.44214		1
3564.47144		1
3564.59961		1
3564.6062		1
3564.66577		1
3564.68433		1
3564.71631		1
3564.71948		1
3564.725		1
3564.73853		1
3564.7605		1
3564.76367		1
3564.80615		1
3564.88574		1
3564.90576		1
3564.9082		1
3564.951		1
3564.97485		1
3565.033		1
3565.04468		1
3565.14819		1
3565.16455		1
3565.22925		1
3565.2417		1
3565.2478		1
3565.26		1
3565.27734		1
3565.29321		1
3565.29688		1
3565.31665		1
3565.31665		1
3565.41479		1
3565.509		1
3565.51367		1
3565.58545		1
3565.67578		1
3565.74146		1
3565.781		1
3565.862		1
3565.97		1
3565.99438		1
3566.0144		1
3566.03784		1
3566.08325		1
3566.163		1
3566.18457		1
3566.19238		1
3566.19531		1
3566.24878		1
3566.49268		1
3566.53833		1
3566.57983		1
3566.60327		1
3566.614		1
3566.719		1
3566.7417		1
3566.7417		1
3566.75171		1
3566.75684		1
3566.86548		1
3566.95068		1
3566.97021		1
3567.01636		1
3567.045		1
3567.14429		1
3567.21069		1
3567.32764		1
3567.3833		1
3567.391		1
3567.48145		1
3567.51929		1
3567.61865		1
3567.66284		1
3567.688		1
3567.69946		1
3567.792		1
3567.875		1
3567.885		1
3567.933		1
3567.976		1
3568.02637		1
3568.05054		1
3568.06641		1
3568.13452		1
3568.2124		1
3568.221		1
3568.23779		1
3568.28833		1
3568.51343		1
3568.662		1
3568.72119		1
3568.72266		1
3568.84814		1
3568.909		1
3568.92651		1
3569.09473		1
3569.09717		1
3569.14185		1
3569.16553		1
3569.17139		1
3569.19067		1
3569.22314		1
3569.23315		1
3569.246		1
3569.29077		1
3569.29858		1
3569.32959		1
3569.42334		1
3569.431		1
3569.49658		1
3569.552		1
3569.59155		1
3569.59424		1
3569.60132		1
3569.6106		1
3569.63745		1
3569.67749		1
3569.736		1
3569.75854		1
3570.017		1
3570.0708		1
3570.12231		1
3570.1394		1
3570.145		1
3570.22314		1
3570.23438		1
3570.26245		1
3570.28345		1
3570.322		1
3570.35425		1
3570.522		1
3570.54443		1
3570.55347		1
3570.68042		1
3570.69873		1
3570.71143		1
3570.77661		1
3570.787		1
3570.79028		1
3570.84546		1
3570.84668		1
3570.88647		1
3570.93555		1
3570.938		1
3571.00537		1
3571.055		1
3571.085		1
3571.10864		1
3571.13037		1
3571.16675		1
3571.18237		1
3571.227		1
3571.2915		1
3571.33569		1
3571.40332		1
3571.49683		1
3571.51465		1
3571.53687		1
3571.55029		1
3571.56763		1
3571.61572		1
3571.689		1
3571.75757		1
3571.84058		1
3571.86572		1
3571.87158		1
3571.87427		1
3571.97437		1
3571.986		1
3572.074		1
3572.09644		1
3572.161		1
3572.26025		1
3572.28833		1
3572.333		1
3572.39746		1
3572.44165		1
3572.46826		1
3572.48242		1
3572.49316		1
3572.56641		1
3572.58276		1
3572.63745		1
3572.66187		1
3572.69385		1
3572.74146		1
3572.74414		1
3572.88647		1
3572.891		1
3572.93018		1
3572.98		1
3572.98438		1
3573.03784		1
3573.04834		1
3573.09229		1
3573.099		1
3573.11523		1
3573.14966		1
3573.154		1
3573.18335		1
3573.24951		1
3573.26587		1
3573.281		1
3573.357		1
3573.38013		1
3573.39355		1
3573.4397		1
3573.453		1
3573.50659		1
3573.58		1
3573.58374		1
3573.62524		1
3573.63867		1
3573.699		1
3573.77856		1
3573.912		1
3573.9502		1
3574.077		1
3574.167		1
3574.26465		1
3574.27783		1
3574.42114		1
3574.45923		1
3574.46777		1
3574.51318		1
3574.60522		1
3574.66455		1
3574.72388		1
3574.77466		1
3574.84985		1
3574.905		1
3575.00928		1
3575.02		1
3575.10425		1
3575.19849		1
3575.263		1
3575.26733		1
3575.33643		1
3575.40356		1
3575.4043		1
3575.53247		1
3575.53467		1
3575.57031		1
3575.576		1
3575.60474		1
3575.647		1
3575.71265		1
3575.713		1
3575.73462		1
3575.757		1
3575.78735		1
3575.79321		1
3575.805		1
3575.81372		1
3575.904		1
3576.04028		1
3576.0625		1
3576.11719		1
3576.1875		1
3576.19165		1
3576.22314		1
3576.234		1
3576.24658		1
3576.255		1
3576.27124		1
3576.30176		1
3576.31226		1
3576.32886		1
3576.34521		1
3576.349		1
3576.37769		1
3576.39722		1
3576.437		1
3576.445		1
3576.45117		1
3576.49536		1
3576.51953		1
3576.531		1
3576.555		1
3576.55737		1
3576.617		1
3576.62671		1
3576.63623		1
3576.66113		1
3576.70972		1
3576.72119		1
3576.72925		1
3576.74072		1
3576.80518		1
3576.82813		1
3576.98		1
3577.04224		1
3577.0437		1
3577.04785		1
3577.08569		1
3577.1062		1
3577.10645		1
3577.12476		1
3577.21558		1
3577.26953		1
3577.309		1
3577.31372		1
3577.31982		1
3577.387		1
3577.52954		1
3577.57983		1
3577.62939		1
3577.64624		1
3577.74219		1
3577.80054		1
3577.806		1
3577.862		1
3577.865		1
3577.90015		1
3578.06445		1
3578.08447		1
3578.168		1
3578.173		1
3578.182		1
3578.21167		1
3578.25269		1
3578.28052		1
3578.31519		1
3578.374		1
3578.38257		1
3578.38916		1
3578.40869		1
3578.47217		1
3578.52466		1
3578.52612		1
3578.563		1
3578.64063		1
3578.677		1
3578.69116		1
3578.70117		1
3578.76636		1
3578.94165		1
3578.96948		1
3578.97729		1
3579.02319		1
3579.086		1
3579.13159		1
3579.19678		1
3579.33569		1
3579.36621		1
3579.426		1
3579.426		1
3579.44141		1
3579.50073		1
3579.56079		1
3579.56152		1
3579.568		1
3579.642		1
3579.67041		1
3579.67285		1
3579.69531		1
3579.71655		1
3579.769		1
3579.77686		1
3579.79956		1
3579.83569		1
3579.859		1
3579.8623		1
3579.89941		1
3579.95947		1
3580.01831		1
3580.197		1
3580.30957		1
3580.3877		1
3580.41382		1
3580.41675		1
3580.47339		1
3580.47925		1
[truncated: 16,111 more rows]
