# Supplementary material for: A droplet digital PCR (ddPCR) assay to detect Helicoverpa armigera (Lepidoptera: Noctuidae) in bulk trap samples
Source: PLoS One. 2017 May 31;12(5):e0178704. doi: 10.1371/journal.pone.0178704 (PMC5451079; doi:10.1371/journal.pone.0178704)
Supplement: S5 Table — (ZIP) [file pone.0178704.s005.zip › H zea 14.csv]

Ch1 Amplitude	Ch2 Amplitude	Cluster
3332.60181		1
3374.423		1
3378.702		1
3378.92676		1
3403.99658		1
3406.79		1
3411.45654		1
3415.40771		1
3416.95679		1
3417.973		1
3418.10986		1
3418.23145		1
3418.47632		1
3420.95068		1
3424.69019		1
3425.91846		1
3427.46118		1
3433.87036		1
3434.97852		1
3436.54443		1
3442.05371		1
3443.53442		1
3444.223		1
3445.20825		1
3446.3772		1
3446.72339		1
3447.34131		1
3452.146		1
3455.892		1
3457.06226		1
3457.26855		1
3458.37061		1
3458.51855		1
3459.21924		1
3459.45923		1
3460.13232		1
3460.88843		1
3461.88013		1
3463.43335		1
3468.6687		1
3471.764		1
3473.836		1
3473.8623		1
3474.059		1
3474.3667		1
3476.75464		1
3476.80225		1
3479.37622		1
3479.43579		1
3479.83179		1
3479.897		1
3480.45776		1
3480.57983		1
3480.62		1
3481.03833		1
3482.79419		1
3484.13574		1
3484.29126		1
3484.49927		1
3484.818		1
3487.71875		1
3488.55054		1
3490.238		1
3490.71069		1
3491.61865		1
3492.38965		1
3493.516		1
3493.69214		1
3495.1958		1
3495.26855		1
3495.64551		1
3496.868		1
3497.0083		1
3497.376		1
3498.31543		1
3498.54517		1
3498.558		1
3498.69971		1
3498.79272		1
3499.44458		1
3499.46655		1
3499.516		1
3500.59766		1
3500.87		1
3501.27563		1
3501.394		1
3502.522		1
3502.91772		1
3503.15356		1
3503.59619		1
3503.864		1
3503.90381		1
3504.2063		1
3504.495		1
3504.53979		1
3505.51685		1
3506.27637		1
3506.564		1
3506.80444		1
3506.96875		1
3507.82544		1
3508.131		1
3508.152		1
3508.15527		1
3508.7937		1
3508.88428		1
3509.06445		1
3509.67		1
3509.67725		1
3510.12061		1
3510.32666		1
3511.06714		1
3512.10742		1
3512.82813		1
3513.388		1
3513.47925		1
3513.93262		1
3514.06348		1
3514.06934		1
3514.41479		1
3514.51929		1
3515.24268		1
3515.43359		1
3516.14258		1
3516.29614		1
3516.76636		1
3517.03247		1
3517.13232		1
3517.851		1
3517.88623		1
3518.67676		1
3519.14868		1
3519.507		1
3519.668		1
3519.77686		1
3520.10962		1
3520.5896		1
3520.70386		1
3520.90576		1
3520.98267		1
3521.18359		1
3521.49341		1
3521.89771		1
3522.20947		1
3522.40332		1
3522.506		1
3522.80029		1
3522.82739		1
3523.23633		1
3523.5105		1
3524.20361		1
3524.2207		1
3524.535		1
3524.91846		1
3525.23486		1
3525.25586		1
3525.37622		1
3525.4834		1
3525.8894		1
3526.2627		1
3526.496		1
3526.82935		1
3527.18774		1
3527.2915		1
3527.57886		1
3527.66943		1
3527.85547		1
3527.89844		1
3527.941		1
3528.69531		1
3528.759		1
3528.77051		1
3528.788		1
3528.79248		1
3529.11841		1
3529.6084		1
3529.95142		1
3529.99976		1
3530.01978		1
3530.244		1
3530.688		1
3530.707		1
3530.803		1
3531.71265		1
3531.774		1
3532.07349		1
3532.33716		1
3532.371		1
3532.4104		1
3532.789		1
3533.175		1
3533.2832		1
3533.62671		1
3533.93457		1
3534.25146		1
3534.33984		1
3534.37		1
3534.58765		1
3534.68726		1
3535.00586		1
3535.19653		1
3536.14673		1
3536.19434		1
3536.24		1
3536.99341		1
3537.26758		1
3537.27441		1
3537.69873		1
3537.72437		1
3538.01514		1
3538.183		1
3538.393		1
3538.60474		1
3538.794		1
3539.44531		1
3539.55835		1
3539.79419		1
3540.47729		1
3540.94678		1
3541.05615		1
3541.14722		1
3541.20361		1
3541.82373		1
3541.99341		1
3542.44873		1
3542.818		1
3543.89575		1
3544.341		1
3544.34326		1
3544.45776		1
3544.672		1
3544.711		1
3545.01587		1
3545.45068		1
3545.64453		1
3546.017		1
3547.23242		1
3547.58545		1
3547.5874		1
3547.83765		1
3548.0498		1
3548.52832		1
3549.32568		1
3549.5647		1
3549.59937		1
3549.7063		1
3550.224		1
3550.42432		1
3550.46875		1
3550.707		1
3550.95557		1
3551.01367		1
3551.11255		1
3551.12769		1
3551.13647		1
3551.33154		1
3551.379		1
3551.52612		1
3551.656		1
3552.21484		1
3552.535		1
3552.558		1
3552.56055		1
3552.68115		1
3553.15869		1
3553.253		1
3553.463		1
3553.475		1
3553.52612		1
3554.08447		1
3554.6123		1
3554.62769		1
3554.89844		1
3555.09668		1
3555.10645		1
3555.2793		1
3555.356		1
3555.658		1
3555.68652		1
3555.82617		1
3555.90015		1
3556.58252		1
3556.63647		1
3556.69678		1
3556.72437		1
3556.78564		1
3556.80933		1
3556.84937		1
3556.98877		1
3557.42261		1
3557.746		1
3558.206		1
3558.20923		1
3558.43848		1
3558.44482		1
3558.67749		1
3558.98926		1
3559.116		1
3559.12915		1
3559.19336		1
3559.48145		1
3559.91		1
3560.2085		1
3560.34863		1
3560.41675		1
3560.61084		1
3560.68164		1
3560.68384		1
3560.72583		1
3560.84717		1
3561.143		1
3561.22339		1
3561.367		1
3561.42969		1
3561.73364		1
3562.11743		1
3562.18213		1
3562.403		1
3562.598		1
3562.63037		1
3563.37744		1
3563.57178		1
3563.80054		1
3563.93921		1
3564.03052		1
3564.05835		1
3564.14429		1
3564.192		1
3564.29346		1
3564.41382		1
3564.61938		1
3564.76953		1
3564.79419		1
3564.92554		1
3565.10669		1
3565.113		1
3565.30566		1
3565.32861		1
3565.52832		1
3565.5437		1
3565.91138		1
3565.93115		1
3565.94043		1
3565.97656		1
3566.28418		1
3566.37378		1
3566.46313		1
3566.50635		1
3566.73657		1
3566.885		1
3567.2793		1
3567.30127		1
3567.5625		1
3567.58252		1
3568.487		1
3569.24683		1
3569.303		1
3569.46338		1
3569.482		1
3569.484		1
3569.91357		1
3569.934		1
3569.9978		1
3570.62939		1
3570.704		1
3570.76563		1
3571.123		1
3571.201		1
3571.29053		1
3571.45776		1
3571.47632		1
3571.81958		1
3571.916		1
3572.01929		1
3572.15649		1
3572.398		1
3572.4873		1
3572.893		1
3573.252		1
3573.37427		1
3573.50562		1
3573.60571		1
3573.73926		1
3573.744		1
3573.779		1
3573.78638		1
3573.814		1
3574.486		1
3574.508		1
3574.792		1
3574.91162		1
3574.97559		1
3575.02563		1
3575.09985		1
3575.19385		1
3575.256		1
3575.26563		1
3575.377		1
3575.45264		1
3575.509		1
3575.587		1
3575.64966		1
3575.685		1
3575.706		1
3575.75732		1
3575.773		1
3575.77783		1
3575.7832		1
3575.92236		1
3575.95386		1
3576.07764		1
3576.15967		1
3576.26343		1
3576.55029		1
3576.55933		1
3576.579		1
3576.62549		1
3576.63184		1
3576.81372		1
3577.24487		1
3577.38037		1
3577.38916		1
3577.45728		1
3577.66113		1
3577.92944		1
3578.113		1
3578.13452		1
3578.2063		1
3578.2915		1
3578.42529		1
3578.48		1
3578.53613		1
3578.69556		1
3578.866		1
3579.227		1
3579.266		1
3579.343		1
3579.45239		1
3579.49683		1
3579.52417		1
3579.92261		1
3579.97485		1
3580.345		1
3580.61157		1
3580.6377		1
3580.67188		1
3580.70752		1
3580.804		1
3580.81		1
3580.821		1
3580.932		1
3581.04224		1
3581.0437		1
3581.053		1
3581.12964		1
3581.31787		1
3581.53052		1
3581.75684		1
3581.81665		1
3581.95581		1
3581.99		1
3582.23022		1
3582.28442		1
3582.29248		1
3582.30542		1
3582.33984		1
3582.88525		1
3583.26465		1
3583.27148		1
3583.33		1
3583.35376		1
3583.67017		1
3583.72217		1
3583.7395		1
3583.779		1
3583.862		1
3583.94165		1
3584.05		1
3584.11743		1
3584.25537		1
3584.303		1
3584.383		1
3584.43286		1
3584.66284		1
3584.664		1
3584.879		1
3584.91064		1
3584.923		1
3584.942		1
3584.97827		1
3585.19116		1
3585.46436		1
3585.67017		1
3585.6792		1
3585.84814		1
3585.872		1
3586.02368		1
3586.08154		1
3586.148		1
3586.369		1
3586.39917		1
3586.41113		1
3586.56177		1
3586.663		1
3586.68579		1
3586.77344		1
3586.84131		1
3586.913		1
3587.14941		1
3587.15112		1
3587.373		1
3587.48242		1
3587.7124		1
3587.855		1
3588.24268		1
3588.28247		1
3588.323		1
3588.59985		1
3588.63013		1
3588.812		1
3589.04736		1
3589.2478		1
3589.40381		1
3589.545		1
3589.5625		1
3589.68921		1
3589.73438		1
3589.7417		1
3589.75586		1
3589.79077		1
3590.13477		1
3590.276		1
3590.46875		1
3590.529		1
3590.56665		1
3590.765		1
3590.7915		1
3590.79785		1
3590.88916		1
3590.94385		1
3591.18457		1
3591.44678		1
3591.69		1
3591.69336		1
3592.18945		1
3592.305		1
3592.35913		1
3592.512		1
3592.70068		1
3592.726		1
3592.756		1
3592.84741		1
3592.89551		1
3593.06885		1
3593.224		1
3593.40918		1
3593.41479		1
3593.435		1
3593.4895		1
3593.549		1
3593.5647		1
3593.56665		1
3593.62061		1
3593.921		1
3594.009		1
3594.307		1
3594.33667		1
3594.35034		1
3594.39624		1
3594.4187		1
3594.43018		1
3594.51538		1
3594.51538		1
3594.554		1
3594.607		1
3594.68335		1
3594.71484		1
3594.82617		1
3595.47119		1
3595.54248		1
3595.563		1
3595.56421		1
3595.71484		1
3595.74		1
3595.84985		1
3595.84985		1
3596.37256		1
3596.47681		1
3596.68066		1
3596.702		1
3596.795		1
3597.101		1
3597.11719		1
3597.139		1
3597.36084		1
3597.384		1
3597.46118		1
3597.58984		1
3597.64453		1
3597.67944		1
3597.77734		1
3597.98926		1
3598.04126		1
3598.13281		1
3598.22876		1
3598.30762		1
3598.369		1
3598.46265		1
3598.517		1
3598.61328		1
3598.62354		1
3598.64575		1
3598.68359		1
3598.7124		1
3598.72974		1
3598.766		1
3598.812		1
3598.84644		1
3598.95679		1
3599.07642		1
3599.08276		1
3599.207		1
3599.34814		1
3599.492		1
3599.70483		1
3599.72388		1
3599.84741		1
3599.89014		1
3599.90356		1
3599.96533		1
3600.03613		1
3600.15649		1
3600.28418		1
3600.6228		1
3600.73975		1
3600.83276		1
3600.86182		1
3600.89087		1
3600.94556		1
3601.10352		1
3601.12134		1
3601.21948		1
3601.477		1
3601.61353		1
3601.62451		1
3601.69873		1
3601.8042		1
3602.059		1
3602.13574		1
3602.32617		1
3602.39429		1
3602.58569		1
3602.58984		1
3602.63867		1
3602.79346		1
3602.834		1
3602.834		1
3602.8396		1
3602.91553		1
3602.928		1
3602.94458		1
3602.991		1
3602.998		1
3603.135		1
3603.19263		1
3603.20654		1
3603.24854		1
3603.274		1
3603.425		1
3603.54346		1
3603.577		1
3603.605		1
3603.9082		1
3604.22119		1
3604.25928		1
3604.40625		1
3604.454		1
3604.58838		1
3604.70654		1
3604.79126		1
3604.79688		1
3605.00024		1
3605.03931		1
3605.06665		1
3605.1228		1
3605.145		1
3605.19971		1
3605.23438		1
3605.26831		1
3605.29785		1
3605.31519		1
3605.407		1
3605.55127		1
3605.633		1
3605.68066		1
3605.682		1
3605.736		1
3605.77734		1
3605.83716		1
3605.87573		1
3605.93872		1
3605.95483		1
3605.977		1
3606.02173		1
3606.06055		1
3606.13		1
3606.197		1
3606.20044		1
3606.21533		1
3606.36328		1
3606.365		1
3606.36768		1
3606.395		1
3606.52686		1
3606.64746		1
3606.744		1
3606.75317		1
3606.88721		1
3607.12036		1
3607.232		1
3607.272		1
3607.321		1
3607.41064		1
3607.456		1
3607.51172		1
3607.542		1
3607.58716		1
3607.77173		1
3607.86255		1
3607.93481		1
3607.94214		1
3608.11133		1
3608.181		1
3608.1936		1
3608.28687		1
3608.42432		1
3608.512		1
3608.54932		1
3608.56616		1
3608.73853		1
3608.747		1
3608.79517		1
3608.886		1
3609.012		1
3609.04321		1
3609.09985		1
3609.144		1
3609.233		1
3609.304		1
3609.40381		1
3609.44751		1
3609.48853		1
3609.57		1
3609.60132		1
3609.62036		1
3609.64526		1
3609.91357		1
3609.95		1
3609.98218		1
3610.031		1
3610.113		1
3610.14038		1
3610.20972		1
3610.21826		1
3610.578		1
3610.592		1
3610.634		1
3610.643		1
3610.66235		1
3610.69263		1
3610.71851		1
3610.77222		1
3610.78442		1
3610.81787		1
3610.90454		1
3610.97852		1
3611.07349		1
3611.10986		1
3611.13159		1
3611.19531		1
3611.246		1
3611.37549		1
3611.3855		1
3611.409		1
3611.447		1
3611.48779		1
3611.55786		1
3611.72363		1
3611.72949		1
3611.76416		1
3611.97021		1
3611.98071		1
3612.15332		1
3612.17383		1
3612.24683		1
3612.33521		1
3612.451		1
3612.46021		1
3612.52979		1
3612.728		1
3612.75928		1
3612.767		1
3612.97534		1
3613.02637		1
3613.05713		1
3613.227		1
3613.34717		1
3613.35571		1
3613.38574		1
3613.575		1
3613.63672		1
3613.752		1
3613.842		1
3613.86353		1
3613.99658		1
3614.07129		1
3614.10132		1
3614.117		1
3614.272		1
3614.319		1
3614.37427		1
3614.403		1
3614.464		1
3614.57617		1
3614.7937		1
3614.892		1
3614.911		1
3615.061		1
3615.26123		1
3615.30835		1
3615.356		1
3615.3877		1
3615.44775		1
3615.47461		1
3615.49048		1
3615.50537		1
3615.50952		1
3615.54688		1
3615.5647		1
3615.70264		1
3615.792		1
3615.92432		1
3615.97632		1
3616.003		1
3616.181		1
3616.264		1
3616.26855		1
3616.34253		1
3616.34985		1
3616.37964		1
3616.387		1
3616.42		1
3616.49854		1
3616.564		1
3616.62939		1
3616.73047		1
3616.735		1
3616.82324		1
3616.90356		1
3616.974		1
3617.16064		1
3617.22119		1
3617.26245		1
3617.28027		1
3617.36377		1
3617.393		1
3617.42871		1
3617.45532		1
3617.53638		1
3617.53735		1
3617.5498		1
3617.65137		1
3617.73315		1
3617.81152		1
3617.90259		1
3617.924		1
3618.07031		1
3618.24731		1
3618.33		1
3618.5332		1
3618.57		1
3618.60083		1
3618.62964		1
3618.65015		1
3618.69116		1
3618.72021		1
3618.79541		1
3618.85278		1
3618.90527		1
3618.94287		1
3618.989		1
3619.015		1
3619.09741		1
3619.18823		1
3619.23828		1
3619.36035		1
3619.427		1
3619.49683		1
3619.509		1
3619.548		1
3619.57544		1
3619.64746		1
3619.65674		1
3619.713		1
3619.72656		1
3619.798		1
3619.84		1
3619.94824		1
3620.0437		1
3620.11841		1
3620.17285		1
3620.19067		1
3620.337		1
3620.4436		1
3620.57373		1
3620.6167		1
3620.724		1
3620.76		1
3620.78125		1
3620.784		1
3620.887		1
3620.91943		1
3620.97339		1
3621.0708		1
3621.12866		1
3621.14819		1
3621.167		1
3621.269		1
3621.29419		1
3621.321		1
3621.323		1
3621.41016		1
3621.45117		1
3621.51953		1
3621.56982		1
3621.586		1
3621.64453		1
3621.68726		1
3621.697		1
3621.72949		1
3621.78979		1
3621.87085		1
3621.90747		1
3621.93921		1
3622.082		1
3622.14233		1
3622.16724		1
3622.22852		1
3622.23		1
3622.319		1
3622.41943		1
3622.43237		1
3622.43872		1
3622.57349		1
3622.68115		1
3622.73828		1
3622.77075		1
3622.7998		1
3622.82178		1
3622.856		1
3622.85767		1
3622.92676		1
3622.94946		1
3622.94946		1
3622.97144		1
3622.973		1
3622.98779		1
3623.13159		1
3623.17456		1
3623.196		1
3623.45142		1
3623.5		1
3623.52319		1
3623.56372		1
3623.78345		1
3623.794		1
3623.8396		1
3623.88867		1
3623.89258		1
3623.895		1
3623.95215		1
3624.01978		1
3624.02344		1
3624.05347		1
3624.10718		1
3624.165		1
3624.17188		1
3624.19		1
3624.194		1
3624.25732		1
3624.27979		1
3624.321		1
3624.44043		1
3624.57666		1
3624.60962		1
3624.611		1
3624.62183		1
3624.66772		1
3624.6687		1
3624.672		1
3624.771		1
3624.81616		1
3624.81787		1
3624.82373		1
3624.85425		1
3624.9436		1
3624.955		1
3625.074		1
3625.092		1
3625.32153		1
3625.336		1
3625.38745		1
3625.41724		1
3625.49341		1
3625.54883		1
3625.55566		1
3625.55615		1
3625.57886		1
3625.58447		1
3625.69556		1
3625.73584		1
3625.94653		1
3625.97		1
3626.05981		1
3626.08765		1
3626.091		1
3626.12061		1
3626.151		1
3626.20923		1
3626.21167		1
3626.381		1
3626.45679		1
3626.4978		1
3626.554		1
3626.73022		1
3626.876		1
3627.03833		1
3627.04468		1
3627.22339		1
3627.319		1
3627.346		1
3627.3584		1
3627.43335		1
3627.67773		1
3627.86279		1
3627.95264		1
3627.97656		1
3627.98071		1
3628.06885		1
3628.06958		1
3628.13354		1
3628.16187		1
3628.225		1
3628.302		1
3628.30884		1
3628.33447		1
3628.34351		1
3628.35229		1
3628.48071		1
3628.49048		1
3628.58447		1
3628.6106		1
3628.69434		1
3628.72754		1
3628.80225		1
3628.814		1
3628.847		1
3628.87646		1
3628.927		1
3628.96045		1
3628.97681		1
3628.98267		1
3629.01758		1
3629.07886		1
3629.28613		1
3629.48926		1
3629.58154		1
3629.62769		1
3629.65		1
3629.67651		1
3629.736		1
3629.749		1
3629.821		1
3629.91943		1
3629.96		1
3629.96143		1
3630.0083		1
3630.09033		1
3630.096		1
3630.15967		1
3630.25586		1
3630.2793		1
3630.283		1
3630.35449		1
3630.37476		1
3630.38916		1
3630.4375		1
3630.49146		1
3630.56421		1
3630.64722		1
3630.64941		1
3630.64941		1
3630.688		1
3630.7		1
3630.82764		1
3630.88		1
3630.91138		1
3630.919		1
3631.031		1
3631.073		1
3631.17456		1
3631.18848		1
3631.23462		1
3631.29468		1
3631.39575		1
3631.44922		1
3631.52979		1
3631.691		1
3631.695		1
3631.74		1
3631.74463		1
3631.78882		1
3631.80957		1
3631.93213		1
3632.0498		1
3632.098		1
3632.21851		1
3632.22754		1
3632.269		1
3632.28735		1
3632.29932		1
3632.44043		1
3632.454		1
3632.58374		1
3632.83936		1
3632.85		1
3632.86279		1
3632.88867		1
3632.89258		1
3632.90015		1
3632.90869		1
3633.03223		1
3633.07		1
3633.07056		1
3633.119		1
3633.15332		1
3633.165		1
3633.22656		1
3633.248		1
3633.254		1
3633.39746		1
3633.45459		1
3633.677		1
3633.76074		1
3633.7876		1
3633.8396		1
3633.86328		1
3633.875		1
3633.89746		1
3633.89917		1
3633.96655		1
3634.011		1
3634.122		1
3634.35449		1
3634.472		1
3634.4812		1
3634.48242		1
3634.51172		1
3634.52466		1
3634.63843		1
3634.644		1
3634.649		1
3634.818		1
3634.96069		1
3634.96167		1
3634.96924		1
3635.02563		1
3635.065		1
3635.1123		1
3635.163		1
3635.335		1
3635.33618		1
3635.45313		1
3635.547		1
3635.564		1
3635.65967		1
3635.7124		1
3635.71313		1
3635.73657		1
3635.749		1
3635.786		1
3635.80469		1
3635.98145		1
3636.06738		1
3636.06934		1
3636.215		1
3636.23462		1
3636.45166		1
3636.47925		1
3636.50977		1
3636.54639		1
3636.575		1
3636.606		1
3636.75342		1
3636.78931		1
3636.81958		1
3636.849		1
3636.995		1
3637.05078		1
3637.12183		1
3637.14014		1
3637.14355		1
3637.17163		1
3637.2168		1
3637.31128		1
3637.31177		1
3637.33325		1
3637.34351		1
3637.40649		1
3637.44482		1
3637.4458		1
3637.498		1
3637.851		1
3637.8667		1
3637.92236		1
3638.18579		1
3638.3562		1
3638.47437		1
3638.48828		1
3638.4895		1
3638.552		1
3638.638		1
3638.72241		1
3638.73633		1
3638.74146		1
3638.786		1
3638.81958		1
3638.85059		1
3638.85938		1
3639.02563		1
3639.02612		1
3639.074		1
3639.08154		1
3639.211		1
3639.2793		1
3639.29		1
3639.30371		1
3639.38916		1
3639.4707		1
3639.53955		1
3639.625		1
3639.759		1
3639.78857		1
3639.88159		1
3639.95776		1
3639.97754		1
3639.99854		1
3640.046		1
3640.06348		1
3640.12134		1
3640.12158		1
3640.24219		1
3640.25439		1
3640.39		1
3640.41382		1
3640.425		1
3640.45386		1
3640.65576		1
3640.69824		1
3640.74219		1
3640.92676		1
3641.02417		1
3641.042		1
3641.06543		1
3641.07935		1
3641.10352		1
3641.13037		1
3641.166		1
3641.26343		1
3641.30933		1
3641.31958		1
3641.37524		1
3641.46216		1
3641.465		1
3641.63037		1
3641.65576		1
3641.70337		1
3641.711		1
3641.72388		1
3641.728		1
3641.829		1
3641.86035		1
3641.94067		1
3642.015		1
3642.13		1
3642.14063		1
3642.19775		1
3642.234		1
3642.3667		1
3642.42578		1
3642.44556		1
3642.47363		1
3642.49585		1
3642.50562		1
3642.664		1
3642.6748		1
3642.68115		1
3642.70166		1
3642.81445		1
3642.87256		1
3642.89038		1
3642.939		1
3643.08252		1
3643.089		1
3643.09424		1
3643.16919		1
3643.28857		1
3643.38647		1
3643.394		1
3643.42065		1
3643.48218		1
3643.5166		1
3643.52612		1
3643.55859		1
3643.58569		1
3643.69775		1
3643.809		1
3643.8418		1
3643.88062		1
3643.896		1
3643.96851		1
3644.025		1
3644.08228		1
3644.20679		1
3644.237		1
3644.25977		1
3644.31665		1
3644.32666		1
3644.33936		1
3644.34131		1
3644.35254		1
3644.38477		1
3644.51074		1
3644.51758		1
3644.55273		1
3644.63135		1
3644.65063		1
3644.76245		1
3644.77686		1
3644.86768		1
3644.92358		1
3644.984		1
3645.021		1
3645.08179		1
3645.10327		1
3645.1145		1
3645.11743		1
3645.14575		1
3645.14819		1
3645.16016		1
3645.1814		1
3645.21387		1
3645.23145		1
3645.28418		1
3645.29028		1
3645.31641		1
3645.32056		1
3645.393		1
3645.407		1
3645.464		1
3645.494		1
3645.49487		1
3645.705		1
3645.79761		1
3645.89624		1
3645.95117		1
3646.01416		1
3646.048		1
3646.13159		1
3646.13843		1
3646.33423		1
3646.352		1
3646.35376		1
3646.36255		1
3646.38232		1
3646.387		1
3646.41772		1
3646.516		1
3646.52856		1
3646.54956		1
3646.57666		1
3646.631		1
3646.69263		1
3646.70825		1
3646.71338		1
3646.72168		1
3646.84814		1
3646.8772		1
3647.0498		1
3647.10669		1
3647.11816		1
3647.179		1
3647.19458		1
3647.206		1
3647.271		1
3647.35962		1
3647.43359		1
3647.4397		1
3647.44971		1
3647.464		1
3647.4856		1
3647.59863		1
3647.61646		1
3647.655		1
3647.66724		1
3647.72217		1
3647.73877		1
3647.78784		1
3647.81274		1
3647.87646		1
3647.93335		1
3647.95874		1
3647.99487		1
3648.09546		1
3648.158		1
3648.175		1
3648.23853		1
3648.28223		1
3648.36353		1
3648.474		1
3648.4895		1
3648.51025		1
3648.53613		1
3648.67432		1
3648.7312		1
3648.75635		1
3648.7688		1
3648.7876		1
3648.85425		1
3648.91431		1
3648.91553		1
3648.92676		1
3649.00977		1
3649.0835		1
3649.1084		1
3649.11279		1
3649.18115		1
3649.22583		1
3649.22925		1
3649.30957		1
3649.3125		1
3649.35986		1
3649.416		1
3649.4458		1
3649.463		1
3649.49414		1
3649.49585		1
3649.551		1
3649.634		1
3649.65356		1
3649.667		1
3649.81323		1
3649.91431		1
3649.94678		1
3649.96045		1
3649.97046		1
3649.97461		1
3649.99341		1
3649.99634		1
3650.07642		1
3650.102		1
3650.1543		1
3650.19922		1
3650.20532		1
3650.23267		1
3650.363		1
3650.37183		1
3650.37427		1
3650.44		1
3650.556		1
3650.56348		1
3650.62622		1
3650.67114		1
3650.672		1
3650.70117		1
3650.73169		1
3650.77954		1
3650.78735		1
3650.8374		1
3650.92114		1
3650.94165		1
3651.00977		1
3651.0752		1
3651.077		1
3651.112		1
3651.1145		1
3651.11572		1
3651.13623		1
3651.16382		1
3651.172		1
3651.24048		1
3651.30322		1
3651.37134		1
3651.462		1
3651.48218		1
3651.547		1
3651.57129		1
3651.59644		1
3651.632		1
3651.645		1
3651.68262		1
3651.7688		1
3651.774		1
3651.78882		1
3651.80029		1
3651.8252		1
3651.82715		1
3651.84131		1
3651.87183		1
3651.901		1
3651.90649		1
3651.91577		1
3651.9563		1
3651.96655		1
3652.00415		1
3652.07422		1
3652.09717		1
3652.09961		1
3652.12085		1
3652.25073		1
3652.26685		1
3652.26855		1
3652.27856		1
3652.369		1
3652.48535		1
3652.48877		1
3652.538		1
3652.551		1
3652.55566		1
3652.575		1
3652.606		1
3652.65356		1
3652.78467		1
3652.79175		1
3652.82544		1
3652.90942		1
3652.97217		1
3652.98926		1
3653.005		1
3653.06079		1
3653.067		1
3653.09082		1
3653.11182		1
3653.19556		1
3653.26123		1
3653.34863		1
3653.398		1
3653.4585		1
3653.511		1
3653.515		1
3653.523		1
3653.56763		1
3653.589		1
3653.60034		1
3653.63477		1
3653.71777		1
3653.7627		1
3653.81348		1
3653.87158		1
3653.959		1
3653.96826		1
3654.008		1
3654.04028		1
3654.05151		1
3654.06372		1
3654.07422		1
3654.156		1
3654.29517		1
3654.32251		1
3654.35059		1
3654.374		1
3654.48267		1
3654.48755		1
3654.50244		1
3654.57056		1
3654.6		1
3654.615		1
3654.62646		1
3654.6604		1
3654.72974		1
3654.76538		1
3654.771		1
3654.86035		1
3654.87036		1
3654.9436		1
3654.97559		1
3654.99487		1
3655.08228		1
3655.1604		1
3655.201		1
3655.2522		1
3655.3125		1
3655.337		1
3655.4248		1
3655.55176		1
3655.57422		1
3655.59229		1
3655.66284		1
3655.683		1
3655.69482		1
3655.72119		1
3655.72949		1
3655.79932		1
3655.87524		1
3655.88452		1
3655.90015		1
3655.92334		1
3655.994		1
3656.09521		1
3656.16382		1
3656.16479		1
3656.19		1
3656.24365		1
3656.246		1
3656.24927		1
3656.304		1
3656.3772		1
3656.387		1
3656.50171		1
3656.516		1
3656.546		1
3656.62866		1
3656.66016		1
3656.66553		1
3656.89575		1
3656.905		1
3656.92529		1
3656.932		1
3656.976		1
3657.04126		1
3657.09888		1
3657.1814		1
3657.21		1
3657.22754		1
3657.30347		1
3657.31421		1
3657.318		1
3657.39722		1
3657.44775		1
3657.463		1
3657.46851		1
3657.50317		1
3657.515		1
3657.51855		1
3657.619		1
3657.62158		1
3657.654		1
3657.672		1
3657.688		1
3657.85327		1
3657.857		1
3657.95483		1
3658.0166		1
3658.05029		1
3658.15527		1
3658.167		1
3658.18		1
3658.21313		1
3658.256		1
3658.259		1
3658.28882		1
3658.33765		1
3658.367		1
3658.43164		1
3658.51758		1
3658.55176		1
3658.619		1
3658.633		1
3658.652		1
3658.70776		1
3658.71021		1
3658.73853		1
3658.78662		1
3658.864		1
3658.935		1
3659.01758		1
3659.019		1
3659.0498		1
3659.05371		1
3659.06421		1
3659.09863		1
3659.10986		1
3659.13232		1
3659.19775		1
3659.2522		1
3659.29932		1
3659.36572		1
3659.37915		1
3659.38623		1
3659.53735		1
3659.56567		1
3659.6604		1
3659.6814		1
3659.70679		1
3659.769		1
3659.83521		1
3659.88159		1
3659.8916		1
3660.0376		1
3660.05176		1
3660.13721		1
3660.18652		1
3660.218		1
3660.25415		1
3660.28223		1
3660.32056		1
3660.38452		1
3660.41846		1
3660.448		1
3660.537		1
3660.546		1
3660.57666		1
3660.6084		1
3660.649		1
3660.652		1
3660.67139		1
3660.68872		1
3660.757		1
3660.82		1
3660.83716		1
3660.85864		1
3660.95435		1
3660.97388		1
3661.035		1
3661.0437		1
3661.077		1
3661.11255		1
3661.12		1
3661.20361		1
3661.264		1
3661.27026		1
3661.34937		1
3661.36157		1
3661.42114		1
3661.447		1
3661.48169		1
3661.489		1
3661.513		1
3661.548		1
3661.62964		1
3661.634		1
3661.64		1
3661.68677		1
3661.748		1
3661.89233		1
3661.90942		1
3661.938		1
3661.94165		1
3662.05078		1
3662.08423		1
3662.09229		1
3662.1123		1
3662.183		1
3662.20361		1
3662.20483		1
3662.24731		1
3662.2605		1
3662.33057		1
3662.343		1
3662.398		1
3662.40479		1
3662.49		1
3662.50781		1
3662.55737		1
3662.57886		1
3662.60352		1
3662.65552		1
3662.74463		1
3662.75928		1
3662.77856		1
3662.78052		1
3662.79224		1
3662.82666		1
3662.90845		1
3662.92822		1
3662.95654		1
3662.965		1
3662.97534		1
3662.99854		1
3663.06		1
3663.1062		1
3663.216		1
3663.22437		1
3663.255		1
3663.37939		1
3663.39575		1
3663.44531		1
3663.49658		1
3663.50244		1
3663.53784		1
3663.5874		1
3663.608		1
3663.613		1
3663.732		1
3663.74951		1
3663.76245		1
3663.7627		1
3663.76318		1
3663.78345		1
3663.81616		1
3663.84351		1
3663.8645		1
3663.87085		1
3663.88647		1
3663.90381		1
3663.97388		1
3663.99634		1
3664.02759		1
3664.072		1
3664.12866		1
3664.17651		1
3664.28662		1
3664.29688		1
3664.31274		1
3664.31274		1
3664.35522		1
3664.38745		1
3664.38745		1
3664.39453		1
3664.54858		1
3664.565		1
3664.612		1
3664.64648		1
3664.67578		1
3664.705		1
3664.765		1
3664.78223		1
3664.80322		1
3664.83618		1
3664.85083		1
3664.8645		1
3664.875		1
3664.92944		1
3664.99072		1
3664.991		1
3665.04468		1
3665.05444		1
3665.06665		1
3665.10571		1
3665.12183		1
3665.16113		1
3665.19116		1
3665.20264		1
3665.25781		1
3665.2832		1
3665.31274		1
3665.45654		1
3665.539		1
3665.62964		1
3665.64258		1
3665.66455		1
3665.71338		1
3665.71729		1
3665.75854		1
3665.77979		1
3665.80713		1
3665.81372		1
3665.81641		1
3665.82983		1
3665.87915		1
3665.91846		1
3665.9248		1
3665.972		1
3666.03027		1
3666.03516		1
3666.04419		1
3666.09229		1
3666.1167		1
3666.13574		1
3666.14648		1
3666.37524		1
3666.38525		1
3666.42188		1
3666.42725		1
3666.475		1
3666.503		1
3666.52856		1
3666.54639		1
3666.585		1
3666.60352		1
3666.61523		1
3666.655		1
3666.665		1
3666.68921		1
3666.75146		1
3666.77124		1
3666.80371		1
3666.82983		1
3666.87476		1
3666.90063		1
3666.93066		1
3666.96069		1
3666.97852		1
3667.06982		1
3667.099		1
3667.135		1
3667.31128		1
3667.3208		1
3667.36255		1
3667.513		1
3667.53442		1
3667.54053		1
3667.58716		1
3667.626		1
3667.72314		1
3667.74683		1
3667.76758		1
3667.82544		1
3667.83057		1
3667.84888		1
3667.85913		1
3667.86841		1
3667.97485		1
3668.01685		1
3668.02661		1
3668.02661		1
3668.05933		1
3668.12573		1
3668.16968		1
3668.20313		1
3668.20386		1
3668.25415		1
3668.28955		1
3668.29639		1
3668.30347		1
3668.31934		1
3668.39478		1
3668.49219		1
3668.5105		1
3668.542		1
3668.56665		1
3668.61035		1
3668.723		1
3668.73218		1
3668.741		1
3668.75879		1
3668.83618		1
3668.85156		1
3668.94922		1
3668.95386		1
3668.96387		1
3669.01172		1
3669.1		1
3669.114		1
3669.152		1
3669.19873		1
3669.2085		1
3669.237		1
3669.31982		1
3669.32153		1
3669.329		1
3669.37769		1
3669.39087		1
3669.392		1
3669.40186		1
3669.40356		1
3669.431		1
3669.47827		1
3669.5813		1
3669.61841		1
3669.72485		1
3669.72876		1
3669.74146		1
3669.753		1
3669.78882		1
3669.82324		1
3669.872		1
3669.89258		1
3669.94849		1
3669.988		1
3670.02368		1
3670.06372		1
3670.06885		1
3670.09155		1
3670.12158		1
3670.172		1
3670.20532		1
3670.24048		1
3670.26245		1
3670.3042		1
3670.32227		1
3670.344		1
3670.452		1
3670.52856		1
3670.58032		1
3670.61255		1
3670.61426		1
3670.619		1
3670.65649		1
[truncated: 16,469 more rows]
