# Supplementary material for: A droplet digital PCR (ddPCR) assay to detect Helicoverpa armigera (Lepidoptera: Noctuidae) in bulk trap samples
Source: PLoS One. 2017 May 31;12(5):e0178704. doi: 10.1371/journal.pone.0178704 (PMC5451079; doi:10.1371/journal.pone.0178704)
Supplement: S5 Table — (ZIP) [file pone.0178704.s005.zip › H zea 15.csv]

Ch1 Amplitude	Ch2 Amplitude	Cluster
3255.33838		1
3309.90356		1
3344.53442		1
3346.88281		1
3354.08569		1
3410.95581		1
3411.11133		1
3434.75342		1
3436.05127		1
3439.6355		1
3439.9436		1
3446.027		1
3456.992		1
3459.45557		1
3460.89282		1
3461.01636		1
3465.28687		1
3466.87427		1
3469.00586		1
3469.7063		1
3472.10571		1
3472.75952		1
3473.83423		1
3474.43555		1
3480.78613		1
3483.949		1
3484.84839		1
3487.26367		1
3487.30371		1
3490.07886		1
3491.15967		1
3491.24829		1
3492.07983		1
3493.1228		1
3493.489		1
3494.94287		1
3495.97021		1
3496.26929		1
3496.3186		1
3497.93		1
3500.05273		1
3500.85962		1
3501.16479		1
3501.26465		1
3503.38867		1
3504.16919		1
3504.70581		1
3504.97266		1
3509.26953		1
3510.10229		1
3510.78		1
3511.16553		1
3512.87817		1
3513.41626		1
3515.78784		1
3516.07		1
3516.56787		1
3516.92651		1
3516.94946		1
3518.60474		1
3519.23926		1
3519.51685		1
3520.31079		1
3520.69751		1
3521.99146		1
3522.01978		1
3522.365		1
3522.475		1
3522.8606		1
3523.82129		1
3523.88721		1
3524.59326		1
3525.17114		1
3525.99927		1
3526.55469		1
3529.762		1
3529.77466		1
3529.869		1
3530.63159		1
3531.857		1
3532.03076		1
3532.112		1
3532.241		1
3532.379		1
3533.11987		1
3533.443		1
3535.08447		1
3535.10181		1
3535.37671		1
3535.579		1
3535.82031		1
3536.709		1
3537.226		1
3537.419		1
3537.50952		1
3538.2312		1
3538.23755		1
3538.44434		1
3538.93579		1
3538.94556		1
3538.98145		1
3539.96338		1
3540.769		1
3541.19067		1
3541.191		1
3541.666		1
3542.4458		1
3543.296		1
3544.38379		1
3544.71948		1
3544.932		1
3545.28857		1
3545.634		1
3546.18262		1
3547.07568		1
3548.06641		1
3548.33862		1
3549.164		1
3549.56152		1
3549.62646		1
3550.75		1
3550.89429		1
3550.92		1
3550.94531		1
3551.02344		1
3551.42261		1
3551.55713		1
3552.071		1
3552.342		1
3552.94678		1
3554.451		1
3554.68		1
3554.77856		1
3555.306		1
3556.124		1
3556.4292		1
3556.48853		1
3557.15625		1
3557.2		1
3557.37524		1
3557.61914		1
3558.05737		1
3558.53369		1
3558.99048		1
3559.09888		1
3559.56055		1
3559.61523		1
3560.052		1
3560.62183		1
3560.71875		1
3561.418		1
3561.45923		1
3561.60645		1
3561.71582		1
3561.88281		1
3562.229		1
3563.118		1
3563.18042		1
3563.231		1
3563.39746		1
3563.427		1
3563.478		1
3563.62524		1
3563.92065		1
3563.93481		1
3564.62476		1
3564.81567		1
3564.82568		1
3564.89648		1
3565.58423		1
3565.907		1
3566.35156		1
3566.525		1
3567.296		1
3567.31714		1
3567.56982		1
3567.75439		1
3567.8855		1
3568.00146		1
3568.23022		1
3568.36963		1
3568.57617		1
3569.06885		1
3569.214		1
3569.67139		1
3569.735		1
3570.0708		1
3570.16357		1
3570.24365		1
3570.60229		1
3570.74121		1
3571.33643		1
3571.39087		1
3571.87427		1
3572.25		1
3572.39038		1
3572.48926		1
3573.15723		1
3573.416		1
3573.81934		1
3574.63843		1
3575.191		1
3576.09985		1
3576.21753		1
3576.85		1
3576.9917		1
3577.24		1
3577.46851		1
3577.56836		1
3577.607		1
3577.734		1
3577.91626		1
3578.1814		1
3578.21436		1
3578.36255		1
3579.22729		1
3579.35327		1
3579.40625		1
3579.842		1
3579.90552		1
3580.049		1
3580.99683		1
3581.1748		1
3581.24536		1
3581.38843		1
3581.92969		1
3582.024		1
3582.382		1
3582.38525		1
3582.63965		1
3582.67969		1
3583.12085		1
3583.201		1
3583.248		1
3583.37744		1
3583.8064		1
3583.835		1
3583.90112		1
3584.37744		1
3584.5564		1
3584.60986		1
3584.62964		1
3585.01123		1
3585.58813		1
3585.69873		1
3585.86719		1
3586.51245		1
3586.603		1
3586.98071		1
3587.14063		1
3587.285		1
3587.32251		1
3587.33984		1
3587.355		1
3587.47681		1
3587.52539		1
3587.55981		1
3587.7854		1
3588.13574		1
3588.1792		1
3588.51587		1
3589.09		1
3589.141		1
3589.29858		1
3589.46143		1
3589.542		1
3589.95557		1
3590.008		1
3590.33276		1
3590.47021		1
3590.81543		1
3590.826		1
3590.96021		1
3591.02539		1
3591.033		1
3591.17651		1
3591.78638		1
3591.8064		1
3592.266		1
3592.49121		1
3592.66235		1
3592.96558		1
3593.12866		1
3593.18018		1
3593.21631		1
3593.413		1
3593.943		1
3594.1084		1
3594.26025		1
3594.27075		1
3594.30029		1
3594.449		1
3594.82446		1
3595.34082		1
3595.4375		1
3595.87		1
3595.89355		1
3596.04419		1
3596.3833		1
3596.5752		1
3597.27051		1
3597.39453		1
3597.62183		1
3597.82031		1
3597.92358		1
3597.92358		1
3598.2417		1
3598.51782		1
3598.584		1
3598.66162		1
3598.7063		1
3598.80933		1
3598.835		1
3598.8457		1
3598.852		1
3598.92285		1
3599.3042		1
3599.50928		1
3599.6228		1
3599.70923		1
3599.81641		1
3599.85156		1
3599.94141		1
3600.15332		1
3600.296		1
3600.31543		1
3600.743		1
3600.99121		1
3601.15918		1
3601.20728		1
3601.21729		1
3601.58716		1
3601.61353		1
3601.65259		1
3601.79614		1
3602.06274		1
3602.171		1
3602.34033		1
3602.37061		1
3602.54		1
3602.89331		1
3603.00757		1
3603.216		1
3603.49463		1
3603.82886		1
3603.85864		1
3604.1792		1
3604.20874		1
3604.29175		1
3604.33667		1
3604.342		1
3604.36353		1
3604.46631		1
3604.798		1
3604.888		1
3605.09888		1
3605.53662		1
3605.658		1
3605.71045		1
3605.84741		1
3605.89551		1
3605.949		1
3606.01147		1
3606.07178		1
3606.322		1
3606.49463		1
3606.64233		1
3606.65063		1
3606.81982		1
3606.83154		1
3607.31226		1
3607.601		1
3608.12866		1
3608.42188		1
3608.86743		1
3608.91724		1
3609.00464		1
3609.11572		1
3609.21216		1
3609.269		1
3609.41675		1
3609.59351		1
3609.697		1
3609.883		1
3610.08667		1
3610.12231		1
3610.132		1
3610.178		1
3610.2002		1
3610.262		1
3610.43		1
3610.49268		1
3610.62646		1
3610.90869		1
3610.94946		1
3611.10474		1
3611.133		1
3611.218		1
3611.53882		1
3611.64624		1
3611.78882		1
3611.78979		1
3611.84155		1
3612.01465		1
3612.36426		1
3612.445		1
3612.456		1
3612.71338		1
3612.74561		1
3613.16724		1
3613.18774		1
3613.2522		1
3613.288		1
3613.371		1
3613.38647		1
3613.6355		1
3613.63867		1
3613.76123		1
3613.846		1
3614.57227		1
3614.70459		1
3614.77368		1
3614.85181		1
3614.90283		1
3614.908		1
3615.16919		1
3615.18042		1
3615.418		1
3615.76025		1
3615.94922		1
3616.02173		1
3616.04834		1
3616.096		1
3616.13672		1
3616.17285		1
3616.35767		1
3616.38281		1
3616.4082		1
3616.52734		1
3616.56152		1
3617.096		1
3617.322		1
3617.513		1
3617.54321		1
3617.67041		1
3617.93823		1
3617.93921		1
3617.95361		1
3618.17188		1
3618.40747		1
3618.66577		1
3618.78149		1
3618.95752		1
3618.981		1
3619.10742		1
3619.45947		1
3619.60132		1
3619.61621		1
3619.70972		1
3619.8186		1
3619.832		1
3619.99121		1
3620.07861		1
3620.37524		1
3620.72681		1
3620.77368		1
3620.99854		1
3621.14771		1
3621.15332		1
3621.16235		1
3621.16333		1
3621.18579		1
3621.263		1
3621.34253		1
3621.37671		1
3621.51221		1
3621.565		1
3621.5686		1
3621.74658		1
3621.808		1
3621.849		1
3621.94727		1
3622.177		1
3622.2666		1
3622.459		1
3622.51514		1
3622.518		1
3622.78271		1
3622.80347		1
3622.91187		1
3623.03271		1
3623.0332		1
3623.09937		1
3623.23242		1
3623.36987		1
3623.71826		1
3624.00537		1
3624.05542		1
3624.30176		1
3624.53516		1
3625.01074		1
3625.234		1
3625.27051		1
3625.424		1
3625.43042		1
3625.72266		1
3625.89063		1
3626.12769		1
3626.13574		1
3626.2002		1
3626.21655		1
3626.28687		1
3626.301		1
3626.38257		1
3626.484		1
3626.53638		1
3626.57275		1
3626.651		1
3626.795		1
3626.901		1
3627.05273		1
3627.12769		1
3627.14038		1
3627.15234		1
3627.20264		1
3627.20337		1
3627.26929		1
3627.31055		1
3627.346		1
3627.35059		1
3627.506		1
3627.684		1
3627.84888		1
3628.075		1
3628.15747		1
3628.27515		1
3628.36255		1
3628.53833		1
3628.75269		1
3628.8335		1
3628.881		1
3628.97656		1
3629.0022		1
3629.03833		1
3629.122		1
3629.18384		1
3629.188		1
3629.45459		1
3629.65845		1
3629.734		1
3629.75757		1
3629.91431		1
3630.32568		1
3630.35083		1
3630.554		1
3630.55542		1
3630.57715		1
3630.60254		1
3630.968		1
3631.06348		1
3631.191		1
3631.26172		1
3631.30225		1
3631.33618		1
3631.34619		1
3631.63013		1
3631.64575		1
3631.67725		1
3631.9248		1
3631.98218		1
3631.98462		1
3632.003		1
3632.223		1
3632.41187		1
3632.443		1
3632.51685		1
3632.51782		1
3632.88135		1
3632.958		1
3633.032		1
3633.0708		1
3633.09131		1
3633.12915		1
3633.13013		1
3633.16772		1
3633.226		1
3633.233		1
3633.234		1
3633.26343		1
3633.38159		1
3633.457		1
3633.60425		1
3633.61084		1
3633.63379		1
3633.68433		1
3634.0376		1
3634.04639		1
3634.15747		1
3634.3772		1
3634.59277		1
3634.691		1
3634.77441		1
3634.895		1
3634.94385		1
3635.13		1
3635.14917		1
3635.15723		1
3635.19116		1
3635.5022		1
3635.59082		1
3635.61426		1
3635.62329		1
3635.66821		1
3635.74121		1
3635.81836		1
3635.832		1
3635.858		1
3636.01123		1
3636.32861		1
3636.34473		1
3636.5498		1
3636.71924		1
3636.7644		1
3636.88721		1
3636.944		1
3637.09448		1
3637.13574		1
3637.163		1
3637.42969		1
3637.57983		1
3637.94629		1
3637.998		1
3638.10156		1
3638.23633		1
3638.293		1
3638.641		1
3638.68945		1
3638.72632		1
3638.83984		1
3639.1167		1
3639.23535		1
3639.36084		1
3639.44263		1
3639.455		1
3639.45654		1
3639.56543		1
3639.64014		1
3639.67871		1
3639.75757		1
3639.93628		1
3640.01367		1
3640.087		1
3640.129		1
3640.14136		1
3640.18018		1
3640.49023		1
3640.52		1
3640.56		1
3640.62549		1
3640.68384		1
3640.797		1
3640.816		1
3640.82422		1
3641.17676		1
3641.2583		1
3641.34644		1
3641.48877		1
3641.73633		1
3641.76221		1
3641.85522		1
3641.87158		1
3642.05176		1
3642.05835		1
3642.20874		1
3642.27783		1
3642.37549		1
3642.402		1
3642.60986		1
3642.64136		1
3643.08838		1
3643.11328		1
3643.19727		1
3643.25269		1
3643.28052		1
3643.29761		1
3643.46143		1
3643.47729		1
3643.58179		1
3643.64551		1
3643.78882		1
3643.958		1
3644.10522		1
3644.16187		1
3644.47681		1
3644.48169		1
3644.48755		1
3644.584		1
3644.63281		1
3644.706		1
3644.8833		1
3645.052		1
3645.10474		1
3645.11963		1
3645.2417		1
3645.3396		1
3645.34717		1
3645.44116		1
3645.64868		1
3645.85		1
3645.872		1
3645.9856		1
3645.991		1
3646.05859		1
3646.16772		1
3646.1687		1
3646.22437		1
3646.335		1
3646.48071		1
3646.513		1
3646.738		1
3646.83032		1
3646.91772		1
3646.94287		1
3646.9624		1
3646.97437		1
3647.04126		1
3647.17676		1
3647.247		1
3647.37744		1
3647.472		1
3647.53979		1
3647.65845		1
3647.903		1
3648.11865		1
3648.266		1
3648.27856		1
3648.31934		1
3648.434		1
3648.434		1
3648.47485		1
3648.78687		1
3648.806		1
3649.19165		1
3649.37231		1
3649.39551		1
3649.4668		1
3649.6		1
3649.64063		1
3649.68945		1
3649.72461		1
3649.78442		1
3649.83228		1
3649.96753		1
3649.98364		1
3650.00928		1
3650.053		1
3650.114		1
3650.27734		1
3650.55566		1
3650.574		1
3650.86816		1
3650.946		1
3651.2334		1
3651.24463		1
3651.40332		1
3651.73364		1
3651.74487		1
3652.1		1
3652.18774		1
3652.23047		1
3652.25317		1
3652.25854		1
3652.27051		1
3652.3855		1
3652.42529		1
3652.4292		1
3652.46143		1
3652.64917		1
3652.657		1
3652.65845		1
3652.66479		1
3652.66846		1
3652.74536		1
3652.8042		1
3652.81787		1
3652.82861		1
3653.08252		1
3653.31738		1
3653.51147		1
3653.51855		1
3653.582		1
3653.616		1
3653.72949		1
3653.80249		1
3653.857		1
3653.86963		1
3653.94922		1
3654.00586		1
3654.025		1
3654.104		1
3654.18579		1
3654.21045		1
3654.239		1
3654.39038		1
3654.422		1
3654.471		1
3654.701		1
3654.71851		1
3654.739		1
3654.814		1
3654.85352		1
3654.86426		1
3654.86621		1
3655.068		1
3655.1582		1
3655.174		1
3655.178		1
3655.18628		1
3655.272		1
3655.291		1
3655.29272		1
3655.358		1
3655.471		1
3655.487		1
3655.48853		1
3655.63184		1
3655.78662		1
3655.82861		1
3656.01953		1
3656.091		1
3656.1582		1
3656.20581		1
3656.2644		1
3656.279		1
3656.31		1
3656.37549		1
3656.37573		1
3656.3894		1
3656.42554		1
3656.55859		1
3656.70386		1
3656.727		1
3656.80151		1
3656.95044		1
3656.96021		1
3656.96777		1
3656.983		1
3657.01563		1
3657.03125		1
3657.03442		1
3657.22021		1
3657.23853		1
3657.244		1
3657.24927		1
3657.35327		1
3657.38916		1
3657.40137		1
3657.41943		1
3657.47949		1
3657.631		1
3657.74023		1
3657.78735		1
3657.81055		1
3657.89038		1
3657.99414		1
3658.03784		1
3658.04		1
3658.06372		1
3658.10986		1
3658.12573		1
3658.16284		1
3658.2854		1
3658.513		1
3658.762		1
3658.77856		1
3658.78		1
3658.82813		1
3658.90063		1
3658.99438		1
3659.163		1
3659.209		1
3659.2356		1
3659.31641		1
3659.45044		1
3659.5293		1
3659.54272		1
3659.56348		1
3659.63135		1
3659.63965		1
3659.66333		1
3659.68481		1
3659.73975		1
3659.74658		1
3659.768		1
3659.77148		1
3659.87036		1
3659.87646		1
3659.97852		1
3659.994		1
3660.04028		1
3660.2605		1
3660.3606		1
3660.442		1
3660.587		1
3660.59351		1
3660.635		1
3660.691		1
3660.781		1
3660.80225		1
3660.8855		1
3660.94141		1
3660.965		1
3660.9812		1
3660.99951		1
3661.01465		1
3661.033		1
3661.07983		1
3661.10547		1
3661.1958		1
3661.22729		1
3661.30762		1
3661.42725		1
3661.53		1
3661.54321		1
3661.57129		1
3661.596		1
3661.65381		1
3661.693		1
3661.69922		1
3661.765		1
3661.80713		1
3661.85352		1
3661.87231		1
3661.99829		1
3662.00659		1
3662.06421		1
3662.16357		1
3662.22339		1
3662.266		1
3662.29126		1
3662.36133		1
3662.41064		1
3662.54175		1
3662.59644		1
3662.60645		1
3662.62427		1
3662.69238		1
3662.7666		1
3662.78442		1
3662.80981		1
3662.883		1
3662.99756		1
3663.02441		1
3663.04028		1
3663.052		1
3663.06714		1
3663.0957		1
3663.19238		1
3663.27686		1
3663.3916		1
3663.424		1
3663.43433		1
3663.44922		1
3663.50415		1
3663.55371		1
3663.5542		1
3663.56543		1
3663.59351		1
3663.64941		1
3663.725		1
3663.85645		1
3663.86133		1
3663.8667		1
3663.90161		1
3663.91		1
3663.96265		1
3664.00879		1
3664.249		1
3664.26221		1
3664.31152		1
3664.41968		1
3664.43921		1
3664.52148		1
3664.56958		1
3664.599		1
3664.61328		1
3664.763		1
3664.781		1
3664.789		1
3664.81616		1
3664.82129		1
3664.822		1
3664.94336		1
3664.96631		1
3665.03223		1
3665.037		1
3665.20581		1
3665.2168		1
3665.23315		1
3665.30029		1
3665.38086		1
3665.47461		1
3665.481		1
3665.59839		1
3665.633		1
3665.66016		1
3665.66333		1
3665.74414		1
3665.88		1
3665.99561		1
3666.26538		1
3666.27368		1
3666.345		1
3666.407		1
3666.4856		1
3666.53857		1
3666.54028		1
3666.60327		1
3666.78076		1
3666.78149		1
3667.0293		1
3667.042		1
3667.045		1
3667.09766		1
3667.32056		1
3667.38916		1
3667.39429		1
3667.47827		1
3667.547		1
3667.56616		1
3667.69263		1
3667.839		1
3667.96143		1
3667.96436		1
3668.00415		1
3668.01123		1
3668.09448		1
3668.10474		1
3668.13452		1
3668.19019		1
3668.20435		1
3668.22632		1
3668.26416		1
3668.27075		1
3668.379		1
3668.48682		1
3668.494		1
3668.49561		1
3668.614		1
3668.65723		1
3668.68237		1
3668.69263		1
3668.71973		1
3668.75244		1
3668.77856		1
3668.82886		1
3668.88745		1
3668.89526		1
3668.93164		1
3668.986		1
3668.98755		1
3669.084		1
3669.192		1
3669.224		1
3669.22559		1
3669.32056		1
3669.36475		1
3669.377		1
3669.48828		1
3669.49243		1
3669.61157		1
3669.65479		1
3669.7124		1
3669.827		1
3669.86719		1
3670.112		1
3670.21362		1
3670.24121		1
3670.279		1
3670.28687		1
3670.436		1
3670.53052		1
3670.55249		1
3670.60815		1
3670.612		1
3670.63013		1
3670.657		1
3670.803		1
3670.998		1
3671.01416		1
3671.11182		1
3671.24243		1
3671.38354		1
3671.437		1
3671.44165		1
3671.54248		1
3671.57227		1
3671.69385		1
3671.69922		1
3671.75049		1
3671.83154		1
3671.83765		1
3671.85425		1
3671.91235		1
3671.91626		1
3671.94971		1
3671.99219		1
3672.17041		1
3672.42334		1
3672.44482		1
3672.477		1
3672.49658		1
3672.58936		1
3672.67		1
3672.68359		1
3672.74829		1
3672.7605		1
3672.78076		1
3672.78418		1
3672.79541		1
3672.85913		1
3672.90259		1
3672.98242		1
3673.10278		1
3673.127		1
3673.16357		1
3673.30786		1
3673.36768		1
3673.371		1
3673.40381		1
3673.569		1
3673.57861		1
3673.61377		1
3673.6875		1
3673.83252		1
3674.102		1
3674.11987		1
3674.121		1
3674.15137		1
3674.17114		1
3674.235		1
3674.24414		1
3674.312		1
3674.45044		1
3674.6355		1
3674.64917		1
3674.67383		1
3674.73633		1
3674.851		1
3675.03418		1
3675.11426		1
3675.12427		1
3675.16846		1
3675.19971		1
3675.20435		1
3675.22144		1
3675.25146		1
3675.30347		1
3675.30566		1
3675.48486		1
3675.519		1
3675.57324		1
3675.60083		1
3675.737		1
3675.84229		1
3675.87476		1
3676.06616		1
3676.16943		1
3676.44067		1
3676.446		1
3676.48877		1
3676.4895		1
3676.519		1
3676.55444		1
3676.555		1
3676.564		1
3676.59375		1
3676.6062		1
3676.61279		1
3676.66675		1
3676.71045		1
3676.768		1
3676.78125		1
3676.81323		1
3676.94922		1
3677.04785		1
3677.14551		1
3677.21045		1
3677.383		1
3677.49414		1
3677.50342		1
3677.53931		1
3677.5564		1
3677.619		1
3677.74927		1
3677.77539		1
3677.82227		1
3677.8418		1
3677.85132		1
3677.95313		1
3678.05078		1
3678.07666		1
3678.09351		1
3678.13184		1
3678.26514		1
3678.346		1
3678.38062		1
3678.40063		1
3678.4502		1
3678.572		1
3678.604		1
3678.652		1
3678.71313		1
3678.732		1
3678.81		1
3678.93018		1
3678.97583		1
3678.98		1
3679.02173		1
3679.179		1
3679.18872		1
3679.252		1
3679.26563		1
3679.488		1
3679.611		1
3679.67236		1
3679.67725		1
3679.75317		1
3679.80176		1
3679.92969		1
3679.94116		1
3679.95215		1
3680.008		1
3680.017		1
3680.097		1
3680.137		1
3680.15479		1
3680.34131		1
3680.39258		1
3680.45532		1
3680.4978		1
3680.58472		1
3680.64551		1
3680.654		1
3680.72314		1
3681.01025		1
3681.014		1
3681.02173		1
3681.06177		1
3681.17871		1
3681.2146		1
3681.25757		1
3681.33228		1
3681.36426		1
3681.38672		1
3681.54028		1
3681.55225		1
3681.696		1
3681.71069		1
3681.72119		1
3681.74585		1
3681.75171		1
3681.801		1
3681.805		1
3681.872		1
3682.04785		1
3682.05835		1
3682.06714		1
3682.179		1
3682.19263		1
3682.31		1
3682.33667		1
3682.353		1
3682.44238		1
3682.45557		1
3682.617		1
3682.654		1
3682.65967		1
3682.75269		1
3682.80176		1
3682.98877		1
3683.16431		1
3683.28027		1
3683.34253		1
3683.496		1
3683.55029		1
3683.59131		1
3683.61963		1
3683.696		1
3683.69727		1
3683.75439		1
3683.773		1
3683.82153		1
3683.8457		1
3683.87061		1
3683.94727		1
3683.981		1
3684.00635		1
3684.06421		1
3684.14282		1
3684.16235		1
3684.17383		1
3684.20776		1
3684.236		1
3684.38428		1
3684.52148		1
3684.572		1
3684.58228		1
3684.67383		1
3684.684		1
3684.76831		1
3684.85718		1
3684.861		1
3684.90576		1
3684.91919		1
3685.00073		1
3685.03979		1
3685.06421		1
3685.166		1
3685.216		1
3685.36865		1
3685.551		1
3685.64063		1
3685.68018		1
3685.708		1
3685.7334		1
3685.772		1
3685.79028		1
3686.005		1
3686.02466		1
3686.11035		1
3686.175		1
3686.209		1
3686.28271		1
3686.337		1
3686.35376		1
3686.51318		1
3686.60132		1
3686.612		1
3686.73267		1
3686.7373		1
3686.8186		1
3686.84058		1
3687.004		1
3687.03027		1
3687.0354		1
3687.14		1
3687.17822		1
3687.19727		1
3687.22339		1
3687.38452		1
3687.42456		1
3687.45117		1
3687.50537		1
3687.607		1
3687.65332		1
3687.66064		1
3687.69824		1
3687.727		1
3687.75732		1
3687.94849		1
3687.97144		1
3687.98486		1
3688.02515		1
3688.03149		1
3688.06567		1
3688.07935		1
3688.09		1
3688.11646		1
3688.17334		1
3688.22583		1
3688.22852		1
3688.44629		1
3688.48462		1
3688.512		1
3688.566		1
3688.57471		1
3688.646		1
3688.67456		1
3688.69263		1
3688.732		1
3688.73364		1
3688.75562		1
3688.7793		1
3688.78613		1
3688.803		1
3688.81445		1
3688.884		1
3688.894		1
3688.95459		1
3689.062		1
3689.11182		1
3689.11987		1
3689.135		1
3689.15039		1
3689.193		1
3689.27881		1
3689.28784		1
3689.31226		1
3689.33057		1
3689.47974		1
3689.52783		1
3689.5332		1
3689.53882		1
3689.54443		1
3689.60278		1
3689.66772		1
3689.67627		1
3689.71558		1
3689.731		1
3689.74634		1
3689.81348		1
3689.851		1
3689.87769		1
3689.95654		1
3689.96436		1
3689.97144		1
3690.022		1
3690.02246		1
3690.07764		1
3690.12061		1
3690.15112		1
3690.18848		1
3690.21777		1
3690.24243		1
3690.287		1
3690.328		1
3690.33032		1
3690.37231		1
3690.47632		1
3690.4978		1
3690.56		1
3690.731		1
3690.824		1
3690.843		1
3690.88013		1
3690.89844		1
3691.03174		1
3691.10278		1
3691.16455		1
3691.182		1
3691.20557		1
3691.2146		1
3691.23438		1
3691.26074		1
3691.27051		1
3691.30225		1
3691.366		1
3691.37134		1
3691.44751		1
3691.494		1
3691.52661		1
3691.62817		1
3691.66138		1
3691.74048		1
3691.85522		1
3691.883		1
3691.93457		1
3692.06348		1
3692.192		1
3692.208		1
3692.23682		1
3692.30713		1
3692.33618		1
3692.35938		1
3692.41162		1
3692.45215		1
3692.61743		1
3692.67554		1
3692.81641		1
3692.82153		1
3692.90918		1
3692.93066		1
3693.10156		1
3693.104		1
3693.18677		1
3693.343		1
3693.344		1
3693.371		1
3693.387		1
3693.38867		1
3693.41577		1
3693.4707		1
3693.53125		1
3693.651		1
3693.70239		1
3693.70313		1
3693.706		1
3693.73047		1
3693.791		1
3693.79761		1
3693.85547		1
3693.87842		1
3693.88232		1
3693.89429		1
3693.91455		1
3693.93		1
3693.933		1
3693.9585		1
3693.99316		1
3694.02368		1
3694.05884		1
3694.07031		1
3694.13525		1
3694.1416		1
3694.1687		1
3694.19727		1
3694.21582		1
3694.32715		1
3694.332		1
3694.38232		1
3694.42822		1
3694.45361		1
3694.461		1
3694.47339		1
3694.54175		1
3694.56274		1
3694.60767		1
3694.6228		1
3694.62964		1
3694.64087		1
3694.70239		1
3694.77832		1
3694.77954		1
3695.00366		1
3695.005		1
3695.16846		1
3695.17334		1
3695.207		1
3695.28442		1
3695.302		1
3695.31055		1
3695.64771		1
3695.69971		1
3695.70068		1
3695.71533		1
3695.898		1
3695.91187		1
3695.96069		1
3696.072		1
3696.10718		1
3696.1333		1
3696.149		1
3696.16772		1
3696.2478		1
3696.25977		1
3696.264		1
3696.34741		1
3696.358		1
3696.36182		1
3696.40918		1
3696.47		1
3696.49243		1
3696.543		1
3696.60962		1
3696.66846		1
3696.7063		1
3696.88818		1
3696.91968		1
3697.03613		1
3697.06055		1
3697.086		1
3697.11426		1
3697.164		1
3697.368		1
3697.50781		1
3697.54541		1
3697.54688		1
3697.5647		1
3697.63184		1
3697.66235		1
3697.69067		1
3697.827		1
3697.84937		1
3697.9353		1
3697.95972		1
3697.98047		1
3698.012		1
3698.03784		1
3698.07349		1
3698.095		1
3698.11914		1
3698.12476		1
3698.25146		1
3698.40039		1
3698.543		1
3698.54419		1
3698.585		1
3698.64526		1
3698.663		1
3698.74731		1
3698.764		1
3698.78735		1
3698.96069		1
3699.03857		1
3699.04		1
3699.08374		1
3699.36963		1
3699.37231		1
3699.38745		1
3699.388		1
3699.48633		1
3699.60034		1
3699.67188		1
3699.71777		1
3699.77173		1
3699.80054		1
3699.82471		1
3699.89819		1
3699.981		1
3699.99219		1
3700.08813		1
3700.11768		1
3700.168		1
3700.17139		1
3700.17822		1
3700.18164		1
3700.27026		1
3700.2832		1
3700.317		1
3700.32153		1
3700.326		1
3700.44165		1
3700.49243		1
3700.66162		1
3700.70923		1
3700.711		1
3700.76563		1
3700.84448		1
3700.88184		1
3700.90649		1
3700.90918		1
3700.97119		1
3700.99023		1
3701.014		1
3701.15161		1
3701.20313		1
3701.225		1
3701.24463		1
3701.42432		1
3701.42944		1
3701.583		1
3701.609		1
3701.61987		1
3701.82422		1
3701.902		1
3702.065		1
3702.07056		1
3702.195		1
3702.25513		1
3702.38867		1
3702.43237		1
3702.54639		1
3702.737		1
3702.844		1
3702.89526		1
3702.94		1
3702.981		1
3703.01074		1
3703.02734		1
3703.02979		1
3703.043		1
3703.0603		1
3703.1665		1
3703.20581		1
3703.25269		1
3703.258		1
3703.41724		1
3703.41748		1
3703.47314		1
3703.48315		1
3703.52222		1
3703.61987		1
3703.69824		1
3703.7312		1
3703.796		1
3703.80469		1
3703.93		1
3703.95215		1
3703.96948		1
3703.96973		1
3704.12061		1
3704.149		1
3704.34985		1
3704.35254		1
3704.36084		1
3704.375		1
3704.378		1
3704.45264		1
3704.45874		1
3704.54932		1
3704.56128		1
3704.57251		1
3704.647		1
3704.67651		1
3704.721		1
3704.73438		1
3704.891		1
3704.94116		1
3705.01343		1
3705.02271		1
3705.028		1
3705.122		1
3705.17114		1
3705.2207		1
3705.253		1
3705.26245		1
3705.29663		1
3705.299		1
3705.34717		1
3705.35962		1
3705.36035		1
3705.37085		1
3705.38257		1
3705.42163		1
3705.43018		1
3705.47583		1
3705.50513		1
3705.55151		1
3705.55835		1
3705.62061		1
3705.663		1
3705.74365		1
3705.74536		1
3705.78027		1
3705.787		1
3705.85742		1
3705.895		1
3705.93359		1
3705.94165		1
3706.00928		1
3706.0105		1
3706.028		1
3706.04272		1
3706.08374		1
3706.16772		1
3706.19116		1
3706.23755		1
3706.26685		1
3706.44458		1
3706.494		1
3706.528		1
3706.56348		1
3706.648		1
3706.7085		1
3706.713		1
3706.75		1
3706.883		1
3706.96387		1
3706.96924		1
3706.97388		1
3707.04248		1
3707.07642		1
3707.15625		1
3707.162		1
3707.19458		1
3707.26563		1
3707.28931		1
3707.3186		1
3707.3186		1
3707.39453		1
3707.41113		1
3707.41553		1
3707.59961		1
3707.61768		1
3707.625		1
3707.66284		1
3707.67188		1
3707.68286		1
3707.698		1
3707.71631		1
3707.78271		1
3707.799		1
3707.81714		1
3707.83374		1
3707.95874		1
3707.959		1
3707.999		1
3708.02026		1
3708.10278		1
3708.15015		1
3708.17578		1
3708.28857		1
3708.32813		1
3708.39746		1
3708.421		1
3708.56274		1
3708.60718		1
3708.618		1
3708.618		1
3708.665		1
3708.6748		1
3708.6897		1
3708.69287		1
3708.70654		1
3708.739		1
3708.743		1
3708.8186		1
3708.85229		1
3708.91		1
3708.92627		1
3708.936		1
3708.98		1
3708.99756		1
3709.08154		1
3709.158		1
3709.17285		1
3709.19751		1
3709.2168		1
3709.248		1
3709.27539		1
3709.29028		1
3709.34814		1
3709.37		1
3709.37036		1
3709.373		1
3709.37915		1
3709.43042		1
3709.478		1
3709.51172		1
3709.53882		1
3709.585		1
3709.597		1
3709.607		1
3709.61523		1
3709.63281		1
3709.64331		1
3709.67822		1
3709.717		1
3709.741		1
3709.775		1
3709.79736		1
3709.82617		1
3709.83154		1
3709.90552		1
3709.91064		1
3709.97559		1
3710.02954		1
3710.17773		1
3710.198		1
3710.236		1
3710.2998		1
3710.34155		1
3710.34766		1
3710.349		1
3710.39551		1
3710.42139		1
3710.506		1
3710.50928		1
3710.53735		1
3710.574		1
3710.59131		1
3710.641		1
3710.658		1
3710.70386		1
3710.71558		1
3710.716		1
3710.73267		1
3710.79785		1
3710.81177		1
3710.81836		1
3710.84521		1
3710.8833		1
3710.95239		1
3711.01953		1
3711.02222		1
3711.061		1
3711.07227		1
3711.07227		1
3711.17749		1
3711.22729		1
3711.24756		1
3711.25562		1
3711.28979		1
3711.29736		1
3711.33838		1
3711.45		1
3711.47852		1
3711.49585		1
3711.49756		1
3711.50952		1
3711.51416		1
3711.53979		1
3711.55786		1
3711.57227		1
3711.59448		1
3711.62256		1
3711.77271		1
3711.827		1
3711.848		1
3711.94214		1
3711.95728		1
3711.98486		1
3712.00635		1
3712.02026		1
3712.04785		1
3712.06885		1
3712.28564		1
3712.29761		1
3712.32739		1
3712.35132		1
3712.38623		1
3712.40967		1
3712.45361		1
3712.46362		1
3712.4707		1
3712.53638		1
3712.53662		1
3712.57715		1
3712.67627		1
3712.69336		1
3712.69678		1
3712.70557		1
3712.71582		1
3712.738		1
3712.73926		1
3712.75146		1
3712.781		1
3712.83936		1
3712.9458		1
3713.10522		1
3713.17725		1
3713.21387		1
3713.236		1
3713.23657		1
3713.364		1
3713.36548		1
3713.4375		1
3713.46558		1
3713.49463		1
3713.49487		1
3713.53687		1
3713.55127		1
3713.57373		1
3713.67529		1
3713.70313		1
3713.74658		1
3713.74658		1
3713.778		1
3713.797		1
3713.90186		1
3713.9043		1
3713.91064		1
3714.0022		1
3714.08984		1
3714.15552		1
3714.15625		1
3714.162		1
3714.21021		1
3714.21167		1
3714.26245		1
3714.31763		1
3714.322		1
3714.333		1
3714.505		1
3714.662		1
3714.67725		1
3714.7		1
3714.70239		1
3714.72314		1
3714.73853		1
3714.763		1
3714.854		1
3714.879		1
3714.94482		1
3715.03613		1
3715.134		1
3715.1748		1
3715.21167		1
3715.282		1
3715.28564		1
3715.38647		1
3715.39673		1
3715.48828		1
3715.50732		1
3715.54346		1
3715.561		1
3715.64819		1
3715.64966		1
3715.72314		1
3715.815		1
3715.832		1
3715.86182		1
3715.87769		1
3715.90576		1
3715.94946		1
3715.96216		1
3716.00586		1
3716.08057		1
3716.1145		1
3716.21069		1
3716.26343		1
3716.26538		1
3716.26636		1
3716.30273		1
3716.3208		1
3716.3938		1
3716.52563		1
3716.54834		1
[truncated: 15,677 more rows]
