# Supplementary material for: A droplet digital PCR (ddPCR) assay to detect Helicoverpa armigera (Lepidoptera: Noctuidae) in bulk trap samples
Source: PLoS One. 2017 May 31;12(5):e0178704. doi: 10.1371/journal.pone.0178704 (PMC5451079; doi:10.1371/journal.pone.0178704)
Supplement: S5 Table — (ZIP) [file pone.0178704.s005.zip › H zea 16.csv]

Ch1 Amplitude	Ch2 Amplitude	Cluster
3325.88477		1
3343.03271		1
3345.83643		1
3347.36743		1
3347.81177		1
3348.17456		1
3352.21533		1
3353.50635		1
3355.07178		1
3356.28076		1
3357.13086		1
3358.92456		1
3359.4812		1
3361.72778		1
3364.261		1
3367.77368		1
3368.086		1
3368.399		1
3369.06519		1
3371.99243		1
3374.5686		1
3375.89575		1
3381.057		1
3382.14624		1
3385.09937		1
3387.41016		1
3388.31128		1
3389.54956		1
3390.07446		1
3393.90967		1
3396.173		1
3397.62744		1
3400.01855		1
3401.324		1
3401.376		1
3401.521		1
3401.86914		1
3402.25317		1
3403.707		1
3404.40674		1
3406.4248		1
3408.54517		1
3408.83057		1
3408.96021		1
3409.513		1
3409.67554		1
3410.00513		1
3412.07813		1
3412.531		1
3413.38184		1
3414.55		1
3415.45459		1
3415.63721		1
3415.763		1
3415.99829		1
3417.44873		1
3417.46826		1
3417.79785		1
3417.814		1
3418.0542		1
3419.46875		1
3420.669		1
3421.06787		1
3421.154		1
3421.366		1
3422.408		1
3422.45923		1
3422.92236		1
3423.327		1
3423.41016		1
3423.56616		1
3423.65112		1
3425.78027		1
3427.36768		1
3428.48022		1
3428.99268		1
3430.17163		1
3431.37427		1
3431.447		1
3431.79639		1
3432.3418		1
3432.679		1
3432.87769		1
3433.373		1
3434.27417		1
3434.31543		1
3434.72437		1
3434.84937		1
3437.22754		1
3437.83887		1
3438.11035		1
3438.62134		1
3439.041		1
3439.36646		1
3439.912		1
3441.42627		1
3441.503		1
3441.5918		1
3441.77173		1
3442.36475		1
3442.94727		1
3444.07446		1
3444.17334		1
3444.64331		1
3444.82153		1
3445.163		1
3445.657		1
3445.87231		1
3445.936		1
3446.46631		1
3446.48682		1
3446.686		1
3447.178		1
3447.66943		1
3447.80859		1
3448.167		1
3448.27148		1
3448.64648		1
3448.659		1
3449.435		1
3449.51685		1
3449.98853		1
3450.19043		1
3450.22778		1
3450.4165		1
3450.58813		1
3451.04468		1
3451.53613		1
3451.8584		1
3452.149		1
3452.36646		1
3452.404		1
3453.47583		1
3453.95874		1
3454.05347		1
3455.9873		1
3456.18579		1
3456.309		1
3456.38281		1
3456.45044		1
3456.59863		1
3456.83984		1
3457.21655		1
3457.4165		1
3457.51172		1
3457.53516		1
3458.43286		1
3458.505		1
3458.50977		1
3459.567		1
3459.64331		1
3460.117		1
3460.262		1
3460.41138		1
3460.44458		1
3460.60034		1
3460.63062		1
3461.569		1
3461.93677		1
3462.342		1
3462.45654		1
3463.10986		1
3463.37549		1
3464.03125		1
3464.28979		1
3464.35376		1
3464.5105		1
3464.52515		1
3464.62549		1
3464.666		1
3464.80981		1
3464.99731		1
3465.27637		1
3465.34888		1
3465.785		1
3466.12158		1
3466.24072		1
3466.73926		1
3466.81445		1
3466.97363		1
3467.00464		1
3467.06348		1
3467.23242		1
3468.03369		1
3468.13647		1
3468.161		1
3468.87231		1
3469.38037		1
3469.65112		1
3469.72266		1
3469.72754		1
3470.651		1
3470.76855		1
3470.84863		1
3471.28076		1
3471.29248		1
3471.65332		1
3471.72949		1
3471.85522		1
3472.492		1
3472.52075		1
3472.57349		1
3473.05762		1
3473.11523		1
3473.229		1
3473.4436		1
3474.524		1
3474.59		1
3475.208		1
3475.24146		1
3475.30176		1
3475.745		1
3475.84277		1
3476.30737		1
3476.64478		1
3476.97852		1
3477.16		1
3477.25073		1
3477.78687		1
3477.98071		1
3478.333		1
3478.33936		1
3478.603		1
3478.81177		1
3478.86719		1
3479.82544		1
3480.08228		1
3480.13452		1
3480.25928		1
3480.39917		1
3480.73657		1
3481.01318		1
3481.52124		1
3482.00537		1
3482.06055		1
3482.22021		1
3482.28418		1
3482.40845		1
3482.44165		1
3482.457		1
3482.83813		1
3482.94141		1
3483.20532		1
3483.728		1
3484.1853		1
3484.32471		1
3484.35059		1
3484.84155		1
3484.88867		1
3484.981		1
3485.00415		1
3485.69238		1
3485.87476		1
3486.18774		1
3486.29541		1
3486.56665		1
3486.58862		1
3486.83569		1
3486.856		1
3486.903		1
3487.05347		1
3487.0564		1
3487.06982		1
3487.09033		1
3487.139		1
3487.14673		1
3487.805		1
3487.82227		1
3487.83716		1
3488.01343		1
3488.12		1
3488.61768		1
3488.80078		1
3488.85156		1
3488.88013		1
3488.943		1
3489.306		1
3489.75		1
3489.943		1
3489.97021		1
3490.107		1
3490.42871		1
3490.546		1
3490.55054		1
3490.55176		1
3490.973		1
3490.99634		1
3491.05835		1
3491.25439		1
3491.25952		1
3491.40356		1
3491.62231		1
3491.63379		1
3491.91846		1
3491.97437		1
3492.26367		1
3492.46558		1
3492.52124		1
3492.56616		1
3492.57813		1
3492.74976		1
3492.89282		1
3492.97217		1
3492.99951		1
3493.359		1
3493.36328		1
3493.69043		1
3493.87061		1
3493.9585		1
3493.989		1
3494.26978		1
3494.283		1
3494.55371		1
3494.587		1
3494.74365		1
3495.00952		1
3495.11523		1
3495.16455		1
3495.17285		1
3495.39258		1
3495.659		1
3495.75244		1
3495.91382		1
3496.2915		1
3496.45532		1
3496.62354		1
3496.66772		1
3496.67871		1
3496.805		1
3496.89136		1
3496.92139		1
3496.933		1
3497.089		1
3497.09839		1
3497.24219		1
3497.247		1
3497.25439		1
3497.44653		1
3497.495		1
3497.559		1
3497.60742		1
3497.94043		1
3497.96045		1
3498.13		1
3498.3103		1
3498.541		1
3498.705		1
3499.24585		1
3499.3042		1
3499.50171		1
3499.63086		1
3499.69653		1
3499.774		1
3499.877		1
3499.94727		1
3499.96045		1
3500.04224		1
3500.2334		1
3500.29346		1
3500.29736		1
3500.31323		1
3500.398		1
3500.65381		1
3500.72778		1
3500.7395		1
3500.80078		1
3501.18237		1
3501.2002		1
3501.48462		1
3501.48486		1
3501.618		1
3501.653		1
3501.817		1
3502.37842		1
3502.69849		1
3502.70361		1
3502.70654		1
3502.77686		1
3502.866		1
3502.97388		1
3503.06763		1
3503.28345		1
3503.446		1
3503.514		1
3503.73169		1
3504.0144		1
3504.089		1
3504.13		1
3504.20581		1
3504.3103		1
3504.39673		1
3504.41846		1
3504.47437		1
3504.78955		1
3504.849		1
3505.263		1
3505.53418		1
3506.048		1
3506.05444		1
3506.0625		1
3506.07568		1
3506.14868		1
3506.28467		1
3506.39478		1
3506.44287		1
3506.55737		1
3506.828		1
3506.8877		1
3507.04736		1
3507.09619		1
3507.20483		1
3507.25732		1
3507.28735		1
3507.38525		1
3507.40063		1
3507.41284		1
3507.592		1
3507.6		1
3507.62183		1
3507.682		1
3507.79736		1
3507.966		1
3508.003		1
3508.03857		1
3508.19141		1
3508.24634		1
3508.28979		1
3508.39575		1
3508.63867		1
3508.68726		1
3508.69287		1
3508.73755		1
3508.75659		1
3508.78857		1
3508.79834		1
3508.815		1
3509.17139		1
3509.369		1
3509.57178		1
3509.604		1
3509.725		1
3509.745		1
3509.93823		1
3510.02515		1
3510.88525		1
3510.974		1
3511.016		1
3511.01978		1
3511.12744		1
3511.3623		1
3511.39		1
3511.39844		1
3511.4624		1
3511.6145		1
3511.899		1
3511.92969		1
3511.97021		1
3512.1355		1
3512.199		1
3512.33032		1
3512.33057		1
3512.36182		1
3512.45337		1
3512.51221		1
3512.56177		1
3512.731		1
3512.78979		1
3512.797		1
3512.931		1
3512.93262		1
3513.19165		1
3513.33716		1
3513.50977		1
3513.525		1
3513.606		1
3513.62036		1
3513.904		1
3514.187		1
3514.32837		1
3514.50952		1
3514.598		1
3514.60986		1
3514.68555		1
3514.802		1
3514.88135		1
3514.89063		1
3514.98853		1
3515.11816		1
3515.23975		1
3515.25024		1
3515.43213		1
3515.534		1
3515.543		1
3515.841		1
3515.99438		1
3516.0127		1
3516.11475		1
3516.158		1
3516.20654		1
3516.35962		1
3516.39941		1
3516.455		1
3516.573		1
3516.83618		1
3516.863		1
3516.88354		1
3517.223		1
3517.55029		1
3517.75879		1
3517.76953		1
3517.81763		1
3517.95264		1
3518.00049		1
3518.0564		1
3518.11084		1
3518.254		1
3518.33374		1
3518.36816		1
3518.401		1
3518.56543		1
3518.59155		1
3518.7		1
3518.80029		1
3518.99268		1
3519.24756		1
3519.29419		1
3519.32275		1
3519.73779		1
3519.80029		1
3520.00122		1
3520.009		1
3520.03979		1
3520.08887		1
3520.119		1
3520.23364		1
3520.39746		1
3520.40967		1
3520.47754		1
3520.52783		1
3520.54443		1
3520.898		1
3521		1
3521.04077		1
3521.08569		1
3521.14233		1
3521.143		1
3521.179		1
3521.32275		1
3521.36841		1
3521.39258		1
3521.57324		1
3522.025		1
3522.05078		1
3522.08325		1
3522.096		1
3522.2002		1
3522.3147		1
3522.338		1
3522.3396		1
3522.368		1
3522.37		1
3522.37378		1
3522.4		1
3522.425		1
3522.53613		1
3522.74561		1
3522.76855		1
3522.78857		1
3522.89038		1
3522.96143		1
3522.96436		1
3522.97144		1
3523.00415		1
3523.20532		1
3523.25171		1
3523.2876		1
3523.477		1
3523.75317		1
3523.96143		1
3524.06		1
3524.0708		1
3524.22852		1
3524.36133		1
3524.407		1
3524.50073		1
3524.57471		1
3524.73364		1
3524.776		1
3524.77954		1
3524.82178		1
3524.83521		1
3524.94458		1
3525.01636		1
3525.053		1
3525.34937		1
3525.47754		1
3525.52954		1
3525.5647		1
3525.58276		1
3525.61475		1
3525.62573		1
3525.63354		1
3525.74756		1
3525.91138		1
3525.981		1
3526.21777		1
3526.28857		1
3526.29468		1
3526.4292		1
3526.51343		1
3526.53369		1
3526.64648		1
3526.695		1
3526.779		1
3526.81177		1
3526.888		1
3526.88916		1
3526.898		1
3526.92163		1
3526.98853		1
3526.99243		1
3527.0437		1
3527.08716		1
3527.095		1
3527.205		1
3527.223		1
3527.23755		1
3527.30518		1
3527.349		1
3527.36768		1
3527.49634		1
3527.60059		1
3527.8313		1
3527.85669		1
3527.9165		1
3527.99146		1
3528.057		1
3528.12524		1
3528.27539		1
3528.34229		1
3528.59985		1
3528.62549		1
3528.65479		1
3528.76563		1
3528.76953		1
3528.91		1
3528.97339		1
3528.979		1
3529.105		1
3529.43237		1
3529.58862		1
3529.67383		1
3529.685		1
3529.78369		1
3529.893		1
3529.99927		1
3530.02612		1
3530.04346		1
3530.04419		1
3530.20752		1
3530.29834		1
3530.3		1
3530.675		1
3530.79346		1
3530.93		1
3530.941		1
3531.51953		1
3531.55762		1
3531.60376		1
3531.75049		1
3531.819		1
3531.82471		1
3532.074		1
3532.216		1
3532.32		1
3532.5957		1
3532.61		1
3532.64136		1
3532.71436		1
3532.71777		1
3532.74365		1
3532.78857		1
3532.873		1
3532.92822		1
3533.097		1
3533.11		1
3533.134		1
3533.154		1
3533.196		1
3533.40479		1
3533.6272		1
3533.64941		1
3533.77222		1
3533.84839		1
3533.90479		1
3533.91162		1
3534.05127		1
3534.12524		1
3534.17163		1
3534.251		1
3534.278		1
3534.34546		1
3534.37646		1
3534.54736		1
3534.78613		1
3534.831		1
3534.85156		1
3534.9834		1
3535.14526		1
3535.191		1
3535.29443		1
3535.35742		1
3535.42163		1
3535.50684		1
3535.61377		1
3535.646		1
3535.71118		1
3535.75024		1
3535.84326		1
3535.87524		1
3536.05127		1
3536.09		1
3536.153		1
3536.24219		1
3536.29224		1
3536.37183		1
3536.37549		1
3536.38281		1
3536.38477		1
3536.49414		1
3536.49561		1
3536.65234		1
3536.661		1
3536.71558		1
3536.72485		1
3536.817		1
3536.83325		1
3536.86816		1
3536.88184		1
3536.93262		1
3536.952		1
3537.02661		1
3537.03369		1
3537.11816		1
3537.444		1
3537.57422		1
3537.74536		1
3537.76221		1
3537.784		1
3537.841		1
3537.86		1
3537.86719		1
3537.915		1
3537.975		1
3538.039		1
3538.06567		1
3538.14087		1
3538.228		1
3538.27222		1
3538.42554		1
3538.449		1
3538.59985		1
3538.86938		1
3538.89722		1
3539.14941		1
3539.16357		1
3539.18872		1
3539.26733		1
3539.32471		1
3539.348		1
3539.53613		1
3539.61		1
3539.62769		1
3539.66		1
3539.813		1
3540.32666		1
3540.33423		1
3540.369		1
3540.39648		1
3540.60327		1
3540.614		1
3540.7		1
3540.8252		1
3540.82642		1
3540.849		1
3540.94727		1
3540.9502		1
3541.03		1
3541.06641		1
3541.17		1
3541.18335		1
3541.26147		1
3541.32739		1
3541.37		1
3541.444		1
3541.53418		1
3541.53882		1
3541.71436		1
3541.72388		1
3541.791		1
3541.813		1
3541.85132		1
3542.00562		1
3542.052		1
3542.06738		1
3542.17749		1
3542.21753		1
3542.33716		1
3542.60864		1
3542.65942		1
3542.733		1
3542.85571		1
3542.91333		1
3543.04272		1
3543.12134		1
3543.123		1
3543.15259		1
3543.3562		1
3543.397		1
3543.43237		1
3543.647		1
3543.65234		1
3543.70117		1
3543.76147		1
3543.85181		1
3543.90479		1
3543.9165		1
3544.01636		1
3544.03		1
3544.201		1
3544.371		1
3544.40479		1
3544.43237		1
3544.47021		1
3544.63232		1
3544.68213		1
3544.8772		1
3544.96436		1
3545.02417		1
3545.03125		1
3545.04639		1
3545.096		1
3545.14233		1
3545.15332		1
3545.36		1
3545.38428		1
3545.39673		1
3545.46143		1
3545.49243		1
3545.76855		1
3545.819		1
3545.82422		1
3546.06616		1
3546.09		1
3546.1416		1
3546.226		1
3546.29321		1
3546.3		1
3546.401		1
3546.49072		1
3546.56787		1
3546.57129		1
3546.58276		1
3546.6687		1
3546.72534		1
3546.77466		1
3546.829		1
3546.8667		1
3546.94824		1
3546.96948		1
3547.01587		1
3547.065		1
3547.117		1
3547.12354		1
3547.22925		1
3547.3418		1
3547.42969		1
3547.435		1
3547.45117		1
3547.48		1
3547.49951		1
3547.54688		1
3547.55371		1
3547.575		1
3547.61255		1
3547.61938		1
3547.62549		1
3547.68823		1
3547.837		1
3547.87939		1
3547.90479		1
3548.21167		1
3548.21362		1
3548.21753		1
3548.28369		1
3548.32129		1
3548.40259		1
3548.407		1
3548.42432		1
3548.50415		1
3548.52148		1
3548.55762		1
3548.56958		1
3548.65771		1
3548.89355		1
3548.89673		1
3548.93579		1
3548.948		1
3548.96631		1
3549.01123		1
3549.042		1
3549.079		1
3549.109		1
3549.13672		1
3549.26		1
3549.3396		1
3549.37256		1
3549.38843		1
3549.408		1
3549.40845		1
3549.63916		1
3549.66187		1
3549.80029		1
3549.91333		1
3550.06543		1
3550.079		1
3550.09351		1
3550.23071		1
3550.23364		1
3550.2583		1
3550.42		1
3550.447		1
3550.483		1
3550.577		1
3550.63916		1
3550.70679		1
3550.73877		1
3550.87061		1
3550.90112		1
3551.06519		1
3551.079		1
3551.11255		1
3551.14624		1
3551.15332		1
3551.17627		1
3551.19971		1
3551.20337		1
3551.26074		1
3551.3252		1
3551.33716		1
3551.356		1
3551.38281		1
3551.59131		1
3551.62085		1
3551.6604		1
3551.70142		1
3551.70752		1
3551.711		1
3551.774		1
3551.81055		1
3551.8667		1
3551.89478		1
3551.91528		1
3551.92627		1
3551.92651		1
3551.93384		1
3552.105		1
3552.114		1
3552.135		1
3552.20117		1
3552.27246		1
3552.31152		1
3552.32642		1
3552.37622		1
3552.383		1
3552.47485		1
3552.47876		1
3552.482		1
3552.50049		1
3552.50781		1
3552.54126		1
3552.556		1
3552.63843		1
3552.68555		1
3552.68872		1
3552.70923		1
3552.76758		1
3552.82764		1
3552.854		1
3552.85742		1
3552.87915		1
3552.90869		1
3552.93677		1
3552.95825		1
3552.99463		1
3553.14941		1
3553.15356		1
3553.20117		1
3553.22168		1
3553.237		1
3553.26074		1
3553.26953		1
3553.379		1
3553.45581		1
3553.565		1
3553.66		1
3553.69653		1
3553.70361		1
3553.71387		1
3553.786		1
3553.841		1
3553.85425		1
3553.90356		1
3553.914		1
3553.94336		1
3553.98145		1
3554.019		1
3554.02246		1
3554.12476		1
3554.14355		1
3554.16748		1
3554.17065		1
3554.20117		1
3554.2334		1
3554.25513		1
3554.26563		1
3554.27856		1
3554.31152		1
3554.31982		1
3554.36572		1
3554.41064		1
3554.41553		1
3554.42578		1
3554.48633		1
3554.50122		1
3554.51172		1
3554.54541		1
3554.58057		1
3554.58667		1
3554.63647		1
3554.76685		1
3554.77734		1
3554.78271		1
3554.87354		1
3555.00415		1
3555.03784		1
3555.08618		1
3555.17261		1
3555.28125		1
3555.33154		1
3555.41675		1
3555.51538		1
3555.624		1
3555.75513		1
3555.766		1
3555.775		1
3555.824		1
3555.833		1
3555.83643		1
3555.861		1
3555.9043		1
3555.94141		1
3555.96631		1
3555.97876		1
3556.07715		1
3556.18433		1
3556.19849		1
3556.25049		1
3556.2627		1
3556.41846		1
3556.55176		1
3556.57471		1
3556.58081		1
3556.614		1
3556.61987		1
3556.62915		1
3556.65454		1
3556.67017		1
3556.754		1
3556.77173		1
3556.83936		1
3556.908		1
3556.908		1
3556.99023		1
3557.15942		1
3557.46		1
3557.48047		1
3557.4978		1
3557.50122		1
3557.619		1
3557.644		1
3557.65649		1
3557.67944		1
3557.72388		1
3557.77246		1
3557.825		1
3558.05566		1
3558.073		1
3558.09326		1
3558.1543		1
3558.186		1
3558.21021		1
3558.2146		1
3558.22949		1
3558.286		1
3558.31665		1
3558.38574		1
3558.4104		1
3558.42017		1
3558.52832		1
3558.59082		1
3558.60376		1
3558.94043		1
3559.11475		1
3559.179		1
3559.22559		1
3559.44043		1
3559.45654		1
3559.62134		1
3559.633		1
3559.74561		1
3559.76318		1
3559.884		1
3559.93286		1
3559.96436		1
3559.96924		1
3559.98486		1
3560.02344		1
3560.065		1
3560.07324		1
3560.186		1
3560.18774		1
3560.19		1
3560.30127		1
3560.37158		1
3560.49341		1
3560.50024		1
3560.521		1
3560.60083		1
3560.64038		1
3560.723		1
3560.75122		1
3560.77173		1
3560.80078		1
3560.8064		1
3560.83081		1
3560.85327		1
3560.94775		1
3561.00781		1
3561.02563		1
3561.05225		1
3561.07324		1
3561.07813		1
3561.1123		1
3561.16968		1
3561.185		1
3561.222		1
3561.22632		1
3561.44824		1
3561.51123		1
3561.587		1
3561.59277		1
3561.59741		1
3561.6084		1
3561.68481		1
3561.71143		1
3561.75952		1
3561.78223		1
3561.789		1
3561.89453		1
3562.046		1
3562.1123		1
3562.11475		1
3562.229		1
3562.23071		1
3562.43628		1
3562.4436		1
3562.541		1
3562.62744		1
3562.71387		1
3562.73755		1
3562.86865		1
3562.99414		1
3563.01123		1
3563.0127		1
3563.021		1
3563.109		1
3563.19775		1
3563.22314		1
3563.37842		1
3563.497		1
3563.55127		1
3563.58374		1
3563.59155		1
3563.70874		1
3563.71362		1
3563.7395		1
3563.743		1
3563.833		1
3563.85718		1
3563.89844		1
3564.038		1
3564.145		1
3564.14917		1
3564.17236		1
3564.19141		1
3564.19629		1
3564.25439		1
3564.27271		1
3564.32373		1
3564.33716		1
3564.34937		1
3564.474		1
3564.74414		1
3564.792		1
3564.82568		1
3564.888		1
3564.90015		1
3564.91162		1
3564.913		1
3564.92944		1
3565.00537		1
3565.00854		1
3565.05957		1
3565.06128		1
3565.085		1
3565.08521		1
3565.08716		1
3565.105		1
3565.14673		1
3565.22729		1
3565.259		1
3565.3313		1
3565.41284		1
3565.484		1
3565.48486		1
3565.54639		1
3565.57275		1
3565.62378		1
3565.72119		1
3565.724		1
3565.72925		1
3565.92578		1
3565.96313		1
3566.046		1
3566.05078		1
3566.05225		1
3566.12036		1
3566.15063		1
3566.157		1
3566.166		1
3566.167		1
3566.26855		1
3566.294		1
3566.44263		1
3566.44287		1
3566.5144		1
3566.668		1
3566.69336		1
3566.7644		1
3566.939		1
3567.05127		1
3567.08618		1
3567.11279		1
3567.16138		1
3567.27026		1
3567.30762		1
3567.3877		1
3567.42676		1
3567.582		1
3567.69629		1
3567.76465		1
3567.80566		1
3567.81226		1
3567.82		1
3567.846		1
3567.86084		1
3568.01685		1
3568.036		1
3568.096		1
3568.10327		1
3568.23828		1
3568.35156		1
3568.35767		1
3568.43018		1
3568.50464		1
3568.508		1
3568.59058		1
3568.595		1
3568.60474		1
3568.62085		1
3568.65454		1
3568.70679		1
3568.71167		1
3568.78442		1
3568.88135		1
3568.92847		1
3568.942		1
3568.96167		1
3569.068		1
3569.07056		1
3569.15845		1
3569.199		1
3569.2666		1
3569.27319		1
3569.33154		1
3569.406		1
3569.43457		1
3569.477		1
3569.53613		1
3569.58667		1
3569.65283		1
3569.65625		1
3569.697		1
3569.74634		1
3569.80444		1
3569.893		1
3569.976		1
3570.00952		1
3570.0603		1
3570.09668		1
3570.17847		1
3570.21875		1
3570.233		1
3570.24121		1
3570.33765		1
3570.37671		1
3570.43481		1
3570.4436		1
3570.47046		1
3570.47363		1
3570.483		1
3570.508		1
3570.52954		1
3570.55762		1
3570.58032		1
3570.60767		1
3570.64087		1
3570.64185		1
3570.68433		1
3570.75537		1
3570.77344		1
3570.87134		1
3570.88647		1
3570.90259		1
3570.92285		1
3570.92432		1
3571.099		1
3571.124		1
3571.3313		1
3571.35059		1
3571.353		1
3571.41016		1
3571.417		1
3571.62085		1
3571.76953		1
3571.86084		1
3571.86743		1
3571.88745		1
3571.90039		1
3571.91333		1
3572.09229		1
3572.14258		1
3572.312		1
3572.365		1
3572.36572		1
3572.4043		1
3572.47119		1
3572.498		1
3572.50146		1
3572.52368		1
3572.64038		1
3572.72876		1
3572.81274		1
3572.83276		1
3572.907		1
3572.94824		1
3572.96265		1
3572.96484		1
3573.04541		1
3573.04663		1
3573.10938		1
3573.13086		1
3573.13232		1
3573.24829		1
3573.27222		1
3573.518		1
3573.60669		1
3573.64941		1
3573.66748		1
3573.6792		1
3573.86841		1
3573.94385		1
3573.94434		1
3574.02319		1
3574.09229		1
3574.17554		1
3574.22656		1
3574.23218		1
3574.24		1
3574.246		1
3574.25244		1
3574.26074		1
3574.3186		1
3574.32739		1
3574.39355		1
3574.408		1
3574.464		1
3574.50757		1
3574.515		1
3574.574		1
3574.5874		1
3574.63159		1
3574.63452		1
3574.796		1
3574.86328		1
3574.9436		1
3574.947		1
3574.94873		1
3574.998		1
3575.00562		1
3575.02173		1
3575.05835		1
3575.158		1
3575.266		1
3575.31348		1
3575.332		1
3575.35645		1
3575.40649		1
3575.40869		1
3575.514		1
3575.56079		1
3575.56152		1
3575.58838		1
3575.59521		1
3575.66577		1
3575.76147		1
3575.77222		1
3575.79419		1
3575.79932		1
3575.83228		1
3575.83643		1
3575.88745		1
3575.92725		1
3575.96753		1
3576.08423		1
3576.11182		1
3576.16187		1
3576.23022		1
3576.27417		1
3576.28516		1
3576.298		1
3576.33374		1
3576.348		1
3576.39038		1
3576.43042		1
3576.48828		1
3576.51929		1
3576.55225		1
3576.62231		1
3576.6438		1
3576.67163		1
3576.677		1
3576.70166		1
3576.706		1
3576.7334		1
3576.73877		1
3576.74		1
3576.853		1
3576.854		1
3576.90845		1
3576.94482		1
3577.00952		1
3577.09839		1
3577.16919		1
3577.2085		1
3577.33252		1
3577.3916		1
3577.40552		1
3577.41919		1
3577.45166		1
3577.46924		1
3577.47363		1
3577.5144		1
3577.5166		1
3577.53735		1
3577.54028		1
3577.54639		1
3577.55859		1
3577.67969		1
3577.69678		1
3577.70435		1
3577.758		1
3577.775		1
3577.84619		1
3577.89233		1
3577.912		1
3577.96655		1
3577.97437		1
3578.112		1
3578.11523		1
3578.13428		1
3578.15625		1
3578.157		1
3578.20313		1
3578.30566		1
3578.30566		1
3578.33179		1
3578.40942		1
3578.42236		1
3578.44775		1
3578.452		1
3578.45557		1
3578.48364		1
3578.497		1
3578.52759		1
3578.53		1
3578.54688		1
3578.59717		1
3578.76831		1
3578.77		1
3578.8		1
3578.80518		1
3578.817		1
3578.912		1
3578.995		1
3579.0166		1
3579.2063		1
3579.236		1
3579.389		1
3579.45361		1
3579.51025		1
3579.59082		1
3579.647		1
3579.655		1
3579.70386		1
3579.707		1
3579.71655		1
3579.74658		1
3579.76025		1
3579.76587		1
3579.90015		1
3579.95313		1
3579.95654		1
3579.9707		1
3579.972		1
3580.016		1
3580.04419		1
3580.15527		1
3580.22534		1
3580.352		1
3580.39136		1
3580.46826		1
3580.4895		1
3580.52026		1
3580.586		1
3580.58667		1
3580.593		1
3580.628		1
3580.654		1
3580.72681		1
3580.73169		1
3580.78516		1
3580.78687		1
3580.79932		1
3580.834		1
3580.87231		1
3580.98828		1
3581.02026		1
3581.05542		1
3581.147		1
3581.192		1
3581.2085		1
3581.24756		1
3581.25244		1
3581.293		1
3581.36353		1
3581.38574		1
3581.39063		1
3581.391		1
3581.46582		1
3581.46631		1
3581.50073		1
3581.52075		1
3581.53052		1
3581.554		1
3581.56274		1
3581.62451		1
3581.63159		1
3581.64819		1
3581.70728		1
3581.74341		1
3581.84888		1
3581.89331		1
3581.94019		1
3581.94043		1
3581.98926		1
3582.05835		1
3582.06738		1
3582.184		1
3582.20239		1
3582.2478		1
3582.28516		1
3582.298		1
3582.34717		1
3582.36865		1
3582.42065		1
3582.4502		1
3582.4873		1
3582.54785		1
3582.67163		1
3582.69263		1
3582.752		1
3582.76514		1
3582.80444		1
3582.82153		1
3582.833		1
3582.833		1
3582.85181		1
3582.9668		1
3582.97949		1
3582.98218		1
3582.99658		1
3583.00757		1
3583.08032		1
3583.142		1
3583.22314		1
3583.243		1
3583.24341		1
3583.30713		1
3583.36768		1
3583.46436		1
3583.47363		1
3583.5022		1
3583.51074		1
3583.54419		1
3583.62256		1
3583.62378		1
3583.62427		1
3583.69336		1
3583.70166		1
3583.77051		1
3583.83179		1
3583.86328		1
3583.90552		1
3583.969		1
3584.00269		1
3584.01245		1
3584.07446		1
3584.126		1
3584.1272		1
3584.13867		1
3584.17969		1
3584.18		1
3584.18823		1
3584.20166		1
3584.22974		1
3584.24854		1
3584.28076		1
3584.33618		1
3584.37183		1
3584.375		1
3584.41772		1
3584.43066		1
3584.434		1
3584.5022		1
3584.52881		1
3584.55566		1
3584.572		1
3584.658		1
3584.67578		1
3584.69629		1
3584.78467		1
3584.79639		1
3584.802		1
3584.809		1
3584.82153		1
3584.83887		1
3584.94873		1
3585.0083		1
3585.02637		1
3585.03247		1
3585.06152		1
3585.11035		1
3585.12329		1
3585.26318		1
3585.26758		1
3585.281		1
3585.346		1
3585.38013		1
3585.52856		1
3585.59644		1
3585.619		1
3585.68335		1
3585.698		1
3585.716		1
3585.85669		1
3585.87329		1
3585.91675		1
3585.92285		1
3585.96777		1
3586.00635		1
3586.02173		1
3586.03418		1
3586.047		1
3586.05615		1
3586.05957		1
3586.06226		1
3586.116		1
3586.14429		1
3586.194		1
3586.22119		1
3586.23		1
3586.33325		1
3586.33716		1
3586.433		1
3586.50977		1
3586.51636		1
3586.66553		1
3586.66626		1
3586.697		1
3586.704		1
3586.70728		1
3586.70874		1
3586.71069		1
3586.783		1
3586.824		1
3586.83447		1
3586.8855		1
3586.888		1
3586.89233		1
3586.89526		1
3586.89648		1
3586.95532		1
3586.9873		1
3586.99731		1
3587.07935		1
3587.08667		1
3587.156		1
3587.1936		1
3587.2002		1
3587.25317		1
3587.254		1
3587.25439		1
3587.267		1
3587.336		1
3587.345		1
3587.37671		1
3587.47778		1
3587.6582		1
3587.67065		1
3587.69		1
3587.70068		1
3587.75122		1
3587.78979		1
3587.82373		1
3587.83667		1
3587.88843		1
3587.93433		1
3587.9563		1
3587.989		1
3588.065		1
3588.10229		1
3588.30933		1
3588.332		1
3588.38672		1
3588.41553		1
3588.49048		1
3588.51		1
3588.54028		1
3588.55469		1
3588.55859		1
3588.578		1
3588.581		1
3588.61768		1
3588.74683		1
3588.831		1
3588.859		1
3588.88062		1
3588.88916		1
3589.06323		1
3589.085		1
3589.10815		1
3589.113		1
3589.11963		1
3589.13281		1
3589.25146		1
3589.27734		1
3589.28369		1
3589.2937		1
3589.39941		1
3589.42188		1
3589.52466		1
3589.563		1
3589.569		1
3589.61816		1
3589.69482		1
3589.727		1
3589.754		1
3589.81982		1
3589.85669		1
3589.89844		1
3589.93628		1
3590.002		1
3590.00439		1
3590.03442		1
3590.068		1
3590.081		1
3590.117		1
3590.17163		1
3590.22632		1
3590.24268		1
3590.27881		1
3590.411		1
3590.50366		1
3590.56		1
3590.61328		1
3590.66382		1
3590.696		1
3590.71362		1
3590.76343		1
3590.78833		1
3590.7998		1
3590.83813		1
3590.90015		1
3590.94385		1
3590.967		1
3591.02783		1
3591.11987		1
3591.17017		1
3591.17065		1
3591.20728		1
3591.29785		1
3591.30957		1
3591.33838		1
3591.458		1
3591.59033		1
3591.658		1
3591.681		1
3591.701		1
3591.71582		1
3591.76929		1
3591.84546		1
3591.9043		1
3591.94116		1
3591.96021		1
3591.97046		1
3591.97437		1
3592.04785		1
3592.1543		1
3592.15967		1
3592.22827		1
3592.251		1
3592.28345		1
3592.33716		1
3592.37231		1
3592.50049		1
3592.51953		1
3592.5918		1
3592.60962		1
3592.654		1
3592.68018		1
3592.68921		1
3592.73584		1
3592.79175		1
3592.84058		1
3592.851		1
3592.88867		1
3592.90479		1
3592.92651		1
3592.92725		1
3592.976		1
3593.0376		1
3593.08081		1
3593.08862		1
3593.09741		1
3593.11035		1
3593.12134		1
3593.12964		1
3593.21143		1
3593.21387		1
3593.22046		1
3593.2605		1
3593.295		1
3593.32324		1
3593.333		1
3593.3374		1
3593.37134		1
3593.38745		1
3593.39		1
3593.40625		1
3593.40869		1
3593.498		1
3593.52148		1
3593.65454		1
3593.66748		1
3593.729		1
3593.8042		1
3593.81372		1
3593.869		1
3593.879		1
3593.90723		1
3593.9187		1
3593.92383		1
3593.97729		1
3594.00244		1
3594.03		1
3594.042		1
3594.05981		1
3594.12354		1
3594.13818		1
3594.14038		1
3594.158		1
3594.15918		1
3594.176		1
3594.21143		1
3594.2583		1
3594.32129		1
3594.32373		1
3594.33374		1
3594.36328		1
3594.38013		1
3594.63477		1
3594.64478		1
3594.70068		1
3594.736		1
3594.7395		1
3594.809		1
3594.889		1
3594.934		1
3594.94531		1
3594.97119		1
3594.98		1
3594.99561		1
3595.11621		1
3595.1416		1
3595.16724		1
3595.17676		1
3595.187		1
3595.25928		1
3595.28345		1
3595.31274		1
3595.329		1
3595.343		1
3595.376		1
3595.38354		1
3595.3938		1
3595.48462		1
3595.56958		1
3595.58838		1
3595.61328		1
3595.66235		1
3595.667		1
3595.684		1
3595.72583		1
3595.73853		1
3595.80444		1
3595.81738		1
3595.87061		1
3595.95947		1
3595.96436		1
3595.99072		1
3595.99463		1
3595.99731		1
3596.02661		1
3596.02856		1
3596.0752		1
3596.0874		1
3596.12183		1
3596.25684		1
3596.28223		1
3596.38745		1
3596.401		1
3596.404		1
3596.42554		1
3596.44946		1
3596.455		1
3596.47363		1
3596.50537		1
3596.52075		1
3596.543		1
3596.57666		1
3596.58984		1
3596.602		1
3596.63		1
3596.63257		1
3596.65845		1
3596.682		1
3596.71021		1
3596.7146		1
3596.719		1
3596.73438		1
3596.76221		1
3596.822		1
3596.89819		1
3596.90625		1
3596.91357		1
3596.99219		1
3597.043		1
[truncated: 14,934 more rows]
