# Supplementary material for: A droplet digital PCR (ddPCR) assay to detect Helicoverpa armigera (Lepidoptera: Noctuidae) in bulk trap samples
Source: PLoS One. 2017 May 31;12(5):e0178704. doi: 10.1371/journal.pone.0178704 (PMC5451079; doi:10.1371/journal.pone.0178704)
Supplement: S5 Table — (ZIP) [file pone.0178704.s005.zip › H zea 17.csv]

Ch1 Amplitude	Ch2 Amplitude	Cluster
2139.972		1
2805.43945		1
2886.47583		1
3004.22461		1
3062.05176		1
3081.50024		1
3086.296		1
3100.45947		1
3115.885		1
3117.663		1
3119.94458		1
3125.377		1
3126.85425		1
3128.84277		1
3129.07446		1
3131.38818		1
3135.23926		1
3138.14575		1
3140.838		1
3143.87354		1
3144.632		1
3146.25122		1
3147.67651		1
3147.86475		1
3148.45825		1
3149.9812		1
3150.17749		1
3150.443		1
3153.144		1
3153.65161		1
3157.37378		1
3157.79468		1
3158.26538		1
3158.424		1
3160.41968		1
3160.5752		1
3161.31934		1
3161.86743		1
3163.02783		1
3163.18726		1
3163.2312		1
3165.11914		1
3166.77173		1
3166.9126		1
3169.15454		1
3170.826		1
3171.85913		1
3172.44		1
3175.19922		1
3176.173		1
3176.93774		1
3177.477		1
3178.10449		1
3179.038		1
3179.43945		1
3180.19629		1
3180.30469		1
3180.557		1
3181.24121		1
3181.81445		1
3181.92578		1
3182.11987		1
3182.341		1
3182.65942		1
3182.934		1
3183.03442		1
3183.257		1
3183.64917		1
3184.30444		1
3184.47754		1
3184.56177		1
3185.45483		1
3186.67236		1
3188.05542		1
3189.20313		1
3190.53174		1
3190.66357		1
3192.27271		1
3193.466		1
3193.72119		1
3195.65967		1
3195.9458		1
3195.95776		1
3196.29272		1
3196.4375		1
3196.69727		1
3197.39014		1
3197.548		1
3198.13037		1
3198.27051		1
3199.51		1
3199.84		1
3200.213		1
3200.95337		1
3203.798		1
3205.39087		1
3205.64		1
3205.67358		1
3206.12354		1
3206.285		1
3206.81372		1
3207.67383		1
3207.736		1
3208.47534		1
3208.67065		1
3209.064		1
3209.37744		1
3210.09521		1
3210.49878		1
3210.61987		1
3210.62451		1
3211.94751		1
3212.01074		1
3213.22974		1
3213.38647		1
3213.90845		1
3214.17261		1
3214.44		1
3214.73877		1
3214.98877		1
3215.75952		1
3216.32666		1
3216.78784		1
3217.223		1
3217.71558		1
3218.017		1
3218.393		1
3219.303		1
3220.13574		1
3220.319		1
3220.52759		1
3220.578		1
3220.73145		1
3220.90137		1
3221.09424		1
3221.4248		1
3221.473		1
3221.627		1
3221.66968		1
3221.67041		1
3221.78467		1
3221.997		1
3222.71484		1
3222.823		1
3222.932		1
3223.064		1
3223.7793		1
3224.72534		1
3224.94775		1
3225.01758		1
3225.318		1
3225.513		1
3225.74927		1
3225.97217		1
3225.97241		1
3226.32178		1
3226.34619		1
3227.006		1
3227.03223		1
3227.14771		1
3227.86548		1
3228.01929		1
3228.05273		1
3228.20435		1
3228.32642		1
3228.38623		1
3228.494		1
3228.79932		1
3228.907		1
3228.92041		1
3229.0686		1
3229.36182		1
3229.77368		1
3230.14551		1
3230.59229		1
3231.348		1
3231.51172		1
3231.51343		1
3231.55322		1
3231.619		1
3231.75073		1
3232.74951		1
3232.86963		1
3233.095		1
3233.39868		1
3234.078		1
3234.1272		1
3234.34351		1
3234.55884		1
3234.618		1
3234.63037		1
3234.64453		1
3234.732		1
3235.221		1
3235.4292		1
3235.536		1
3235.541		1
3235.99829		1
3236.46216		1
3236.51514		1
3236.8335		1
3237.0896		1
3237.097		1
3237.27637		1
3237.28516		1
3237.47021		1
3238.005		1
3238.21069		1
3238.23779		1
3238.562		1
3239.245		1
3239.69971		1
3240.163		1
3240.27344		1
3241.1106		1
3241.57349		1
3241.621		1
3241.80127		1
3242.05225		1
3242.06885		1
3242.26245		1
3242.50684		1
3242.71021		1
3242.91284		1
3243.00269		1
3243.19214		1
3243.39966		1
3243.51978		1
3243.61133		1
3243.69678		1
3244.2124		1
3244.21313		1
3244.21655		1
3244.38745		1
3244.427		1
3244.54834		1
3244.563		1
3244.60254		1
3244.63647		1
3244.64917		1
3244.688		1
3244.83887		1
3245.22827		1
3245.468		1
3245.70483		1
3246.50781		1
3246.51367		1
3247.01831		1
3247.1		1
3247.145		1
3247.31274		1
3247.37		1
3247.43286		1
3247.47681		1
3247.51514		1
3247.52637		1
3248.10229		1
3248.121		1
3248.12378		1
3248.21069		1
3248.28345		1
3248.322		1
3248.409		1
3248.48438		1
3248.512		1
3248.56934		1
3248.837		1
3249.07251		1
3249.10986		1
3249.135		1
3249.18042		1
3249.5332		1
3250.048		1
3250.10815		1
3250.127		1
3250.77222		1
3251.309		1
3251.473		1
3251.68628		1
3251.84766		1
3252.00366		1
3252.12866		1
3252.23877		1
3252.28564		1
3252.50879		1
3252.51538		1
3252.5686		1
3252.86987		1
3252.88184		1
3252.92017		1
3252.93384		1
3253.102		1
3253.372		1
3253.778		1
3254.04663		1
3254.3208		1
3254.33545		1
3254.545		1
3254.62964		1
3254.64185		1
3254.64282		1
3254.9436		1
3254.94873		1
3255.41431		1
3255.588		1
3255.61816		1
3256.04517		1
3256.07422		1
3256.61768		1
3256.86646		1
3257.02466		1
3257.23779		1
3257.299		1
3257.57031		1
3257.82373		1
3258.14355		1
3258.30566		1
3258.35181		1
3258.391		1
3258.793		1
3259.18652		1
3259.28638		1
3259.39233		1
3259.58		1
3259.93726		1
3260.02026		1
3260.02441		1
3260.44971		1
3260.64429		1
3260.706		1
3260.92871		1
3260.99829		1
3261.11328		1
3261.12769		1
3261.99731		1
3262.00122		1
3262.01587		1
3262.1106		1
3262.11938		1
3262.18042		1
3262.424		1
3262.42651		1
3262.52		1
3262.7793		1
3263.09741		1
3263.24927		1
3263.313		1
3263.32642		1
3263.4375		1
3263.508		1
3263.8772		1
3263.92334		1
3263.98755		1
3264.051		1
3264.09229		1
3264.24829		1
3264.30176		1
3264.3894		1
3264.53052		1
3264.61816		1
3264.831		1
3264.9585		1
3265.09839		1
3265.107		1
3265.12256		1
3265.15259		1
3265.16382		1
3265.1665		1
3265.28857		1
3265.31763		1
3265.53271		1
3265.69922		1
3265.8335		1
3266.05981		1
3266.36768		1
3266.463		1
3266.56348		1
3266.693		1
3266.86646		1
3267.08984		1
3267.15747		1
3267.2688		1
3267.32568		1
3267.41748		1
3267.58887		1
3267.66357		1
3267.79248		1
3267.882		1
3267.98853		1
3268.038		1
3268.12964		1
3268.305		1
3268.42969		1
3268.49219		1
3268.70581		1
3268.729		1
3269.05469		1
3269.30737		1
3269.30981		1
3269.402		1
3269.863		1
3269.88916		1
3270.14917		1
3270.21265		1
3270.2373		1
3270.44971		1
3270.63184		1
3270.85645		1
3270.89331		1
3270.97852		1
3271.03735		1
3271.06641		1
3271.08667		1
3271.10547		1
3271.15		1
3271.31152		1
3271.34033		1
3271.43359		1
3271.60254		1
3271.67944		1
3271.69116		1
3271.83936		1
3271.89844		1
3272.17676		1
3272.31421		1
3272.62378		1
3272.825		1
3272.879		1
3272.937		1
3272.99365		1
3273.00049		1
3273.00537		1
3273.01929		1
3273.206		1
3273.364		1
3273.384		1
3273.43628		1
3273.46216		1
3273.582		1
3274.0686		1
3274.21167		1
3274.56787		1
3274.8064		1
3275.209		1
3275.27319		1
3275.46582		1
3275.63647		1
3275.69067		1
3275.79541		1
3275.82861		1
3275.87		1
3275.92163		1
3276.006		1
3276.447		1
3276.5564		1
3276.62744		1
3276.67114		1
3276.705		1
3276.83521		1
3276.8418		1
3277.58862		1
3277.60645		1
3277.95386		1
3278.1687		1
3278.185		1
3278.20776		1
3278.58447		1
3278.78125		1
3278.794		1
3278.829		1
3279.05859		1
3279.0813		1
3279.1228		1
3279.13477		1
3279.64551		1
3279.65552		1
3279.76221		1
3279.76343		1
3279.885		1
3279.98267		1
3280.062		1
3280.13135		1
3280.19165		1
3280.195		1
3280.356		1
3280.67871		1
3280.72974		1
3280.9		1
3281.052		1
3281.393		1
3281.55859		1
3281.707		1
3281.81421		1
3281.81982		1
3281.846		1
3281.85962		1
3281.92651		1
3282.07617		1
3282.34766		1
3282.71362		1
3282.8374		1
3283.03687		1
3283.08154		1
3283.133		1
3283.16187		1
3283.16431		1
3283.21973		1
3283.46143		1
3283.5105		1
3283.522		1
3283.57983		1
3283.59937		1
3283.92651		1
3283.964		1
3284.133		1
3284.20239		1
3284.57642		1
3285.02417		1
3285.04053		1
3285.15674		1
3285.29468		1
3285.30933		1
3285.433		1
3285.50464		1
3285.57642		1
3285.58545		1
3285.806		1
3286.01416		1
3286.21753		1
3286.26025		1
3286.26367		1
3286.35083		1
3286.40137		1
3286.55469		1
3286.62231		1
3286.73926		1
3286.85059		1
3286.86938		1
3286.87939		1
3287.04028		1
3287.34668		1
3287.50317		1
3287.58057		1
3287.638		1
3287.68481		1
3287.7876		1
3287.95459		1
3287.96338		1
3287.973		1
3287.99341		1
3288.12939		1
3288.15552		1
3288.22314		1
3288.38354		1
3288.47632		1
3288.55713		1
3288.582		1
3288.787		1
3289.003		1
3289.116		1
3289.16357		1
3289.16431		1
3289.243		1
3289.30786		1
3289.59961		1
3289.60864		1
3289.625		1
3289.63086		1
3289.63452		1
3289.7854		1
3289.81226		1
3290.04468		1
3290.04858		1
3290.095		1
3290.107		1
3290.13037		1
3290.262		1
3290.342		1
3290.40747		1
3290.44922		1
3290.45		1
3290.53174		1
3290.667		1
3290.942		1
3291.00317		1
3291.03076		1
3291.07349		1
3291.08		1
3291.083		1
3291.10425		1
3291.17163		1
3291.17236		1
3291.199		1
3291.217		1
3291.36963		1
3291.3938		1
3291.50244		1
3291.95581		1
3292.06152		1
3292.473		1
3292.49561		1
3292.55542		1
3292.56		1
3292.63745		1
3292.7168		1
3292.72021		1
3292.79663		1
3292.80249		1
3292.8042		1
3292.863		1
3292.936		1
3292.94287		1
3292.98438		1
3293.06616		1
3293.07837		1
3293.22339		1
3293.2522		1
3293.36475		1
3293.67114		1
3293.6897		1
3293.71118		1
3293.77026		1
3293.85034		1
3293.91626		1
3293.93384		1
3294.10254		1
3294.169		1
3294.26563		1
3294.319		1
3294.347		1
3294.355		1
3294.52344		1
3294.52686		1
3294.657		1
3294.68628		1
3294.8418		1
3295.00366		1
3295.44946		1
3295.529		1
3295.558		1
3295.71265		1
3295.95923		1
3296.048		1
3296.07471		1
3296.28882		1
3296.327		1
3296.34766		1
3296.35156		1
3296.382		1
3296.40674		1
3296.509		1
3296.54468		1
3296.60815		1
3296.63159		1
3296.64722		1
3296.749		1
3296.81421		1
3296.81738		1
3296.88428		1
3296.97314		1
3297.07983		1
3297.13257		1
3297.34082		1
3297.53564		1
3297.66235		1
3297.882		1
3297.90918		1
3297.98535		1
3298.00635		1
3298.03174		1
3298.04517		1
3298.071		1
3298.34668		1
3298.501		1
3298.57056		1
3298.6355		1
3298.81445		1
3298.9436		1
3299.0564		1
3299.14868		1
3299.25073		1
3299.38647		1
3299.41357		1
3299.46362		1
3299.58374		1
3299.66113		1
3299.80884		1
3299.83374		1
3299.83545		1
3299.85767		1
3299.93213		1
3299.94165		1
3299.95557		1
3300.04663		1
3300.05322		1
3300.10352		1
3300.108		1
3300.24268		1
3300.32617		1
3300.42871		1
3300.438		1
3300.535		1
3300.58545		1
3300.608		1
3300.69678		1
3300.88623		1
3300.97217		1
3301.00146		1
3301.1		1
3301.10913		1
3301.16016		1
3301.305		1
3301.4585		1
3301.63062		1
3301.63232		1
3301.649		1
3301.93726		1
3302.035		1
3302.093		1
3302.38818		1
3302.39063		1
3302.3938		1
3302.44336		1
3302.64063		1
3302.65845		1
3302.70874		1
3302.79517		1
3302.804		1
3302.81055		1
3302.88281		1
3302.96021		1
3303.05054		1
3303.06128		1
3303.08057		1
3303.145		1
3303.58081		1
3303.645		1
3303.7312		1
3303.758		1
3303.7666		1
3303.84033		1
3304.219		1
3304.464		1
3304.50269		1
3304.51		1
3304.566		1
3304.65039		1
3304.75024		1
3304.80444		1
3304.83667		1
3304.92383		1
3304.93579		1
3305.053		1
3305.14355		1
3305.27075		1
3305.42578		1
3305.49829		1
3305.65479		1
3305.70044		1
3305.71338		1
3305.72046		1
3305.75049		1
3305.84546		1
3305.88916		1
3305.94922		1
3305.94971		1
3306.06372		1
3306.15576		1
3306.281		1
3306.34863		1
3306.35815		1
3306.37769		1
3306.54663		1
3306.65161		1
3306.70947		1
3306.78174		1
3306.88428		1
3306.898		1
3306.944		1
3306.984		1
3307.02148		1
3307.03		1
3307.11816		1
3307.151		1
3307.174		1
3307.31226		1
3307.334		1
3307.41235		1
3307.482		1
3307.56128		1
3307.661		1
3307.75024		1
3307.76953		1
3307.83838		1
3307.85278		1
3307.87183		1
3307.96924		1
3307.97778		1
3308.02		1
3308.04858		1
3308.23071		1
3308.28076		1
3308.30029		1
3308.34961		1
3308.365		1
3308.374		1
3308.41553		1
3308.432		1
3308.43579		1
3308.52734		1
3308.58081		1
3308.73022		1
3308.8374		1
3308.87573		1
3308.94214		1
3309.00122		1
3309.02954		1
3309.09		1
3309.09277		1
3309.13477		1
3309.306		1
3309.41		1
3309.50415		1
3309.66479		1
3309.69		1
3309.70337		1
3309.79761		1
3309.80518		1
3309.91943		1
3309.94434		1
3310.02368		1
3310.03735		1
3310.06421		1
3310.11035		1
3310.15845		1
3310.20044		1
3310.27832		1
3310.45361		1
3310.52783		1
3310.55957		1
3310.56348		1
3310.64819		1
3310.72729		1
3310.80762		1
3310.82568		1
3311.00879		1
3311.04346		1
3311.12231		1
3311.13257		1
3311.174		1
3311.22168		1
3311.22656		1
3311.24		1
3311.241		1
3311.245		1
3311.40967		1
3311.42871		1
3311.45264		1
3311.56519		1
3311.60376		1
3311.86157		1
3311.88354		1
3311.89819		1
3311.91016		1
3311.9248		1
3312.01343		1
3312.02124		1
3312.06836		1
3312.07861		1
3312.11084		1
3312.20923		1
3312.289		1
3312.39		1
3312.45044		1
3312.53467		1
3312.708		1
3312.84		1
3312.972		1
3312.98755		1
3313.09326		1
3313.10938		1
3313.12915		1
3313.17139		1
3313.19946		1
3313.26733		1
3313.29688		1
3313.42358		1
3313.45728		1
3313.45972		1
3313.47021		1
3313.48145		1
3313.529		1
3313.63257		1
3313.86865		1
3313.9646		1
3314.003		1
3314.071		1
3314.16113		1
3314.17969		1
3314.1958		1
3314.237		1
3314.23975		1
3314.291		1
3314.30347		1
3314.33325		1
3314.376		1
3314.38062		1
3314.44141		1
3314.61		1
3314.68823		1
3314.78735		1
3314.82739		1
3314.82935		1
3314.85742		1
3314.869		1
3314.90845		1
3314.94043		1
3314.974		1
3314.98462		1
3315.03955		1
3315.127		1
3315.15356		1
3315.22388		1
3315.23022		1
3315.2356		1
3315.28955		1
3315.471		1
3315.49341		1
3315.58472		1
3315.59229		1
3315.709		1
3315.72925		1
3315.742		1
3316.07642		1
3316.0813		1
3316.204		1
3316.29272		1
3316.299		1
3316.43115		1
3316.4397		1
3316.49536		1
3316.49683		1
3316.66431		1
3316.745		1
3316.75		1
3316.76514		1
3316.78882		1
3316.814		1
3316.84229		1
3317.0686		1
3317.20532		1
3317.231		1
3317.26636		1
3317.296		1
3317.46484		1
3317.47314		1
3317.51074		1
3317.52856		1
3317.582		1
3317.62354		1
3317.64551		1
3317.65479		1
3317.6792		1
3317.6936		1
3317.72046		1
3317.72827		1
3317.79736		1
3317.81152		1
3317.8252		1
3317.82739		1
3318.048		1
3318.10547		1
3318.25464		1
3318.364		1
3318.39722		1
3318.41113		1
3318.48633		1
3318.53027		1
3318.53418		1
3318.56567		1
3318.597		1
3318.637		1
3318.86		1
3318.8623		1
3318.91187		1
3318.91479		1
3318.91919		1
3318.979		1
3319.08423		1
3319.17		1
3319.41724		1
3319.41748		1
3319.455		1
3319.464		1
3319.63574		1
3319.684		1
3319.79834		1
3319.81787		1
3319.8877		1
3319.90845		1
3319.93384		1
3319.94824		1
3319.95459		1
3319.98438		1
3320.01025		1
3320.01758		1
3320.02441		1
3320.11572		1
3320.124		1
3320.13184		1
3320.15625		1
3320.2		1
3320.221		1
3320.26758		1
3320.37		1
3320.4082		1
3320.4165		1
3320.4353		1
3320.43872		1
3320.45068		1
3320.47046		1
3320.52539		1
3320.53467		1
3320.54761		1
3320.55176		1
3320.5603		1
3320.57422		1
3320.592		1
3320.73486		1
3320.74		1
3320.78882		1
3320.91016		1
3320.93359		1
3320.98022		1
3321.00269		1
3321.006		1
3321.12842		1
3321.21533		1
3321.22534		1
3321.23169		1
3321.31079		1
3321.35327		1
3321.35449		1
3321.40527		1
3321.40845		1
3321.41821		1
3321.45239		1
3321.47754		1
3321.507		1
3321.547		1
3321.619		1
3321.65		1
3321.69		1
3321.75342		1
3321.7688		1
3321.7832		1
3321.801		1
3321.83472		1
3321.96558		1
3321.98242		1
3322.00659		1
3322.03882		1
3322.04639		1
3322.08472		1
3322.15234		1
3322.20239		1
3322.233		1
3322.34131		1
3322.38818		1
3322.414		1
3322.47632		1
3322.52271		1
3322.55884		1
3322.56		1
3322.56152		1
3322.621		1
3322.63745		1
3322.66455		1
3322.66577		1
3322.70483		1
3322.72876		1
3322.95923		1
3322.99487		1
3323.01514		1
3323.07471		1
3323.127		1
3323.16479		1
3323.21851		1
3323.23413		1
3323.32642		1
3323.35278		1
3323.37671		1
3323.39478		1
3323.40454		1
3323.426		1
3323.46118		1
3323.46216		1
3323.57275		1
3323.58228		1
3323.58813		1
3323.61768		1
3323.715		1
3323.75928		1
3323.77124		1
3323.77148		1
3323.837		1
3323.975		1
3324.05054		1
3324.16626		1
3324.17065		1
3324.191		1
3324.193		1
3324.23315		1
3324.27417		1
3324.377		1
3324.46484		1
3324.49048		1
3324.6438		1
3324.68457		1
3324.767		1
3324.82886		1
3324.96362		1
3325.14		1
3325.22		1
3325.24316		1
3325.24536		1
3325.27759		1
3325.284		1
3325.2937		1
3325.35083		1
3325.426		1
3325.46484		1
3325.485		1
3325.561		1
3325.561		1
3325.59253		1
3325.67651		1
3325.71069		1
3325.89		1
3325.993		1
3326.07861		1
3326.151		1
3326.20117		1
3326.353		1
3326.38354		1
3326.392		1
3326.422		1
3326.58569		1
3326.591		1
3326.726		1
3326.87036		1
3326.885		1
3326.92		1
3326.94385		1
3327.00513		1
3327.009		1
3327.069		1
3327.114		1
3327.21069		1
3327.28125		1
3327.291		1
3327.4397		1
3327.58276		1
3327.612		1
3327.64014		1
3327.68115		1
3327.68164		1
3327.77148		1
3327.77563		1
3327.81934		1
3327.83716		1
3327.8374		1
3327.8374		1
3327.88232		1
3327.88379		1
3327.92334		1
3327.93481		1
3327.96533		1
3327.98364		1
3328.019		1
3328.02075		1
3328.05469		1
3328.07349		1
3328.131		1
3328.169		1
3328.26318		1
3328.29834		1
3328.34937		1
3328.375		1
3328.42		1
3328.47461		1
3328.622		1
3328.69482		1
3328.81128		1
3328.94214		1
3328.96143		1
3329.00952		1
3329.017		1
3329.0625		1
3329.10229		1
3329.12671		1
3329.16675		1
3329.2063		1
3329.22241		1
3329.2854		1
3329.40161		1
3329.443		1
3329.59741		1
3329.60815		1
3329.61938		1
3329.631		1
3329.64746		1
3329.73364		1
3329.74878		1
3329.77515		1
3329.7854		1
3329.84155		1
3329.84619		1
3329.863		1
3329.915		1
3329.931		1
3329.97778		1
3330.134		1
3330.15674		1
3330.272		1
3330.27417		1
3330.36865		1
3330.401		1
3330.433		1
3330.521		1
3330.541		1
3330.57715		1
3330.58765		1
3330.63281		1
3330.638		1
3330.68286		1
3330.70044		1
3330.72754		1
3330.814		1
3330.88843		1
3330.92944		1
3330.93		1
3330.956		1
3331.03955		1
3331.06519		1
3331.06885		1
3331.11963		1
3331.18164		1
3331.18457		1
3331.23975		1
3331.27344		1
3331.3374		1
3331.37183		1
3331.37231		1
3331.40039		1
3331.45044		1
3331.46533		1
3331.562		1
3331.58472		1
3331.58862		1
3331.63184		1
3331.66528		1
3331.69019		1
3331.69238		1
3331.70679		1
3331.73242		1
3331.789		1
3331.84375		1
3331.86084		1
3331.98413		1
3332.12036		1
3332.20654		1
3332.24487		1
3332.28052		1
3332.30615		1
3332.34131		1
3332.34277		1
3332.45654		1
3332.46338		1
3332.503		1
3332.50464		1
3332.53149		1
3332.53564		1
3332.55664		1
3332.58276		1
3332.64		1
3332.72241		1
3332.74878		1
3332.75928		1
3332.8645		1
3332.895		1
3332.93237		1
3332.96533		1
3333.01343		1
3333.06836		1
3333.17188		1
3333.27222		1
3333.281		1
3333.362		1
3333.49951		1
3333.50928		1
3333.54028		1
3333.5686		1
3333.71973		1
3333.75684		1
3333.82861		1
3333.88867		1
3334.00366		1
3334.01685		1
3334.01855		1
3334.03442		1
3334.05029		1
3334.08643		1
3334.175		1
3334.25879		1
3334.2937		1
3334.31421		1
3334.40015		1
3334.44678		1
3334.461		1
3334.4873		1
3334.51172		1
3334.574		1
3334.5813		1
3334.646		1
3334.71265		1
3334.771		1
3334.79858		1
3334.81177		1
3334.838		1
3334.842		1
3334.87231		1
3334.95361		1
3335.01416		1
3335.05029		1
3335.08154		1
3335.15649		1
3335.172		1
3335.18652		1
3335.219		1
3335.24316		1
3335.31982		1
3335.32935		1
3335.35718		1
3335.394		1
3335.47314		1
3335.47437		1
3335.562		1
3335.684		1
3335.68628		1
3335.78564		1
3335.79639		1
3335.877		1
3335.957		1
3335.959		1
3336.02051		1
3336.044		1
3336.05371		1
3336.07373		1
3336.10254		1
3336.141		1
3336.15259		1
3336.19482		1
3336.25122		1
3336.281		1
3336.29761		1
3336.356		1
3336.37		1
3336.39014		1
3336.53174		1
3336.5752		1
3336.595		1
3336.60083		1
3336.75122		1
3336.86621		1
3336.97729		1
3337.00781		1
3337.05469		1
3337.11719		1
3337.38086		1
3337.38672		1
3337.51978		1
3337.52539		1
3337.54639		1
3337.5686		1
3337.59814		1
3337.629		1
3337.64771		1
3337.67432		1
3337.683		1
3337.68774		1
3337.69336		1
3337.71729		1
3337.728		1
3337.739		1
3337.797		1
3337.828		1
3337.84033		1
3337.84814		1
3337.87134		1
3337.91553		1
3337.91626		1
3337.92358		1
3337.933		1
3337.93555		1
3337.958		1
3337.95874		1
3337.99536		1
3337.99854		1
3338.076		1
3338.097		1
3338.12476		1
3338.13037		1
3338.1377		1
3338.148		1
3338.186		1
3338.18945		1
3338.196		1
3338.21436		1
3338.258		1
3338.283		1
3338.31372		1
3338.32983		1
3338.35059		1
3338.38916		1
3338.4248		1
3338.474		1
3338.4873		1
3338.56226		1
3338.605		1
3338.63428		1
3338.668		1
3338.67285		1
3338.752		1
3339.09839		1
3339.11		1
3339.11353		1
3339.11841		1
3339.122		1
3339.138		1
3339.1394		1
3339.21655		1
3339.258		1
3339.34888		1
3339.38232		1
3339.399		1
3339.405		1
3339.41577		1
3339.44873		1
3339.57056		1
3339.608		1
3339.62549		1
3339.64		1
3339.66748		1
3339.69922		1
3339.705		1
3339.736		1
3339.85986		1
3339.87134		1
3339.8728		1
3339.90552		1
3340.00684		1
3340.094		1
3340.13037		1
3340.13159		1
3340.13672		1
3340.14819		1
3340.15649		1
3340.19067		1
3340.24219		1
3340.24438		1
3340.25049		1
3340.25049		1
3340.30518		1
3340.30542		1
3340.36768		1
3340.422		1
3340.426		1
3340.52271		1
3340.55786		1
3340.56152		1
3340.58276		1
3340.59229		1
3340.65869		1
3340.726		1
3340.80127		1
3340.836		1
3340.86475		1
3340.877		1
3340.90527		1
3340.96118		1
3341.00244		1
3341.05615		1
3341.09814		1
3341.23486		1
3341.25024		1
3341.272		1
3341.308		1
3341.31128		1
3341.39258		1
3341.47241		1
3341.48145		1
3341.52783		1
3341.5542		1
3341.56372		1
3341.62256		1
3341.63037		1
3341.697		1
3341.69971		1
3341.7334		1
3341.74146		1
3341.782		1
3341.806		1
3341.852		1
3341.95947		1
3341.96631		1
3341.97119		1
3342.03442		1
3342.043		1
3342.08667		1
3342.22729		1
3342.23486		1
3342.23828		1
3342.26367		1
3342.32983		1
3342.36768		1
3342.38135		1
3342.514		1
3342.52148		1
3342.566		1
3342.6084		1
3342.63159		1
3342.671		1
3342.81055		1
3342.8208		1
3342.94482		1
3342.99146		1
3343.01221		1
3343.046		1
3343.05786		1
3343.06567		1
3343.089		1
3343.229		1
3343.275		1
3343.30566		1
3343.323		1
3343.339		1
3343.362		1
3343.38647		1
3343.39917		1
3343.44922		1
3343.54785		1
3343.54932		1
3343.55078		1
3343.5708		1
3343.57349		1
3343.57861		1
3343.639		1
3343.75659		1
3343.75977		1
3343.79565		1
3343.84937		1
3343.87378		1
3343.934		1
3343.95679		1
3343.97119		1
3343.98315		1
3344.05444		1
3344.06738		1
3344.09668		1
3344.109		1
3344.22949		1
3344.25635		1
3344.48071		1
3344.54053		1
3344.57446		1
3344.578		1
3344.64844		1
3344.79614		1
3344.84546		1
3344.84619		1
3344.862		1
3344.88037		1
3344.94482		1
3345.01733		1
3345.067		1
3345.21826		1
3345.2666		1
3345.38867		1
3345.41357		1
3345.45679		1
3345.49316		1
3345.544		1
3345.558		1
3345.654		1
3345.67676		1
3345.68066		1
3345.732		1
3345.747		1
3345.76855		1
3345.85474		1
3345.86		1
3345.87524		1
3345.88623		1
3345.90283		1
3345.90967		1
3345.93286		1
3345.99414		1
3346.03174		1
3346.042		1
3346.10571		1
3346.12622		1
3346.151		1
3346.22729		1
3346.33179		1
3346.343		1
3346.377		1
3346.58521		1
3346.58521		1
3346.60376		1
3346.636		1
3346.65845		1
3346.68066		1
3346.70947		1
3346.71729		1
3346.729		1
3346.76636		1
3346.80664		1
3346.91675		1
3346.943		1
3346.9646		1
3346.99731		1
3347.00342		1
3347.02075		1
3347.05127		1
3347.06787		1
3347.10254		1
3347.10449		1
3347.115		1
3347.16943		1
3347.20264		1
3347.28149		1
3347.33643		1
3347.33716		1
3347.382		1
3347.39063		1
3347.43237		1
3347.48169		1
3347.50146		1
3347.70972		1
3347.72		1
3347.76		1
3347.86279		1
3347.88477		1
3348.06079		1
3348.08472		1
3348.18237		1
3348.23364		1
3348.246		1
3348.258		1
3348.26123		1
3348.29883		1
3348.35938		1
3348.37085		1
3348.4126		1
3348.414		1
3348.42236		1
3348.47144		1
3348.48022		1
3348.534		1
3348.65137		1
3348.78638		1
3348.84473		1
3348.88379		1
3348.89355		1
3348.94629		1
3348.96436		1
3348.97925		1
3349.10767		1
3349.14038		1
3349.225		1
3349.22656		1
3349.28418		1
3349.29858		1
3349.30078		1
3349.311		1
3349.35		1
3349.39771		1
3349.4812		1
3349.51636		1
3349.524		1
3349.5354		1
3349.566		1
3349.57935		1
3349.604		1
3349.67334		1
3349.70117		1
3349.77271		1
3349.79663		1
3349.833		1
3349.85815		1
3349.91626		1
3349.93921		1
3349.98853		1
3349.99268		1
3350.01758		1
3350.109		1
3350.138		1
3350.19287		1
3350.22583		1
3350.30737		1
3350.318		1
3350.322		1
3350.36353		1
3350.36987		1
3350.40283		1
3350.46265		1
3350.46436		1
3350.579		1
3350.58838		1
3350.623		1
3350.64819		1
3350.6748		1
3350.818		1
3350.88623		1
3350.91577		1
3350.97021		1
3351.002		1
3351.00415		1
3351.03418		1
3351.05054		1
3351.10474		1
3351.18774		1
3351.18921		1
3351.21533		1
3351.22339		1
3351.245		1
3351.275		1
3351.27563		1
3351.28052		1
3351.28369		1
3351.35376		1
3351.36987		1
3351.392		1
3351.46069		1
3351.46851		1
3351.4834		1
3351.50537		1
3351.52246		1
3351.52368		1
3351.524		1
3351.599		1
3351.6438		1
3351.64868		1
3351.77539		1
3351.8		1
3351.846		1
3351.889		1
3351.93359		1
3351.94629		1
3351.987		1
3352.01782		1
3352.02417		1
3352.10425		1
3352.10425		1
3352.16113		1
3352.18726		1
3352.21143		1
3352.303		1
3352.35034		1
3352.364		1
3352.37256		1
3352.39819		1
3352.42847		1
3352.44287		1
3352.444		1
3352.50342		1
3352.54565		1
3352.57251		1
3352.584		1
3352.60278		1
3352.627		1
3352.65112		1
3352.652		1
3352.69727		1
3352.74146		1
3352.74219		1
3352.74463		1
3352.85986		1
3352.87476		1
3353.01		1
3353.03516		1
3353.10156		1
3353.142		1
3353.14575		1
3353.153		1
3353.184		1
3353.22144		1
3353.23169		1
3353.24414		1
3353.309		1
3353.34229		1
3353.35181		1
3353.36841		1
3353.37524		1
3353.38		1
3353.43726		1
3353.44531		1
3353.452		1
3353.45483		1
3353.45654		1
3353.45947		1
3353.49634		1
3353.60522		1
3353.6062		1
3353.64941		1
3353.69385		1
3353.758		1
3353.761		1
3353.816		1
3353.826		1
3353.86865		1
3353.926		1
3353.96826		1
3353.97485		1
3353.98535		1
3354.0415		1
3354.10718		1
3354.158		1
3354.17261		1
3354.17285		1
3354.24048		1
3354.24683		1
3354.25464		1
3354.257		1
3354.26831		1
3354.28467		1
3354.362		1
3354.43433		1
3354.46631		1
3354.54028		1
3354.546		1
3354.55713		1
3354.685		1
3354.691		1
3354.751		1
3354.77148		1
3354.799		1
3354.82324		1
3354.82715		1
3354.85767		1
3354.914		1
3354.95117		1
3355.00122		1
3355.09229		1
3355.11182		1
3355.22852		1
3355.23853		1
3355.2478		1
3355.27173		1
3355.31982		1
3355.32739		1
3355.38135		1
3355.38477		1
3355.638		1
3355.65649		1
3355.68652		1
3355.709		1
3355.73145		1
3355.77856		1
3355.84326		1
3355.973		1
3355.977		1
3356.05884		1
3356.07764		1
3356.118		1
3356.198		1
3356.21069		1
3356.238		1
3356.25781		1
3356.32568		1
3356.32715		1
3356.354		1
3356.35815		1
3356.43579		1
3356.49683		1
3356.52637		1
3356.53125		1
3356.56323		1
3356.58032		1
3356.62744		1
3356.632		1
3356.63672		1
3356.67529		1
3356.72925		1
3356.733		1
3356.74243		1
3356.7644		1
3356.79321		1
3356.79736		1
3356.80786		1
3356.8877		1
3356.94019		1
3356.94946		1
3356.955		1
3356.96826		1
3357.0022		1
3357.004		1
3357.07959		1
3357.08228		1
3357.10522		1
3357.123		1
3357.21265		1
3357.24219		1
3357.291		1
3357.32153		1
3357.32813		1
3357.32837		1
3357.36353		1
3357.44336		1
3357.475		1
3357.47583		1
3357.49365		1
3357.52637		1
3357.535		1
3357.5564		1
3357.64722		1
3357.707		1
3357.755		1
3357.83276		1
3357.87231		1
3357.876		1
3357.87939		1
3357.901		1
3357.91		1
3357.9873		1
3358.03955		1
3358.044		1
3358.048		1
3358.22		1
3358.24976		1
3358.261		1
3358.27832		1
3358.29248		1
3358.33862		1
3358.411		1
3358.41138		1
3358.41284		1
3358.43774		1
3358.46143		1
3358.50024		1
3358.52441		1
3358.553		1
3358.60181		1
3358.60327		1
3358.60669		1
3358.61353		1
3358.62427		1
3358.65015		1
3358.67236		1
3358.69775		1
3358.80444		1
3358.83228		1
3358.95459		1
3358.95483		1
3358.98584		1
3359.0188		1
3359.05		1
3359.05615		1
3359.06567		1
3359.07861		1
3359.097		1
3359.10962		1
3359.1106		1
3359.16235		1
3359.259		1
3359.26416		1
3359.31934		1
3359.36084		1
3359.366		1
3359.4043		1
3359.454		1
3359.46387		1
3359.52368		1
3359.573		1
3359.61182		1
3359.62		1
3359.62329		1
3359.63281		1
3359.64429		1
3359.69946		1
3359.77881		1
3359.79541		1
3359.83618		1
3359.86719		1
3359.95532		1
3359.996		1
3360.011		1
3360.015		1
[truncated: 16,149 more rows]
