# Supplementary material for: A droplet digital PCR (ddPCR) assay to detect Helicoverpa armigera (Lepidoptera: Noctuidae) in bulk trap samples
Source: PLoS One. 2017 May 31;12(5):e0178704. doi: 10.1371/journal.pone.0178704 (PMC5451079; doi:10.1371/journal.pone.0178704)
Supplement: S5 Table — (ZIP) [file pone.0178704.s005.zip › H zea 18.csv]

Ch1 Amplitude	Ch2 Amplitude	Cluster
2991.22827		1
2995.54077		1
3008.16772		1
3008.324		1
3018.48364		1
3019.63672		1
3021.168		1
3021.479		1
3025.47827		1
3030.33716		1
3031.24829		1
3036.33813		1
3038.776		1
3041.362		1
3043.72363		1
3044.72		1
3045.32422		1
3045.62866		1
3045.94116		1
3046.0918		1
3046.531		1
3049.06836		1
3049.771		1
3051.485		1
3051.92456		1
3055.14429		1
3055.375		1
3056.585		1
3057.84814		1
3059.423		1
3060.045		1
3060.18286		1
3060.574		1
3061.556		1
3061.56665		1
3063.69141		1
3063.756		1
3065.89624		1
3067.09668		1
3067.77612		1
3068.73047		1
3068.81152		1
3068.93677		1
3069.09033		1
3069.21338		1
3069.36987		1
3069.77417		1
3069.99487		1
3072.053		1
3072.10938		1
3072.35571		1
3072.40015		1
3072.9353		1
3074.52246		1
3074.68433		1
3075.861		1
3076.22363		1
3076.47827		1
3078.50342		1
3079.79761		1
3080.54321		1
3081.18555		1
3082.08716		1
3082.45728		1
3083.4563		1
3083.878		1
3084.559		1
3085.88867		1
3085.95825		1
3086.1665		1
3086.18		1
3086.396		1
3086.61548		1
3087.006		1
3087.965		1
3088.384		1
3088.813		1
3089.69824		1
3089.865		1
3090.88623		1
3091.50635		1
3091.95557		1
3092.16431		1
3092.228		1
3092.59961		1
3092.83545		1
3093.20947		1
3094.24951		1
3094.477		1
3094.67		1
3094.89966		1
3094.94		1
3095.09155		1
3095.15771		1
3095.30225		1
3095.63745		1
3095.77441		1
3096.93774		1
3098.14258		1
3098.22876		1
3098.386		1
3098.44556		1
3098.48071		1
3098.73169		1
3098.754		1
3099.15137		1
3099.41553		1
3099.481		1
3099.49365		1
3099.63525		1
3100.07739		1
3100.19238		1
3100.62842		1
3101.585		1
3101.83813		1
3102.086		1
3102.08667		1
3102.84424		1
3102.98315		1
3103.16479		1
3103.34082		1
3103.42773		1
3103.55322		1
3103.69971		1
3104.47314		1
3104.64746		1
3104.83765		1
3105.41382		1
3105.451		1
3105.502		1
3106.43066		1
3106.48145		1
3106.54028		1
3106.73267		1
3107.429		1
3107.67578		1
3107.77319		1
3107.936		1
3108.11255		1
3108.28369		1
3108.52319		1
3108.63916		1
3108.67676		1
3108.983		1
3109.67383		1
3109.70166		1
3110.00586		1
3110.67383		1
3110.84937		1
3110.96753		1
3111.48145		1
3111.50513		1
3112.13		1
3112.51758		1
3113.86084		1
3113.94287		1
3114.22119		1
3114.46533		1
3114.49		1
3114.82764		1
3114.98364		1
3115.02539		1
3115.70361		1
3115.832		1
3115.87744		1
3116.208		1
3116.39282		1
3116.92627		1
3117.34937		1
3117.351		1
3117.41235		1
3117.927		1
3118.133		1
3118.14258		1
3118.43579		1
3118.54077		1
3119.13086		1
3119.15356		1
3119.155		1
3119.28687		1
3119.66284		1
3120.04		1
3120.10449		1
3120.43848		1
3120.53955		1
3120.979		1
3121.17725		1
3121.19043		1
3121.352		1
3121.85962		1
3121.956		1
3121.98682		1
3122.05786		1
3122.07959		1
3122.12427		1
3122.196		1
3122.42554		1
3122.572		1
3122.7876		1
3123.1438		1
3124.17139		1
3124.20117		1
3124.2688		1
3124.35034		1
3124.83545		1
3124.92578		1
3125.05566		1
3125.4917		1
3125.59277		1
3125.66113		1
3125.90967		1
3126.404		1
3126.926		1
3127.12329		1
3127.2168		1
3127.332		1
3127.4917		1
3127.64233		1
3127.65234		1
3128.19556		1
3128.578		1
3128.87085		1
3128.8877		1
3129.082		1
3129.129		1
3129.154		1
3129.19019		1
3129.22363		1
3129.22778		1
3129.23877		1
3129.31519		1
3129.3252		1
3129.43018		1
3129.85547		1
3130.086		1
3130.15649		1
3130.17358		1
3130.25928		1
3130.579		1
3130.71558		1
3130.7832		1
3130.988		1
3131.139		1
3131.34277		1
3131.42578		1
3131.76318		1
3131.882		1
3131.99731		1
3132.15552		1
3132.23828		1
3132.26758		1
3132.418		1
3132.49341		1
3132.596		1
3132.77563		1
3132.80786		1
3133.55933		1
3133.5813		1
3133.60669		1
3133.72363		1
3134.08081		1
3134.091		1
3134.11133		1
3134.202		1
3134.20386		1
3134.60767		1
3134.73047		1
3135.22437		1
3135.57886		1
3135.695		1
3135.713		1
3136.00854		1
3136.38184		1
3136.45386		1
3136.491		1
3136.83252		1
3136.93286		1
3136.98926		1
3137.19		1
3137.23218		1
3137.32813		1
3137.368		1
3137.415		1
3137.7583		1
3138.13062		1
3138.2063		1
3138.221		1
3138.235		1
3138.55933		1
3138.561		1
3138.576		1
3138.814		1
3138.89771		1
3139.03613		1
3139.25171		1
3139.25659		1
3139.47437		1
3139.5542		1
3139.604		1
3139.75244		1
3139.79932		1
3140.11255		1
3140.231		1
3140.23364		1
3140.244		1
3140.26978		1
3140.67969		1
3140.71826		1
3140.77441		1
3140.79224		1
3141.168		1
3141.54834		1
3141.71045		1
3141.722		1
3141.87671		1
3141.99243		1
3142.01221		1
3142.059		1
3142.07544		1
3142.17261		1
3142.47754		1
3142.60571		1
3142.775		1
3143.16846		1
3143.2002		1
3143.31641		1
3143.38184		1
3143.399		1
3143.56421		1
3143.62354		1
3143.68726		1
3143.69019		1
3143.86133		1
3143.92383		1
3144.00635		1
3144.04517		1
3144.07251		1
3144.073		1
3144.15039		1
3144.17554		1
3144.30518		1
3144.34863		1
3144.47046		1
3144.74927		1
3145.01782		1
3145.0686		1
3145.06982		1
3145.12329		1
3145.1377		1
3145.19263		1
3145.22119		1
3145.34082		1
3145.51172		1
3145.6228		1
3145.7666		1
3145.77417		1
3145.781		1
3145.888		1
3145.906		1
3145.96655		1
3145.997		1
3146.37378		1
3146.87		1
3146.87549		1
3147.02441		1
3147.03955		1
3147.07739		1
3147.126		1
3147.20557		1
3147.38354		1
3147.57544		1
3147.62744		1
3147.632		1
3147.968		1
3148.14		1
3148.18335		1
3148.25854		1
3148.4895		1
3148.5437		1
3148.57324		1
3148.68848		1
3148.76563		1
3148.99121		1
3149.14551		1
3149.15649		1
3149.24756		1
3149.49854		1
3149.52026		1
3149.53271		1
3149.56323		1
3149.57227		1
3149.76782		1
3149.78955		1
3150.10229		1
3150.16724		1
3150.16968		1
3150.456		1
3150.86035		1
3150.87549		1
3150.942		1
3151.00049		1
3151.00366		1
3151.01587		1
3151.02637		1
3151.165		1
3151.50171		1
3151.935		1
3151.98926		1
3152.081		1
3152.154		1
3152.18115		1
3152.26		1
3152.27539		1
3152.35742		1
3152.42456		1
3152.766		1
3152.787		1
3153.007		1
3153.01245		1
3153.0376		1
3153.22754		1
3153.52759		1
3154.11328		1
3154.16968		1
3154.252		1
3154.38037		1
3154.734		1
3154.79761		1
3154.88818		1
3155.02		1
3155.112		1
3155.17041		1
3155.48462		1
3155.62842		1
3155.7688		1
3155.85962		1
3155.885		1
3155.887		1
3156.01318		1
3156.02686		1
3156.2854		1
3156.38379		1
3156.40942		1
3156.57983		1
3156.66846		1
3156.74121		1
3156.75513		1
3156.76465		1
3156.83325		1
3156.84058		1
3156.883		1
3156.90454		1
3157.14746		1
3157.17749		1
3157.21948		1
3157.2666		1
3157.272		1
3157.30029		1
3157.30664		1
3157.439		1
3157.53149		1
3157.5376		1
3157.574		1
3157.70581		1
3157.71436		1
3157.733		1
3157.7915		1
3157.83154		1
3157.87183		1
3157.8728		1
3158.04785		1
3158.17432		1
3158.39966		1
3158.41626		1
3158.422		1
3158.53052		1
3158.598		1
3158.628		1
3158.72656		1
3158.74023		1
3158.80615		1
3158.87158		1
3158.9353		1
3158.964		1
3159.007		1
3159.00879		1
3159.17651		1
3159.20313		1
3159.238		1
3159.252		1
3159.27271		1
3159.28247		1
3159.30859		1
3159.49561		1
3159.66675		1
3159.709		1
3159.73486		1
3159.82349		1
3160.00049		1
3160.10742		1
3160.27319		1
3160.31079		1
3160.38135		1
3160.54761		1
3160.6543		1
3160.685		1
3160.84619		1
3161.05566		1
3161.109		1
3161.279		1
3161.413		1
3161.42163		1
3161.53613		1
3161.54468		1
3161.78		1
3161.88062		1
3161.9502		1
3161.95215		1
3162.07666		1
3162.226		1
3162.232		1
3162.30347		1
3162.3877		1
3162.41821		1
3162.4353		1
3162.73657		1
3162.90576		1
3162.91577		1
3162.98633		1
3163.072		1
3163.21143		1
3163.22144		1
3163.37744		1
3163.63013		1
3163.637		1
3163.865		1
3164.02466		1
3164.06885		1
3164.11133		1
3164.29956		1
3164.645		1
3164.678		1
3164.68042		1
3164.72339		1
3164.78247		1
3164.83667		1
3164.84448		1
3165.15161		1
3165.21729		1
3165.233		1
3165.381		1
3165.57715		1
3165.593		1
3165.65332		1
3165.7063		1
3165.74048		1
3165.82813		1
3166.191		1
3166.29858		1
3166.37769		1
3166.44531		1
3166.699		1
3166.717		1
3166.74048		1
3166.95435		1
3166.96582		1
3166.993		1
3167.10938		1
3167.21069		1
3167.27637		1
3167.28564		1
3167.44531		1
3167.47534		1
3167.704		1
3167.71973		1
3167.76758		1
3167.83276		1
3167.86133		1
3167.88574		1
3168.06763		1
3168.08569		1
3168.18872		1
3168.409		1
3168.54224		1
3168.61279		1
3168.65259		1
3168.88184		1
3169.06958		1
3169.101		1
3169.10864		1
3169.15234		1
3169.23755		1
3169.261		1
3169.41431		1
3169.46143		1
3169.594		1
3169.62		1
3169.624		1
3169.6272		1
3169.67725		1
3169.69141		1
3169.74561		1
3169.828		1
3169.84155		1
3169.87451		1
3169.89		1
3169.90332		1
3170.01855		1
3170.07129		1
3170.081		1
3170.10278		1
3170.10547		1
3170.12427		1
3170.156		1
3170.24072		1
3170.2832		1
3170.35742		1
3170.45923		1
3170.5752		1
3170.64575		1
3170.64722		1
3170.65		1
3170.784		1
3170.87622		1
3170.95215		1
3170.98486		1
3171.07764		1
3171.18359		1
3171.18433		1
3171.20654		1
3171.28076		1
3171.32129		1
3171.38916		1
3171.49072		1
3171.515		1
3171.52466		1
3171.54248		1
3171.55859		1
3171.55981		1
3171.58423		1
3171.60522		1
3171.69165		1
3171.77124		1
3171.953		1
3172		1
3172.00586		1
3172.026		1
3172.103		1
3172.22339		1
3172.22656		1
3172.43628		1
3172.559		1
3172.57275		1
3172.60938		1
3172.662		1
3172.80249		1
3173.08325		1
3173.09668		1
3173.16382		1
3173.274		1
3173.379		1
3173.38086		1
3173.49121		1
3173.50757		1
3173.5354		1
3173.57178		1
3173.57544		1
3173.611		1
3173.624		1
3173.63086		1
3173.6582		1
3173.75342		1
3173.75464		1
3173.761		1
3173.882		1
3173.89355		1
3173.89966		1
3173.90869		1
3173.93555		1
3173.99463		1
3174.04175		1
3174.299		1
3174.35522		1
3174.4		1
3174.62646		1
3174.63086		1
3174.63159		1
3174.64819		1
3174.75928		1
3174.83032		1
3174.9248		1
3175.0293		1
3175.23926		1
3175.27222		1
3175.30933		1
3175.32861		1
3175.35864		1
3175.37036		1
3175.44385		1
3175.512		1
3175.66333		1
3175.746		1
3175.79883		1
3175.85156		1
3175.99634		1
3176.056		1
3176.06616		1
3176.18579		1
3176.2478		1
3176.3396		1
3176.38745		1
3176.43848		1
3176.46631		1
3176.586		1
3176.59863		1
3176.734		1
3176.74878		1
3176.75928		1
3176.789		1
3176.799		1
3176.84985		1
3176.87744		1
3176.88		1
3176.993		1
3177.077		1
3177.11157		1
3177.161		1
3177.198		1
3177.28687		1
3177.335		1
3177.40479		1
3177.5293		1
3177.659		1
3177.72461		1
3177.75854		1
3177.76318		1
3177.82886		1
3177.84863		1
3177.85669		1
3177.86084		1
3177.911		1
3178.00024		1
3178.03857		1
3178.07886		1
3178.21118		1
3178.24854		1
3178.254		1
3178.26978		1
3178.34961		1
3178.393		1
3178.69873		1
3178.714		1
3178.82471		1
3178.84131		1
3178.844		1
3178.88916		1
3179.09424		1
3179.11182		1
3179.12769		1
3179.26074		1
3179.46655		1
3179.506		1
3179.54077		1
3179.581		1
3179.588		1
3179.809		1
3179.882		1
3179.88452		1
3179.927		1
3180.013		1
3180.05933		1
3180.06348		1
3180.08252		1
3180.1084		1
3180.25854		1
3180.27515		1
3180.30518		1
3180.328		1
3180.361		1
3180.448		1
3180.51563		1
3180.52832		1
3180.56348		1
3180.676		1
3180.77466		1
3180.8064		1
3180.85815		1
3180.86035		1
3180.8772		1
3180.969		1
3181.14258		1
3181.25537		1
3181.39575		1
3181.473		1
3181.68481		1
3181.77832		1
3181.82153		1
3181.89136		1
3181.92334		1
3181.96777		1
3181.97119		1
3181.97534		1
3181.999		1
3182.01587		1
3182.02124		1
3182.0708		1
3182.10327		1
3182.16113		1
3182.20117		1
3182.279		1
3182.329		1
3182.4375		1
3182.45532		1
3182.53442		1
3182.55151		1
3182.6377		1
3182.6626		1
3182.66382		1
3182.77222		1
3182.77612		1
3182.89844		1
3182.981		1
3183.09546		1
3183.1272		1
3183.23975		1
3183.29224		1
3183.31177		1
3183.35425		1
3183.45874		1
3183.48169		1
3183.48853		1
3183.54272		1
3183.58716		1
3183.75171		1
3183.788		1
3183.79761		1
3183.89014		1
3183.92651		1
3183.9375		1
3183.97021		1
3184.0083		1
3184.04663		1
3184.09521		1
3184.102		1
3184.11084		1
3184.268		1
3184.29834		1
3184.30029		1
3184.433		1
3184.45825		1
3184.56738		1
3184.653		1
3184.8877		1
3185.02979		1
3185.06616		1
3185.121		1
3185.157		1
3185.26		1
3185.26367		1
3185.3064		1
3185.43555		1
3185.47485		1
3185.63013		1
3185.643		1
3185.64844		1
3185.70044		1
3185.70264		1
3185.77344		1
3185.79468		1
3185.79858		1
3185.847		1
3185.98926		1
3186.09448		1
3186.17163		1
3186.189		1
3186.27832		1
3186.31323		1
3186.33447		1
3186.40186		1
3186.424		1
3186.499		1
3186.50586		1
3186.54126		1
3186.56323		1
3186.64624		1
3186.734		1
3186.771		1
3186.81128		1
3186.89941		1
3186.97339		1
3186.97583		1
3187.13135		1
3187.15		1
3187.24634		1
3187.26733		1
3187.30786		1
3187.38086		1
3187.41772		1
3187.44922		1
3187.462		1
3187.4834		1
3187.49561		1
3187.54883		1
3187.55273		1
3187.55762		1
3187.60742		1
3187.69458		1
3187.87231		1
3187.89478		1
3187.9436		1
3187.95166		1
3187.9707		1
3187.98828		1
3188.18848		1
3188.19043		1
3188.196		1
3188.25952		1
3188.271		1
3188.39526		1
3188.59473		1
3188.68872		1
3188.7522		1
3188.7644		1
3188.82666		1
3188.918		1
3188.919		1
3188.95239		1
3188.97119		1
3189.073		1
3189.17163		1
3189.22461		1
3189.25439		1
3189.27124		1
3189.30933		1
3189.39771		1
3189.45557		1
3189.46265		1
3189.47314		1
3189.57153		1
3189.634		1
3189.67139		1
3189.798		1
3189.9624		1
3190.04272		1
3190.11938		1
3190.125		1
3190.18945		1
3190.215		1
3190.40381		1
3190.42529		1
3190.44971		1
3190.49634		1
3190.63062		1
3190.685		1
3190.71216		1
3190.75317		1
3190.81543		1
3190.85962		1
3190.92969		1
3190.95337		1
3190.96362		1
3191.07666		1
3191.07739		1
3191.13745		1
3191.23145		1
3191.24731		1
3191.256		1
3191.31152		1
3191.31274		1
3191.418		1
3191.4668		1
3191.487		1
3191.51		1
3191.546		1
3191.57		1
3191.60913		1
3191.63428		1
3191.80273		1
3192.023		1
3192.1333		1
3192.1748		1
3192.2793		1
3192.28418		1
3192.28662		1
3192.30786		1
3192.32617		1
3192.47144		1
3192.50073		1
3192.50635		1
3192.576		1
3192.59229		1
3192.647		1
3192.68848		1
3192.7334		1
3192.74878		1
3192.82935		1
3192.86426		1
3192.86865		1
3192.93628		1
3192.98218		1
3192.99878		1
3193.02539		1
3193.06738		1
3193.23828		1
3193.27441		1
3193.42285		1
3193.57446		1
3193.58276		1
3193.60767		1
3193.6665		1
3193.77246		1
3193.83472		1
3193.84033		1
3193.94385		1
3193.95752		1
3193.96167		1
3193.967		1
3193.97681		1
3194.08618		1
3194.15356		1
3194.24072		1
3194.315		1
3194.40112		1
3194.406		1
3194.4585		1
3194.537		1
3194.60425		1
3194.69165		1
3194.773		1
3194.78369		1
3194.81641		1
3194.82178		1
3194.88062		1
3194.917		1
3194.91919		1
3194.929		1
3195.02686		1
3195.08521		1
3195.08765		1
3195.12915		1
3195.26343		1
3195.26953		1
3195.283		1
3195.28418		1
3195.32983		1
3195.40869		1
3195.418		1
3195.45361		1
3195.46021		1
3195.46729		1
3195.549		1
3195.58057		1
3195.58667		1
3195.58887		1
3195.63379		1
3195.65723		1
3195.68286		1
3195.71167		1
3195.741		1
3195.76172		1
3195.841		1
3195.911		1
3195.97046		1
3195.974		1
3196.25244		1
3196.284		1
3196.44263		1
3196.50562		1
3196.64233		1
3196.65063		1
3196.67432		1
3196.789		1
3196.81885		1
3196.8457		1
3196.88159		1
3196.925		1
3197.00537		1
3197.05347		1
3197.09326		1
3197.15869		1
3197.22876		1
3197.28833		1
3197.31519		1
3197.33276		1
3197.39185		1
3197.399		1
3197.40332		1
3197.40381		1
3197.49829		1
3197.52		1
3197.55347		1
3197.56323		1
3197.75415		1
3197.9314		1
3198.0166		1
3198.06274		1
3198.101		1
3198.10522		1
3198.10767		1
3198.21387		1
3198.256		1
3198.29272		1
3198.34863		1
3198.39258		1
3198.4043		1
3198.55371		1
3198.58423		1
3198.66724		1
3198.69336		1
3198.73242		1
3198.793		1
3198.827		1
3198.89648		1
3198.92334		1
3198.99756		1
3199.02271		1
3199.079		1
3199.12134		1
3199.12842		1
3199.17725		1
3199.489		1
3199.62183		1
3199.741		1
3199.81763		1
3199.90161		1
3199.905		1
3199.92139		1
3199.92383		1
3199.99951		1
3200.02979		1
3200.05176		1
3200.10278		1
3200.16113		1
3200.217		1
3200.26685		1
3200.42285		1
3200.447		1
3200.46826		1
3200.48071		1
3200.51221		1
3200.52075		1
3200.524		1
3200.53076		1
3200.62646		1
3200.6272		1
3200.64453		1
3200.66943		1
3200.68872		1
3200.69434		1
3200.72461		1
3200.79175		1
3200.82544		1
3200.87231		1
3200.886		1
3200.91357		1
3200.951		1
3200.97485		1
3200.99146		1
3201.02148		1
3201.05029		1
3201.07544		1
3201.09473		1
3201.10522		1
3201.10767		1
3201.17383		1
3201.246		1
3201.26538		1
3201.35327		1
3201.40356		1
3201.48145		1
3201.486		1
3201.50586		1
3201.521		1
3201.534		1
3201.54175		1
3201.55542		1
3201.557		1
3201.605		1
3201.62524		1
3201.64917		1
3201.71		1
3201.74561		1
3201.77417		1
3201.859		1
3201.9502		1
3202.0188		1
3202.08325		1
3202.08838		1
3202.23364		1
3202.31787		1
3202.319		1
3202.43213		1
3202.51		1
3202.51782		1
3202.53735		1
3202.59668		1
3202.613		1
3202.688		1
3202.727		1
3202.74414		1
3202.75879		1
3202.77319		1
3202.77661		1
3202.78		1
3202.82349		1
3202.89258		1
3202.90039		1
3202.902		1
3202.94019		1
3202.95679		1
3202.95972		1
3202.96387		1
3202.977		1
3202.981		1
3203.024		1
3203.04126		1
3203.05786		1
3203.14746		1
3203.20166		1
3203.26343		1
3203.27686		1
3203.27686		1
3203.28735		1
3203.354		1
3203.41675		1
3203.43335		1
3203.48242		1
3203.49219		1
3203.64941		1
3203.769		1
3203.81714		1
3203.84888		1
3203.93286		1
3203.985		1
3204.03955		1
3204.04443		1
3204.05981		1
3204.09766		1
3204.104		1
3204.15332		1
3204.17188		1
3204.19116		1
3204.20923		1
3204.231		1
3204.2373		1
3204.27466		1
3204.319		1
3204.35645		1
3204.534		1
3204.562		1
3204.66382		1
3204.72		1
3204.76318		1
3204.77466		1
3204.776		1
3204.84814		1
3204.86865		1
3204.87		1
3204.87036		1
3204.97144		1
3205.01074		1
3205.04		1
3205.0603		1
3205.08618		1
3205.09717		1
3205.104		1
3205.11865		1
3205.24365		1
3205.25146		1
3205.25439		1
3205.26758		1
3205.29175		1
3205.3042		1
3205.33032		1
3205.43042		1
3205.4375		1
3205.712		1
3205.72583		1
3205.75952		1
3205.77319		1
3205.796		1
3205.79736		1
3205.82471		1
3205.954		1
3206.0293		1
3206.11987		1
3206.12622		1
3206.137		1
3206.183		1
3206.24072		1
3206.26978		1
3206.275		1
3206.283		1
3206.324		1
3206.40552		1
3206.4314		1
3206.46777		1
3206.50635		1
3206.59937		1
3206.62842		1
3206.68848		1
3206.725		1
3206.753		1
3206.80566		1
3206.93457		1
3207.02344		1
3207.066		1
3207.102		1
3207.12622		1
3207.163		1
3207.19775		1
3207.25952		1
3207.31421		1
3207.35767		1
3207.37817		1
3207.4292		1
3207.539		1
3207.577		1
3207.599		1
3207.63452		1
3207.685		1
3207.73267		1
3207.771		1
3207.85229		1
3207.957		1
3207.98584		1
3208.00342		1
3208.008		1
3208.08252		1
3208.08887		1
3208.13086		1
3208.18384		1
3208.22827		1
3208.23		1
3208.321		1
3208.39526		1
3208.48755		1
3208.498		1
3208.5105		1
3208.51831		1
3208.533		1
3208.55737		1
3208.56152		1
3208.586		1
3208.59473		1
3208.61646		1
3208.63281		1
3208.659		1
3208.67847		1
3208.68237		1
3208.69824		1
3208.70557		1
3208.70972		1
3208.757		1
3208.76636		1
3208.8418		1
3208.88086		1
3209.00513		1
3209.04614		1
3209.08936		1
3209.11621		1
3209.16113		1
3209.30933		1
3209.41846		1
3209.47485		1
3209.52417		1
3209.64087		1
3209.71069		1
3209.71265		1
3209.72778		1
3209.73071		1
3209.7832		1
3209.801		1
3209.86816		1
3209.894		1
3210.077		1
3210.08423		1
3210.10962		1
3210.15649		1
3210.15845		1
3210.18066		1
3210.31177		1
3210.32813		1
3210.332		1
3210.34375		1
3210.398		1
3210.414		1
3210.45142		1
3210.45752		1
3210.45923		1
3210.522		1
3210.525		1
3210.53613		1
3210.64575		1
3210.658		1
3210.67847		1
3210.74976		1
3210.76367		1
3210.77515		1
3210.77783		1
3210.799		1
3210.87256		1
3210.905		1
3210.92261		1
3210.94629		1
3210.95581		1
3210.98218		1
3211.027		1
3211.06372		1
3211.11768		1
3211.13452		1
3211.16016		1
3211.18677		1
3211.189		1
3211.231		1
3211.24487		1
3211.29517		1
3211.303		1
3211.34253		1
3211.34546		1
3211.354		1
3211.39		1
3211.39331		1
3211.399		1
3211.42065		1
3211.4375		1
3211.47437		1
3211.478		1
3211.52246		1
3211.525		1
3211.53516		1
3211.5625		1
3211.56836		1
3211.57959		1
3211.58032		1
3211.63843		1
3211.671		1
3211.67749		1
3211.77148		1
3211.77466		1
3211.82715		1
3211.89868		1
3211.9165		1
3212.05518		1
3212.11		1
3212.14063		1
3212.15723		1
3212.20044		1
3212.25781		1
3212.32715		1
3212.34424		1
3212.34814		1
3212.37354		1
3212.38623		1
3212.38647		1
3212.39453		1
3212.39575		1
3212.42017		1
3212.46045		1
3212.59351		1
3212.61328		1
3212.62744		1
3212.67773		1
3212.71631		1
3212.78687		1
3212.79932		1
3212.82056		1
3212.84229		1
3212.866		1
3212.963		1
3212.98364		1
3212.99756		1
3213.03076		1
3213.05835		1
3213.09473		1
3213.113		1
3213.16333		1
3213.17334		1
3213.18384		1
3213.31738		1
3213.33813		1
3213.453		1
3213.53418		1
3213.60742		1
3213.635		1
3213.70459		1
3213.7312		1
3213.7356		1
3213.778		1
3213.79		1
3213.837		1
3213.85278		1
3213.856		1
3214.038		1
3214.08032		1
3214.11328		1
3214.12744		1
3214.191		1
3214.20068		1
3214.201		1
3214.266		1
3214.285		1
3214.36646		1
3214.38525		1
3214.44922		1
3214.45679		1
3214.47925		1
3214.49951		1
3214.55029		1
3214.5625		1
3214.60938		1
3214.64258		1
3214.668		1
3214.68042		1
3214.76587		1
3214.81079		1
3214.90576		1
3214.93726		1
3214.93945		1
3215.05566		1
3215.06348		1
3215.12329		1
3215.22021		1
3215.28174		1
3215.308		1
3215.34863		1
3215.351		1
3215.35425		1
3215.35913		1
3215.411		1
3215.46655		1
3215.526		1
3215.67114		1
3215.74829		1
3215.76343		1
3215.79761		1
3215.8064		1
3215.84741		1
3215.903		1
3215.92114		1
3215.9502		1
3215.97241		1
3216.04028		1
3216.10229		1
3216.19		1
3216.22144		1
3216.227		1
3216.32227		1
3216.335		1
3216.385		1
3216.40063		1
3216.417		1
3216.42114		1
3216.42969		1
3216.43848		1
3216.53271		1
3216.57837		1
3216.63428		1
3216.64355		1
3216.67285		1
3216.69165		1
3216.74976		1
3216.89746		1
3216.987		1
3217.03638		1
3217.04224		1
3217.10986		1
3217.117		1
3217.156		1
3217.167		1
3217.1853		1
3217.24268		1
3217.24438		1
3217.25317		1
3217.26514		1
3217.26929		1
3217.343		1
3217.36133		1
3217.37451		1
3217.426		1
3217.45337		1
3217.48242		1
3217.54126		1
3217.56836		1
3217.6106		1
3217.63062		1
3217.75171		1
3217.81567		1
3217.83667		1
3217.853		1
3217.93579		1
3217.98535		1
3217.99438		1
3218.017		1
3218.102		1
3218.10938		1
3218.16626		1
3218.16675		1
3218.20435		1
3218.221		1
3218.23413		1
3218.23755		1
3218.24414		1
3218.27368		1
3218.345		1
3218.386		1
3218.43359		1
3218.51		1
3218.63379		1
3218.67139		1
3218.70459		1
3218.71753		1
3218.78247		1
3218.87134		1
3218.88574		1
3218.89844		1
3218.94263		1
3218.97852		1
3218.981		1
3219.03564		1
3219.086		1
3219.11621		1
3219.19263		1
3219.28052		1
3219.28613		1
3219.32324		1
3219.38647		1
3219.40063		1
3219.48413		1
3219.50757		1
3219.523		1
3219.53345		1
3219.57544		1
3219.59717		1
3219.68		1
3219.732		1
3219.7854		1
3219.79		1
3219.79688		1
3219.8		1
3219.83179		1
3219.84766		1
3219.88379		1
3219.89526		1
3219.9292		1
3219.9668		1
3220.014		1
3220.07764		1
3220.10474		1
3220.123		1
3220.166		1
3220.16821		1
3220.18555		1
3220.20776		1
3220.27417		1
3220.28247		1
3220.31226		1
3220.336		1
3220.362		1
3220.37524		1
3220.4165		1
3220.429		1
3220.51538		1
3220.549		1
3220.563		1
3220.5686		1
3220.59277		1
3220.65381		1
3220.67822		1
3220.698		1
3220.71		1
3220.7876		1
3220.7998		1
3220.86621		1
3220.88037		1
3220.882		1
3220.89331		1
3220.89819		1
3220.902		1
3220.966		1
3220.97559		1
3220.99072		1
3221.00513		1
3221.016		1
3221.04		1
3221.047		1
3221.05469		1
3221.07031		1
3221.07715		1
3221.07715		1
3221.14429		1
3221.14673		1
3221.17041		1
3221.209		1
3221.219		1
3221.361		1
3221.404		1
3221.40747		1
3221.41479		1
3221.443		1
3221.482		1
3221.54053		1
3221.62036		1
3221.62378		1
3221.636		1
3221.65918		1
3221.73169		1
3221.84644		1
3221.88745		1
3221.9082		1
3221.91846		1
3221.998		1
3222.00269		1
3222.01782		1
3222.03638		1
3222.16357		1
3222.202		1
3222.209		1
3222.216		1
3222.24072		1
3222.26147		1
3222.27539		1
3222.303		1
3222.48657		1
3222.49487		1
3222.51685		1
3222.51953		1
3222.54224		1
3222.5625		1
3222.58276		1
3222.59375		1
3222.67627		1
3222.72339		1
3222.745		1
3222.76367		1
3222.92139		1
3222.93018		1
3222.95557		1
3222.9585		1
3222.96069		1
3223.03638		1
3223.03882		1
3223.06567		1
3223.06714		1
3223.1123		1
3223.11426		1
3223.11646		1
3223.12036		1
3223.135		1
3223.15015		1
3223.20728		1
3223.235		1
3223.25562		1
3223.35		1
3223.35742		1
3223.37842		1
3223.49023		1
3223.52881		1
3223.553		1
3223.56		1
3223.60571		1
3223.63452		1
3223.63574		1
3223.64453		1
3223.65942		1
3223.71		1
3223.74951		1
3223.77783		1
3223.813		1
3223.87744		1
3223.94678		1
3223.979		1
3224.03857		1
3224.04834		1
3224.06323		1
3224.08276		1
3224.10352		1
3224.217		1
3224.22021		1
3224.24683		1
3224.274		1
3224.345		1
3224.353		1
3224.3623		1
3224.40942		1
3224.42847		1
3224.52466		1
3224.52637		1
3224.52954		1
3224.57861		1
3224.58716		1
3224.59		1
3224.59375		1
3224.602		1
3224.656		1
3224.70313		1
3224.72681		1
3224.748		1
3224.76343		1
3224.77832		1
3224.78931		1
3224.89087		1
3224.91772		1
3224.966		1
3224.995		1
3224.997		1
3224.999		1
3225.03174		1
3225.04663		1
3225.08081		1
3225.08813		1
3225.178		1
3225.19751		1
3225.206		1
3225.21753		1
3225.30933		1
3225.366		1
3225.39722		1
3225.46045		1
3225.464		1
3225.53		1
3225.53613		1
3225.56372		1
3225.57373		1
3225.581		1
3225.60474		1
3225.67651		1
3225.6958		1
3225.71362		1
3225.83545		1
3225.83936		1
3225.889		1
3225.951		1
3225.95117		1
3225.964		1
3225.968		1
3225.97583		1
3226.02271		1
3226.04248		1
3226.139		1
3226.16		1
3226.16479		1
3226.20215		1
3226.2063		1
3226.28247		1
3226.296		1
3226.30762		1
3226.36523		1
3226.39526		1
3226.47559		1
3226.56372		1
3226.64575		1
3226.66626		1
3226.67432		1
3226.677		1
3226.716		1
3226.71655		1
3226.77246		1
3226.7832		1
3226.81348		1
3226.89429		1
3226.901		1
3226.9834		1
3226.99121		1
3227.017		1
3227.05176		1
3227.06323		1
3227.073		1
3227.09985		1
3227.192		1
3227.199		1
3227.216		1
3227.22876		1
3227.23926		1
3227.30518		1
3227.30933		1
3227.327		1
3227.35718		1
3227.40186		1
3227.44824		1
3227.49048		1
3227.53271		1
3227.55981		1
3227.5813		1
3227.59521		1
3227.67285		1
3227.69263		1
3227.70825		1
3227.72754		1
3227.72925		1
3227.737		1
3227.91919		1
3227.93286		1
3227.98535		1
3227.998		1
3228.02954		1
3228.08325		1
3228.08667		1
3228.09229		1
3228.10083		1
3228.10815		1
3228.13428		1
3228.14722		1
3228.18359		1
3228.20068		1
3228.21		1
3228.21558		1
3228.23657		1
3228.27783		1
3228.28418		1
3228.29		1
3228.339		1
3228.391		1
3228.4624		1
3228.501		1
3228.54468		1
3228.5542		1
3228.56543		1
3228.591		1
3228.609		1
3228.69067		1
3228.77686		1
3228.7832		1
3228.8064		1
3228.81616		1
3228.842		1
3228.87524		1
3228.88086		1
3228.882		1
3228.91382		1
3228.91553		1
3228.93042		1
3228.96387		1
3228.98657		1
3228.99316		1
3229.00049		1
3229.17969		1
3229.18237		1
3229.20264		1
3229.23		1
3229.25		1
3229.32642		1
3229.33813		1
3229.36841		1
3229.37183		1
3229.43457		1
3229.4502		1
3229.508		1
3229.55981		1
3229.56128		1
3229.56982		1
3229.592		1
3229.65332		1
3229.69116		1
3229.75781		1
3229.75977		1
3229.76733		1
3229.78857		1
3229.89063		1
3230.06714		1
3230.11987		1
3230.12134		1
3230.125		1
3230.21753		1
3230.23584		1
3230.241		1
3230.255		1
3230.28613		1
3230.3		1
3230.31836		1
3230.35718		1
3230.3833		1
3230.39771		1
3230.446		1
3230.467		1
3230.52686		1
3230.563		1
3230.57739		1
3230.61426		1
3230.65942		1
3230.69458		1
3230.72266		1
3230.77563		1
3230.82422		1
3230.82886		1
3230.84326		1
3230.854		1
3230.88452		1
3230.94287		1
3231.04956		1
3231.07837		1
3231.16577		1
3231.28931		1
3231.43945		1
3231.47461		1
3231.50122		1
3231.50317		1
3231.55957		1
3231.59375		1
[truncated: 15,887 more rows]
