# Supplementary material for: A droplet digital PCR (ddPCR) assay to detect Helicoverpa armigera (Lepidoptera: Noctuidae) in bulk trap samples
Source: PLoS One. 2017 May 31;12(5):e0178704. doi: 10.1371/journal.pone.0178704 (PMC5451079; doi:10.1371/journal.pone.0178704)
Supplement: S5 Table — (ZIP) [file pone.0178704.s005.zip › H zea 19.csv]

Ch1 Amplitude	Ch2 Amplitude	Cluster
3093.30957		1
3108.704		1
3111.923		1
3122.676		1
3126.4375		1
3141.388		1
3142.0022		1
3155.35645		1
3160.29688		1
3171.03442		1
3171.411		1
3173.57275		1
3174.25		1
3176.03882		1
3179.87451		1
3180.43457		1
3184.37866		1
3184.89014		1
3191.5166		1
3193.05933		1
3194.28052		1
3196.171		1
3199.23535		1
3199.865		1
3204.46851		1
3204.916		1
3206.872		1
3212.182		1
3214.254		1
3215.01831		1
3215.28638		1
3222.03979		1
3222.82446		1
3222.89185		1
3225.93774		1
3228.08618		1
3228.65332		1
3229.38159		1
3229.977		1
3230.981		1
3231.09668		1
3231.3396		1
3233.052		1
3234.03662		1
3234.13232		1
3234.45874		1
3235.095		1
3235.852		1
3236.29077		1
3237.146		1
3237.92944		1
3238.576		1
3240.25562		1
3240.30078		1
3240.314		1
3240.81641		1
3241.37573		1
3243.48218		1
3243.80786		1
3244.19067		1
3245.2207		1
3248.69116		1
3249.053		1
3249.40332		1
3249.40967		1
3249.9624		1
3250.03442		1
3251.6748		1
3252.01538		1
3252.631		1
3252.76563		1
3253.11279		1
3253.133		1
3253.73364		1
3253.95679		1
3254.08081		1
3254.979		1
3256.09668		1
3256.43628		1
3256.83984		1
3256.905		1
3257.06714		1
3257.28247		1
3257.71875		1
3258.23242		1
3258.71167		1
3259.38086		1
3260.11255		1
3263.94067		1
3265.198		1
3265.34326		1
3266.99268		1
3267.336		1
3267.393		1
3268.10034		1
3268.37378		1
3268.613		1
3269.43628		1
3269.65381		1
3269.93		1
3271.15918		1
3271.42261		1
3271.478		1
3271.94849		1
3272.44946		1
3273.08936		1
3274.385		1
3274.82275		1
3275.09839		1
3276.11475		1
3276.25952		1
3276.33472		1
3276.35		1
3276.47485		1
3277.21655		1
3277.28149		1
3278.04248		1
3280.146		1
3280.45166		1
3281.868		1
3282.787		1
3283.31445		1
3283.44165		1
3285.016		1
3285.27075		1
3285.44751		1
3286.75952		1
3286.779		1
3286.819		1
3286.842		1
3286.86182		1
3286.90356		1
3287.266		1
3287.28369		1
3287.76563		1
3287.91455		1
3287.96973		1
3288.05615		1
3288.25928		1
3288.70825		1
3289.40967		1
3289.42017		1
3289.52686		1
3289.801		1
3290.391		1
3290.7146		1
3291.58838		1
3292.191		1
3292.295		1
3292.43384		1
3292.57642		1
3292.65723		1
3293.22119		1
3294.42432		1
3294.98853		1
3295.12866		1
3295.27344		1
3295.49976		1
3296.026		1
3296.04053		1
3296.154		1
3296.41724		1
3296.63184		1
3296.703		1
3298.05762		1
3298.14331		1
3298.19434		1
3298.258		1
3298.42529		1
3298.68359		1
3300.04785		1
3300.527		1
3300.97266		1
3302.50024		1
3302.56274		1
3303.03979		1
3303.15747		1
3304.06226		1
3304.365		1
3304.43237		1
3304.736		1
3305.08936		1
3305.20142		1
3305.20947		1
3305.42554		1
3305.79761		1
3305.849		1
3305.856		1
3305.92017		1
3306.592		1
3306.68823		1
3307.01685		1
3307.48682		1
3307.71118		1
3307.76221		1
3307.91968		1
3308.50073		1
3309.15259		1
3309.38525		1
3309.83252		1
3310.074		1
3310.18628		1
3310.30957		1
3310.85254		1
3311.29541		1
3311.59253		1
3311.74341		1
3311.97217		1
3312.14941		1
3313.08325		1
3313.42285		1
3313.5022		1
3313.69629		1
3313.71729		1
3313.92944		1
3314.25146		1
3314.339		1
3314.429		1
3314.543		1
3315.19141		1
3315.27271		1
3315.478		1
3315.74		1
3315.86255		1
3316.03735		1
3316.47876		1
3316.61426		1
3316.6438		1
3317.346		1
3317.42065		1
3317.43555		1
3317.84033		1
3317.901		1
3318.29932		1
3318.34033		1
3318.34253		1
3318.40942		1
3318.565		1
3318.72461		1
3318.74		1
3318.93555		1
3319.11816		1
3319.286		1
3319.31128		1
3319.46753		1
3319.71313		1
3319.99854		1
3320.015		1
3320.062		1
3320.112		1
3320.18628		1
3320.20972		1
3320.37451		1
3320.41821		1
3320.6377		1
3320.71924		1
3320.78662		1
3320.84668		1
3320.94556		1
3321.425		1
3321.46021		1
3321.48413		1
3321.60474		1
3321.72925		1
3322.1106		1
3322.23413		1
3322.28467		1
3322.33643		1
3322.6167		1
3322.66528		1
3322.67261		1
3323.04663		1
3323.10522		1
3323.118		1
3323.21655		1
3323.76147		1
3323.77124		1
3323.80762		1
3323.868		1
3323.91968		1
3323.98462		1
3324.42065		1
3324.44849		1
3324.44922		1
3324.46069		1
3324.57		1
3324.58521		1
3324.69482		1
3324.7832		1
3324.79443		1
3325.0293		1
3325.129		1
3325.67871		1
3325.93164		1
3326.198		1
3326.5376		1
3326.542		1
3326.672		1
3326.77539		1
3326.81055		1
3326.96753		1
3327.01025		1
3327.055		1
3327.27271		1
3327.4248		1
3327.61475		1
3327.73657		1
3328.3186		1
3328.36938		1
3328.52368		1
3328.762		1
3329.0188		1
3329.06323		1
3329.078		1
3329.2666		1
3329.36621		1
3329.43237		1
3329.59619		1
3329.74414		1
3330.16748		1
3330.25659		1
3330.593		1
3330.94238		1
3331.29858		1
3331.37354		1
3331.38184		1
3331.77222		1
3331.785		1
3331.834		1
3332.2666		1
3332.4		1
3332.44971		1
3332.53076		1
3332.787		1
3333.27344		1
3333.32		1
3334.08716		1
3334.13086		1
3334.44287		1
3334.698		1
3334.86816		1
3335.26587		1
3335.49829		1
3335.549		1
3335.71948		1
3335.80957		1
3335.931		1
3336.00854		1
3336.44458		1
3336.62476		1
3336.906		1
3337.052		1
3337.194		1
3337.194		1
3337.21875		1
3337.77612		1
3338.07568		1
3338.109		1
3338.13623		1
3338.30176		1
3338.32251		1
3338.62671		1
3338.91846		1
3339.00635		1
3339.08545		1
3339.1626		1
3339.67944		1
3339.77148		1
3340.00659		1
3340.10669		1
3340.57373		1
3340.84473		1
3341.15552		1
3341.69043		1
3341.75415		1
3342.42554		1
3342.44873		1
3342.552		1
3342.55859		1
3342.70361		1
3342.75879		1
3342.95239		1
3343.18213		1
3343.268		1
3343.28687		1
3343.41333		1
3343.438		1
3343.625		1
3343.72729		1
3343.74		1
3343.79272		1
3343.93164		1
3343.98755		1
3344.06738		1
3344.1416		1
3344.20483		1
3344.44165		1
3344.48364		1
3344.65137		1
3344.74365		1
3344.86646		1
3344.98877		1
3345.07031		1
3345.331		1
3345.37231		1
3345.389		1
3345.5083		1
3345.53662		1
3345.559		1
3346.1543		1
3346.21924		1
3346.22852		1
3346.3645		1
3346.64868		1
3346.77026		1
3346.96948		1
3347.00879		1
3347.075		1
3347.1084		1
3347.49048		1
3347.56616		1
3347.74341		1
3347.757		1
3347.77344		1
3347.9292		1
3348.0498		1
3348.11377		1
3348.13525		1
3348.24268		1
3348.36		1
3348.74121		1
3348.84521		1
3348.90161		1
3349.1355		1
3349.46948		1
3349.834		1
3349.85864		1
3349.85986		1
3349.88452		1
3349.90112		1
3349.96436		1
3350.05322		1
3350.30518		1
3350.55151		1
3350.67334		1
3350.897		1
3351.20947		1
3351.35352		1
3351.64063		1
3352.13086		1
3352.32		1
3352.35547		1
3352.45142		1
3352.66187		1
3353.01221		1
3353.57544		1
3353.586		1
3353.86133		1
3354.00439		1
3354.05981		1
3354.07		1
3354.106		1
3354.13525		1
3354.35986		1
3354.37378		1
3354.4292		1
3354.594		1
3354.61084		1
3354.6748		1
3354.714		1
3354.85474		1
3354.88184		1
3355.02637		1
3355.07349		1
3355.08887		1
3355.69531		1
3355.72729		1
3356.0188		1
3356.47729		1
3356.64063		1
3356.71387		1
3356.71948		1
3356.99316		1
3356.9978		1
3357.085		1
3357.24341		1
3357.35278		1
3357.544		1
3357.55762		1
3357.60156		1
3357.61328		1
3357.74683		1
3357.9502		1
3358.13867		1
3358.14		1
3358.15771		1
3358.433		1
3358.50415		1
3358.636		1
3358.852		1
3358.875		1
3359.04468		1
3359.16724		1
3359.29346		1
3359.3252		1
3359.387		1
3359.413		1
3359.72437		1
3359.88159		1
3360.08374		1
3360.13843		1
3361.08423		1
3361.26343		1
3361.4353		1
3361.45386		1
3361.47583		1
3361.6062		1
3361.64478		1
3361.65112		1
3361.8374		1
3362.10767		1
3362.24976		1
3362.26221		1
3362.37817		1
3362.48975		1
3362.49585		1
3362.518		1
3362.82373		1
3362.984		1
3362.99341		1
3363.072		1
3363.21558		1
3363.51636		1
3363.595		1
3363.623		1
3363.859		1
3363.92236		1
3363.926		1
3364.06567		1
3364.163		1
3364.54614		1
3364.55737		1
3364.58545		1
3364.65356		1
3364.71265		1
3364.91064		1
3364.9624		1
3365.01782		1
3365.123		1
3365.12744		1
3365.281		1
3365.327		1
3365.33447		1
3365.518		1
3366.25635		1
3366.28052		1
3366.40869		1
3366.65283		1
3366.73535		1
3366.76123		1
3366.7644		1
3366.96387		1
3367.02783		1
3367.21362		1
3367.26172		1
3367.34546		1
3367.417		1
3367.43042		1
3367.52051		1
3367.64355		1
3367.75879		1
3367.81128		1
3368.08228		1
3368.1123		1
3368.163		1
3368.17725		1
3368.4082		1
3368.427		1
3368.52026		1
3368.565		1
3368.57178		1
3368.718		1
3368.77515		1
3368.998		1
3369.12085		1
3369.242		1
3369.45239		1
3369.5144		1
3369.567		1
3369.78882		1
3369.79028		1
3370.278		1
3370.32349		1
3370.37549		1
3370.53027		1
3370.64819		1
3370.7395		1
3370.863		1
3370.92749		1
3371.002		1
3371.05835		1
3371.2063		1
3371.2334		1
3371.33765		1
3371.42944		1
3371.43457		1
3371.47852		1
3371.79175		1
3372.07422		1
3372.12915		1
3372.27832		1
3372.30054		1
3372.54785		1
3372.58545		1
3372.78247		1
3372.82422		1
3372.876		1
3372.94287		1
3372.95068		1
3372.98438		1
3373.021		1
3373.17188		1
3373.19238		1
3373.54932		1
3373.57178		1
3373.62231		1
3373.652		1
3373.682		1
3373.70679		1
3373.72485		1
3373.74756		1
3373.82886		1
3373.83936		1
3374.04614		1
3374.07861		1
3374.182		1
3374.222		1
3374.24341		1
3374.30347		1
3374.379		1
3374.771		1
3374.80029		1
3374.8125		1
3374.901		1
3375.24414		1
3375.326		1
3375.54321		1
3375.63379		1
3375.759		1
3375.84058		1
3376.04077		1
3376.27661		1
3376.291		1
3376.34448		1
3376.5083		1
3376.50952		1
3376.52563		1
3376.68		1
3376.89		1
3376.894		1
3376.89575		1
3376.91846		1
3376.95874		1
3377.02832		1
3377.0603		1
3377.1167		1
3377.12524		1
3377.27563		1
3377.46851		1
3377.50146		1
3377.67554		1
3377.90771		1
3377.964		1
3377.99365		1
3378.072		1
3378.17944		1
3378.28662		1
3378.29443		1
3378.35938		1
3378.36572		1
3378.39844		1
3378.40063		1
3378.60059		1
3378.69		1
3378.77246		1
3378.836		1
3378.9043		1
3379.01855		1
3379.43945		1
3379.45825		1
3379.553		1
3379.793		1
3379.8		1
3379.81519		1
3379.86719		1
3379.909		1
3379.92285		1
3379.994		1
3380.08862		1
3380.15576		1
3380.17261		1
3380.22314		1
3380.272		1
3380.54834		1
3380.877		1
3381.03564		1
3381.15356		1
3381.15967		1
3381.19214		1
3381.421		1
3381.43579		1
3381.59814		1
3381.61279		1
3381.61963		1
3381.75269		1
3381.96		1
3381.989		1
3382.01318		1
3382.055		1
3382.08032		1
3382.08252		1
3382.127		1
3382.19141		1
3382.23169		1
3382.294		1
3382.4126		1
3382.46558		1
3382.526		1
3382.62915		1
3382.63477		1
3382.647		1
3382.6792		1
3382.719		1
3382.76929		1
3382.79761		1
3382.82227		1
3382.89819		1
3382.928		1
3382.95679		1
3383.11987		1
3383.19873		1
3383.33154		1
3383.398		1
3383.44751		1
3383.54443		1
3383.70313		1
3384.01855		1
3384.104		1
3384.20117		1
3384.20654		1
3384.355		1
3384.35962		1
3384.50122		1
3384.67432		1
3384.68018		1
3384.78662		1
3384.807		1
3384.87378		1
3384.892		1
3384.93481		1
3385.04858		1
3385.0647		1
3385.13818		1
3385.188		1
3385.28149		1
3385.3186		1
3385.32617		1
3385.35278		1
3385.45825		1
3385.7644		1
3385.7666		1
3386.00317		1
3386.29028		1
3386.417		1
3386.472		1
3386.64844		1
3386.72314		1
3386.748		1
3386.91821		1
3386.9353		1
3387.017		1
3387.02		1
3387.25439		1
3387.30981		1
3387.324		1
3387.36841		1
3387.37		1
3387.39233		1
3387.43384		1
3387.49146		1
3387.494		1
3387.56885		1
3387.60376		1
3387.62256		1
3387.79663		1
3387.8		1
3387.8125		1
3387.89087		1
3388.25122		1
3388.31982		1
3388.32544		1
3388.64648		1
3388.76343		1
3388.77979		1
3388.79639		1
3388.79785		1
3388.974		1
3388.98315		1
3389.00464		1
3389.05615		1
3389.062		1
3389.089		1
3389.11768		1
3389.2207		1
3389.2373		1
3389.24365		1
3389.24927		1
3389.30518		1
3389.53955		1
3389.54126		1
3389.55127		1
3389.72046		1
3389.75684		1
3389.91968		1
3389.92065		1
3389.936		1
3390.176		1
3390.19238		1
3390.26318		1
3390.27		1
3390.41748		1
3390.44263		1
3390.46362		1
3390.57983		1
3390.591		1
3390.69141		1
3390.72534		1
3390.7395		1
3390.76514		1
3390.81567		1
3390.83057		1
3390.88965		1
3390.97119		1
3391.05054		1
3391.06		1
3391.23657		1
3391.32446		1
3391.34741		1
3391.34985		1
3391.36572		1
3391.38574		1
3391.40918		1
3391.45483		1
3391.53223		1
3391.73438		1
3391.78076		1
3391.84961		1
3391.927		1
3391.9314		1
3391.94629		1
3391.98755		1
3392.00366		1
3392.18823		1
3392.23853		1
3392.341		1
3392.35376		1
3392.36475		1
3392.662		1
3392.67773		1
3392.70239		1
3392.82129		1
3392.90576		1
3393.32617		1
3393.50854		1
3393.56641		1
3393.653		1
3393.67773		1
3393.72217		1
3393.79639		1
3393.802		1
3393.87427		1
3393.96851		1
3394.02637		1
3394.047		1
3394.11377		1
3394.32275		1
3394.44873		1
3394.521		1
3394.62622		1
3394.70337		1
3394.71851		1
3394.73267		1
3394.77124		1
3394.78369		1
3394.92		1
3394.98413		1
3394.98633		1
3395.10083		1
3395.13647		1
3395.35913		1
3395.36572		1
3395.39746		1
3395.41577		1
3395.42871		1
3395.46387		1
3395.5647		1
3395.654		1
3395.666		1
3395.745		1
3395.78174		1
3395.798		1
3395.90942		1
3395.96069		1
3396.00513		1
3396.06421		1
3396.20728		1
3396.30371		1
3396.31836		1
3396.56787		1
3396.58081		1
3396.72485		1
3396.80542		1
3396.91943		1
3396.99927		1
3397.05542		1
3397.07837		1
3397.16		1
3397.21777		1
3397.22119		1
3397.25928		1
3397.313		1
3397.396		1
3397.5686		1
3397.59		1
3397.6543		1
3397.70728		1
3397.81519		1
3397.81519		1
3397.81519		1
3397.83276		1
3397.9375		1
3398.09082		1
3398.17163		1
3398.19238		1
3398.19653		1
3398.24048		1
3398.282		1
3398.39355		1
3398.558		1
3398.59375		1
3398.808		1
3398.82764		1
3398.98315		1
3399.02734		1
3399.05151		1
3399.09766		1
3399.11865		1
3399.18359		1
3399.23535		1
3399.24365		1
3399.25342		1
3399.296		1
3399.388		1
3399.39819		1
3399.45459		1
3399.70337		1
3399.766		1
3399.84644		1
3399.84717		1
3399.85571		1
3399.93237		1
3399.93457		1
3400.07227		1
3400.07422		1
3400.16284		1
3400.36914		1
3400.43848		1
3400.43921		1
3400.46		1
3400.67188		1
3400.80054		1
3400.83447		1
3400.84082		1
3400.84888		1
3400.86841		1
3401.19531		1
3401.26782		1
3401.33862		1
3401.34253		1
3401.376		1
3401.45654		1
3401.477		1
3401.49487		1
3401.49829		1
3401.51025		1
3401.60547		1
3401.60669		1
3401.615		1
3401.73267		1
3401.79736		1
3401.809		1
3401.81934		1
3401.862		1
3401.92236		1
3401.96924		1
3401.99854		1
3402.23486		1
3402.26416		1
3402.27515		1
3402.34985		1
3402.379		1
3402.4187		1
3402.539		1
3402.55786		1
3402.65454		1
3402.69775		1
3402.78833		1
3402.82251		1
3402.847		1
3402.87354		1
3402.88623		1
3402.91577		1
3403.11572		1
3403.19263		1
3403.261		1
3403.40845		1
3403.41235		1
3403.457		1
3403.47534		1
3403.50366		1
3403.5354		1
3403.57056		1
3403.62646		1
3403.63013		1
3403.64429		1
3403.66		1
3403.68555		1
3403.76465		1
3403.99121		1
3404.14014		1
3404.21045		1
3404.26367		1
3404.29443		1
3404.38135		1
3404.39575		1
3404.40479		1
3404.407		1
3404.4126		1
3404.41724		1
3404.44873		1
3404.55566		1
3404.556		1
3404.641		1
3404.83		1
3404.9		1
3404.94678		1
3405.04224		1
3405.09717		1
3405.13		1
3405.24048		1
3405.2478		1
3405.33		1
3405.43384		1
3405.45239		1
3405.49072		1
3405.5437		1
3405.66187		1
3405.88867		1
3405.91431		1
3406.02686		1
3406.063		1
3406.07666		1
3406.16724		1
3406.22314		1
3406.30347		1
3406.32861		1
3406.3374		1
3406.488		1
3406.496		1
3406.6		1
3406.94556		1
3406.99756		1
3407.00269		1
3407.013		1
3407.058		1
3407.11719		1
3407.12646		1
3407.12817		1
3407.1814		1
3407.18945		1
3407.29565		1
3407.39233		1
3407.45068		1
3407.45972		1
3407.558		1
3407.56763		1
3407.612		1
3407.70923		1
3407.74219		1
3407.822		1
3407.823		1
3407.89014		1
3408.12549		1
3408.184		1
3408.20166		1
3408.38184		1
3408.45166		1
3408.75		1
3408.75513		1
3408.769		1
3408.81665		1
3408.997		1
3409.02246		1
3409.04565		1
3409.04932		1
3409.05127		1
3409.08057		1
3409.13354		1
3409.19482		1
3409.26221		1
3409.29175		1
3409.29883		1
3409.326		1
3409.36621		1
3409.39014		1
3409.4126		1
3409.45239		1
3409.54688		1
3409.64185		1
3409.6792		1
3409.69263		1
3409.76929		1
3409.78687		1
3409.792		1
3409.80664		1
3409.89917		1
3409.97876		1
3410.081		1
3410.16748		1
3410.172		1
3410.32373		1
3410.32642		1
3410.34058		1
3410.498		1
3410.55176		1
3410.5708		1
3410.78687		1
3410.791		1
3410.82959		1
3410.93921		1
3410.97754		1
3411.02979		1
3411.04541		1
3411.2002		1
3411.25269		1
3411.31274		1
3411.34155		1
3411.344		1
3411.382		1
3411.41626		1
3411.429		1
3411.48242		1
3411.49658		1
3411.626		1
3411.798		1
3411.81		1
3411.91919		1
3411.95239		1
3411.97314		1
3412.008		1
3412.06055		1
3412.135		1
3412.16553		1
3412.16553		1
3412.235		1
3412.3335		1
3412.407		1
3412.46338		1
3412.47046		1
3412.492		1
3412.49878		1
3412.541		1
3412.54517		1
3412.55176		1
3412.573		1
3412.58252		1
3412.585		1
3412.63232		1
3412.70142		1
3412.71777		1
3412.72		1
3412.81665		1
3412.98853		1
3413.03369		1
3413.03516		1
3413.03564		1
3413.04053		1
3413.09253		1
3413.10547		1
3413.28076		1
3413.38818		1
3413.45654		1
3413.51587		1
3413.522		1
3413.528		1
3413.55078		1
3413.58179		1
3413.633		1
3413.66479		1
3413.78027		1
3413.78516		1
3413.792		1
3413.82153		1
3413.888		1
3413.88843		1
3413.91064		1
3413.92163		1
3413.98169		1
3414.05933		1
3414.06177		1
3414.153		1
3414.154		1
3414.16528		1
3414.19		1
3414.20752		1
3414.322		1
3414.36475		1
3414.37036		1
3414.39844		1
3414.441		1
3414.47046		1
3414.60986		1
3414.63745		1
3414.669		1
3414.81958		1
3414.824		1
3414.82715		1
3414.87231		1
3414.88062		1
3414.95947		1
3415.08618		1
3415.1875		1
3415.20825		1
3415.23682		1
3415.26245		1
3415.30469		1
3415.3562		1
3415.39673		1
3415.427		1
3415.44775		1
3415.50146		1
3415.51514		1
3415.57251		1
3415.57544		1
3415.59521		1
3415.78052		1
3415.79541		1
3415.79688		1
3415.79761		1
3415.8147		1
3415.832		1
3415.904		1
3416.00073		1
3416.177		1
3416.21631		1
3416.22241		1
3416.23584		1
3416.2373		1
3416.31885		1
3416.36865		1
3416.40845		1
3416.44263		1
3416.44653		1
3416.51733		1
3416.58545		1
3416.672		1
3416.70215		1
3416.703		1
3416.7417		1
3416.774		1
3416.8606		1
3416.89185		1
3416.904		1
3417.0022		1
3417.03662		1
3417.046		1
3417.10327		1
3417.20068		1
3417.23926		1
3417.29175		1
3417.342		1
3417.41724		1
3417.425		1
3417.4646		1
3417.60376		1
3417.64624		1
3417.66675		1
3417.793		1
3417.87915		1
3417.91846		1
3417.99		1
3418.03052		1
3418.04175		1
3418.081		1
3418.09937		1
3418.10767		1
3418.10767		1
3418.20874		1
3418.307		1
3418.32837		1
3418.35571		1
3418.4043		1
3418.439		1
3418.46484		1
3418.48022		1
3418.541		1
3418.702		1
3418.737		1
3418.82178		1
3418.84326		1
3418.90747		1
3418.94775		1
3419.00635		1
3419.00757		1
3419.07813		1
3419.092		1
3419.1084		1
3419.25342		1
3419.38647		1
3419.4978		1
3419.52686		1
3419.54346		1
3419.578		1
3419.58643		1
3419.601		1
3419.622		1
3419.6355		1
3419.66382		1
3419.68286		1
3419.727		1
3419.74634		1
3419.8064		1
3419.80737		1
3419.8457		1
3419.88623		1
3419.9458		1
3419.995		1
3420.04053		1
3420.0918		1
3420.13745		1
3420.14063		1
3420.15869		1
3420.22461		1
3420.23364		1
3420.24878		1
3420.32935		1
3420.341		1
3420.34473		1
3420.37378		1
3420.482		1
3420.4978		1
3420.50732		1
3420.52051		1
3420.60034		1
3420.71582		1
3420.71729		1
3420.75928		1
3420.76		1
3420.7666		1
3420.78955		1
3420.792		1
3420.83081		1
3420.882		1
3420.93652		1
3420.96387		1
3420.97974		1
3420.99072		1
3421.02		1
3421.086		1
3421.11841		1
3421.14282		1
3421.215		1
3421.24268		1
3421.25659		1
3421.287		1
3421.349		1
3421.40674		1
3421.45337		1
3421.4834		1
3421.52954		1
3421.557		1
3421.78662		1
3421.851		1
3421.871		1
3421.95239		1
3421.97974		1
3422.06372		1
3422.101		1
3422.13452		1
3422.16		1
3422.18066		1
3422.2146		1
3422.23975		1
3422.2688		1
3422.30371		1
3422.30664		1
3422.33228		1
3422.33984		1
3422.42017		1
3422.45557		1
3422.588		1
3422.58862		1
3422.61646		1
3422.63354		1
3422.68945		1
3422.79028		1
3422.804		1
3422.80737		1
3422.8418		1
3423.057		1
3423.22266		1
3423.238		1
3423.26758		1
3423.29736		1
3423.45532		1
3423.50659		1
3423.60132		1
3423.61865		1
3423.668		1
3423.76172		1
3423.81934		1
3423.861		1
3423.88477		1
3424.0603		1
3424.06885		1
3424.07886		1
3424.1272		1
3424.21143		1
3424.23975		1
3424.25781		1
3424.2915		1
3424.43164		1
3424.45728		1
3424.48047		1
3424.57666		1
3424.63159		1
3424.75415		1
3424.78052		1
3424.848		1
3424.986		1
3425.1167		1
3425.158		1
3425.184		1
3425.21313		1
3425.23218		1
3425.33716		1
3425.34961		1
3425.35547		1
3425.44653		1
3425.475		1
3425.48828		1
3425.494		1
3425.51343		1
3425.66113		1
3425.685		1
3425.725		1
3425.73		1
3425.73779		1
3425.756		1
3425.929		1
3425.98315		1
3426.05273		1
3426.33716		1
3426.38257		1
3426.38647		1
3426.44482		1
3426.45654		1
3426.46216		1
3426.475		1
3426.50781		1
3426.51074		1
3426.55444		1
3426.56128		1
3426.56372		1
3426.68115		1
3426.72241		1
3426.74487		1
3426.80029		1
3426.81055		1
3426.84253		1
3426.94946		1
3427.0144		1
3427.02686		1
3427.05981		1
3427.102		1
3427.136		1
3427.18921		1
3427.3252		1
3427.32861		1
3427.33765		1
3427.36865		1
3427.439		1
3427.44678		1
3427.46753		1
3427.62183		1
3427.6333		1
3427.66284		1
3427.69067		1
3427.86		1
3428.023		1
3428.1272		1
3428.1543		1
3428.20386		1
3428.216		1
3428.25513		1
3428.28516		1
3428.28662		1
3428.29		1
3428.43774		1
3428.44922		1
3428.463		1
3428.47583		1
3428.56714		1
3428.58838		1
3428.77759		1
3428.88623		1
3428.96558		1
3428.99438		1
3429.144		1
3429.159		1
3429.23145		1
3429.23828		1
3429.28516		1
3429.454		1
3429.47729		1
3429.49072		1
3429.56616		1
3429.649		1
3429.66284		1
3429.69043		1
3429.69141		1
3429.69849		1
3429.76587		1
3429.787		1
3429.79126		1
3429.793		1
3429.909		1
3430.06323		1
3430.13452		1
3430.22485		1
3430.36426		1
3430.40234		1
3430.41553		1
3430.47168		1
3430.535		1
3430.5752		1
3430.579		1
3430.613		1
3430.76538		1
3430.78687		1
3430.79858		1
3430.82715		1
3430.87036		1
3430.982		1
3431.06958		1
3431.15479		1
3431.21582		1
3431.2522		1
3431.35962		1
3431.36475		1
3431.40259		1
3431.42456		1
3431.4707		1
3431.49927		1
3431.53247		1
3431.591		1
3431.61719		1
3431.66284		1
3431.74829		1
3431.75854		1
3431.7627		1
3431.7644		1
3431.77		1
3431.77026		1
3431.77832		1
3431.82422		1
3431.84155		1
3431.86743		1
3431.885		1
3431.99829		1
3432.06616		1
3432.10352		1
3432.1167		1
3432.16528		1
3432.16968		1
3432.177		1
3432.1875		1
3432.20972		1
3432.22949		1
3432.346		1
3432.36523		1
3432.37134		1
3432.40527		1
3432.424		1
3432.43579		1
3432.453		1
3432.45654		1
3432.49438		1
3432.52368		1
3432.59839		1
3432.63867		1
3432.649		1
3432.702		1
3432.83569		1
3432.83765		1
3432.95752		1
3432.9917		1
3433.0752		1
3433.087		1
3433.15332		1
3433.24731		1
3433.41113		1
3433.521		1
3433.56665		1
3433.59521		1
3433.60156		1
3433.64233		1
3433.67188		1
3433.694		1
3433.699		1
3433.71387		1
3433.74121		1
3433.74536		1
3433.76563		1
3433.802		1
3433.806		1
3433.81519		1
3433.826		1
3433.85229		1
3433.85669		1
3433.90942		1
3434.02417		1
3434.02856		1
3434.0293		1
3434.042		1
3434.05859		1
3434.06958		1
3434.08521		1
3434.121		1
3434.20117		1
3434.297		1
3434.31958		1
3434.33472		1
3434.34375		1
3434.349		1
3434.37451		1
3434.40259		1
3434.46069		1
3434.47534		1
3434.476		1
3434.48169		1
3434.49634		1
3434.49731		1
3434.59521		1
3434.63721		1
3434.69775		1
3434.72778		1
3434.72949		1
3434.80835		1
3434.83887		1
3434.87939		1
3434.95532		1
3435.02783		1
3435.09448		1
3435.096		1
3435.11035		1
3435.20776		1
3435.319		1
3435.33765		1
3435.387		1
3435.39331		1
3435.41479		1
3435.41821		1
3435.64526		1
3435.6875		1
3435.708		1
3435.75366		1
3435.87256		1
3435.88013		1
3435.94043		1
3436.05542		1
3436.08179		1
3436.137		1
3436.15381		1
3436.16943		1
3436.19482		1
3436.23633		1
3436.34619		1
3436.44		1
3436.449		1
3436.48584		1
3436.509		1
3436.518		1
3436.53662		1
3436.583		1
3436.5896		1
3436.61914		1
3436.62256		1
3436.64844		1
3436.74048		1
3436.79126		1
3436.84814		1
3436.95117		1
3436.98145		1
3437.007		1
3437.06274		1
3437.0708		1
3437.11084		1
3437.14624		1
3437.174		1
3437.191		1
3437.2605		1
3437.26929		1
3437.284		1
3437.337		1
3437.34619		1
3437.35		1
3437.363		1
3437.36353		1
3437.40137		1
3437.49121		1
3437.49365		1
3437.51758		1
3437.53516		1
3437.55713		1
3437.55713		1
3437.652		1
3437.653		1
3437.65332		1
3437.65332		1
3437.76978		1
3437.77466		1
3437.79053		1
3437.79272		1
3437.80322		1
3437.85645		1
3437.867		1
3437.87964		1
3437.91382		1
3437.91553		1
3437.942		1
3437.97168		1
3437.98315		1
3437.998		1
3438.01636		1
3438.03735		1
3438.11841		1
3438.128		1
3438.2		1
3438.20361		1
3438.208		1
3438.26025		1
3438.29		1
3438.29272		1
3438.337		1
3438.34351		1
3438.3667		1
3438.40674		1
3438.49683		1
3438.53662		1
3438.55884		1
3438.5874		1
3438.78735		1
3438.791		1
3438.89087		1
3438.91821		1
3438.95435		1
3439.079		1
3439.149		1
3439.1687		1
3439.33521		1
3439.34229		1
3439.35		1
3439.374		1
3439.40625		1
3439.4668		1
3439.49951		1
3439.54956		1
3439.619		1
3439.704		1
3439.71777		1
3439.72583		1
3439.76733		1
3439.82983		1
3439.83984		1
3439.88086		1
3439.93066		1
3439.93726		1
3439.96973		1
3440.046		1
3440.144		1
3440.1582		1
3440.15967		1
3440.3064		1
3440.3374		1
3440.34		1
3440.34644		1
3440.39746		1
3440.40649		1
3440.43774		1
3440.50562		1
3440.51514		1
3440.51953		1
3440.528		1
3440.541		1
3440.57959		1
3440.61572		1
3440.635		1
3440.65527		1
3440.69727		1
3440.754		1
3440.785		1
3440.82617		1
3440.86865		1
3440.88647		1
3440.888		1
3440.9812		1
3440.982		1
3441.04688		1
3441.07617		1
3441.08862		1
3441.124		1
3441.18652		1
3441.19336		1
3441.2312		1
3441.267		1
3441.38013		1
3441.559		1
3441.58179		1
3441.59473		1
3441.697		1
3441.73145		1
3441.75122		1
3441.7666		1
3441.78027		1
3441.83325		1
3441.90771		1
3441.95679		1
3441.97974		1
3442.02661		1
3442.04		1
3442.073		1
3442.08057		1
3442.151		1
3442.152		1
3442.15381		1
3442.22363		1
3442.22925		1
3442.23438		1
3442.25562		1
3442.25684		1
3442.39331		1
3442.439		1
3442.44946		1
3442.45264		1
3442.587		1
3442.64673		1
3442.68		1
3442.71362		1
3442.772		1
3442.86621		1
3442.87158		1
3442.927		1
3442.9314		1
3442.936		1
3442.93945		1
3442.94		1
3442.96582		1
3442.985		1
3443.01318		1
3443.03027		1
3443.05713		1
3443.05835		1
3443.14136		1
3443.16724		1
3443.19458		1
3443.20557		1
3443.21777		1
3443.29175		1
3443.31445		1
3443.3335		1
3443.39		1
3443.41479		1
3443.41479		1
3443.42114		1
3443.427		1
3443.44678		1
3443.51416		1
3443.519		1
3443.56885		1
3443.605		1
3443.63574		1
3443.7002		1
3443.7334		1
3443.74731		1
3443.76		1
3443.84229		1
3443.85083		1
3443.903		1
3443.936		1
3443.982		1
3443.9856		1
3443.99072		1
3444.04858		1
3444.13672		1
3444.14941		1
3444.15869		1
3444.1626		1
3444.2478		1
3444.302		1
3444.33887		1
3444.37329		1
3444.41235		1
3444.47974		1
3444.48438		1
3444.503		1
3444.536		1
3444.61279		1
3444.63257		1
3444.63428		1
3444.647		1
3444.668		1
3444.67676		1
3444.683		1
3444.71265		1
3444.71729		1
3444.73242		1
3444.83081		1
3444.85254		1
3444.90527		1
3444.91675		1
3445.04663		1
3445.095		1
3445.09937		1
3445.16675		1
3445.197		1
3445.23438		1
3445.30786		1
3445.314		1
3445.33057		1
3445.3335		1
3445.33545		1
3445.35229		1
3445.35742		1
3445.388		1
3445.43848		1
3445.47314		1
3445.54834		1
3445.60864		1
3445.61		1
3445.616		1
3445.61719		1
3445.71		1
3445.71533		1
3445.719		1
3445.731		1
3445.75342		1
3445.773		1
3445.80664		1
3445.89648		1
3445.89819		1
3445.91821		1
3446.043		1
3446.07983		1
3446.20044		1
3446.22314		1
3446.23413		1
3446.25732		1
3446.26685		1
3446.321		1
3446.335		1
3446.33618		1
3446.343		1
3446.39575		1
3446.45874		1
3446.50269		1
3446.53662		1
3446.55322		1
3446.56885		1
3446.60278		1
3446.62036		1
3446.66284		1
3446.71118		1
3446.71875		1
3446.72119		1
3446.79321		1
3446.79419		1
3446.80713		1
3446.81665		1
[truncated: 16,329 more rows]
