# Supplementary material for: A droplet digital PCR (ddPCR) assay to detect Helicoverpa armigera (Lepidoptera: Noctuidae) in bulk trap samples
Source: PLoS One. 2017 May 31;12(5):e0178704. doi: 10.1371/journal.pone.0178704 (PMC5451079; doi:10.1371/journal.pone.0178704)
Supplement: S5 Table — (ZIP) [file pone.0178704.s005.zip › H zea 20.csv]

Ch1 Amplitude	Ch2 Amplitude	Cluster
2676.44141		1
2706.8208		1
2716.113		1
2737.20313		1
2741.659		1
2743.671		1
2746.49756		1
2758.07861		1
2764.93481		1
2765.04272		1
2765.38843		1
2767.678		1
2773.56		1
2774.513		1
2775.55347		1
2776.80859		1
2776.91455		1
2779.966		1
2783.26		1
2785.501		1
2785.50586		1
2788.22876		1
2790.141		1
2791.6333		1
2791.98633		1
2792.77979		1
2792.99438		1
2793.95728		1
2794.39185		1
2795.48535		1
2795.60449		1
2795.93		1
2795.99658		1
2796.63281		1
2798.6355		1
2799.15967		1
2799.44019		1
2800.08423		1
2801.82617		1
2801.86475		1
2801.889		1
2804.16455		1
2805.64819		1
2806.21826		1
2806.258		1
2806.667		1
2806.753		1
2807.05615		1
2807.07861		1
2807.09448		1
2807.90015		1
2809.46582		1
2810.90332		1
2812.93921		1
2812.9646		1
2813.344		1
2813.40552		1
2814.45459		1
2815.061		1
2815.4917		1
2815.514		1
2816.29224		1
2816.93335		1
2816.9563		1
2817.296		1
2817.52661		1
2819.65479		1
2819.77637		1
2820.054		1
2822.309		1
2823.535		1
2824.72168		1
2824.93677		1
2826.78149		1
2828.07642		1
2828.109		1
2828.29639		1
2828.465		1
2829.18457		1
2830.691		1
2830.71313		1
2831.2417		1
2832.70435		1
2833.30127		1
2834.03833		1
2834.09229		1
2834.0957		1
2834.1438		1
2834.37061		1
2834.63379		1
2834.97778		1
2835.82568		1
2836.2		1
2836.85327		1
2837.285		1
2838.91821		1
2839.39844		1
2839.48047		1
2839.85986		1
2840.05737		1
2840.72485		1
2841.277		1
2841.29956		1
2841.864		1
2842.14429		1
2842.609		1
2842.96387		1
2843.0354		1
2843.535		1
2843.99023		1
2844.01514		1
2844.427		1
2845.10571		1
2845.275		1
2845.46655		1
2845.73071		1
2845.96118		1
2846.0647		1
2846.879		1
2847.60474		1
2848.72168		1
2848.75537		1
2848.75537		1
2848.79614		1
2848.93115		1
2849.45117		1
2849.53174		1
2849.68774		1
2849.7356		1
2850.04834		1
2850.38843		1
2850.83374		1
2851.227		1
2851.24878		1
2851.27246		1
2851.31421		1
2851.815		1
2851.87964		1
2852.27686		1
2852.34058		1
2852.44165		1
2852.56982		1
2852.57983		1
2852.97656		1
2853.0376		1
2853.30737		1
2853.91138		1
2854.041		1
2854.55322		1
2854.95752		1
2855.01172		1
2855.11182		1
2855.22485		1
2855.553		1
2855.649		1
2855.85645		1
2856.131		1
2856.274		1
2856.54614		1
2856.57056		1
2858.387		1
2858.59546		1
2858.78735		1
2859.11157		1
2859.18		1
2859.25732		1
2859.84277		1
2859.91333		1
2860.28076		1
2860.346		1
2862.28955		1
2862.57153		1
2863.18213		1
2863.331		1
2863.36279		1
2863.58545		1
2863.641		1
2863.71143		1
2864.36963		1
2864.591		1
2864.60571		1
2865.13135		1
2865.22021		1
2865.39014		1
2865.63647		1
2865.67529		1
2866.27832		1
2866.69434		1
2866.84351		1
2866.9165		1
2866.969		1
2867.06372		1
2867.51147		1
2867.71753		1
2867.88818		1
2867.99854		1
2868.28857		1
2868.45337		1
2870.0415		1
2870.182		1
2870.743		1
2871.015		1
2871.141		1
2871.53223		1
2871.806		1
2871.829		1
2871.91626		1
2872.00928		1
2872.32422		1
2873.10059		1
2873.495		1
2873.57666		1
2873.597		1
2873.7085		1
2873.88379		1
2873.90137		1
2874.769		1
2875.01733		1
2875.30518		1
2875.38257		1
2875.50513		1
2875.68457		1
2876.06763		1
2876.075		1
2876.35815		1
2876.702		1
2876.73462		1
2876.79785		1
2877.07739		1
2877.093		1
2877.30273		1
2877.41919		1
2877.459		1
2877.7124		1
2877.78784		1
2877.97485		1
2878.12817		1
2878.19067		1
2878.489		1
2878.66577		1
2878.84		1
2879.1814		1
2879.35425		1
2879.615		1
2880.65283		1
2881.044		1
2881.56982		1
2881.77368		1
2881.82422		1
2881.86572		1
2881.92871		1
2881.932		1
2882.20435		1
2882.23169		1
2882.33472		1
2882.40234		1
2882.5752		1
2883.00073		1
2883.10767		1
2883.43823		1
2883.57568		1
2883.57617		1
2883.605		1
2884.09082		1
2884.11426		1
2884.35669		1
2884.37866		1
2884.498		1
2884.70215		1
2884.87036		1
2885.08862		1
2885.29883		1
2885.53882		1
2885.69263		1
2885.7644		1
2885.89478		1
2885.9436		1
2886.11914		1
2886.12354		1
2886.62354		1
2886.649		1
2886.765		1
2887.10815		1
2887.121		1
2887.15942		1
2887.19653		1
2887.54639		1
2887.65649		1
2887.89624		1
2888.0752		1
2888.20752		1
2888.21631		1
2888.45654		1
2888.6145		1
2889.26245		1
2889.487		1
2889.63623		1
2889.663		1
2889.67456		1
2889.795		1
2889.9856		1
2890.57178		1
2890.602		1
2890.71313		1
2890.79468		1
2890.83887		1
2891		1
2891.128		1
2891.14819		1
2891.20215		1
2891.40112		1
2891.66772		1
2891.68774		1
2891.99634		1
2892.11		1
2892.135		1
2892.163		1
2892.30566		1
2892.475		1
2892.53613		1
2892.662		1
2892.73853		1
2892.74561		1
2892.84		1
2892.84082		1
2893.13477		1
2893.397		1
2893.48975		1
2893.69214		1
2894.01416		1
2894.02173		1
2894.17847		1
2894.194		1
2894.31372		1
2894.38672		1
2894.40625		1
2894.74341		1
2894.748		1
2894.773		1
2895.17969		1
2895.2002		1
2895.37524		1
2895.49463		1
2895.613		1
2895.98047		1
2896.04077		1
2896.22632		1
2896.23413		1
2896.29639		1
2896.42432		1
2896.55859		1
2896.599		1
2896.68359		1
2896.70874		1
2896.80518		1
2896.841		1
2897.12549		1
2897.2876		1
2897.77686		1
2897.801		1
2897.9187		1
2898.42358		1
2898.52173		1
2899.0813		1
2899.30469		1
2899.51318		1
2899.52661		1
2900.24		1
2900.27856		1
2900.39331		1
2900.419		1
2900.51929		1
2900.61572		1
2900.69		1
2900.713		1
2900.715		1
2900.78882		1
2901.03882		1
2901.073		1
2901.30469		1
2901.38013		1
2901.38086		1
2901.65918		1
2901.73853		1
2901.747		1
2901.86353		1
2902.16626		1
2902.25586		1
2902.32837		1
2902.46143		1
2902.49731		1
2902.663		1
2902.72461		1
2902.737		1
2902.88257		1
2902.945		1
2902.952		1
2902.99976		1
2903.10815		1
2903.13843		1
2903.246		1
2903.30127		1
2903.542		1
2903.786		1
2904.123		1
2904.39453		1
2904.63525		1
2904.84839		1
2905.023		1
2905.06567		1
2905.22388		1
2905.29932		1
2905.654		1
2905.74878		1
2905.8125		1
2906.07251		1
2906.33862		1
2906.50049		1
2906.543		1
2906.77075		1
2906.7854		1
2907.01514		1
2907.08057		1
2907.23047		1
2907.23267		1
2907.33765		1
2907.35767		1
2907.55518		1
2907.5603		1
2907.67456		1
2907.785		1
2908.012		1
2908.03223		1
2908.11963		1
2908.19629		1
2908.23145		1
2908.27612		1
2908.312		1
2908.52051		1
2908.54419		1
2908.75854		1
2908.79517		1
2908.837		1
2909.028		1
2909.03784		1
2909.14526		1
2909.21655		1
2909.42188		1
2909.62769		1
2909.68359		1
2909.72534		1
2909.971		1
2910.11035		1
2910.32275		1
2910.60034		1
2910.63379		1
2910.68262		1
2910.695		1
2910.757		1
2910.78369		1
2910.83472		1
2911.02222		1
2911.12622		1
2911.28027		1
2911.33325		1
2911.41284		1
2911.50415		1
2911.624		1
2912.00244		1
2912.21338		1
2912.33032		1
2912.40283		1
2912.455		1
2912.512		1
2912.69727		1
2912.80933		1
2912.82227		1
2912.946		1
2912.968		1
2913.01172		1
2913.024		1
2913.03662		1
2913.18384		1
2913.261		1
2913.519		1
2913.64868		1
2914.09766		1
2914.219		1
2914.22339		1
2914.30151		1
2914.31079		1
2914.624		1
2914.6626		1
2914.70459		1
2914.73877		1
2914.776		1
2914.87964		1
2915.00342		1
2915.38257		1
2915.46484		1
2915.49585		1
2915.5083		1
2915.52954		1
2915.554		1
2915.57422		1
2916.446		1
2916.687		1
2916.75146		1
2916.80664		1
2916.84717		1
2916.85474		1
2916.90625		1
2917.00073		1
2917.10278		1
2917.26538		1
2917.294		1
2917.34839		1
2917.43115		1
2917.435		1
2917.80029		1
2917.80249		1
2918.052		1
2918.11768		1
2918.34937		1
2918.464		1
2918.59668		1
2918.858		1
2918.92383		1
2918.94043		1
2919.016		1
2919.29663		1
2919.55518		1
2919.56787		1
2919.59131		1
2919.88184		1
2919.904		1
2919.94873		1
2919.979		1
2919.99634		1
2920.119		1
2920.11938		1
2920.12476		1
2920.18945		1
2920.34		1
2920.486		1
2920.57739		1
2920.625		1
2920.67261		1
2920.77417		1
2920.82983		1
2920.89233		1
2921.09985		1
2921.16479		1
2921.20654		1
2921.253		1
2921.312		1
2921.40332		1
2921.8064		1
2922.02661		1
2922.32349		1
2922.32666		1
2922.35669		1
2922.4978		1
2922.51831		1
2922.69116		1
2922.69458		1
2922.74268		1
2922.77441		1
2922.827		1
2922.93677		1
2923.06274		1
2923.17969		1
2923.18		1
2923.28271		1
2923.53369		1
2923.62769		1
2923.74268		1
2923.78662		1
2923.89014		1
2923.93481		1
2924.01367		1
2924.01782		1
2924.04565		1
2924.16919		1
2924.19824		1
2924.21533		1
2924.32739		1
2924.40527		1
2924.53613		1
2924.55127		1
2924.62036		1
2924.70239		1
2924.73		1
2924.81714		1
2924.89941		1
2924.93652		1
2924.93945		1
2925.033		1
2925.08569		1
2925.15967		1
2925.18335		1
2925.1936		1
2925.212		1
2925.37964		1
2925.405		1
2925.4375		1
2925.61353		1
2925.617		1
2925.68677		1
2925.75659		1
2925.85913		1
2925.93237		1
2926.08423		1
2926.1543		1
2926.194		1
2926.28857		1
2926.31763		1
2926.34814		1
2926.404		1
2926.43774		1
2926.442		1
2926.48242		1
2926.48413		1
2926.54688		1
2926.55713		1
2926.652		1
2926.7644		1
2926.784		1
2926.807		1
2926.84619		1
2926.85742		1
2926.89		1
2926.93384		1
2927.07813		1
2927.20532		1
2927.20874		1
2927.51221		1
2927.514		1
2927.55322		1
2927.81		1
2927.96753		1
2928.04248		1
2928.24316		1
2928.284		1
2928.286		1
2928.29517		1
2928.35815		1
2928.42065		1
2928.547		1
2928.57617		1
2928.664		1
2928.96265		1
2928.97021		1
2928.99731		1
2929.19116		1
2929.20557		1
2929.24		1
2929.24463		1
2929.41968		1
2929.4375		1
2929.48364		1
2929.601		1
2929.68921		1
2929.75928		1
2929.80884		1
2929.911		1
2930.189		1
2930.21362		1
2930.226		1
2930.2627		1
2930.27173		1
2930.29126		1
2930.55884		1
2930.60327		1
2930.718		1
2930.75537		1
2930.86646		1
2930.889		1
2930.92139		1
2930.9585		1
2931.002		1
2931.06445		1
2931.06519		1
2931.13135		1
2931.19287		1
2931.26514		1
2931.30566		1
2931.37817		1
2931.48169		1
2931.54419		1
2931.55518		1
2931.67651		1
2931.797		1
2932.00659		1
2932.12256		1
2932.22119		1
2932.2356		1
2932.32886		1
2932.42		1
2932.47339		1
2932.56055		1
2932.75635		1
2932.88086		1
2932.92529		1
2932.962		1
2932.971		1
2933.019		1
2933.07617		1
2933.12476		1
2933.12915		1
2933.23462		1
2933.287		1
2933.445		1
2933.494		1
2933.565		1
2933.56787		1
2933.68433		1
2933.77319		1
2933.78955		1
2933.87085		1
2933.99146		1
2934.00439		1
2934.09961		1
2934.11646		1
2934.12256		1
2934.16333		1
2934.2085		1
2934.21265		1
2934.3335		1
2934.37964		1
2934.58228		1
2934.65918		1
2934.84644		1
2934.87256		1
2934.98877		1
2935.15723		1
2935.32031		1
2935.444		1
2935.464		1
2935.481		1
2935.51831		1
2935.525		1
2935.57031		1
2935.58618		1
2935.59668		1
2935.625		1
2935.65356		1
2935.69482		1
2935.70532		1
2935.92432		1
2936.127		1
2936.20142		1
2936.229		1
2936.23022		1
2936.25		1
2936.26465		1
2936.41943		1
2936.77466		1
2936.80859		1
2936.94531		1
2936.98926		1
2937.00537		1
2937.01172		1
2937.12061		1
2937.124		1
2937.2168		1
2937.24072		1
2937.293		1
2937.35059		1
2937.40845		1
2937.50977		1
2937.51929		1
2937.66821		1
2937.68579		1
2937.70947		1
2937.73877		1
2937.91724		1
2937.91968		1
2937.93872		1
2937.95435		1
2938.20581		1
2938.26855		1
2938.301		1
2938.33032		1
2938.394		1
2938.47925		1
2938.51367		1
2938.554		1
2938.5647		1
2938.63672		1
2938.71045		1
2938.71362		1
2938.78979		1
2938.79126		1
2938.83447		1
2938.84058		1
2938.86255		1
2938.8667		1
2938.88037		1
2939.00977		1
2939.074		1
2939.10034		1
2939.10059		1
2939.11157		1
2939.115		1
2939.138		1
2939.17432		1
2939.17676		1
2939.335		1
2939.36719		1
2939.38965		1
2939.475		1
2939.50024		1
2939.50757		1
2939.51465		1
2939.52026		1
2939.54541		1
2939.58862		1
2939.61		1
2939.8186		1
2939.969		1
2939.97681		1
2940.01416		1
2940.03638		1
2940.04175		1
2940.40137		1
2940.54614		1
2940.59766		1
2940.70361		1
2940.71362		1
2940.72241		1
2940.783		1
2940.8		1
2940.83545		1
2940.875		1
2940.88428		1
2941.132		1
2941.20557		1
2941.30737		1
2941.33		1
2941.336		1
2941.41431		1
2941.429		1
2941.451		1
2941.47046		1
2941.52612		1
2941.59351		1
2941.72021		1
2941.74048		1
2941.76953		1
2941.83472		1
2941.86377		1
2941.87256		1
2941.94971		1
2942.08716		1
2942.3208		1
2942.41235		1
2942.4668		1
2942.51685		1
2942.55029		1
2942.69434		1
2942.85059		1
2942.94263		1
2942.97144		1
2943.17676		1
2943.18677		1
2943.224		1
2943.22852		1
2943.24072		1
2943.35425		1
2943.48169		1
2943.57251		1
2943.583		1
2943.60669		1
2943.61646		1
2943.637		1
2943.648		1
2943.651		1
2943.76147		1
2943.76514		1
2943.864		1
2943.867		1
2943.89722		1
2944.01831		1
2944.02222		1
2944.11133		1
2944.15918		1
2944.17383		1
2944.208		1
2944.23438		1
2944.23779		1
2944.36		1
2944.36182		1
2944.45386		1
2944.459		1
2944.72974		1
2944.75317		1
2944.77881		1
2944.84668		1
2944.89941		1
2945.044		1
2945.05151		1
2945.12061		1
2945.17578		1
2945.33716		1
2945.44629		1
2945.52637		1
2945.53345		1
2945.60742		1
2945.61035		1
2945.656		1
2945.77		1
2945.77344		1
2945.883		1
2945.883		1
2945.921		1
2945.99219		1
2946.04761		1
2946.08887		1
2946.10059		1
2946.10278		1
2946.11157		1
2946.335		1
2946.35156		1
2946.38843		1
2946.39185		1
2946.406		1
2946.49219		1
2946.50513		1
2946.51367		1
2946.57642		1
2946.6333		1
2946.63428		1
2946.64526		1
2946.65674		1
2946.66675		1
2946.80884		1
2946.82544		1
2946.845		1
2946.86743		1
2946.90576		1
2946.9314		1
2946.96729		1
2946.9917		1
2947.15576		1
2947.16772		1
2947.19556		1
2947.29785		1
2947.343		1
2947.38965		1
2947.49487		1
2947.55615		1
2947.79346		1
2947.85669		1
2947.888		1
2947.987		1
2948.00757		1
2948.04443		1
2948.1		1
2948.11475		1
2948.156		1
2948.25586		1
2948.26538		1
2948.26782		1
2948.28149		1
2948.51416		1
2948.59131		1
2948.64966		1
2948.677		1
2948.69287		1
2948.70264		1
2948.75366		1
2948.855		1
2948.975		1
2949.01685		1
2949.12183		1
2949.1604		1
2949.16064		1
2949.16772		1
2949.19287		1
2949.36475		1
2949.36768		1
2949.391		1
2949.43628		1
2949.54		1
2949.54639		1
2949.57837		1
2949.57861		1
2949.58765		1
2949.65454		1
2949.66382		1
2949.77271		1
2949.929		1
2950.026		1
2950.04224		1
2950.053		1
2950.05566		1
2950.18042		1
2950.25928		1
2950.264		1
2950.31445		1
2950.41431		1
2950.492		1
2950.608		1
2950.67749		1
2950.70874		1
2950.73877		1
2950.84814		1
2950.85767		1
2950.95923		1
2951.05078		1
2951.07251		1
2951.15039		1
2951.30225		1
2951.372		1
2951.37939		1
2951.38257		1
2951.41113		1
2951.436		1
2951.46729		1
2951.49438		1
2951.55933		1
2951.6333		1
2951.723		1
2951.73975		1
2951.76318		1
2951.83057		1
2951.854		1
2951.88086		1
2951.92725		1
2952.06616		1
2952.09253		1
2952.13232		1
2952.40283		1
2952.50269		1
2952.54419		1
2952.55566		1
2952.6272		1
2952.62817		1
2952.63037		1
2952.63477		1
2952.70361		1
2952.7915		1
2952.852		1
2953.01831		1
2953.028		1
2953.0376		1
2953.03857		1
2953.09448		1
2953.158		1
2953.37939		1
2953.41382		1
2953.44653		1
2953.53027		1
2953.60962		1
2953.61377		1
2953.63965		1
2953.78076		1
2953.794		1
2953.996		1
2954.06		1
2954.11255		1
2954.12036		1
2954.20361		1
2954.28931		1
2954.32861		1
2954.34351		1
2954.36035		1
2954.36768		1
2954.43164		1
2954.44531		1
2954.52148		1
2954.52881		1
2954.60474		1
2954.831		1
2954.93555		1
2954.93652		1
2954.95825		1
2954.99219		1
2955.0105		1
2955.02832		1
2955.04028		1
2955.09253		1
2955.12427		1
2955.1377		1
2955.14917		1
2955.17041		1
2955.1748		1
2955.19629		1
2955.31152		1
2955.38184		1
2955.39551		1
2955.42456		1
2955.48657		1
2955.49438		1
2955.4978		1
2955.529		1
2955.56714		1
2955.636		1
2955.71826		1
2955.72266		1
2955.93457		1
2956.00854		1
2956.142		1
2956.14819		1
2956.15381		1
2956.28247		1
2956.34		1
2956.38281		1
2956.431		1
2956.46362		1
2956.53		1
2956.53467		1
2956.6123		1
2956.63477		1
2956.7395		1
2956.766		1
2956.81274		1
2956.84033		1
2956.84448		1
2956.915		1
2957.015		1
2957.02856		1
2957.038		1
2957.0813		1
2957.13574		1
2957.15112		1
2957.15723		1
2957.18921		1
2957.25879		1
2957.35132		1
2957.36035		1
2957.393		1
2957.52026		1
2957.563		1
2957.604		1
2957.6936		1
2957.7627		1
2957.79224		1
2957.79639		1
2957.86279		1
2957.87476		1
2957.90552		1
2958.01782		1
2958.035		1
2958.158		1
2958.18555		1
2958.19653		1
2958.22681		1
2958.26074		1
2958.32568		1
2958.339		1
2958.34082		1
2958.37256		1
2958.45313		1
2958.60938		1
2958.62939		1
2958.71533		1
2958.84131		1
2958.84521		1
2958.897		1
2958.9314		1
2959.007		1
2959.017		1
2959.18652		1
2959.24023		1
2959.27417		1
2959.29248		1
2959.34546		1
2959.42676		1
2959.53027		1
2959.616		1
2959.64575		1
2959.69141		1
2959.703		1
2959.72339		1
2959.84668		1
2959.8584		1
2959.91382		1
2960.05957		1
2960.10034		1
2960.10449		1
2960.12671		1
2960.16968		1
2960.17627		1
2960.23633		1
2960.24341		1
2960.24561		1
2960.24878		1
2960.35376		1
2960.35474		1
2960.43018		1
2960.45654		1
2960.471		1
2960.48462		1
2960.54858		1
2960.58838		1
2960.59985		1
2960.608		1
2960.694		1
2960.796		1
2960.79956		1
2960.80933		1
2960.81787		1
2960.82739		1
2960.87329		1
2960.91748		1
2961.02686		1
2961.06445		1
2961.107		1
2961.11133		1
2961.15356		1
2961.26074		1
2961.363		1
2961.39478		1
2961.40161		1
2961.43384		1
2961.437		1
2961.48438		1
2961.48779		1
2961.533		1
2961.58545		1
2961.65771		1
2961.66577		1
2961.73779		1
2961.73853		1
2961.87036		1
2961.905		1
2961.97632		1
2961.99463		1
2961.995		1
2962.04346		1
2962.04541		1
2962.069		1
2962.073		1
2962.07764		1
2962.10815		1
2962.132		1
2962.16553		1
2962.27271		1
2962.30957		1
2962.321		1
2962.33618		1
2962.35059		1
2962.367		1
2962.409		1
2962.43066		1
2962.472		1
2962.525		1
2962.56177		1
2962.61841		1
2962.652		1
2962.661		1
2962.68237		1
2962.72388		1
2962.75244		1
2962.85034		1
2962.89258		1
2962.909		1
2962.97778		1
2963.00439		1
2963.0437		1
2963.15845		1
2963.226		1
2963.23242		1
2963.273		1
2963.295		1
2963.31885		1
2963.32251		1
2963.337		1
2963.4082		1
2963.479		1
2963.56543		1
2963.652		1
2963.666		1
2963.67383		1
2963.72485		1
2963.73169		1
2963.88013		1
2963.981		1
2964.14355		1
2964.15869		1
2964.15942		1
2964.16479		1
2964.17041		1
2964.264		1
2964.29028		1
2964.309		1
2964.38525		1
2964.524		1
2964.54517		1
2964.57324		1
2964.61133		1
2964.65771		1
2964.68481		1
2964.71313		1
2964.71362		1
2964.74658		1
2964.83276		1
2964.94165		1
2964.96631		1
2965.0354		1
2965.06152		1
2965.128		1
2965.17822		1
2965.19922		1
2965.288		1
2965.34717		1
2965.362		1
2965.49048		1
2965.5293		1
2965.532		1
2965.56567		1
2965.58325		1
2965.62915		1
2965.67236		1
2965.708		1
2965.80835		1
2965.815		1
2965.89282		1
2965.9043		1
2965.94043		1
2965.97		1
2966.11914		1
2966.14868		1
2966.16431		1
2966.182		1
2966.22388		1
2966.232		1
2966.28		1
2966.28882		1
2966.34326		1
2966.509		1
2966.63135		1
2966.63159		1
2966.64063		1
2966.67578		1
2966.76025		1
2966.78931		1
2966.84961		1
2966.85474		1
2966.958		1
2967.009		1
2967.00977		1
2967.02979		1
2967.05322		1
2967.084		1
2967.142		1
2967.149		1
2967.1665		1
2967.28687		1
2967.30029		1
2967.35864		1
2967.441		1
2967.50269		1
2967.52881		1
2967.64624		1
2967.65015		1
2967.66772		1
2967.68579		1
2967.70313		1
2967.73584		1
2967.76147		1
2967.79932		1
2967.89575		1
2967.912		1
2967.93213		1
2967.93555		1
2967.96265		1
2967.968		1
2967.99829		1
2968.08521		1
2968.13477		1
2968.18433		1
2968.20068		1
2968.21582		1
2968.34937		1
2968.37524		1
2968.41919		1
2968.41943		1
2968.42334		1
2968.43555		1
2968.44434		1
2968.45		1
2968.475		1
2968.51538		1
2968.53955		1
2968.57275		1
2968.57422		1
2968.59961		1
2968.625		1
2968.65869		1
2968.68164		1
2968.70264		1
2968.72		1
2968.72144		1
2968.76563		1
2968.78857		1
2968.79736		1
2968.79761		1
2968.818		1
2968.832		1
2968.835		1
2968.968		1
2969.00049		1
2969.07617		1
2969.07935		1
2969.0896		1
2969.25122		1
2969.26123		1
2969.32349		1
2969.339		1
2969.34937		1
2969.35254		1
2969.36523		1
2969.372		1
2969.45728		1
2969.581		1
2969.617		1
2969.62085		1
2969.63721		1
2969.70654		1
2969.74463		1
2969.794		1
2969.82446		1
2969.88672		1
2969.88843		1
2969.93823		1
2969.9397		1
2969.94873		1
2969.97168		1
2969.97534		1
2970.03345		1
2970.05957		1
2970.0708		1
2970.074		1
2970.135		1
2970.14233		1
2970.19751		1
2970.224		1
2970.2688		1
2970.269		1
2970.31836		1
2970.476		1
2970.47754		1
2970.47852		1
2970.48		1
2970.60425		1
2970.62549		1
2970.65527		1
2970.68042		1
2970.68652		1
2970.74854		1
2970.77441		1
2970.85864		1
2970.881		1
2970.885		1
2970.91162		1
2970.93		1
2970.95776		1
2970.9707		1
2971.0083		1
2971.009		1
2971.037		1
2971.1394		1
2971.15161		1
2971.20117		1
2971.27173		1
2971.328		1
2971.39014		1
2971.45825		1
2971.63525		1
2971.68457		1
2971.696		1
2971.70239		1
2971.70386		1
2971.73022		1
2971.74121		1
2971.75366		1
2971.803		1
2971.81348		1
2971.844		1
2971.87866		1
2971.88257		1
2971.89038		1
2971.89746		1
2971.9082		1
2971.92383		1
2971.92773		1
2971.94824		1
2971.97656		1
2972.048		1
2972.10815		1
2972.119		1
2972.12451		1
2972.19434		1
2972.21387		1
2972.28467		1
2972.28784		1
2972.37915		1
2972.40454		1
2972.4292		1
2972.47217		1
2972.627		1
2972.63257		1
2972.74561		1
2972.76831		1
2972.805		1
2972.835		1
2972.865		1
2972.882		1
2972.92041		1
2972.931		1
2972.94775		1
2973.02124		1
2973.03638		1
2973.069		1
2973.16968		1
2973.17139		1
2973.17456		1
2973.23218		1
2973.33643		1
2973.35156		1
2973.43481		1
2973.44531		1
2973.47729		1
2973.542		1
2973.56445		1
2973.607		1
2973.68		1
2973.68066		1
2973.69067		1
2973.764		1
2973.77441		1
2973.886		1
2973.90259		1
2973.96338		1
2974.03638		1
2974.11035		1
2974.17188		1
2974.20313		1
2974.31372		1
2974.336		1
2974.35425		1
2974.36475		1
2974.38086		1
2974.40527		1
2974.47217		1
2974.476		1
2974.48413		1
2974.55762		1
2974.56323		1
2974.60986		1
2974.61475		1
2974.615		1
2974.657		1
2974.66772		1
2974.69116		1
2974.70044		1
2974.80762		1
2974.82349		1
2974.824		1
2974.82813		1
2974.84546		1
2974.877		1
2974.9436		1
2974.94751		1
2974.992		1
2974.99438		1
2974.99731		1
2974.99854		1
2975.00171		1
2975.0022		1
2975.0874		1
2975.09619		1
2975.11816		1
2975.15		1
2975.181		1
2975.18945		1
2975.19922		1
2975.25171		1
2975.30054		1
2975.323		1
2975.362		1
2975.389		1
2975.41187		1
2975.43164		1
2975.4707		1
2975.47461		1
2975.48315		1
2975.4917		1
2975.51855		1
2975.54761		1
2975.56079		1
2975.59424		1
2975.60034		1
2975.61035		1
2975.6748		1
2975.71777		1
2975.761		1
2975.763		1
2975.85645		1
2975.867		1
2975.88745		1
2975.95459		1
2975.9668		1
2975.98486		1
2975.989		1
2975.99023		1
2976.01587		1
2976.04932		1
2976.05981		1
2976.06885		1
2976.14453		1
2976.21118		1
2976.22485		1
2976.28		1
2976.34741		1
2976.35742		1
2976.38428		1
2976.40869		1
2976.42236		1
2976.447		1
2976.484		1
2976.52881		1
2976.592		1
2976.60059		1
2976.60425		1
2976.625		1
2976.62622		1
2976.62769		1
2976.6814		1
2976.701		1
2976.70459		1
2976.70679		1
2976.82861		1
2976.85059		1
2976.87817		1
2976.90161		1
2976.91382		1
2977.02881		1
2977.051		1
2977.11865		1
2977.19141		1
2977.25879		1
2977.3		1
2977.31714		1
2977.33887		1
2977.355		1
2977.38672		1
2977.419		1
2977.44165		1
2977.44214		1
2977.47144		1
2977.47534		1
2977.706		1
2977.81714		1
2977.86865		1
2977.902		1
2977.95166		1
2977.966		1
2977.9917		1
2977.99536		1
2977.99927		1
2978.1084		1
2978.127		1
2978.1377		1
2978.2478		1
2978.26343		1
2978.32666		1
2978.39453		1
2978.41772		1
2978.43066		1
2978.464		1
2978.475		1
2978.48535		1
2978.52466		1
2978.54883		1
2978.552		1
2978.55518		1
2978.70435		1
2978.71143		1
2978.72363		1
2978.724		1
2978.747		1
2978.75269		1
2978.80737		1
2978.87622		1
2978.88525		1
2978.89526		1
2978.93921		1
2978.986		1
2978.995		1
2979.09937		1
2979.11		1
2979.11426		1
2979.11841		1
2979.15845		1
2979.24219		1
2979.2605		1
2979.26367		1
2979.28931		1
2979.29639		1
2979.30664		1
2979.31152		1
2979.32544		1
2979.34863		1
2979.37183		1
2979.39282		1
2979.39771		1
2979.40015		1
2979.41455		1
2979.49219		1
2979.512		1
2979.53442		1
2979.552		1
2979.56		1
2979.576		1
2979.61865		1
2979.624		1
2979.64771		1
2979.67017		1
2979.67041		1
2979.74951		1
2979.82153		1
2979.82373		1
2979.852		1
2979.88062		1
2979.882		1
2979.89258		1
2979.95		1
2979.97046		1
2980.134		1
2980.14478		1
2980.14771		1
2980.14868		1
2980.155		1
2980.209		1
2980.2207		1
2980.22729		1
2980.26343		1
2980.316		1
2980.34839		1
2980.44		1
2980.48267		1
2980.50635		1
2980.50928		1
2980.535		1
2980.57886		1
2980.59375		1
2980.597		1
2980.631		1
2980.63623		1
2980.64233		1
2980.65112		1
2980.66357		1
2980.66748		1
2980.678		1
2980.68286		1
2980.752		1
2980.85327		1
2980.858		1
2980.92114		1
2980.93433		1
2980.97852		1
2981.05273		1
2981.16968		1
2981.1875		1
2981.194		1
2981.22534		1
2981.24341		1
2981.26074		1
2981.316		1
2981.369		1
2981.387		1
2981.40186		1
2981.42432		1
2981.42578		1
2981.451		1
2981.601		1
2981.65039		1
2981.69116		1
2981.73315		1
2981.74976		1
2981.77954		1
2981.80566		1
2981.84961		1
2981.91333		1
2981.9248		1
2981.933		1
2982.01758		1
2982.06982		1
2982.08374		1
2982.12915		1
2982.13184		1
2982.1333		1
2982.16357		1
2982.17529		1
2982.17871		1
2982.2063		1
2982.25781		1
2982.258		1
2982.294		1
2982.40063		1
2982.40918		1
2982.42188		1
2982.48755		1
2982.49634		1
2982.50366		1
2982.525		1
2982.64478		1
2982.65039		1
2982.71851		1
2982.759		1
2982.77319		1
2982.78052		1
2982.78369		1
2982.78857		1
2982.79077		1
2982.81543		1
2982.83325		1
2982.88379		1
2982.89526		1
2982.90918		1
2982.92944		1
2982.948		1
2982.976		1
2982.97827		1
2983.02637		1
2983.02954		1
2983.03442		1
2983.08643		1
2983.091		1
2983.12354		1
2983.21558		1
2983.27563		1
2983.27832		1
2983.33423		1
2983.39722		1
2983.43		1
2983.458		1
2983.46924		1
2983.517		1
2983.52954		1
2983.56348		1
2983.61426		1
2983.629		1
2983.63672		1
2983.63916		1
2983.64038		1
2983.646		1
2983.742		1
2983.75513		1
2983.81714		1
2983.83716		1
2983.83936		1
2983.87964		1
2983.88379		1
2983.88477		1
2983.89233		1
2983.906		1
2984.01563		1
2984.11279		1
2984.21216		1
2984.30225		1
2984.32031		1
2984.32617		1
2984.32861		1
2984.37646		1
2984.39258		1
2984.39868		1
2984.41016		1
2984.4502		1
2984.47363		1
2984.496		1
2984.5437		1
2984.58447		1
2984.65234		1
2984.665		1
2984.69214		1
2984.69922		1
2984.70215		1
2984.71045		1
2984.718		1
2984.72656		1
2984.7478		1
2984.75781		1
2984.77246		1
2984.78467		1
2984.804		1
2984.82129		1
2984.87231		1
2984.911		1
2984.93066		1
2984.93555		1
2984.94922		1
2984.99023		1
2985.00854		1
2985.02051		1
2985.03516		1
2985.03882		1
2985.04053		1
2985.115		1
2985.13257		1
2985.1853		1
2985.24463		1
2985.27222		1
2985.28052		1
2985.31714		1
2985.33228		1
2985.35		1
2985.39453		1
2985.413		1
2985.45337		1
2985.46436		1
2985.47314		1
2985.49854		1
2985.52026		1
2985.53052		1
2985.54834		1
2985.62061		1
2985.64233		1
2985.643		1
2985.69019		1
2985.77856		1
2985.82715		1
2985.85986		1
2985.891		1
2985.917		1
2985.943		1
2985.993		1
2985.99854		1
2986.02954		1
2986.07666		1
2986.11646		1
2986.16479		1
2986.16675		1
2986.18677		1
2986.19775		1
2986.25854		1
2986.277		1
2986.30371		1
2986.37769		1
2986.39575		1
2986.429		1
2986.43872		1
2986.45557		1
2986.45874		1
2986.482		1
2986.4856		1
2986.51343		1
2986.59814		1
2986.61719		1
2986.61963		1
2986.6665		1
2986.75342		1
2986.782		1
2986.80957		1
2986.81		1
2986.83716		1
2986.8457		1
2986.864		1
2986.873		1
2986.92285		1
2986.98853		1
2987.02051		1
2987.065		1
2987.19263		1
2987.1958		1
2987.21655		1
2987.21948		1
2987.2356		1
2987.26025		1
2987.264		1
2987.28638		1
2987.33765		1
2987.36426		1
2987.37744		1
2987.41187		1
2987.42529		1
2987.48047		1
2987.49146		1
2987.53931		1
2987.53979		1
2987.626		1
2987.68384		1
2987.7		1
2987.71		1
2987.71582		1
2987.77783		1
2987.78418		1
2987.78638		1
2987.83521		1
2987.84521		1
2987.87549		1
2987.92285		1
2987.93579		1
2988.01929		1
2988.058		1
[truncated: 16,567 more rows]
