# Supplementary material for: A droplet digital PCR (ddPCR) assay to detect Helicoverpa armigera (Lepidoptera: Noctuidae) in bulk trap samples
Source: PLoS One. 2017 May 31;12(5):e0178704. doi: 10.1371/journal.pone.0178704 (PMC5451079; doi:10.1371/journal.pone.0178704)
Supplement: S5 Table — (ZIP) [file pone.0178704.s005.zip › H zea 21.csv]

Ch1 Amplitude	Ch2 Amplitude	Cluster
2397.18042		1
3072.15112		1
3095.55347		1
3101.25		1
3101.27368		1
3111.876		1
3114.49585		1
3135.90967		1
3137.1604		1
3139.025		1
3139.86279		1
3140.18359		1
3145.22046		1
3148.69116		1
3148.95068		1
3156.21167		1
3159.18921		1
3160.55249		1
3161.85083		1
3162.75635		1
3162.92554		1
3163.86719		1
3164.69849		1
3165.637		1
3167.09		1
3167.56763		1
3168.00342		1
3168.17163		1
3169.499		1
3169.718		1
3169.814		1
3172.26221		1
3175.29761		1
3176.71484		1
3177.54248		1
3179.67969		1
3182.01978		1
3182.21826		1
3182.26733		1
3184.858		1
3185.526		1
3186.23047		1
3187.382		1
3187.85986		1
3188.98315		1
3189.89282		1
3190.6106		1
3192.75928		1
3192.831		1
3194.0564		1
3194.314		1
3194.405		1
3195.46143		1
3195.80664		1
3199.593		1
3200.07031		1
3200.0708		1
3200.764		1
3201.47437		1
3202.02246		1
3202.06519		1
3202.775		1
3203.12476		1
3205.243		1
3205.67041		1
3206.36841		1
3206.518		1
3207.02832		1
3207.17725		1
3207.27075		1
3208.39771		1
3208.955		1
3209.091		1
3209.20532		1
3209.46582		1
3209.707		1
3209.78076		1
3209.92285		1
3210.22754		1
3211.058		1
3211.17383		1
3211.952		1
3213.262		1
3213.91748		1
3213.922		1
3216.14478		1
3216.45557		1
3216.46069		1
3217.78223		1
3218.521		1
3218.86743		1
3218.88843		1
3218.90356		1
3220.1897		1
3220.71436		1
3221.13452		1
3221.173		1
3221.3396		1
3221.38745		1
3221.64648		1
3223.72534		1
3224.39136		1
3224.99219		1
3225.70776		1
3226.11914		1
3226.21265		1
3226.55029		1
3226.95947		1
3228.42188		1
3228.87378		1
3228.90356		1
3229.0144		1
3229.4314		1
3229.7		1
3230.10864		1
3230.27271		1
3230.94434		1
3231.13916		1
3232.00879		1
3232.2666		1
3232.815		1
3232.90137		1
3234.23462		1
3234.41064		1
3234.657		1
3234.818		1
3235.11182		1
3235.54663		1
3235.97656		1
3236.60522		1
3236.61548		1
3236.68555		1
3236.855		1
3237.34863		1
3238.528		1
3239.03882		1
3239.15747		1
3239.624		1
3240.10352		1
3240.45166		1
3240.52637		1
3240.80469		1
3240.90112		1
3241.50122		1
3242.20459		1
3242.255		1
3242.456		1
3242.51		1
3242.79517		1
3243.03735		1
3243.0686		1
3243.20239		1
3243.42871		1
3243.826		1
3243.96387		1
3244.10742		1
3244.29785		1
3244.52856		1
3244.694		1
3244.75171		1
3245.33643		1
3245.4126		1
3245.866		1
3246.3396		1
3246.45142		1
3246.626		1
3246.886		1
3247.96		1
3248.21265		1
3248.692		1
3249.69434		1
3249.88672		1
3250.31128		1
3250.37256		1
3251.63159		1
3252.564		1
3252.5813		1
3253.09937		1
3253.22559		1
3253.33838		1
3253.459		1
3253.62744		1
3253.76831		1
3254.02539		1
3255.71313		1
3255.94385		1
3256.23315		1
3256.3833		1
3257.4375		1
3258.218		1
3258.31372		1
3258.576		1
3258.60669		1
3258.798		1
3258.95215		1
3259.0564		1
3259.64941		1
3259.88843		1
3260.17041		1
3260.38281		1
3260.48755		1
3260.63		1
3260.8042		1
3260.83643		1
3260.921		1
3261.05566		1
3261.06543		1
3261.3252		1
3261.41187		1
3261.65869		1
3261.70825		1
3262.425		1
3262.55322		1
3262.81177		1
3262.92236		1
3263.2207		1
3263.22119		1
3263.29834		1
3263.3645		1
3263.677		1
3263.68677		1
3263.82		1
3264.07886		1
3264.437		1
3264.83936		1
3264.987		1
3265.00439		1
3265.188		1
3265.29932		1
3265.42163		1
3265.65747		1
3265.68359		1
3265.772		1
3265.88843		1
3266.42334		1
3266.91675		1
3267.05859		1
3267.09082		1
3267.714		1
3267.88818		1
3268.35278		1
3268.48657		1
3268.48975		1
3268.74243		1
3269.24658		1
3269.567		1
3269.62158		1
3269.93774		1
3269.95239		1
3270.394		1
3270.466		1
3270.71631		1
3270.89819		1
3271.7832		1
3272.01172		1
3272.20874		1
3272.35474		1
3272.4436		1
3272.545		1
3272.92285		1
3273.69141		1
3273.763		1
3274.74487		1
3274.93945		1
3274.95947		1
3275.05273		1
3275.26685		1
3275.28857		1
3277.04077		1
3277.11133		1
3277.48364		1
3278.51465		1
3278.547		1
3278.571		1
3278.83032		1
3279.03564		1
3279.0752		1
3279.131		1
3279.51685		1
3279.901		1
3280.23047		1
3280.33569		1
3280.96167		1
3281.09448		1
3281.12256		1
3281.349		1
3281.72754		1
3281.77441		1
3281.85		1
3282.40747		1
3282.484		1
3282.49146		1
3282.50439		1
3282.693		1
3282.768		1
3282.90137		1
3283.02612		1
3283.03931		1
3283.34473		1
3283.589		1
3283.72314		1
3283.86035		1
3284.22754		1
3284.29614		1
3284.30615		1
3284.35278		1
3284.53979		1
3284.96436		1
3285.27856		1
3285.52856		1
3285.63672		1
3285.84839		1
3286.21777		1
3286.23535		1
3286.70679		1
3286.76563		1
3286.84961		1
3287.266		1
3287.39429		1
3287.73779		1
3287.79468		1
3287.99731		1
3288.08643		1
3288.3584		1
3288.403		1
3288.508		1
3288.836		1
3289.006		1
3289.32715		1
3289.95239		1
3290.00781		1
3290.07666		1
3290.60986		1
3290.746		1
3290.912		1
3291.024		1
3291.13184		1
3291.273		1
3291.30859		1
3291.39453		1
3291.51929		1
3291.587		1
3291.79639		1
3291.82983		1
3291.96924		1
3292.00439		1
3292.2832		1
3292.51538		1
3292.577		1
3292.64673		1
3292.67065		1
3292.72046		1
3292.77563		1
3293.51416		1
3293.6145		1
3293.67188		1
3293.937		1
3293.9668		1
3294.14966		1
3294.16162		1
3294.33862		1
3294.81665		1
3294.991		1
3295.005		1
3295.12671		1
3295.30273		1
3295.31128		1
3295.63843		1
3295.82349		1
3295.996		1
3296.00342		1
3296.075		1
3296.2417		1
3296.59888		1
3297.17554		1
3297.20435		1
3297.24634		1
3297.523		1
3297.53027		1
3297.665		1
3297.76343		1
3297.95874		1
3298.18066		1
3298.50171		1
3298.6272		1
3298.74463		1
3298.768		1
3299.1394		1
3299.32227		1
3299.42017		1
3299.42261		1
3299.60571		1
3299.65845		1
3299.67871		1
3299.96045		1
3300.0918		1
3300.2334		1
3300.741		1
3300.82935		1
3301.33936		1
3301.50244		1
3301.6145		1
3301.75781		1
3301.94263		1
3302.03613		1
3302.29883		1
3302.39478		1
3302.52466		1
3302.62183		1
3302.83057		1
3302.86621		1
3302.86646		1
3302.91187		1
3302.93579		1
3302.98486		1
3303.03784		1
3303.45313		1
3303.51147		1
3303.56616		1
3303.57324		1
3303.582		1
3303.65527		1
3303.773		1
3304.20215		1
3304.40259		1
3304.474		1
3304.48926		1
3304.5874		1
3304.85449		1
3304.93848		1
3305.08057		1
3305.17139		1
3305.18335		1
3305.33643		1
3305.39014		1
3305.88062		1
3305.97266		1
3305.97949		1
3306.06519		1
3306.21729		1
3306.265		1
3306.41968		1
3306.49854		1
3306.76		1
3306.925		1
3306.97339		1
3307.06567		1
3307.18652		1
3307.51367		1
3307.596		1
3307.69727		1
3307.74487		1
3307.859		1
3307.8645		1
3307.93579		1
3308.02539		1
3308.07373		1
3308.24683		1
3308.46045		1
3308.58569		1
3308.699		1
3309.02368		1
3309.09448		1
3309.16724		1
3309.25757		1
3309.3606		1
3309.48413		1
3309.49463		1
3309.54468		1
3309.76758		1
3309.77173		1
3309.84277		1
3309.87158		1
3309.89453		1
3309.94165		1
3309.98438		1
3309.9895		1
3310.08716		1
3310.38574		1
3310.4397		1
3310.49072		1
3310.50854		1
3310.825		1
3310.87427		1
3311.0874		1
3311.32886		1
3311.36719		1
3311.665		1
3311.75757		1
3311.7832		1
3311.81738		1
3311.881		1
3311.996		1
3312.01929		1
3312.16455		1
3312.208		1
3312.4834		1
3312.49976		1
3312.92676		1
3313.177		1
3313.19751		1
3313.21		1
3313.25854		1
3313.32861		1
3313.35864		1
3313.48315		1
3313.56079		1
3313.66553		1
3313.75537		1
3313.764		1
3313.97266		1
3314.11377		1
3314.17334		1
3314.38		1
3314.48413		1
3314.70459		1
3314.725		1
3314.8125		1
3314.84473		1
3314.87549		1
3315.03125		1
3315.223		1
3315.328		1
3315.43823		1
3315.594		1
3315.618		1
3315.65576		1
3315.74146		1
3315.859		1
3315.887		1
3315.9917		1
3316.078		1
3316.21851		1
3316.23267		1
3316.31616		1
3316.32959		1
3316.36084		1
3316.37769		1
3316.4585		1
3316.64429		1
3317.35083		1
3317.40771		1
3317.434		1
3317.53223		1
3317.575		1
3317.67163		1
3317.709		1
3318.02075		1
3318.38257		1
3318.399		1
3318.83765		1
3318.93872		1
3319.07178		1
3319.31152		1
3319.332		1
3319.3645		1
3319.491		1
3319.55151		1
3319.65454		1
3319.69922		1
3319.82275		1
3319.85522		1
3319.89355		1
3320.07715		1
3320.10742		1
3320.325		1
3320.32935		1
3320.3335		1
3320.53247		1
3320.54175		1
3320.557		1
3320.902		1
3320.98022		1
3321.04126		1
3321.069		1
3321.33374		1
3321.34033		1
3321.498		1
3321.50146		1
3321.6853		1
3321.72437		1
3321.76465		1
3321.78833		1
3322.02539		1
3322.087		1
3322.4375		1
3322.4397		1
3322.4707		1
3322.506		1
3322.58081		1
3322.59546		1
3322.84937		1
3322.918		1
3323.11426		1
3323.20459		1
3323.21338		1
3323.29468		1
3323.375		1
3323.61084		1
3323.62915		1
3323.63672		1
3323.69751		1
3323.97583		1
3324.01758		1
3324.29028		1
3324.35229		1
3324.52686		1
3324.57739		1
3324.59546		1
3325.05176		1
3325.08765		1
3325.09424		1
3325.14		1
3325.18848		1
3325.30176		1
3325.434		1
3325.52026		1
3325.66748		1
3325.74756		1
3325.75122		1
3325.7915		1
3325.81958		1
3325.96143		1
3325.977		1
3326.106		1
3326.19434		1
3326.27563		1
3326.28735		1
3326.476		1
3326.54126		1
3326.643		1
3326.68921		1
3326.86133		1
3326.98877		1
3327.057		1
3327.07178		1
3327.15967		1
3327.17285		1
3327.265		1
3327.60767		1
3327.6853		1
3327.89844		1
3327.94336		1
3328.54834		1
3328.65		1
3328.65674		1
3328.68774		1
3328.695		1
3329.063		1
3329.15356		1
3329.19141		1
3329.231		1
3329.252		1
3329.424		1
3329.591		1
3329.621		1
3329.67725		1
3329.80835		1
3330.03418		1
3330.17358		1
3330.21		1
3330.23462		1
3330.258		1
3330.33252		1
3330.47363		1
3330.55127		1
3330.695		1
3330.8208		1
3330.853		1
3330.94287		1
3331		1
3331.134		1
3331.19629		1
3331.246		1
3331.32422		1
3331.36133		1
3331.36523		1
3331.44751		1
3331.50732		1
3331.51587		1
3331.69678		1
3331.84277		1
3331.97217		1
3332.064		1
3332.11572		1
3332.21973		1
3332.26563		1
3332.26636		1
3332.285		1
3332.33423		1
3332.393		1
3332.63477		1
3332.739		1
3332.85767		1
3332.93774		1
3332.99731		1
3333.4502		1
3333.83838		1
3334.0166		1
3334.10132		1
3334.118		1
3334.17627		1
3334.30151		1
3334.5376		1
3334.60913		1
3334.61865		1
3334.67236		1
3334.68237		1
3334.7876		1
3334.868		1
3334.88354		1
3334.92114		1
3335.01929		1
3335.04541		1
3335.09		1
3335.09937		1
3335.147		1
3335.43628		1
3335.65869		1
3335.68237		1
3335.83887		1
3335.92529		1
3335.948		1
3336.06714		1
3336.14258		1
3336.22876		1
3336.23755		1
3336.263		1
3336.50122		1
3336.523		1
3336.61914		1
3336.84937		1
3336.87183		1
3337.01465		1
3337.02075		1
3337.085		1
3337.10352		1
3337.29761		1
3337.31787		1
3337.32666		1
3337.336		1
3337.38818		1
3337.58521		1
3337.84473		1
3337.858		1
3337.88965		1
3338.02734		1
3338.33179		1
3338.481		1
3338.48535		1
3338.49951		1
3338.547		1
3338.55444		1
3338.664		1
3338.73364		1
3338.762		1
3338.879		1
3338.88159		1
3338.891		1
3339.122		1
3339.13257		1
3339.21851		1
3339.27222		1
3339.34937		1
3339.5376		1
3339.544		1
3339.562		1
3339.56543		1
3339.59448		1
3339.74854		1
3339.77515		1
3339.89746		1
3339.90112		1
3340.113		1
3340.30176		1
3340.3252		1
3340.387		1
3340.42285		1
3340.46338		1
3340.51025		1
3340.51147		1
3340.81738		1
3340.82642		1
3340.88232		1
3341.10132		1
3341.1604		1
3341.33423		1
3341.36328		1
3341.4585		1
3341.703		1
3341.88818		1
3341.996		1
3342.116		1
3342.27173		1
3342.288		1
3342.45557		1
3342.501		1
3342.52856		1
3342.54639		1
3342.59229		1
3342.81323		1
3342.83276		1
3342.97168		1
3343.053		1
3343.06445		1
3343.15747		1
3343.17578		1
3343.18628		1
3343.22534		1
3343.36987		1
3343.384		1
3343.45483		1
3343.575		1
3343.68726		1
3343.70483		1
3343.72974		1
3343.84448		1
3343.848		1
3344.09058		1
3344.33887		1
3344.74146		1
3344.88257		1
3344.91748		1
3344.92944		1
3345.03516		1
3345.077		1
3345.15674		1
3345.29614		1
3345.35		1
3345.35083		1
3345.37256		1
3345.42651		1
3345.473		1
3345.58		1
3345.608		1
3345.6333		1
3345.73755		1
3345.74316		1
3345.81152		1
3345.84375		1
3345.95386		1
3346.07251		1
3346.084		1
3346.158		1
3346.19214		1
3346.243		1
3346.40454		1
3346.46313		1
3346.473		1
3346.48438		1
3346.67114		1
3346.73462		1
3346.89868		1
3346.92188		1
3347.47583		1
3347.494		1
3347.55835		1
3347.70337		1
3347.74585		1
3348.11621		1
3348.12183		1
3348.13623		1
3348.22974		1
3348.28979		1
3348.512		1
3348.68286		1
3348.798		1
3348.82422		1
3348.84985		1
3348.85156		1
3348.91		1
3348.98682		1
3349.06738		1
3349.24683		1
3349.26318		1
3349.4165		1
3349.43921		1
3349.5144		1
3349.545		1
3349.56836		1
3349.771		1
3349.974		1
3349.97876		1
3350.186		1
3350.21069		1
3350.29858		1
3350.38428		1
3350.50366		1
3350.58179		1
3350.67		1
3350.72681		1
3350.7478		1
3350.7854		1
3350.85034		1
3350.90527		1
3350.92163		1
3351.29663		1
3351.29883		1
3351.434		1
3351.45068		1
3351.52637		1
3351.724		1
3351.78052		1
3351.79126		1
3351.81665		1
3351.824		1
3351.85132		1
3351.981		1
3352.01074		1
3352.027		1
3352.102		1
3352.22461		1
3352.2915		1
3352.32959		1
3352.35913		1
3352.41357		1
3352.42432		1
3352.47534		1
3352.5293		1
3352.53662		1
3352.72876		1
3352.75928		1
3352.763		1
3352.781		1
3352.786		1
3352.79272		1
3353.007		1
3353.05664		1
3353.07983		1
3353.09863		1
3353.11182		1
3353.19067		1
3353.21362		1
3353.22534		1
3353.258		1
3353.29517		1
3353.30371		1
3353.329		1
3353.34375		1
3353.37549		1
3353.43262		1
3353.61182		1
3353.74		1
3353.75244		1
3353.75464		1
3353.91016		1
3353.973		1
3353.98657		1
3354.049		1
3354.15259		1
3354.195		1
3354.29272		1
3354.30127		1
3354.41724		1
3354.44971		1
3354.61377		1
3354.75635		1
3354.77637		1
3354.87524		1
3354.89038		1
3354.891		1
3355.19165		1
3355.221		1
3355.30347		1
3355.32935		1
3355.33618		1
3355.40625		1
3355.42139		1
3355.501		1
3355.57544		1
3355.59351		1
3355.75635		1
3355.78564		1
3355.89		1
3355.97534		1
3356.049		1
3356.04932		1
3356.10864		1
3356.2312		1
3356.33765		1
3356.35034		1
3356.37549		1
3356.42578		1
3356.45923		1
3356.47632		1
3356.543		1
3356.701		1
3356.8064		1
3356.84277		1
3356.851		1
3356.90332		1
3356.90625		1
3356.935		1
3356.95337		1
3356.98267		1
3357.08521		1
3357.10571		1
3357.12158		1
3357.135		1
3357.20142		1
3357.41528		1
3357.45825		1
3357.51514		1
3357.54053		1
3357.65356		1
3357.756		1
3357.76221		1
3357.77637		1
3357.90161		1
3357.90356		1
3358.16675		1
3358.16748		1
3358.172		1
3358.17432		1
3358.18115		1
3358.28931		1
3358.34521		1
3358.35815		1
3358.45776		1
3358.50952		1
3358.54883		1
3358.805		1
3358.98413		1
3358.994		1
3359.081		1
3359.21582		1
3359.27637		1
3359.402		1
3359.40454		1
3359.433		1
3359.44971		1
3359.49658		1
3359.49829		1
3359.57666		1
3359.63647		1
3359.77148		1
3359.81421		1
3359.84668		1
3359.95361		1
3359.98755		1
3360.04053		1
3360.13477		1
3360.15552		1
3360.24121		1
3360.29858		1
3360.5957		1
3360.60376		1
3360.61743		1
3360.62378		1
3360.86621		1
3360.87915		1
3360.88745		1
3360.94116		1
3360.96582		1
3361.10767		1
3361.28931		1
3361.356		1
3361.436		1
3361.51855		1
3361.55371		1
3361.56616		1
3361.734		1
3361.75244		1
3361.7688		1
3361.77686		1
3361.80762		1
3361.84741		1
3361.88672		1
3361.91113		1
3361.927		1
3361.972		1
3361.99658		1
3362.043		1
3362.26782		1
3362.31958		1
3362.32568		1
3362.32959		1
3362.35864		1
3362.362		1
3362.38867		1
3362.483		1
3362.49414		1
3362.61426		1
3362.62427		1
3362.64453		1
3362.658		1
3362.67188		1
3362.88135		1
3362.90454		1
3362.94946		1
3363.03271		1
3363.10669		1
3363.1438		1
3363.30566		1
3363.49731		1
3363.51465		1
3363.56519		1
3363.59717		1
3363.61084		1
3363.642		1
3363.79688		1
3363.80249		1
3363.871		1
3363.881		1
3363.953		1
3364.128		1
3364.13257		1
3364.15576		1
3364.20239		1
3364.203		1
3364.22388		1
3364.23828		1
3364.25879		1
3364.27441		1
3364.283		1
3364.486		1
3364.48779		1
3364.514		1
3364.59863		1
3364.70386		1
3364.761		1
3364.80933		1
3364.84033		1
3364.86841		1
3364.915		1
3365.01636		1
3365.02368		1
3365.02881		1
3365.1		1
3365.10962		1
3365.163		1
3365.17041		1
3365.24634		1
3365.271		1
3365.32544		1
3365.33228		1
3365.34		1
3365.36182		1
3365.49731		1
3365.51172		1
3365.5332		1
3365.56421		1
3365.60474		1
3365.62866		1
3365.75757		1
3365.82056		1
3365.84424		1
3365.89038		1
3365.90479		1
3365.90771		1
3365.93921		1
3365.95215		1
3365.97363		1
3366.01953		1
3366.12476		1
3366.207		1
3366.21216		1
3366.35864		1
3366.36743		1
3366.39575		1
3366.40332		1
3366.44849		1
3366.59351		1
3366.60156		1
3366.76		1
3366.87744		1
3367.03247		1
3367.03345		1
3367.05933		1
3367.11255		1
3367.144		1
3367.151		1
3367.18433		1
3367.27124		1
3367.33325		1
3367.432		1
3367.4353		1
3367.50415		1
3367.52051		1
3367.54736		1
3367.59131		1
3367.598		1
3367.71216		1
3367.74341		1
3367.77686		1
3367.831		1
3367.83569		1
3367.85229		1
3367.907		1
3367.95386		1
3367.97217		1
3368.00244		1
3368.11548		1
3368.30518		1
3368.31177		1
3368.45337		1
3368.55981		1
3368.6792		1
3368.73047		1
3368.787		1
3368.963		1
3369.04053		1
3369.04175		1
3369.09326		1
3369.18164		1
3369.2356		1
3369.254		1
3369.28418		1
3369.28931		1
3369.3562		1
3369.37354		1
3369.412		1
3369.498		1
3369.505		1
3369.534		1
3369.58936		1
3369.6333		1
3369.6416		1
3369.78638		1
3369.86377		1
3369.89185		1
3369.97632		1
3370.02246		1
3370.16		1
3370.20825		1
3370.227		1
3370.228		1
3370.26782		1
3370.288		1
3370.384		1
3370.468		1
3370.49878		1
3370.50024		1
3370.52441		1
3370.56421		1
3370.59766		1
3370.60059		1
3370.62842		1
3370.72632		1
3370.82935		1
3370.84229		1
3370.84473		1
3370.89136		1
3370.93237		1
3370.96167		1
3370.98169		1
3371.06274		1
3371.21582		1
3371.30542		1
3371.39478		1
3371.41284		1
3371.52271		1
3371.53955		1
3371.55835		1
3371.58618		1
3371.65161		1
3371.71045		1
3371.763		1
3371.82373		1
3371.85474		1
3371.93774		1
3372.005		1
3372.03		1
3372.13354		1
3372.22339		1
3372.34375		1
3372.43774		1
3372.49585		1
3372.508		1
3372.535		1
3372.54126		1
3372.61841		1
3372.63647		1
3372.6626		1
3372.70923		1
3372.73755		1
3372.77026		1
3372.995		1
3373.06445		1
3373.08325		1
3373.11255		1
3373.1228		1
3373.33252		1
3373.34546		1
3373.5166		1
3373.549		1
3373.55933		1
3373.562		1
3373.61279		1
3373.65723		1
3373.70972		1
3373.7876		1
3373.81934		1
3373.84985		1
3373.87085		1
3373.93726		1
3374.01514		1
3374.0188		1
3374.02734		1
3374.04956		1
3374.09766		1
3374.19678		1
3374.272		1
3374.30029		1
3374.43359		1
3374.44629		1
3374.48047		1
3374.644		1
3374.825		1
3374.85742		1
3374.927		1
3375.00537		1
3375.01221		1
3375.07373		1
3375.11279		1
3375.21387		1
3375.22217		1
3375.26074		1
3375.26685		1
3375.27856		1
3375.405		1
3375.41187		1
3375.54		1
3375.60913		1
3375.611		1
3375.62817		1
3375.65		1
3375.65015		1
3375.74023		1
3375.77661		1
3375.838		1
3375.90649		1
3376.066		1
3376.13013		1
3376.21777		1
3376.23		1
3376.30664		1
3376.335		1
3376.37842		1
3376.41724		1
3376.431		1
3376.441		1
3376.44238		1
3376.44873		1
3376.502		1
3376.54883		1
3376.59961		1
3376.64575		1
3376.649		1
3376.669		1
3376.70972		1
3376.7417		1
3376.768		1
3376.81763		1
3376.84448		1
3376.85083		1
3376.873		1
3377.21533		1
3377.22144		1
3377.28467		1
3377.483		1
3377.57813		1
3377.579		1
3377.636		1
3377.67749		1
3377.736		1
3377.84253		1
3377.90479		1
3377.91748		1
3378.01172		1
3378.06372		1
3378.11353		1
3378.16675		1
3378.31445		1
3378.34766		1
3378.36182		1
3378.36279		1
3378.374		1
3378.393		1
3378.394		1
3378.413		1
3378.499		1
3378.52637		1
3378.52881		1
3378.62817		1
3378.63721		1
3378.71069		1
3378.78467		1
3378.82153		1
3378.953		1
3379.11133		1
3379.14331		1
3379.146		1
3379.16431		1
3379.19824		1
3379.2124		1
3379.233		1
3379.304		1
3379.407		1
3379.468		1
3379.48145		1
3379.483		1
3379.49365		1
3379.548		1
3379.6123		1
3379.61646		1
3379.63672		1
3379.674		1
3379.777		1
3379.90234		1
3379.906		1
3379.99365		1
3380.0354		1
3380.08862		1
3380.10474		1
3380.13477		1
3380.18286		1
3380.21753		1
3380.22754		1
3380.23462		1
3380.30225		1
3380.328		1
3380.335		1
3380.38257		1
3380.44971		1
3380.54346		1
3380.599		1
3380.79		1
3380.84619		1
3380.96118		1
3380.96826		1
3381.06787		1
3381.19165		1
3381.264		1
3381.335		1
3381.34814		1
3381.34814		1
3381.431		1
3381.50635		1
3381.61328		1
3381.63086		1
3381.63867		1
3381.70239		1
3381.80029		1
3381.83716		1
3381.922		1
3381.94653		1
3382.02246		1
3382.045		1
3382.14844		1
3382.1582		1
3382.164		1
3382.19043		1
3382.242		1
3382.25317		1
3382.33887		1
3382.39429		1
3382.48438		1
3382.49121		1
3382.50732		1
3382.537		1
3382.57935		1
3382.74683		1
3382.87378		1
3382.953		1
3383.014		1
3383.10132		1
3383.102		1
3383.112		1
3383.148		1
3383.16455		1
3383.28149		1
3383.50513		1
3383.52979		1
3383.64844		1
3383.69775		1
3383.76074		1
3383.834		1
3383.85864		1
3383.86646		1
3383.87549		1
3383.99341		1
3384.04053		1
3384.04614		1
3384.23462		1
3384.38062		1
3384.43213		1
3384.45923		1
3384.544		1
3384.54541		1
3384.567		1
3384.57031		1
3384.61035		1
3384.7085		1
3384.74243		1
3384.749		1
3384.84375		1
3384.8894		1
3385.10352		1
3385.1145		1
3385.12769		1
3385.16455		1
3385.22144		1
3385.2417		1
3385.25464		1
3385.25586		1
3385.2605		1
3385.31152		1
3385.3562		1
3385.35913		1
3385.362		1
3385.38843		1
3385.41431		1
3385.47656		1
3385.5		1
3385.50049		1
3385.58545		1
3385.5896		1
3385.65723		1
3385.67188		1
3385.68774		1
3385.68921		1
3385.69873		1
3385.71216		1
3385.73		1
3385.757		1
3385.758		1
3385.76147		1
3385.77246		1
3385.78613		1
3385.80078		1
3385.83081		1
3385.855		1
3385.88721		1
3386.04663		1
3386.08887		1
3386.12842		1
3386.14233		1
3386.18237		1
3386.21362		1
3386.22266		1
3386.28		1
3386.3938		1
3386.41016		1
3386.43359		1
3386.443		1
3386.46851		1
3386.47144		1
3386.492		1
3386.49316		1
3386.55029		1
3386.64551		1
3386.68		1
3386.69824		1
3386.751		1
3386.77441		1
3386.92065		1
3386.92822		1
3387.02563		1
3387.12231		1
3387.174		1
3387.19482		1
3387.22119		1
3387.234		1
3387.25269		1
3387.269		1
3387.34351		1
3387.34668		1
3387.37646		1
3387.41138		1
3387.46558		1
3387.46558		1
3387.47168		1
3387.48584		1
3387.494		1
3387.549		1
3387.5752		1
3387.687		1
3387.7002		1
3387.84814		1
3387.84839		1
3387.96069		1
3388.00562		1
3388.04785		1
3388.14722		1
3388.203		1
3388.23462		1
3388.26318		1
3388.291		1
3388.29858		1
3388.30981		1
3388.3855		1
3388.39063		1
3388.39868		1
3388.50073		1
3388.5144		1
3388.58252		1
3388.60083		1
3388.725		1
3388.74487		1
3388.75684		1
3388.77075		1
3388.83887		1
3388.864		1
3388.89136		1
3388.933		1
3388.95728		1
3388.975		1
3388.99927		1
3389.088		1
3389.096		1
3389.13965		1
3389.17383		1
3389.18115		1
3389.27441		1
3389.2832		1
3389.34814		1
3389.35376		1
3389.35815		1
3389.43848		1
3389.45557		1
3389.555		1
3389.60034		1
3389.643		1
3389.66675		1
3389.70117		1
3389.70923		1
3389.71216		1
3389.75366		1
3389.776		1
3389.7854		1
3389.837		1
3389.95044		1
3389.977		1
3390.10718		1
3390.21143		1
3390.22852		1
3390.271		1
3390.34058		1
3390.39038		1
3390.41235		1
3390.42676		1
3390.50537		1
3390.53271		1
3390.55444		1
3390.66968		1
3390.693		1
3390.70972		1
3390.72363		1
3390.72876		1
3390.75781		1
3390.75977		1
3390.761		1
3390.802		1
3390.80518		1
3390.8584		1
3390.96		1
3391.00342		1
3391.01		1
3391.0437		1
3391.056		1
3391.09619		1
3391.1228		1
3391.384		1
3391.385		1
3391.402		1
3391.451		1
3391.45117		1
3391.47925		1
3391.48267		1
3391.5498		1
3391.56787		1
3391.63232		1
3391.65479		1
3391.70142		1
3391.72583		1
3391.738		1
3391.7666		1
3391.79077		1
3391.84741		1
3391.89648		1
3391.97241		1
3391.98438		1
3392.098		1
3392.11255		1
3392.14722		1
3392.17529		1
3392.18115		1
3392.1814		1
3392.19287		1
3392.43921		1
3392.472		1
3392.57349		1
3392.617		1
3392.638		1
3392.672		1
3392.676		1
3392.77686		1
3392.783		1
3392.797		1
3392.99561		1
3393.03687		1
3393.04028		1
3393.06323		1
3393.1228		1
3393.12524		1
3393.139		1
3393.16284		1
3393.17261		1
3393.189		1
3393.19556		1
3393.25537		1
3393.312		1
3393.31226		1
3393.34082		1
3393.343		1
3393.42651		1
3393.43237		1
3393.52686		1
3393.61572		1
3393.62329		1
3393.696		1
3393.76587		1
3393.862		1
3393.91943		1
3394.06958		1
3394.07935		1
3394.14233		1
3394.17578		1
3394.25122		1
3394.30225		1
3394.404		1
3394.47827		1
3394.54175		1
3394.68384		1
3394.684		1
3394.74561		1
3394.75073		1
3394.76025		1
3394.76318		1
3394.8457		1
3394.89966		1
3394.9397		1
3395.01		1
3395.01025		1
3395.099		1
3395.14136		1
3395.20337		1
3395.239		1
3395.2627		1
3395.31616		1
3395.31665		1
3395.34546		1
3395.361		1
3395.53564		1
3395.53735		1
3395.58862		1
3395.6		1
3395.6		1
3395.62549		1
3395.718		1
3395.72778		1
3395.73145		1
3395.762		1
3395.76978		1
3395.786		1
3395.964		1
3395.98071		1
3396.017		1
3396.1416		1
3396.17749		1
3396.30029		1
3396.34619		1
3396.355		1
3396.49365		1
3396.50586		1
3396.53687		1
3396.5647		1
3396.58765		1
3396.616		1
3396.655		1
3396.686		1
3396.68872		1
3396.69629		1
3396.73828		1
3396.90674		1
3397.027		1
3397.04834		1
3397.1377		1
3397.14966		1
3397.16943		1
3397.32324		1
3397.33813		1
3397.36		1
3397.36255		1
3397.381		1
3397.39966		1
3397.40112		1
3397.52026		1
3397.52759		1
3397.528		1
3397.53613		1
3397.55444		1
3397.62061		1
3397.62524		1
3397.663		1
3397.67114		1
3397.74585		1
3397.94116		1
3398.10059		1
3398.17261		1
3398.30054		1
3398.332		1
3398.36475		1
3398.42065		1
3398.55273		1
3398.57		1
3398.75024		1
3398.76		1
3398.837		1
3398.86328		1
3398.875		1
3398.88135		1
3398.91162		1
3398.9436		1
3399.00635		1
3399.02026		1
3399.056		1
3399.12622		1
3399.20044		1
3399.23877		1
3399.25537		1
3399.271		1
3399.294		1
3399.30469		1
3399.44238		1
3399.47852		1
3399.62622		1
3399.636		1
3399.6936		1
3399.70386		1
3399.708		1
3399.79883		1
3399.85156		1
3399.857		1
3399.899		1
3399.9646		1
3400.05762		1
3400.0625		1
3400.07446		1
3400.10669		1
3400.18042		1
3400.33081		1
3400.39722		1
3400.502		1
3400.514		1
3400.52075		1
3400.6084		1
3400.708		1
3400.71387		1
3400.76685		1
3400.78027		1
3400.82617		1
3400.855		1
3400.8606		1
3400.86572		1
3400.945		1
3400.95947		1
3401.06616		1
3401.08032		1
3401.131		1
3401.1355		1
3401.25854		1
3401.25952		1
3401.26		1
3401.30884		1
3401.33057		1
3401.359		1
3401.38232		1
3401.4812		1
3401.48413		1
3401.49219		1
3401.497		1
3401.50586		1
3401.56982		1
3401.574		1
3401.585		1
3401.60449		1
3401.71338		1
3401.72119		1
3401.75342		1
3401.842		1
3401.853		1
3401.88477		1
3401.96655		1
3402.01074		1
3402.08081		1
3402.09277		1
3402.15625		1
3402.15942		1
3402.1853		1
3402.22388		1
3402.23413		1
3402.25562		1
3402.32373		1
3402.32935		1
3402.34619		1
3402.39258		1
3402.4082		1
3402.48486		1
3402.4873		1
3402.5415		1
3402.64087		1
3402.703		1
3402.72729		1
3402.78687		1
3402.85986		1
3402.89819		1
3402.91431		1
3402.924		1
3402.93433		1
3403.054		1
3403.06543		1
3403.12573		1
3403.16064		1
3403.18726		1
3403.197		1
3403.20117		1
3403.307		1
3403.345		1
3403.388		1
3403.39819		1
3403.41772		1
3403.42285		1
3403.475		1
3403.491		1
3403.51		1
3403.51733		1
3403.53516		1
3403.54053		1
3403.5708		1
3403.601		1
3403.694		1
3403.69458		1
3403.70679		1
3403.7168		1
3403.79468		1
3403.85645		1
3403.85669		1
3403.91357		1
3403.99829		1
3404.00366		1
3404.02319		1
3404.02466		1
3404.06714		1
3404.078		1
3404.08936		1
3404.12378		1
3404.15967		1
3404.3125		1
3404.31567		1
3404.33228		1
3404.35278		1
3404.431		1
3404.48853		1
3404.50781		1
3404.52466		1
3404.56226		1
3404.57153		1
3404.59521		1
3404.59839		1
3404.664		1
3404.68433		1
3404.73779		1
3404.76538		1
3404.77319		1
3404.80127		1
3404.842		1
3404.86816		1
3404.982		1
3405.02026		1
3405.13477		1
3405.18262		1
3405.188		1
3405.222		1
3405.22314		1
3405.27173		1
3405.35425		1
3405.35815		1
3405.364		1
3405.38818		1
3405.404		1
3405.41382		1
3405.42065		1
3405.4248		1
3405.438		1
3405.462		1
3405.4668		1
3405.46948		1
[truncated: 15,365 more rows]
