# Supplementary material for: A droplet digital PCR (ddPCR) assay to detect Helicoverpa armigera (Lepidoptera: Noctuidae) in bulk trap samples
Source: PLoS One. 2017 May 31;12(5):e0178704. doi: 10.1371/journal.pone.0178704 (PMC5451079; doi:10.1371/journal.pone.0178704)
Supplement: S5 Table — (ZIP) [file pone.0178704.s005.zip › H zea 22.csv]

Ch1 Amplitude	Ch2 Amplitude	Cluster
2654.65454		1
2728.75464		1
2880.12817		1
2890.47217		1
2895.524		1
2904.15137		1
2915.771		1
2922.601		1
2948.691		1
2950.65137		1
2951.104		1
2952.44922		1
2954.49219		1
2956.66479		1
2959.71948		1
2960.14		1
2961.706		1
2963.21655		1
2965.829		1
2966.01465		1
2972.933		1
2973.475		1
2974.32861		1
2974.71118		1
2974.89136		1
2975.00928		1
2975.19971		1
2976.86963		1
2978.73682		1
2979.13647		1
2979.22949		1
2979.97754		1
2981.473		1
2981.62939		1
2981.71655		1
2981.885		1
2982.224		1
2982.91162		1
2983.937		1
2985.45166		1
2987.44946		1
2987.82349		1
2988.117		1
2988.30566		1
2988.71167		1
2989.46582		1
2989.67822		1
2990.766		1
2992.47241		1
2992.83667		1
2993.06323		1
2994.06055		1
2994.483		1
2994.62744		1
2994.74951		1
2995.618		1
2995.9043		1
2996.1936		1
2997.243		1
2997.64429		1
2998.91113		1
2999.73779		1
3000.045		1
3002.50171		1
3004.00562		1
3004.75659		1
3004.89282		1
3006.152		1
3006.49048		1
3007.62427		1
3007.92285		1
3008.345		1
3008.46729		1
3008.69		1
3009.29077		1
3009.461		1
3009.74536		1
3010.24463		1
3010.85547		1
3012.57373		1
3012.60767		1
3012.635		1
3013.984		1
3014.00684		1
3014.65747		1
3014.82764		1
3015.12915		1
3015.90381		1
3016.94434		1
3017.214		1
3017.47363		1
3018.13525		1
3018.38428		1
3018.67041		1
3019.529		1
3020.00439		1
3021.05933		1
3021.92627		1
3022.20239		1
3022.90918		1
3023.72827		1
3025.25635		1
3025.3374		1
3025.459		1
3026.21167		1
3026.6		1
3026.85645		1
3027.393		1
3027.57959		1
3027.68872		1
3027.691		1
3028.53467		1
3028.88086		1
3029.17871		1
3029.80322		1
3029.94751		1
3030.05225		1
3030.21118		1
3030.32349		1
3030.386		1
3030.766		1
3031.24536		1
3032.393		1
3032.684		1
3033.15845		1
3033.38159		1
3034.13428		1
3034.18555		1
3035.34253		1
3035.405		1
3035.50562		1
3037.014		1
3037.04663		1
3037.53662		1
3038.24756		1
3038.641		1
3038.676		1
3038.82446		1
3038.91064		1
3039.43066		1
3040.174		1
3040.17627		1
3040.36938		1
3040.66577		1
3040.967		1
3041.49683		1
3041.709		1
3042.20142		1
3042.435		1
3042.67578		1
3043.19727		1
3043.52271		1
3043.64355		1
3043.79468		1
3044.127		1
3044.16357		1
3044.48975		1
3044.53		1
3044.58228		1
3045.244		1
3045.301		1
3045.607		1
3045.79248		1
3045.835		1
3045.84985		1
3045.984		1
3046.11572		1
3046.16431		1
3046.19287		1
3046.2478		1
3046.414		1
3046.95874		1
3046.96436		1
3047.69336		1
3047.72534		1
3047.736		1
3047.8374		1
3048.33325		1
3049.03687		1
3049.157		1
3050.7854		1
3051.078		1
3051.33276		1
3051.375		1
3051.385		1
3051.67261		1
3051.6748		1
3051.68872		1
3052.17944		1
3052.77075		1
3052.87183		1
3052.93066		1
3053.6167		1
3054.046		1
3054.352		1
3054.50146		1
3054.502		1
3054.616		1
3054.7146		1
3054.873		1
3055.01685		1
3055.285		1
3055.307		1
3055.51978		1
3055.55371		1
3055.967		1
3056.10181		1
3056.24585		1
3056.32983		1
3056.714		1
3056.81934		1
3056.83716		1
3056.949		1
3057.06519		1
3057.20313		1
3057.226		1
3057.30737		1
3058.08325		1
3058.13672		1
3058.427		1
3058.641		1
3058.7		1
3059.152		1
3059.25854		1
3059.85		1
3059.90942		1
3059.93		1
3059.93579		1
3060.26172		1
3060.40381		1
3060.77563		1
3060.99634		1
3061.14136		1
3061.356		1
3061.42261		1
3061.45752		1
3061.72046		1
3061.86646		1
3061.8667		1
3061.93457		1
3062.176		1
3062.82544		1
3063.1377		1
3063.142		1
3063.597		1
3063.65479		1
3064.228		1
3064.44824		1
3064.49585		1
3064.55859		1
3064.64258		1
3064.77783		1
3064.86572		1
3064.88354		1
3065.01855		1
3065.27222		1
3065.333		1
3065.34229		1
3065.68066		1
3066.14722		1
3066.32422		1
3066.44067		1
3066.48682		1
3066.655		1
3066.859		1
3067.1897		1
3067.43774		1
3067.46729		1
3067.53027		1
3067.7207		1
3068.00317		1
3068.34253		1
3068.35425		1
3068.41333		1
3068.76172		1
3069.169		1
3069.21362		1
3069.70459		1
3070.171		1
3070.74487		1
3070.76221		1
3070.91748		1
3071.14575		1
3071.347		1
3071.4978		1
3071.79517		1
3072.252		1
3072.53027		1
3072.95435		1
3073.264		1
3073.42358		1
3073.5603		1
3073.734		1
3073.83252		1
3074.194		1
3074.33374		1
3074.51782		1
3074.75781		1
3075.362		1
3075.37671		1
3075.55469		1
3075.912		1
3076.27		1
3076.56177		1
3076.97485		1
3076.98486		1
3077.3208		1
3077.43018		1
3077.74951		1
3077.77271		1
3078.18115		1
3078.26782		1
3078.27563		1
3078.454		1
3078.53149		1
3078.72217		1
3078.78125		1
3078.89526		1
3079.03735		1
3079.08618		1
3079.284		1
3079.48926		1
3079.554		1
3079.57861		1
3079.70972		1
3079.84741		1
3079.96265		1
3079.99414		1
3080.07715		1
3080.31787		1
3080.40112		1
3080.43579		1
3080.97266		1
3080.97559		1
3080.988		1
3081.0752		1
3081.33643		1
3081.35938		1
3081.41187		1
3081.44751		1
3081.46069		1
3081.479		1
3081.50879		1
3081.51782		1
3081.53784		1
3081.65918		1
3081.73926		1
3081.91113		1
3081.91724		1
3082.07813		1
3082.194		1
3082.38965		1
3082.49463		1
3082.52637		1
3082.67065		1
3082.67725		1
3082.78931		1
3082.79053		1
3082.91479		1
3082.928		1
3083.00317		1
3083.01147		1
3083.29443		1
3083.42627		1
3083.64185		1
3083.65576		1
3084.22241		1
3084.683		1
3084.85034		1
3085.002		1
3085.48071		1
3085.56348		1
3085.6123		1
3085.74829		1
3085.785		1
3085.98462		1
3086.00977		1
3086.022		1
3086.07373		1
3086.20752		1
3086.37427		1
3086.446		1
3086.67822		1
3086.73218		1
3086.9043		1
3086.94556		1
3086.967		1
3087.02856		1
3087.04028		1
3087.08545		1
3087.24365		1
3087.35059		1
3087.36548		1
3087.59766		1
3087.71143		1
3087.78613		1
3087.89819		1
3088.1355		1
3088.19336		1
3088.24219		1
3088.53418		1
3088.605		1
3088.7522		1
3088.86084		1
3089.03516		1
3089.42114		1
3089.46875		1
3089.53564		1
3089.55566		1
3089.71265		1
3089.72925		1
3089.80078		1
3090.07471		1
3090.15747		1
3090.28931		1
3090.34888		1
3090.41113		1
3090.484		1
3090.53149		1
3090.61		1
3090.72046		1
3090.84961		1
3090.98975		1
3090.99463		1
3090.99854		1
3091.04248		1
3091.04858		1
3091.51831		1
3091.70874		1
3092.005		1
3092.09326		1
3092.29614		1
3092.3335		1
3092.47144		1
3092.506		1
3092.73071		1
3093.034		1
3093.06226		1
3093.10327		1
3093.12158		1
3093.125		1
3093.21655		1
3093.30737		1
3093.56982		1
3093.5896		1
3093.66553		1
3093.85913		1
3093.95532		1
3093.95923		1
3094.203		1
3094.22363		1
3094.56934		1
3094.63672		1
3094.64868		1
3094.837		1
3094.93555		1
3095.115		1
3095.20142		1
3095.282		1
3095.66357		1
3095.78027		1
3095.8562		1
3095.976		1
3096.00269		1
3096.069		1
3096.072		1
3096.17749		1
3096.21973		1
3096.22949		1
3096.244		1
3096.36		1
3096.454		1
3096.49121		1
3096.60547		1
3097.04761		1
3097.164		1
3097.288		1
3097.49268		1
3097.53662		1
3097.53687		1
3097.95386		1
3098.03		1
3098.043		1
3098.192		1
3098.36768		1
3098.45459		1
3098.57764		1
3098.81665		1
3098.87378		1
3098.92285		1
3098.92432		1
3099.02222		1
3099.117		1
3099.264		1
3099.27173		1
3099.32446		1
3099.34326		1
3099.59863		1
3099.73		1
3099.79443		1
3099.98218		1
3100.01025		1
3100.20532		1
3100.41846		1
3100.54		1
3100.68286		1
3100.83545		1
3100.94873		1
3100.988		1
3101.20947		1
3101.31372		1
3101.33984		1
3101.34082		1
3101.36		1
3101.43945		1
3101.479		1
3101.52		1
3101.53125		1
3101.676		1
3101.73633		1
3101.81714		1
3101.823		1
3101.96826		1
3102.04		1
3102.09961		1
3102.17554		1
3102.25269		1
3102.2644		1
3102.35034		1
3102.3584		1
3102.36768		1
3102.39771		1
3102.42114		1
3102.42554		1
3102.5166		1
3102.70972		1
3102.93628		1
3102.95557		1
3102.964		1
3102.97559		1
3103.09253		1
3103.134		1
3103.3584		1
3103.38623		1
3103.49536		1
3103.54932		1
3103.667		1
3103.7063		1
3103.75024		1
3104.26172		1
3104.27026		1
3104.38013		1
3104.48633		1
3104.66357		1
3104.729		1
3104.79663		1
3105.28857		1
3105.383		1
3105.88354		1
3105.91528		1
3106.02661		1
3106.05664		1
3106.06836		1
3106.19116		1
3106.33032		1
3106.667		1
3106.73413		1
3106.88013		1
3106.90039		1
3106.933		1
3106.9668		1
3107.00171		1
3107.05981		1
3107.08569		1
3107.13257		1
3107.14258		1
3107.20776		1
3107.22778		1
3107.28564		1
3107.43823		1
3107.68066		1
3107.889		1
3107.96924		1
3108.096		1
3108.33936		1
3108.38623		1
3108.458		1
3108.499		1
3108.51172		1
3108.567		1
3108.60913		1
3108.80371		1
3108.96436		1
3109.01245		1
3109.17871		1
3109.21387		1
3109.28931		1
3109.56714		1
3109.83521		1
3109.95923		1
3109.96338		1
3109.97461		1
3110.00415		1
3110.27686		1
3110.29321		1
3110.32178		1
3110.4104		1
3110.501		1
3110.58667		1
3110.67358		1
3110.80322		1
3110.81787		1
3111.15112		1
3111.15356		1
3111.1582		1
3111.205		1
3111.23755		1
3111.30469		1
3111.30518		1
3111.31519		1
3111.32935		1
3111.35376		1
3111.37		1
3111.589		1
3111.63623		1
3111.669		1
3111.707		1
3111.71069		1
3111.76123		1
3111.79077		1
3111.849		1
3111.87329		1
3112.0625		1
3112.06763		1
3112.165		1
3112.20728		1
3112.34033		1
3112.34326		1
3112.55273		1
3112.66479		1
3112.836		1
3112.92847		1
3113.029		1
3113.04321		1
3113.07056		1
3113.1438		1
3113.17749		1
3113.275		1
3113.30371		1
3113.40381		1
3113.47021		1
3113.55078		1
3113.67236		1
3113.70044		1
3113.875		1
3114.068		1
3114.08569		1
3114.27246		1
3114.422		1
3114.73169		1
3114.74658		1
3114.78833		1
3114.93066		1
3115.048		1
3115.183		1
3115.25171		1
3115.27979		1
3115.36377		1
3115.54443		1
3115.84253		1
3115.87183		1
3115.922		1
3115.9436		1
3116.04639		1
3116.0498		1
3116.10474		1
3116.26416		1
3116.57031		1
3116.679		1
3116.74316		1
3116.77832		1
3116.88184		1
3116.94214		1
3117.273		1
3117.352		1
3117.47		1
3117.47119		1
3117.676		1
3117.763		1
3118.01514		1
3118.049		1
3118.13037		1
3118.18872		1
3118.35522		1
3118.43359		1
3118.53076		1
3118.5564		1
3118.76245		1
3118.82544		1
3118.85376		1
3118.89526		1
3118.93457		1
3119.00537		1
3119.05029		1
3119.20679		1
3119.355		1
3119.401		1
3119.422		1
3119.54346		1
3119.58154		1
3119.68628		1
3119.71362		1
3119.90356		1
3120.10449		1
3120.205		1
3120.31152		1
3120.36182		1
3120.398		1
3120.49487		1
3120.751		1
3120.86426		1
3121.00928		1
3121.27441		1
3121.3623		1
3121.364		1
3121.591		1
3121.74756		1
3121.80127		1
3121.87476		1
3122.074		1
3122.39233		1
3122.39526		1
3122.468		1
3122.52051		1
3122.608		1
3122.63159		1
3122.75366		1
3122.78149		1
3122.818		1
3122.95435		1
3123.05127		1
3123.11255		1
3123.173		1
3123.26343		1
3123.38232		1
3123.46582		1
3123.47461		1
3123.505		1
3123.59473		1
3123.64868		1
3123.73169		1
3123.73877		1
3123.84619		1
3123.937		1
3123.99072		1
3124.03784		1
3124.043		1
3124.05		1
3124.10864		1
3124.11816		1
3124.23633		1
3124.28		1
3124.35522		1
3124.37329		1
3124.40112		1
3124.42651		1
3124.45166		1
3124.48169		1
3124.67456		1
3124.68579		1
3124.95337		1
3125.04932		1
3125.084		1
3125.27832		1
3125.334		1
3125.337		1
3125.5332		1
3125.65723		1
3125.7207		1
3125.764		1
3125.837		1
3126.17749		1
3126.228		1
3126.41162		1
3126.439		1
3126.453		1
3126.48584		1
3126.49536		1
3126.547		1
3126.565		1
3126.59521		1
3126.63184		1
3126.63257		1
3126.67334		1
3126.6853		1
3126.73071		1
3126.74976		1
3126.78418		1
3126.80273		1
3126.83374		1
3126.85181		1
3127.04736		1
3127.054		1
3127.05713		1
3127.07373		1
3127.08325		1
3127.15		1
3127.15186		1
3127.27271		1
3127.28442		1
3127.33179		1
3127.37427		1
3127.457		1
3127.48853		1
3127.55859		1
3127.65454		1
3127.749		1
3127.82715		1
3127.83057		1
3127.863		1
3127.98853		1
3128.08032		1
3128.10132		1
3128.1145		1
3128.1355		1
3128.16553		1
3128.174		1
3128.23413		1
3128.25928		1
3128.34839		1
3128.46777		1
3128.645		1
3128.71387		1
3128.71826		1
3128.91		1
3128.99		1
3129.036		1
3129.21753		1
3129.23975		1
3129.33618		1
3129.40747		1
3129.64063		1
3129.677		1
3129.75977		1
3129.79517		1
3129.81665		1
3129.85376		1
3129.938		1
3129.97363		1
3130.065		1
3130.103		1
3130.11523		1
3130.188		1
3130.209		1
3130.328		1
3130.422		1
3130.4436		1
3130.60645		1
3130.60986		1
3130.646		1
3130.66724		1
3130.69141		1
3130.694		1
3130.71021		1
3130.761		1
3130.785		1
3130.84131		1
3131.0686		1
3131.12524		1
3131.13818		1
3131.19849		1
3131.22119		1
3131.33447		1
3131.37817		1
3131.52515		1
3131.56323		1
3131.638		1
3131.64453		1
3131.77979		1
3131.782		1
3131.81641		1
3131.8313		1
3131.85254		1
3131.86523		1
3131.87817		1
3131.8894		1
3131.90918		1
3131.932		1
3131.95386		1
3131.96143		1
3132.108		1
3132.11133		1
3132.36621		1
3132.47388		1
3132.53442		1
3132.57617		1
3132.606		1
3132.68945		1
3132.77		1
3132.83984		1
3132.84229		1
3132.86279		1
3133.06641		1
3133.11621		1
3133.2876		1
3133.353		1
3133.359		1
3133.42578		1
3133.42749		1
3133.50171		1
3133.68579		1
3133.69434		1
3134.00146		1
3134.17334		1
3134.253		1
3134.33252		1
3134.402		1
3134.412		1
3134.45264		1
3134.508		1
3134.52856		1
3134.70239		1
3134.75854		1
3134.81055		1
3134.85718		1
3134.87671		1
3134.906		1
3134.9165		1
3134.933		1
3134.94653		1
3135.07837		1
3135.14819		1
3135.19727		1
3135.201		1
3135.22461		1
3135.68848		1
3135.708		1
3135.71313		1
3135.71362		1
3135.963		1
3136.0542		1
3136.148		1
3136.166		1
3136.29346		1
3136.35571		1
3136.417		1
3136.51636		1
3136.55273		1
3136.576		1
3136.59131		1
3136.60083		1
3136.69653		1
3136.70239		1
3136.75513		1
3136.77832		1
3136.801		1
3136.87915		1
3136.89624		1
3136.89648		1
3136.94165		1
3137.07764		1
3137.1875		1
3137.22876		1
3137.34668		1
3137.3645		1
3137.3894		1
3137.44238		1
3137.451		1
3137.55151		1
3137.601		1
3137.60254		1
3137.609		1
3137.627		1
3137.63037		1
3137.737		1
3137.846		1
3138.02466		1
3138.05347		1
3138.14063		1
3138.36938		1
3138.37354		1
3138.42773		1
3138.633		1
3138.64		1
3138.89331		1
3138.935		1
3138.957		1
3139.04883		1
3139.10474		1
3139.12964		1
3139.18628		1
3139.21069		1
3139.21313		1
3139.22583		1
3139.2998		1
3139.32129		1
3139.32935		1
3139.34253		1
3139.4502		1
3139.47363		1
3139.48682		1
3139.597		1
3139.61328		1
3139.956		1
3140.082		1
3140.17334		1
3140.19751		1
3140.20337		1
3140.20947		1
3140.42676		1
3140.49219		1
3140.512		1
3140.597		1
3140.619		1
3140.63525		1
3140.63721		1
3140.66772		1
3140.751		1
3140.80566		1
3140.80859		1
3140.825		1
3140.874		1
3140.90015		1
3140.96045		1
3140.98		1
3140.98047		1
3141.06982		1
3141.2478		1
3141.2998		1
3141.37573		1
3141.44043		1
3141.56763		1
3141.589		1
3141.61816		1
3141.68237		1
3141.703		1
3141.84033		1
3141.85254		1
3141.861		1
3141.87036		1
3142.05127		1
3142.064		1
3142.152		1
3142.211		1
3142.22559		1
3142.285		1
3142.37378		1
3142.38281		1
3142.394		1
3142.39478		1
3142.41064		1
3142.55737		1
3142.58887		1
3142.59351		1
3142.66187		1
3142.77637		1
3142.80786		1
3142.98267		1
3142.98413		1
3143.02686		1
3143.06226		1
3143.119		1
3143.14087		1
3143.19214		1
3143.20361		1
3143.276		1
3143.37964		1
3143.3855		1
3143.4		1
3143.41333		1
3143.45264		1
3143.4834		1
3143.72		1
3143.76978		1
3143.9375		1
3144.03931		1
3144.21362		1
3144.27832		1
3144.339		1
3144.34448		1
3144.47876		1
3144.51465		1
3144.55444		1
3144.55713		1
3144.58936		1
3144.60986		1
3144.61353		1
3144.63452		1
3144.65283		1
3144.667		1
3144.68262		1
3144.79175		1
3144.79248		1
3144.82		1
3144.89478		1
3145.04688		1
3145.18433		1
3145.187		1
3145.24438		1
3145.3667		1
3145.36719		1
3145.41846		1
3145.43555		1
3145.43848		1
3145.54541		1
3145.62646		1
3145.714		1
3145.91138		1
3145.97		1
3146.00439		1
3146.01514		1
3146.016		1
3146.07251		1
3146.11		1
3146.14136		1
3146.193		1
3146.39575		1
3146.527		1
3146.64722		1
3146.92456		1
3146.9458		1
3146.95532		1
3146.96851		1
3146.97461		1
3146.99463		1
3147.03955		1
3147.09155		1
3147.134		1
3147.16772		1
3147.23462		1
3147.23926		1
3147.29761		1
3147.31348		1
3147.36865		1
3147.379		1
3147.39917		1
3147.42432		1
3147.55664		1
3147.64038		1
3147.65454		1
3147.66968		1
3147.73218		1
3147.80566		1
3147.815		1
3147.826		1
3147.88843		1
3147.89453		1
3147.931		1
3147.94043		1
3147.95557		1
3148.12427		1
3148.13525		1
3148.15845		1
3148.26563		1
3148.284		1
3148.3894		1
3148.45923		1
3148.463		1
3148.5083		1
3148.624		1
3148.75122		1
3148.7583		1
3148.8606		1
3148.91748		1
3148.92163		1
3148.991		1
3148.99658		1
3149.00854		1
3149.04932		1
3149.08081		1
3149.086		1
3149.0896		1
3149.16919		1
3149.19849		1
3149.303		1
3149.44336		1
3149.51074		1
3149.564		1
3149.69751		1
3149.806		1
3149.835		1
3149.87524		1
3149.91455		1
3149.94653		1
3149.97119		1
3149.99146		1
3150.1106		1
3150.22021		1
3150.246		1
3150.31738		1
3150.42725		1
3150.43335		1
3150.452		1
3150.46655		1
3150.91431		1
3150.97949		1
3151.017		1
3151.02051		1
3151.05859		1
3151.07		1
3151.08765		1
3151.11865		1
3151.17163		1
3151.199		1
3151.21729		1
3151.27246		1
3151.46558		1
3151.47046		1
3151.52148		1
3151.57544		1
3151.598		1
3151.616		1
3151.66138		1
3151.78027		1
3151.834		1
3151.86279		1
3151.868		1
3152.114		1
3152.178		1
3152.22461		1
3152.29614		1
3152.33057		1
3152.37671		1
3152.41162		1
3152.444		1
3152.4458		1
3152.474		1
3152.64087		1
3152.64648		1
3152.67651		1
3152.687		1
3152.88623		1
3152.88745		1
3152.91187		1
3152.928		1
3152.95679		1
3153.00513		1
3153.07275		1
3153.128		1
3153.13477		1
3153.181		1
3153.18164		1
3153.18359		1
3153.23438		1
3153.379		1
3153.38		1
3153.43555		1
3153.43774		1
3153.469		1
3153.47339		1
3153.58057		1
3153.60449		1
3153.63		1
3153.63818		1
3153.861		1
3153.8667		1
3153.87524		1
3153.92627		1
3153.934		1
3154.02417		1
3154.05225		1
3154.09717		1
3154.10254		1
3154.13428		1
3154.18945		1
3154.268		1
3154.30322		1
3154.35156		1
3154.36255		1
3154.412		1
3154.41724		1
3154.57031		1
3154.59253		1
3154.64063		1
3154.68213		1
3154.746		1
3154.76929		1
3154.79028		1
3154.8		1
3154.81152		1
3154.89966		1
3154.96582		1
3155.02515		1
3155.142		1
3155.15015		1
3155.159		1
3155.16162		1
3155.3335		1
3155.441		1
3155.4624		1
3155.62671		1
3155.627		1
3155.62866		1
3155.79175		1
3155.804		1
3155.84644		1
3155.89673		1
3155.90332		1
3156.03564		1
3156.10767		1
3156.1897		1
3156.216		1
3156.24487		1
3156.27466		1
3156.30322		1
3156.31079		1
3156.363		1
3156.44873		1
3156.51855		1
3156.559		1
3156.581		1
3156.69336		1
3156.698		1
3156.777		1
3156.82666		1
3156.83472		1
3156.86182		1
3156.88965		1
3157.02173		1
3157.12549		1
3157.17065		1
3157.18457		1
3157.21973		1
3157.244		1
3157.377		1
3157.388		1
3157.4165		1
3157.4353		1
3157.44019		1
3157.483		1
3157.68872		1
3157.70728		1
3157.72681		1
3157.78418		1
3157.79932		1
3157.82959		1
3157.86157		1
3157.86987		1
3157.941		1
3158.04858		1
3158.049		1
3158.09644		1
3158.13062		1
3158.17627		1
3158.272		1
3158.279		1
3158.28052		1
3158.30933		1
3158.311		1
3158.36		1
3158.418		1
3158.42285		1
3158.51929		1
3158.53174		1
3158.551		1
3158.62939		1
3158.64		1
3158.696		1
3158.72827		1
3158.81714		1
3158.89258		1
3158.89917		1
3159.00244		1
3159.10327		1
3159.11255		1
3159.23315		1
3159.259		1
3159.318		1
3159.3418		1
3159.39819		1
3159.412		1
3159.441		1
3159.458		1
3159.48242		1
3159.49341		1
3159.54248		1
3159.60132		1
3159.6543		1
3159.658		1
3159.662		1
3159.68237		1
3159.68262		1
3159.78979		1
3159.809		1
3159.817		1
3159.83765		1
3159.889		1
3159.90747		1
3159.96167		1
3159.998		1
3160.01074		1
3160.01221		1
3160.02368		1
3160.0376		1
3160.03955		1
3160.07837		1
3160.24048		1
3160.27466		1
3160.276		1
3160.36572		1
3160.48047		1
3160.53784		1
3160.556		1
3160.57544		1
3160.6748		1
3160.6748		1
3160.71948		1
3160.726		1
3160.788		1
3160.79785		1
3160.807		1
3160.83		1
3160.84521		1
3160.84839		1
3160.876		1
3160.889		1
3160.955		1
3161.07422		1
3161.07886		1
3161.09155		1
3161.10181		1
3161.11548		1
3161.11572		1
3161.19922		1
3161.22534		1
3161.23682		1
3161.25171		1
3161.30176		1
3161.315		1
3161.31543		1
3161.367		1
3161.479		1
3161.50317		1
3161.567		1
3161.58081		1
3161.61133		1
3161.62231		1
3161.65186		1
3161.669		1
3161.695		1
3161.69629		1
3161.704		1
3161.77661		1
3161.7876		1
3161.8313		1
3161.83862		1
3162.03223		1
3162.09033		1
3162.1167		1
3162.12036		1
3162.17163		1
3162.24121		1
3162.337		1
3162.338		1
3162.346		1
3162.389		1
3162.40039		1
3162.4043		1
3162.43921		1
3162.44873		1
3162.45239		1
3162.455		1
3162.51929		1
3162.52075		1
3162.535		1
3162.571		1
3162.57739		1
3162.61743		1
3162.64746		1
3162.69629		1
3162.71655		1
3162.72559		1
3162.79028		1
3162.791		1
3162.79736		1
3162.801		1
3162.85132		1
3162.87671		1
3162.88428		1
3162.91772		1
3162.96021		1
3162.981		1
3163.00146		1
3163.03418		1
3163.063		1
3163.0874		1
3163.09985		1
3163.128		1
3163.195		1
3163.34229		1
3163.38086		1
3163.43555		1
3163.44116		1
3163.48169		1
3163.4978		1
3163.50732		1
3163.527		1
3163.57251		1
3163.59985		1
3163.66821		1
3163.70459		1
3163.708		1
3163.74072		1
3163.82935		1
3163.83521		1
3163.87158		1
3163.88257		1
3164.00732		1
3164.168		1
3164.18628		1
3164.22266		1
3164.228		1
3164.23755		1
3164.32739		1
3164.35229		1
3164.445		1
3164.491		1
3164.5166		1
3164.53345		1
3164.54077		1
3164.55566		1
3164.575		1
3164.59888		1
3164.62622		1
3164.7085		1
3164.71045		1
3164.71777		1
3164.77173		1
3164.788		1
3164.80322		1
3164.828		1
3164.861		1
3164.87549		1
3164.9248		1
3164.946		1
3164.94946		1
3164.97632		1
3164.98071		1
3165.09229		1
3165.095		1
3165.108		1
3165.11865		1
3165.216		1
3165.25366		1
3165.25464		1
3165.306		1
3165.307		1
3165.378		1
3165.446		1
3165.462		1
3165.75049		1
3165.78833		1
3165.90845		1
3165.93262		1
3165.939		1
3165.959		1
3166.02368		1
3166.06641		1
3166.1333		1
3166.14136		1
3166.20459		1
3166.24243		1
3166.2478		1
3166.24829		1
3166.276		1
3166.37354		1
3166.40723		1
3166.41333		1
3166.47827		1
3166.50317		1
3166.53345		1
3166.69214		1
3166.76025		1
3166.77563		1
3166.7854		1
3166.858		1
3166.88037		1
3166.95947		1
3166.95972		1
3167.00146		1
3167.01343		1
3167.02271		1
3167.02661		1
3167.0603		1
3167.06079		1
3167.07373		1
3167.09937		1
3167.125		1
3167.14282		1
3167.148		1
3167.1604		1
3167.283		1
3167.28345		1
3167.318		1
3167.32568		1
3167.38916		1
3167.40015		1
3167.40967		1
3167.44043		1
3167.459		1
3167.48218		1
3167.497		1
3167.50146		1
3167.508		1
3167.57324		1
3167.61353		1
3167.668		1
3167.681		1
3167.71313		1
3167.84326		1
3167.861		1
3167.97974		1
3168.04541		1
3168.074		1
3168.10669		1
3168.12451		1
3168.14063		1
3168.17114		1
3168.17749		1
3168.18579		1
3168.25415		1
3168.287		1
3168.4187		1
3168.49487		1
3168.544		1
3168.59985		1
3168.68726		1
3168.72534		1
3168.75171		1
3168.7854		1
3168.79468		1
3168.922		1
3168.97925		1
3169.02661		1
3169.082		1
3169.09985		1
3169.11328		1
3169.18335		1
3169.25171		1
3169.26855		1
3169.284		1
3169.31641		1
3169.32178		1
3169.3374		1
3169.35132		1
3169.35986		1
3169.36987		1
3169.40381		1
3169.41675		1
3169.42944		1
3169.46582		1
3169.47632		1
3169.51343		1
3169.51587		1
3169.5498		1
3169.57568		1
3169.59863		1
3169.637		1
3169.63818		1
3169.6438		1
3169.71045		1
3169.71143		1
3169.72217		1
3169.72778		1
3169.77026		1
3169.78125		1
3169.83		1
3169.85278		1
3169.90479		1
3169.924		1
3170.00342		1
3170.06		1
3170.11865		1
3170.12622		1
3170.13184		1
3170.20264		1
3170.28857		1
3170.422		1
3170.44751		1
3170.5083		1
3170.57886		1
3170.60571		1
3170.62769		1
3170.62915		1
3170.70044		1
3170.78247		1
3170.819		1
3170.85767		1
3170.86743		1
3170.87427		1
3170.87476		1
3170.8772		1
3170.882		1
3171.047		1
3171.06152		1
3171.11377		1
3171.14355		1
3171.14771		1
3171.151		1
3171.27417		1
3171.321		1
3171.359		1
3171.42578		1
3171.42847		1
3171.43066		1
3171.43628		1
3171.437		1
3171.44849		1
3171.49316		1
3171.52637		1
3171.53125		1
3171.55566		1
3171.60352		1
3171.68677		1
3171.717		1
3171.73877		1
3171.74634		1
3171.79419		1
3171.84668		1
3171.972		1
3171.97632		1
3171.992		1
3172.00928		1
3172.18359		1
3172.21143		1
3172.21655		1
3172.21973		1
3172.24146		1
3172.27539		1
3172.29517		1
3172.41138		1
3172.476		1
3172.47974		1
3172.503		1
3172.51416		1
3172.53		1
3172.55737		1
3172.62646		1
3172.62939		1
3172.643		1
3172.64941		1
3172.71		1
3172.726		1
3172.73145		1
3172.75269		1
3172.76465		1
3172.82056		1
3172.85156		1
3172.85522		1
3172.86475		1
3172.874		1
3172.877		1
3172.87964		1
3172.97583		1
3172.99487		1
3173.01025		1
3173.096		1
3173.1355		1
3173.19531		1
3173.28613		1
3173.29517		1
3173.35547		1
3173.36743		1
3173.36938		1
3173.42944		1
3173.44336		1
3173.459		1
3173.50659		1
3173.50977		1
3173.55859		1
3173.584		1
3173.615		1
3173.636		1
3173.817		1
3173.824		1
3173.842		1
3173.85742		1
3173.89551		1
3173.901		1
3174.08276		1
3174.18018		1
3174.25635		1
3174.26367		1
3174.38477		1
3174.41357		1
3174.42334		1
3174.50854		1
3174.51563		1
3174.51953		1
3174.5293		1
3174.58252		1
3174.62036		1
3174.625		1
3174.66821		1
3174.68628		1
3174.6897		1
3174.723		1
3174.75659		1
3174.757		1
3174.82178		1
3174.85376		1
3174.91553		1
3174.994		1
3175.01953		1
3175.13037		1
3175.15332		1
3175.19482		1
3175.21655		1
3175.25171		1
3175.25244		1
3175.28979		1
3175.29126		1
3175.295		1
3175.315		1
3175.32373		1
3175.35083		1
3175.359		1
3175.364		1
3175.42358		1
3175.42749		1
3175.44678		1
3175.47852		1
3175.519		1
3175.52661		1
3175.5625		1
3175.642		1
3175.698		1
3175.706		1
3175.718		1
3175.72461		1
3175.73145		1
3175.73755		1
3175.73877		1
3175.764		1
3175.77417		1
3175.79077		1
3175.81421		1
3175.83667		1
3175.85864		1
3175.8623		1
3175.96777		1
3176.013		1
3176.04834		1
3176.05347		1
3176.128		1
3176.15259		1
3176.20044		1
3176.25		1
3176.31543		1
3176.31665		1
3176.35571		1
3176.36328		1
3176.41357		1
3176.41577		1
3176.44482		1
3176.49243		1
3176.49756		1
3176.5708		1
3176.594		1
3176.60522		1
3176.65869		1
3176.66284		1
3176.66528		1
3176.68164		1
3176.757		1
3176.77368		1
3176.82983		1
3176.84668		1
3176.89844		1
3176.993		1
3177.168		1
3177.20874		1
3177.21		1
3177.22461		1
3177.32471		1
3177.34985		1
3177.42261		1
3177.447		1
3177.503		1
3177.50854		1
3177.5376		1
3177.60425		1
3177.67822		1
3177.69287		1
3177.69727		1
3177.7168		1
3177.77466		1
3177.807		1
3177.95972		1
3177.972		1
3177.97363		1
3177.98975		1
3178.02319		1
3178.09546		1
3178.103		1
3178.183		1
3178.19751		1
3178.20044		1
3178.23		1
3178.26978		1
3178.277		1
3178.27783		1
3178.28369		1
3178.2854		1
3178.28564		1
3178.308		1
3178.30835		1
3178.42188		1
3178.43433		1
3178.435		1
3178.44727		1
3178.61353		1
3178.65674		1
3178.70557		1
3178.74683		1
3178.76245		1
3178.85669		1
3178.88354		1
3178.89038		1
3179.04224		1
3179.04248		1
3179.05713		1
3179.068		1
3179.08423		1
3179.234		1
3179.26074		1
3179.26172		1
3179.28223		1
3179.3186		1
3179.36035		1
3179.39648		1
3179.39917		1
3179.40552		1
3179.41528		1
3179.43848		1
3179.45435		1
3179.45435		1
3179.494		1
3179.50635		1
3179.56177		1
3179.61572		1
3179.63184		1
3179.68286		1
3179.69849		1
3179.70581		1
3179.749		1
3179.76782		1
3179.88745		1
3179.91357		1
3179.916		1
3180.00342		1
3180.09375		1
3180.094		1
3180.11		1
3180.13159		1
3180.16943		1
3180.17432		1
3180.2085		1
3180.24414		1
3180.255		1
3180.31885		1
3180.33228		1
3180.35962		1
3180.369		1
3180.3894		1
3180.39136		1
3180.39526		1
3180.404		1
3180.44653		1
3180.51343		1
3180.517		1
3180.55884		1
3180.59814		1
3180.59888		1
3180.62061		1
3180.74951		1
3180.82153		1
3180.847		1
3180.91357		1
3180.93042		1
3180.9397		1
3180.94336		1
3180.965		1
3180.978		1
3181.05835		1
3181.12939		1
3181.16528		1
3181.21826		1
3181.23242		1
3181.2356		1
3181.26245		1
3181.26831		1
3181.27368		1
3181.28174		1
3181.33569		1
3181.33643		1
3181.34985		1
3181.40186		1
3181.43384		1
[truncated: 16,249 more rows]
