# Supplementary material for: A droplet digital PCR (ddPCR) assay to detect Helicoverpa armigera (Lepidoptera: Noctuidae) in bulk trap samples
Source: PLoS One. 2017 May 31;12(5):e0178704. doi: 10.1371/journal.pone.0178704 (PMC5451079; doi:10.1371/journal.pone.0178704)
Supplement: S5 Table — (ZIP) [file pone.0178704.s005.zip › H zea 23.csv]

Ch1 Amplitude	Ch2 Amplitude	Cluster
897.824341		1
2445.79956		1
2790.28052		1
2828.41016		1
2838.368		1
2840.87036		1
2861.378		1
2864.58252		1
2878.17944		1
2880.38428		1
2881.76416		1
2886.19		1
2889.49561		1
2890.16772		1
2892.293		1
2894.57153		1
2894.59741		1
2897.06665		1
2897.47241		1
2898.20361		1
2898.363		1
2904.8584		1
2906.6936		1
2908.345		1
2909.60864		1
2914.05127		1
2916.98071		1
2920.59473		1
2921.32886		1
2921.666		1
2921.87427		1
2922.93384		1
2924.20215		1
2925.11865		1
2925.355		1
2926.66138		1
2926.82568		1
2927.53687		1
2928.26147		1
2928.58325		1
2929.65063		1
2930.96362		1
2931.4502		1
2931.87842		1
2932.45874		1
2933.595		1
2933.62256		1
2934.01953		1
2934.19336		1
2934.7998		1
2935.174		1
2936.148		1
2936.38135		1
2936.403		1
2936.64355		1
2936.722		1
2937.037		1
2937.69653		1
2937.84131		1
2938.53345		1
2938.53613		1
2939.207		1
2939.39966		1
2940.32324		1
2941.44849		1
2942.93433		1
2943.00586		1
2943.11084		1
2943.39185		1
2943.46338		1
2943.59814		1
2943.77417		1
2943.91016		1
2944.98438		1
2945.016		1
2945.65161		1
2946.20825		1
2946.58447		1
2947.58325		1
2947.68018		1
2947.83618		1
2949.95752		1
2949.98926		1
2950.07837		1
2950.14844		1
2950.22363		1
2950.75586		1
2952.489		1
2952.55518		1
2953.638		1
2953.68677		1
2954.40186		1
2954.93726		1
2955.01416		1
2955.60352		1
2956.53223		1
2956.568		1
2956.87842		1
2956.918		1
2957.14722		1
2957.67969		1
2957.946		1
2958.46851		1
2958.58081		1
2958.997		1
2959.366		1
2959.64258		1
2959.77661		1
2960.02954		1
2960.74731		1
2961.50732		1
2961.72754		1
2961.88159		1
2962.31323		1
2963.11743		1
2963.23242		1
2963.37573		1
2963.76636		1
2963.951		1
2965.27783		1
2966.01074		1
2966.54321		1
2966.61938		1
2966.63647		1
2967.00073		1
2967.41626		1
2967.45264		1
2967.57715		1
2967.66		1
2967.66577		1
2967.89331		1
2967.9353		1
2968.33667		1
2968.64575		1
2969.66284		1
2969.88721		1
2969.89868		1
2969.99487		1
2970.35156		1
2971.31982		1
2971.48022		1
2971.55469		1
2971.74316		1
2971.77319		1
2972.30127		1
2972.33374		1
2972.45313		1
2972.78027		1
2972.78271		1
2972.91968		1
2973.3728		1
2973.588		1
2973.60474		1
2973.904		1
2974.01978		1
2974.68286		1
2975.184		1
2975.41772		1
2975.494		1
2975.54419		1
2975.90967		1
2975.9436		1
2976.11816		1
2976.528		1
2976.77686		1
2976.9165		1
2977.00049		1
2977.20264		1
2977.32837		1
2977.92383		1
2977.93		1
2978.20752		1
2978.36621		1
2978.573		1
2978.85938		1
2978.89429		1
2978.95874		1
2979.07739		1
2979.147		1
2980.191		1
2980.214		1
2980.53784		1
2980.62549		1
2980.8833		1
2981.22		1
2981.94165		1
2982.05981		1
2982.163		1
2982.68848		1
2982.71826		1
2983.42847		1
2983.72241		1
2984.28247		1
2984.67139		1
2984.93872		1
2985.54761		1
2985.71631		1
2985.997		1
2986.18872		1
2986.38623		1
2986.52539		1
2986.63672		1
2986.9624		1
2987.09741		1
2987.75317		1
2987.938		1
2988.45068		1
2988.463		1
2988.63379		1
2989.2854		1
2989.62158		1
2989.91748		1
2990.204		1
2990.21338		1
2990.30029		1
2990.47827		1
2991.20166		1
2991.21265		1
2991.34		1
2991.40454		1
2991.409		1
2991.496		1
2991.689		1
2992.009		1
2992.063		1
2992.15625		1
2992.34619		1
2992.74585		1
2992.79224		1
2992.84375		1
2992.88159		1
2993.303		1
2993.69678		1
2993.83667		1
2993.887		1
2994.10864		1
2994.45142		1
2994.45483		1
2994.46924		1
2994.703		1
2994.92017		1
2995.6665		1
2995.73779		1
2995.82544		1
2996.05566		1
2996.87085		1
2996.87866		1
2996.94971		1
2997.46826		1
2997.49829		1
2998.15552		1
2998.92261		1
2999.05176		1
2999.07837		1
2999.079		1
2999.14282		1
2999.29736		1
2999.41138		1
2999.4812		1
3000.1416		1
3000.329		1
3000.36963		1
3000.46973		1
3000.97119		1
3001.27222		1
3001.38818		1
3001.63281		1
3001.76318		1
3001.81348		1
3001.89673		1
3001.91528		1
3001.99		1
3002.0354		1
3002.04468		1
3002.09058		1
3002.38062		1
3002.57373		1
3002.66553		1
3002.83179		1
3002.862		1
3002.94263		1
3003.34814		1
3003.378		1
3003.60938		1
3003.71655		1
3003.8584		1
3004.02515		1
3004.07715		1
3004.587		1
3004.75854		1
3004.827		1
3005.03223		1
3005.04785		1
3005.692		1
3005.93945		1
3006.09888		1
3006.13477		1
3006.20386		1
3006.57373		1
3006.9082		1
3007.19971		1
3007.3855		1
3007.62964		1
3007.882		1
3007.90234		1
3007.97266		1
3007.99121		1
3008.12769		1
3008.49243		1
3008.782		1
3009.03271		1
3009.20142		1
3009.69165		1
3009.81274		1
3010.05029		1
3010.29175		1
3010.393		1
3010.41748		1
3010.726		1
3010.89844		1
3011.27832		1
3011.62183		1
3011.889		1
3013.12549		1
3013.1543		1
3013.164		1
3013.26855		1
3013.37769		1
3013.46362		1
3013.93774		1
3013.99		1
3014.16455		1
3014.19678		1
3014.27417		1
3014.34058		1
3014.48242		1
3014.56763		1
3014.56934		1
3014.65942		1
3014.98755		1
3015.76929		1
3015.91772		1
3015.99048		1
3016.09058		1
3016.21924		1
3016.345		1
3016.564		1
3016.6		1
3016.64771		1
3016.71533		1
3016.73267		1
3016.77783		1
3016.80737		1
3016.84229		1
3017.218		1
3017.53345		1
3017.63428		1
3017.66846		1
3017.67944		1
3017.7146		1
3017.82446		1
3017.92627		1
3018.09717		1
3018.42456		1
3018.45313		1
3018.532		1
3018.595		1
3018.724		1
3019.09351		1
3019.28369		1
3019.287		1
3019.35669		1
3019.36426		1
3019.527		1
3019.67627		1
3019.91528		1
3019.93677		1
3019.95264		1
3019.97729		1
3020.10083		1
3020.14966		1
3020.357		1
3020.38062		1
3020.43359		1
3020.59131		1
3020.789		1
3020.81421		1
3020.96338		1
3021.90625		1
3022.25659		1
3022.33081		1
3022.41357		1
3022.44653		1
3022.47876		1
3022.71558		1
3022.84424		1
3022.97559		1
3022.977		1
3023.00537		1
3023.52539		1
3023.577		1
3023.72949		1
3023.92236		1
3023.93945		1
3024.05054		1
3024.19751		1
3024.23169		1
3024.25659		1
3024.35156		1
3024.82886		1
3024.85034		1
3024.851		1
3024.95483		1
3025.02734		1
3025.112		1
3025.23877		1
3025.274		1
3025.41064		1
3025.507		1
3025.54		1
3025.57275		1
3025.681		1
3025.7395		1
3025.76367		1
3025.798		1
3025.89941		1
3025.90112		1
3026.19629		1
3026.19751		1
3026.34937		1
3026.516		1
3026.53125		1
3026.58887		1
3026.61816		1
3026.73438		1
3026.769		1
3026.89136		1
3027.00513		1
3027.35986		1
3027.57861		1
3027.59644		1
3027.70776		1
3027.76343		1
3027.96948		1
3028.03		1
3028.16724		1
3028.274		1
3028.28442		1
3028.38062		1
3028.48047		1
3028.524		1
3028.64941		1
3028.67822		1
3028.768		1
3028.77368		1
3028.92188		1
3029.02075		1
3029.26929		1
3029.45728		1
3029.50049		1
3029.663		1
3030.053		1
3030.10034		1
3030.107		1
3030.17017		1
3030.184		1
3030.4292		1
3030.44336		1
3030.47485		1
3030.539		1
3030.54688		1
3030.68677		1
3030.75684		1
3030.80933		1
3031.39722		1
3031.47876		1
3031.73267		1
3031.76343		1
3031.80054		1
3032.369		1
3032.44		1
3032.46875		1
3032.589		1
3032.638		1
3032.68945		1
3032.79443		1
3032.8064		1
3033.051		1
3033.0686		1
3033.25122		1
3033.51318		1
3033.55762		1
3033.5647		1
3033.75366		1
3034.07715		1
3034.74731		1
3035.07764		1
3035.166		1
3035.25439		1
3035.67065		1
3035.751		1
3035.81934		1
3035.92017		1
3036.033		1
3036.04858		1
3036.05176		1
3036.13135		1
3036.19727		1
3036.36548		1
3036.48169		1
3036.503		1
3036.65747		1
3036.66577		1
3036.80371		1
3036.982		1
3037.045		1
3037.16357		1
3037.19531		1
3037.35815		1
3037.3833		1
3037.81445		1
3037.83325		1
3037.8833		1
3037.90063		1
3037.91016		1
3038.087		1
3038.10034		1
3038.21045		1
3038.34058		1
3038.34888		1
3038.44971		1
3038.59473		1
3038.67261		1
3038.696		1
3038.751		1
3038.77344		1
3038.85962		1
3038.91626		1
3038.92822		1
3038.934		1
3038.95215		1
3038.97363		1
3038.98413		1
3039.03052		1
3039.07227		1
3039.34961		1
3039.86426		1
3039.86743		1
3040.02881		1
3040.08057		1
3040.176		1
3040.23486		1
3040.24219		1
3040.38428		1
3040.63159		1
3040.72485		1
3040.72778		1
3040.76514		1
3040.83154		1
3040.86963		1
3040.87769		1
3041.082		1
3041.29663		1
3041.32031		1
3041.35		1
3041.35742		1
3041.39063		1
3041.50781		1
3041.51831		1
3041.75366		1
3041.83		1
3041.86182		1
3042.014		1
3042.188		1
3042.24927		1
3042.27759		1
3042.30957		1
3042.42139		1
3042.48413		1
3042.497		1
3042.502		1
3042.538		1
3042.547		1
3042.62231		1
3042.7793		1
3042.8		1
3043.00342		1
3043.00415		1
3043.054		1
3043.258		1
3043.29272		1
3043.30151		1
3043.30884		1
3043.34839		1
3043.44043		1
3043.4856		1
3043.53		1
3043.72852		1
3043.7832		1
3044.5		1
3044.50049		1
3044.53271		1
3044.78442		1
3044.85254		1
3044.90063		1
3045.08032		1
3045.08813		1
3045.13354		1
3045.22		1
3045.34253		1
3045.37817		1
3045.44873		1
3045.5022		1
3045.598		1
3045.65332		1
3045.70386		1
3045.78784		1
3045.90942		1
3045.93921		1
3046.04077		1
3046.2832		1
3046.35742		1
3046.39648		1
3046.5166		1
3046.54639		1
3046.58838		1
3046.60278		1
3046.61572		1
3046.67627		1
3046.77637		1
3046.784		1
3046.892		1
3046.97852		1
3047.19019		1
3047.19385		1
3047.288		1
3047.32617		1
3047.32666		1
3047.383		1
3047.60522		1
3047.62158		1
3047.79126		1
3047.86987		1
3048.24		1
3048.27441		1
3048.33423		1
3048.34326		1
3048.35571		1
3048.3562		1
3048.49561		1
3048.56885		1
3048.69067		1
3048.725		1
3048.74829		1
3048.813		1
3048.83545		1
3048.84058		1
3048.88257		1
3049.02051		1
3049.35913		1
3049.705		1
3049.71216		1
3049.79346		1
3050.0564		1
3050.068		1
3050.08618		1
3050.13672		1
3050.15747		1
3050.19165		1
3050.24561		1
3050.29663		1
3050.41333		1
3050.45557		1
3050.59253		1
3050.649		1
3050.72656		1
3050.76172		1
3050.93726		1
3050.96362		1
3051.005		1
3051.0542		1
3051.05615		1
3051.09229		1
3051.185		1
3051.204		1
3051.27026		1
3051.278		1
3051.339		1
3051.42529		1
3051.62183		1
3051.67236		1
3051.687		1
3051.68726		1
3051.72339		1
3051.977		1
3052.006		1
3052.18359		1
3052.24268		1
3052.2627		1
3052.39185		1
3052.47827		1
3052.57617		1
3052.585		1
3052.63		1
3052.72046		1
3052.79053		1
3052.96655		1
3053.08032		1
3053.10669		1
3053.19751		1
3053.20313		1
3053.37354		1
3053.37427		1
3053.41162		1
3053.46777		1
3053.59961		1
3053.6687		1
3053.67139		1
3053.72778		1
3053.89746		1
3053.99365		1
3054.18652		1
3054.2998		1
3054.3396		1
3054.455		1
3054.501		1
3054.521		1
3054.52637		1
3054.565		1
3054.59375		1
3054.65112		1
3054.82739		1
3054.90479		1
3054.94849		1
3054.97681		1
3054.98486		1
3054.99146		1
3055.018		1
3055.027		1
3055.24023		1
3055.3		1
3055.35522		1
3055.47046		1
3055.632		1
3055.66113		1
3055.66382		1
3055.68286		1
3055.80469		1
3055.8147		1
3055.88574		1
3055.888		1
3055.93359		1
3056.002		1
3056.05444		1
3056.097		1
3056.16577		1
3056.24683		1
3056.289		1
3056.292		1
3056.37817		1
3056.387		1
3056.56128		1
3056.58447		1
3056.87744		1
3056.888		1
3057.02832		1
3057.033		1
3057.088		1
3057.198		1
3057.257		1
3057.26782		1
3057.28149		1
3057.29883		1
3057.314		1
3057.40552		1
3057.503		1
3057.6665		1
3057.75439		1
3057.80786		1
3057.89331		1
3057.99316		1
3058.02441		1
3058.083		1
3058.19385		1
3058.217		1
3058.22021		1
3058.23755		1
3058.245		1
3058.27661		1
3058.30933		1
3058.33521		1
3058.368		1
3058.40674		1
3058.493		1
3058.596		1
3058.59985		1
3058.67139		1
3058.69434		1
3058.71362		1
3058.73853		1
3058.76221		1
3058.7793		1
3058.78662		1
3058.82373		1
3058.84326		1
3058.84937		1
3058.927		1
3058.95264		1
3058.97583		1
3059.36865		1
3059.63		1
3059.7312		1
3059.74854		1
3059.81079		1
3059.95679		1
3060.03687		1
3060.04688		1
3060.142		1
3060.26636		1
3060.27563		1
3060.286		1
3060.35254		1
3060.35278		1
3060.48535		1
3060.4917		1
3060.503		1
3060.58618		1
3060.74072		1
3060.749		1
3060.75122		1
3060.75439		1
3060.756		1
3060.78784		1
3060.93555		1
3061.003		1
3061.04028		1
3061.054		1
3061.11523		1
3061.14648		1
3061.2168		1
3061.25342		1
3061.286		1
3061.45361		1
3061.48462		1
3061.75		1
3061.771		1
3061.92456		1
3062.1228		1
3062.14819		1
3062.14868		1
3062.21582		1
3062.43579		1
3062.47363		1
3062.54956		1
3062.565		1
3062.61328		1
3062.631		1
3062.671		1
3062.703		1
3062.70313		1
3062.79224		1
3062.794		1
3062.81226		1
3062.93384		1
3063.09058		1
3063.12451		1
3063.14624		1
3063.16235		1
3063.27637		1
3063.34058		1
3063.36523		1
3063.37378		1
3063.49365		1
3063.66235		1
3063.68677		1
3063.81641		1
3063.84961		1
3063.90063		1
3064.14624		1
3064.262		1
3064.26221		1
3064.282		1
3064.40649		1
3064.43481		1
3064.48169		1
3064.53247		1
3064.56616		1
3064.568		1
3064.57715		1
3064.69458		1
3064.77612		1
3064.82031		1
3065.03564		1
3065.04077		1
3065.04321		1
3065.052		1
3065.12		1
3065.3103		1
3065.38159		1
3065.52075		1
3065.69751		1
3065.85425		1
3065.90063		1
3066.00146		1
3066.14282		1
3066.32666		1
3066.3418		1
3066.35718		1
3066.39966		1
3066.40039		1
3066.40283		1
3066.415		1
3066.80322		1
3066.87866		1
3066.881		1
3066.90186		1
3066.91284		1
3067.00513		1
3067.05957		1
3067.08252		1
3067.14771		1
3067.22021		1
3067.24219		1
3067.24341		1
3067.2688		1
3067.30054		1
3067.32642		1
3067.38428		1
3067.44482		1
3067.49268		1
3067.53345		1
3067.56885		1
3067.58984		1
3067.641		1
3067.72632		1
3067.80347		1
3067.82227		1
3067.84863		1
3067.875		1
3067.91333		1
3067.97021		1
3068.34326		1
3068.42065		1
3068.44214		1
3068.47437		1
3068.59521		1
3068.65283		1
3068.70728		1
3068.70825		1
3068.71582		1
3068.83057		1
3068.908		1
3069.08057		1
3069.20044		1
3069.216		1
3069.33154		1
3069.46313		1
3069.646		1
3069.70215		1
3069.741		1
3069.80249		1
3069.807		1
3069.85229		1
3069.91724		1
3069.95557		1
3069.95728		1
3069.97949		1
3069.99438		1
3070.17261		1
3070.196		1
3070.2666		1
3070.26685		1
3070.34351		1
3070.43848		1
3070.49121		1
3070.49438		1
3070.52881		1
3070.55566		1
3070.73828		1
3070.82056		1
3070.90771		1
3070.943		1
3070.99878		1
3071.04639		1
3071.05371		1
3071.089		1
3071.127		1
3071.58423		1
3071.623		1
3071.65918		1
3071.73169		1
3071.77075		1
3071.84253		1
3071.85034		1
3071.86084		1
3071.96948		1
3071.97266		1
3072.01514		1
3072.04883		1
3072.07275		1
3072.18555		1
3072.28125		1
3072.34229		1
3072.39526		1
3072.465		1
3072.47827		1
3072.52		1
3072.70142		1
3072.92261		1
3073.051		1
3073.16553		1
3073.17456		1
3073.186		1
3073.35938		1
3073.40942		1
3073.46		1
3073.47534		1
3073.47827		1
3073.4856		1
3073.528		1
3073.58765		1
3073.60864		1
3073.67432		1
3073.75513		1
3073.808		1
3073.82446		1
3073.84424		1
3073.86255		1
3073.99072		1
3073.998		1
3074.03418		1
3074.05176		1
3074.237		1
3074.24561		1
3074.25513		1
3074.29419		1
3074.32715		1
3074.333		1
3074.37061		1
3074.65771		1
3074.70679		1
3074.74121		1
3074.78979		1
3074.845		1
3074.88818		1
3074.892		1
3074.903		1
3075.14673		1
3075.15723		1
3075.27319		1
3075.279		1
3075.29468		1
3075.42969		1
3075.502		1
3075.59082		1
3075.59668		1
3075.62256		1
3075.64233		1
3075.703		1
3075.81177		1
3075.848		1
3075.87769		1
3075.96753		1
3076.04565		1
3076.07764		1
3076.16919		1
3076.16919		1
3076.17358		1
3076.23779		1
3076.25073		1
3076.25928		1
3076.36987		1
3076.38135		1
3076.48267		1
3076.50366		1
3076.601		1
3076.62061		1
3076.64551		1
3076.72		1
3076.72827		1
3076.736		1
3076.78955		1
3076.803		1
3076.83032		1
3076.83521		1
3076.93677		1
3077.12769		1
3077.16846		1
3077.18628		1
3077.2168		1
3077.27734		1
3077.2832		1
3077.32373		1
3077.366		1
3077.413		1
3077.43018		1
3077.44385		1
3077.52051		1
3077.53174		1
3077.548		1
3077.62451		1
3077.63745		1
3077.71582		1
3077.75073		1
3077.76831		1
3077.83936		1
3077.97559		1
3078.03271		1
3078.13354		1
3078.233		1
3078.26831		1
3078.34546		1
3078.36182		1
3078.3667		1
3078.38965		1
3078.414		1
3078.54175		1
3078.62378		1
3078.79639		1
3078.88135		1
3078.89185		1
3078.94849		1
3078.94922		1
3078.99414		1
3079.02051		1
3079.031		1
3079.039		1
3079.04126		1
3079.15625		1
3079.17358		1
3079.18042		1
3079.19214		1
3079.22437		1
3079.26367		1
3079.35669		1
3079.46875		1
3079.473		1
3079.50952		1
3079.549		1
3079.60669		1
3079.60767		1
3079.69458		1
3079.756		1
3079.7583		1
3079.76465		1
3079.7832		1
3079.79956		1
3079.81177		1
3079.861		1
3079.89063		1
3079.90674		1
3079.956		1
3080.05737		1
3080.11426		1
3080.16577		1
3080.23218		1
3080.241		1
3080.28076		1
3080.30029		1
3080.31616		1
3080.50879		1
3080.618		1
3080.62524		1
3080.763		1
3080.76758		1
3080.775		1
3080.77539		1
3080.91357		1
3080.92285		1
3080.93872		1
3081.0708		1
3081.10718		1
3081.13916		1
3081.17383		1
3081.23413		1
3081.388		1
3081.417		1
3081.42456		1
3081.44922		1
3081.478		1
3081.48267		1
3081.49658		1
3081.52		1
3081.538		1
3081.54565		1
3081.6		1
3081.62158		1
3081.663		1
3081.7168		1
3081.76538		1
3081.81982		1
3081.89844		1
3081.935		1
3082.08667		1
3082.13013		1
3082.1792		1
3082.18945		1
3082.329		1
3082.37		1
3082.476		1
3082.56519		1
3082.57251		1
3082.58032		1
3082.627		1
3082.628		1
3082.65		1
3082.69214		1
3082.79126		1
3082.81177		1
3082.8147		1
3082.90283		1
3082.919		1
3082.925		1
3082.938		1
3082.99268		1
3083.05322		1
3083.07349		1
3083.07422		1
3083.08057		1
3083.11279		1
3083.16		1
3083.20776		1
3083.21973		1
3083.22876		1
3083.24658		1
3083.30762		1
3083.31543		1
3083.372		1
3083.39648		1
3083.441		1
3083.45117		1
3083.456		1
3083.493		1
3083.5498		1
3083.55322		1
3083.56323		1
3083.58984		1
3083.65283		1
3083.668		1
3083.67041		1
3083.696		1
3083.739		1
3083.99927		1
3084.01318		1
3084.03174		1
3084.11328		1
3084.154		1
3084.21362		1
3084.22827		1
3084.24072		1
3084.32129		1
3084.32251		1
3084.40771		1
3084.44019		1
3084.51025		1
3084.746		1
3084.87329		1
3084.93335		1
3084.9502		1
3084.97021		1
3085.10547		1
3085.16138		1
3085.20386		1
3085.21484		1
3085.25854		1
3085.31787		1
3085.38		1
3085.421		1
3085.46558		1
3085.53223		1
3085.656		1
3085.75562		1
3085.81836		1
3085.81934		1
3085.9043		1
3085.93823		1
3086.027		1
3086.087		1
3086.08838		1
3086.10718		1
3086.117		1
3086.12378		1
3086.13062		1
3086.136		1
3086.21484		1
3086.40161		1
3086.43018		1
3086.44434		1
3086.482		1
3086.50757		1
3086.52368		1
3086.56519		1
3086.624		1
3086.66821		1
3086.79517		1
3086.80444		1
3086.82129		1
3086.842		1
3086.86523		1
3086.96265		1
3087.02783		1
3087.17114		1
3087.17944		1
3087.18726		1
3087.21338		1
3087.21387		1
3087.35376		1
3087.38135		1
3087.41821		1
3087.44336		1
3087.47559		1
3087.52148		1
3087.53027		1
3087.55835		1
3087.561		1
3087.62866		1
3087.64355		1
3087.66821		1
3087.681		1
3087.749		1
3087.75781		1
3087.766		1
3087.80176		1
3087.91113		1
3087.92432		1
3087.95044		1
3087.96582		1
3087.99438		1
3088.067		1
3088.06787		1
3088.08936		1
3088.13525		1
3088.16064		1
3088.22534		1
3088.307		1
3088.44556		1
3088.4834		1
3088.506		1
3088.579		1
3088.635		1
3088.70044		1
3088.72949		1
3088.72949		1
3088.75513		1
3088.76978		1
3088.784		1
3088.908		1
3088.929		1
3088.94434		1
3088.99487		1
3089.11377		1
3089.156		1
3089.27515		1
3089.28516		1
3089.3042		1
3089.30957		1
3089.37036		1
3089.538		1
3089.585		1
3089.62646		1
3089.68677		1
3089.767		1
3089.85059		1
3089.882		1
3089.93		1
3089.97021		1
3090.00464		1
3090.01318		1
3090.03247		1
3090.07471		1
3090.10645		1
3090.182		1
3090.20728		1
3090.21313		1
3090.34229		1
3090.37817		1
3090.44165		1
3090.53027		1
3090.59961		1
3090.68628		1
3090.71655		1
3090.77979		1
3090.819		1
3090.89038		1
3090.894		1
3090.95386		1
3090.98486		1
3091.016		1
3091.03784		1
3091.08521		1
3091.15137		1
3091.16		1
3091.17163		1
3091.17725		1
3091.19849		1
3091.2666		1
3091.29077		1
3091.34229		1
3091.35156		1
3091.37158		1
3091.47949		1
3091.56372		1
3091.567		1
3091.58325		1
3091.61035		1
3091.62036		1
3091.62183		1
3091.65039		1
3091.78613		1
3091.99731		1
3092.08618		1
3092.155		1
3092.16553		1
3092.18286		1
3092.19043		1
3092.26538		1
3092.31274		1
3092.34277		1
3092.431		1
3092.63525		1
3092.72681		1
3092.8313		1
3092.84546		1
3092.86743		1
3092.883		1
3092.90015		1
3092.935		1
3093.02563		1
3093.03125		1
3093.04688		1
3093.08057		1
3093.13281		1
3093.14966		1
3093.16577		1
3093.25513		1
3093.333		1
3093.36621		1
3093.38647		1
3093.41772		1
3093.43872		1
3093.44556		1
3093.44629		1
3093.536		1
3093.54956		1
3093.63013		1
3093.69434		1
3093.697		1
3093.806		1
3093.82886		1
3093.887		1
3093.90161		1
3093.94946		1
3093.97778		1
3094.02124		1
3094.03979		1
3094.086		1
3094.11963		1
3094.1272		1
3094.155		1
3094.16		1
3094.1748		1
3094.2356		1
3094.255		1
3094.28516		1
3094.409		1
3094.43066		1
3094.45947		1
3094.49341		1
3094.49731		1
3094.51074		1
3094.52881		1
3094.71875		1
3094.76147		1
3094.94556		1
3094.995		1
3095.054		1
3095.09131		1
3095.15967		1
3095.26367		1
3095.26855		1
3095.33325		1
3095.33936		1
3095.37939		1
3095.39526		1
3095.45483		1
3095.523		1
3095.54834		1
3095.56738		1
3095.5752		1
3095.59229		1
3095.594		1
3095.60864		1
3095.63135		1
3095.63916		1
3095.66016		1
3095.67163		1
3095.804		1
3095.81		1
3095.84424		1
3095.85425		1
3095.972		1
3096.01465		1
3096.07837		1
3096.18335		1
3096.28833		1
3096.30127		1
3096.39624		1
3096.43457		1
3096.4458		1
3096.51587		1
3096.52783		1
3096.53833		1
3096.6062		1
3096.61475		1
3096.72876		1
3096.75928		1
3096.768		1
3096.82813		1
3096.85474		1
3096.90942		1
3096.93262		1
3096.97437		1
3097.022		1
3097.07		1
3097.07617		1
3097.07739		1
3097.081		1
3097.08154		1
3097.098		1
3097.13013		1
3097.28149		1
3097.3457		1
3097.35059		1
3097.386		1
3097.413		1
3097.42651		1
3097.43164		1
3097.45117		1
3097.46777		1
3097.47632		1
3097.50879		1
3097.56055		1
3097.56763		1
3097.57568		1
3097.63477		1
3097.646		1
3097.69141		1
3097.73218		1
3097.80713		1
3097.86865		1
3097.86938		1
3097.93726		1
3097.96021		1
3097.98218		1
3098.01636		1
3098.05249		1
3098.07227		1
3098.1123		1
3098.13232		1
3098.13818		1
3098.17529		1
3098.196		1
3098.20239		1
3098.243		1
3098.29932		1
3098.33423		1
3098.34888		1
3098.372		1
3098.393		1
3098.39771		1
3098.42432		1
3098.42871		1
3098.45483		1
3098.486		1
3098.56177		1
3098.612		1
3098.64331		1
3098.649		1
3098.69043		1
3098.75659		1
3098.76758		1
3098.8335		1
3098.87939		1
3098.91626		1
3098.939		1
3098.99146		1
3099.0625		1
3099.15747		1
3099.16577		1
3099.16772		1
3099.17285		1
3099.25049		1
3099.29468		1
3099.328		1
3099.329		1
3099.34521		1
3099.377		1
3099.41064		1
3099.45044		1
3099.47729		1
3099.48022		1
3099.52319		1
3099.56348		1
3099.5752		1
3099.59814		1
3099.694		1
3099.6958		1
3099.69727		1
3099.718		1
3099.73779		1
3099.77246		1
3099.79858		1
3099.833		1
3099.83374		1
3099.865		1
3099.8855		1
3099.93652		1
3099.99463		1
3099.99854		1
3100.03369		1
3100.08618		1
3100.10547		1
3100.21313		1
3100.22314		1
3100.2373		1
3100.25732		1
3100.272		1
3100.29053		1
3100.32959		1
3100.46777		1
3100.506		1
3100.61475		1
3100.65454		1
3100.665		1
3100.67554		1
3100.68042		1
3100.70117		1
3100.7168		1
3100.75269		1
3100.769		1
3100.78735		1
3100.79785		1
3100.827		1
3100.886		1
3100.93018		1
3100.944		1
3101.04761		1
3101.051		1
3101.10913		1
3101.124		1
3101.15063		1
3101.16357		1
3101.252		1
3101.27539		1
3101.29468		1
3101.369		1
3101.4458		1
3101.45532		1
3101.48047		1
3101.48486		1
3101.531		1
3101.557		1
3101.618		1
3101.71338		1
3101.71558		1
3101.721		1
3101.72925		1
3101.74316		1
3101.77417		1
3101.79346		1
3101.839		1
3101.88159		1
3101.93237		1
3102.012		1
3102.09131		1
3102.14136		1
3102.16821		1
3102.17163		1
3102.25977		1
3102.27441		1
3102.27881		1
3102.27979		1
3102.29639		1
3102.334		1
3102.3396		1
3102.37134		1
3102.3772		1
3102.46851		1
3102.51563		1
3102.63428		1
3102.636		1
3102.66235		1
3102.781		1
3102.79053		1
3102.8042		1
3102.82373		1
3102.83423		1
3102.86353		1
3102.995		1
3102.99536		1
3103.00879		1
3103.041		1
3103.0415		1
3103.04224		1
3103.04883		1
3103.08228		1
3103.17236		1
3103.175		1
3103.243		1
3103.26221		1
3103.29126		1
3103.32764		1
3103.37183		1
3103.41772		1
3103.51636		1
3103.576		1
3103.58179		1
3103.61084		1
3103.631		1
3103.68384		1
3103.688		1
3103.69849		1
3103.75952		1
3103.821		1
3103.92114		1
3103.93		1
3103.9668		1
3103.9856		1
3104.02734		1
3104.12256		1
3104.14941		1
3104.17725		1
3104.18286		1
3104.19458		1
3104.211		1
3104.21826		1
3104.23853		1
3104.24927		1
3104.302		1
3104.30713		1
3104.45166		1
3104.48242		1
3104.50659		1
3104.5144		1
3104.57373		1
3104.5752		1
3104.63525		1
3104.665		1
3104.689		1
3104.70386		1
3104.71167		1
3104.796		1
3104.83447		1
3104.92		1
3104.93628		1
3104.948		1
3105.01831		1
3105.08032		1
3105.15942		1
3105.19165		1
3105.22852		1
3105.25073		1
3105.27856		1
3105.32153		1
3105.33887		1
3105.349		1
3105.38428		1
3105.388		1
3105.42578		1
3105.481		1
3105.4812		1
3105.49414		1
3105.51147		1
3105.51563		1
3105.565		1
3105.6167		1
3105.64844		1
3105.66016		1
3105.70386		1
3105.7207		1
3105.74072		1
3105.76245		1
3105.77759		1
3105.79321		1
3105.811		1
3105.92188		1
3105.926		1
3105.95117		1
3106.03955		1
3106.0625		1
3106.08569		1
3106.11133		1
3106.13623		1
3106.143		1
3106.18262		1
3106.20654		1
3106.21851		1
3106.24023		1
3106.249		1
3106.27173		1
3106.29468		1
3106.29761		1
3106.30859		1
3106.328		1
3106.33545		1
3106.336		1
3106.344		1
3106.36377		1
3106.46167		1
3106.48218		1
3106.49365		1
3106.51636		1
3106.5293		1
3106.61426		1
3106.653		1
3106.705		1
3106.73413		1
3106.74048		1
3106.914		1
3106.99438		1
3107.102		1
3107.113		1
3107.11475		1
3107.12354		1
3107.18164		1
3107.1958		1
3107.27856		1
3107.288		1
3107.32739		1
3107.388		1
3107.42358		1
3107.439		1
3107.563		1
3107.57568		1
3107.58716		1
3107.589		1
3107.59839		1
3107.60376		1
3107.61255		1
3107.69531		1
3107.72583		1
3107.73486		1
3107.73755		1
3107.88843		1
3107.9126		1
3107.94019		1
3107.96631		1
3108.00073		1
3108.0376		1
3108.06372		1
3108.13818		1
3108.30322		1
3108.306		1
3108.312		1
3108.32764		1
3108.33057		1
3108.345		1
3108.42139		1
3108.50977		1
3108.57251		1
3108.57422		1
3108.58252		1
3108.59985		1
3108.622		1
3108.63257		1
3108.6333		1
3108.6897		1
3108.691		1
3108.72729		1
3108.74365		1
3108.826		1
3108.83716		1
3108.853		1
3108.91479		1
3108.915		1
3108.922		1
3108.94043		1
3108.96167		1
3108.99829		1
3109.006		1
3109.02856		1
3109.05518		1
3109.068		1
3109.07373		1
3109.114		1
3109.13037		1
3109.1394		1
3109.144		1
3109.21387		1
3109.275		1
3109.36		1
3109.39771		1
3109.41479		1
3109.42163		1
3109.42578		1
3109.43774		1
3109.44141		1
3109.4436		1
3109.474		1
3109.52344		1
3109.52563		1
3109.68652		1
3109.716		1
3109.748		1
3109.77417		1
3109.79077		1
3109.82764		1
3109.85327		1
3109.95361		1
3109.991		1
3110.0437		1
3110.08813		1
3110.15918		1
3110.16138		1
3110.169		1
3110.17627		1
3110.20825		1
3110.287		1
3110.31641		1
3110.36865		1
3110.38379		1
3110.40186		1
3110.454		1
3110.4646		1
3110.51831		1
3110.52		1
3110.52051		1
3110.53735		1
3110.54517		1
3110.634		1
3110.68848		1
3110.757		1
3110.80347		1
3110.869		1
3110.90381		1
3110.92847		1
3110.93066		1
3110.96851		1
3111.00146		1
3111.01636		1
3111.021		1
3111.03223		1
3111.03979		1
3111.045		1
3111.05566		1
3111.08716		1
3111.105		1
3111.105		1
3111.11084		1
3111.11841		1
3111.14		1
3111.14941		1
3111.16138		1
3111.1853		1
3111.188		1
3111.22437		1
3111.28833		1
3111.2998		1
3111.32935		1
3111.33716		1
3111.34741		1
3111.36743		1
3111.43335		1
3111.44043		1
3111.46777		1
3111.47656		1
3111.48438		1
3111.55615		1
3111.58374		1
3111.614		1
3111.64722		1
3111.72119		1
3111.727		1
3111.741		1
3111.7876		1
3111.796		1
3111.86841		1
3111.89966		1
3111.96826		1
3112.02051		1
3112.031		1
3112.03369		1
3112.06616		1
3112.09448		1
3112.168		1
3112.17725		1
3112.19629		1
3112.218		1
3112.27246		1
3112.293		1
3112.314		1
3112.32715		1
3112.35474		1
3112.40137		1
3112.46167		1
3112.476		1
3112.48682		1
3112.50439		1
3112.553		1
[truncated: 16,258 more rows]
