# Supplementary material for: A droplet digital PCR (ddPCR) assay to detect Helicoverpa armigera (Lepidoptera: Noctuidae) in bulk trap samples
Source: PLoS One. 2017 May 31;12(5):e0178704. doi: 10.1371/journal.pone.0178704 (PMC5451079; doi:10.1371/journal.pone.0178704)
Supplement: S5 Table — (ZIP) [file pone.0178704.s005.zip › H zea 24.csv]

Ch1 Amplitude	Ch2 Amplitude	Cluster
2840.24756		1
2851.09619		1
2857.93628		1
2863.61719		1
2876.73364		1
2884.9082		1
2885.56445		1
2886.754		1
2889.793		1
2890.33887		1
2891.16333		1
2892.34473		1
2894.73267		1
2895.40161		1
2895.8335		1
2898.33276		1
2898.34814		1
2898.813		1
2901.34033		1
2903.76367		1
2906.84619		1
2911.60376		1
2913.01953		1
2913.074		1
2918.03418		1
2918.24561		1
2919.42749		1
2921.52466		1
2922.90967		1
2924.497		1
2924.71582		1
2925.11646		1
2926.869		1
2927.38647		1
2927.689		1
2929.099		1
2929.84253		1
2930.85669		1
2931.173		1
2931.796		1
2932.075		1
2932.27222		1
2932.92822		1
2933.49829		1
2933.86328		1
2936.08472		1
2937.16748		1
2937.471		1
2937.5874		1
2937.60962		1
2938.25562		1
2938.72974		1
2938.903		1
2939.76514		1
2941.21069		1
2941.463		1
2941.55371		1
2941.79468		1
2942.10352		1
2943.034		1
2943.45728		1
2943.46313		1
2943.759		1
2943.78149		1
2944.11328		1
2945.585		1
2945.74951		1
2945.824		1
2946.19434		1
2946.74561		1
2947.27539		1
2947.29834		1
2948.16724		1
2949.35547		1
2950.296		1
2950.63916		1
2950.926		1
2951.53784		1
2952.30835		1
2952.36426		1
2952.82373		1
2953.74		1
2953.75635		1
2954.86255		1
2955.2876		1
2957.0708		1
2957.37036		1
2957.45483		1
2957.56543		1
2957.71069		1
2959.04785		1
2959.106		1
2960.99219		1
2961.307		1
2961.5874		1
2962.32813		1
2962.42456		1
2962.58862		1
2962.904		1
2963.162		1
2964.36328		1
2964.56616		1
2964.76147		1
2964.96021		1
2965.22925		1
2965.82373		1
2965.89648		1
2966.009		1
2966.59277		1
2966.915		1
2967.70825		1
2967.71167		1
2967.92163		1
2969.222		1
2969.87085		1
2969.90454		1
2969.96826		1
2970.17749		1
2970.28833		1
2970.59448		1
2970.831		1
2971.25854		1
2971.338		1
2971.49927		1
2972.03638		1
2972.073		1
2972.10376		1
2972.28882		1
2972.502		1
2972.73755		1
2973.251		1
2973.41064		1
2974.12671		1
2974.449		1
2974.64966		1
2974.75952		1
2975.12427		1
2975.30371		1
2975.44775		1
2975.48022		1
2975.89624		1
2976.09351		1
2976.28833		1
2976.4646		1
2976.49365		1
2977.345		1
2977.56738		1
2977.88867		1
2978.24634		1
2978.43774		1
2978.46729		1
2978.74658		1
2978.82764		1
2978.857		1
2979.25928		1
2979.48022		1
2979.593		1
2980.75659		1
2980.77832		1
2981.04053		1
2981.56982		1
2981.592		1
2981.968		1
2981.98315		1
2982.38086		1
2982.60132		1
2982.65112		1
2982.76147		1
2982.92236		1
2983.0603		1
2983.1626		1
2983.321		1
2983.95581		1
2984.23682		1
2984.82153		1
2985.86255		1
2985.91479		1
2986.05127		1
2986.07764		1
2986.09619		1
2986.10864		1
2986.40869		1
2986.48877		1
2986.70679		1
2986.78076		1
2986.94434		1
2987.09839		1
2987.19458		1
2987.398		1
2987.50244		1
2987.777		1
2988.00122		1
2988.18164		1
2988.592		1
2988.64551		1
2988.67163		1
2988.69336		1
2988.74585		1
2989.04		1
2989.173		1
2989.31079		1
2989.73877		1
2990.57617		1
2991.199		1
2991.23047		1
2991.61353		1
2991.843		1
2991.85669		1
2991.98047		1
2992.01172		1
2992.0188		1
2992.233		1
2992.67456		1
2992.69		1
2992.97949		1
2993.096		1
2993.17358		1
2993.53955		1
2993.63525		1
2993.98364		1
2993.99048		1
2994.17041		1
2994.26025		1
2994.31519		1
2994.48779		1
2994.502		1
2994.56665		1
2994.58643		1
2994.94043		1
2995.01514		1
2995.0415		1
2995.58472		1
2995.994		1
2996.03174		1
2996.04468		1
2996.23682		1
2996.50537		1
2996.73267		1
2996.99658		1
2997.035		1
2997.103		1
2997.23315		1
2997.39258		1
2997.97681		1
2997.99		1
2998.043		1
2998.20532		1
2998.229		1
2998.45337		1
2998.772		1
2998.77832		1
2998.94214		1
2999.21631		1
2999.335		1
2999.47144		1
2999.76929		1
2999.942		1
2999.99		1
2999.99121		1
3000.23779		1
3000.25537		1
3000.64185		1
3001.734		1
3001.99561		1
3002.27759		1
3002.38916		1
3002.811		1
3003.043		1
3003.23633		1
3003.39185		1
3003.68237		1
3003.741		1
3004.03516		1
3004.51855		1
3004.75342		1
3004.979		1
3005.5332		1
3005.55371		1
3005.58179		1
3005.62866		1
3005.76416		1
3006.09		1
3006.09131		1
3006.13843		1
3006.261		1
3006.263		1
3006.56421		1
3006.61		1
3006.73		1
3006.85425		1
3006.87256		1
3006.94629		1
3007.0564		1
3007.30444		1
3007.305		1
3007.62		1
3007.88721		1
3007.934		1
3007.98584		1
3007.99243		1
3008.5813		1
3008.64282		1
3008.67969		1
3008.69629		1
3008.77563		1
3008.954		1
3009.42065		1
3009.52271		1
3009.65674		1
3009.66455		1
3010.1665		1
3010.23438		1
3010.47681		1
3010.561		1
3010.78735		1
3010.848		1
3010.891		1
3011.137		1
3011.21338		1
3011.4248		1
3011.433		1
3011.72021		1
3011.78223		1
3011.85083		1
3011.86523		1
3012.04272		1
3012.31226		1
3012.52954		1
3012.56763		1
3012.611		1
3012.63574		1
3012.6936		1
3012.711		1
3012.72876		1
3012.75757		1
3012.80151		1
3013.004		1
3013.13965		1
3013.3147		1
3013.373		1
3013.44775		1
3013.49048		1
3013.53955		1
3013.56641		1
3014.35278		1
3014.40771		1
3014.657		1
3015.08545		1
3015.278		1
3015.50122		1
3015.59448		1
3015.856		1
3016.22656		1
3016.35254		1
3016.37622		1
3016.51831		1
3016.54053		1
3016.69019		1
3016.7002		1
3016.87866		1
3016.95166		1
3016.97632		1
3017.28149		1
3017.337		1
3017.34546		1
3017.38623		1
3017.43555		1
3017.907		1
3018.19		1
3018.2124		1
3018.3938		1
3018.40723		1
3018.62378		1
3018.65723		1
3018.686		1
3018.81641		1
3018.91138		1
3018.938		1
3019.074		1
3019.16455		1
3019.272		1
3019.87158		1
3020.00244		1
3020.18115		1
3020.21313		1
3020.28052		1
3020.444		1
3020.54272		1
3020.75244		1
3021.21143		1
3021.226		1
3021.664		1
3021.80029		1
3022.02881		1
3022.32349		1
3022.50342		1
3022.527		1
3022.574		1
3022.748		1
3022.92969		1
3023.05029		1
3023.07544		1
3023.10327		1
3023.26245		1
3023.355		1
3023.772		1
3024.01074		1
3024.203		1
3024.3335		1
3024.407		1
3024.612		1
3024.87329		1
3025.106		1
3025.2417		1
3025.33936		1
3025.37378		1
3025.41553		1
3025.447		1
3025.54468		1
3025.61523		1
3025.65		1
3025.96167		1
3026.20044		1
3026.203		1
3026.53784		1
3026.549		1
3026.62		1
3026.86377		1
3027.052		1
3027.08545		1
3027.31641		1
3027.33862		1
3027.396		1
3027.62817		1
3027.84961		1
3028.04761		1
3028.05859		1
3028.12134		1
3028.36646		1
3028.67383		1
3028.7644		1
3028.798		1
3028.81641		1
3028.82666		1
3028.93872		1
3028.95972		1
3029.14185		1
3029.22729		1
3029.23242		1
3029.3877		1
3029.53174		1
3029.54175		1
3029.56128		1
3029.71973		1
3030.04468		1
3030.22021		1
3030.34131		1
3030.47852		1
3030.881		1
3030.89038		1
3030.91724		1
3031.009		1
3031.40845		1
3031.40845		1
3031.41382		1
3031.441		1
3031.63428		1
3031.64233		1
3031.86963		1
3032.20483		1
3032.232		1
3032.254		1
3032.30225		1
3032.30444		1
3032.5144		1
3032.9646		1
3033.053		1
3033.105		1
3033.27856		1
3033.601		1
3033.77637		1
3033.79		1
3034.046		1
3034.38818		1
3034.5647		1
3034.65576		1
3034.718		1
3034.74927		1
3034.90967		1
3034.91113		1
3035.02954		1
3035.0625		1
3035.15112		1
3035.16138		1
3035.16821		1
3035.26636		1
3035.3418		1
3035.43652		1
3035.688		1
3035.935		1
3035.94067		1
3035.99463		1
3036.092		1
3036.09888		1
3036.28174		1
3036.40234		1
3036.92334		1
3036.94873		1
3037.17114		1
3037.18921		1
3037.54663		1
3037.606		1
3037.66553		1
3037.86328		1
3038.08423		1
3038.09375		1
3038.117		1
3038.18115		1
3038.23682		1
3038.25342		1
3038.43872		1
3038.44873		1
3038.56128		1
3038.64917		1
3038.72681		1
3038.82813		1
3038.88086		1
3038.994		1
3039.03076		1
3039.04541		1
3039.0686		1
3039.07373		1
3039.16821		1
3039.21143		1
3039.2522		1
3039.30029		1
3039.35181		1
3039.36963		1
3039.51367		1
3039.568		1
3039.734		1
3040.20752		1
3040.21533		1
3040.22729		1
3040.26172		1
3040.27661		1
3040.28931		1
3040.37939		1
3040.40918		1
3040.41968		1
3040.59717		1
3040.64917		1
3040.65869		1
3040.72925		1
3040.907		1
3041.03662		1
3041.14478		1
3041.22363		1
3041.27612		1
3041.348		1
3041.445		1
3041.5188		1
3041.72974		1
3041.78613		1
3042.18359		1
3042.309		1
3042.34131		1
3042.36035		1
3042.44385		1
3042.47314		1
3042.54858		1
3042.569		1
3042.58887		1
3042.6084		1
3042.76147		1
3042.77075		1
3042.784		1
3042.81274		1
3042.948		1
3042.97144		1
3042.99316		1
3043.036		1
3043.059		1
3043.05933		1
3043.13037		1
3043.46338		1
3043.57739		1
3043.6106		1
3043.68213		1
3043.92358		1
3044.004		1
3044.01953		1
3044.13354		1
3044.1604		1
3044.2666		1
3044.30176		1
3044.318		1
3044.342		1
3044.83643		1
3044.94946		1
3044.97949		1
3045.01343		1
3045.40137		1
3045.48755		1
3045.559		1
3045.655		1
3045.72583		1
3045.885		1
3045.90259		1
3046.03735		1
3046.079		1
3046.11133		1
3046.254		1
3046.42554		1
3046.62964		1
3046.65625		1
3046.82153		1
3046.92651		1
3047.08472		1
3047.20874		1
3047.33813		1
3047.413		1
3047.57739		1
3047.661		1
3047.85669		1
3047.9104		1
3047.95947		1
3047.98584		1
3048.01245		1
3048.0625		1
3048.25635		1
3048.34717		1
3048.50415		1
3048.55713		1
3048.72681		1
3048.79614		1
3048.84766		1
3048.901		1
3049.09814		1
3049.412		1
3049.71338		1
3049.7666		1
3050.11743		1
3050.2085		1
3050.4		1
3050.4104		1
3050.471		1
3050.47388		1
3050.49487		1
3050.59839		1
3050.66235		1
3050.687		1
3050.73315		1
3050.752		1
3050.76514		1
3050.777		1
3050.794		1
3050.81567		1
3050.883		1
3050.93262		1
3050.9353		1
3051.00684		1
3051.04663		1
3051.1582		1
3051.2356		1
3051.3623		1
3051.39136		1
3051.48267		1
3051.774		1
3051.90381		1
3051.90918		1
3052.207		1
3052.301		1
3052.37		1
3052.44214		1
3052.47974		1
3052.48413		1
3052.563		1
3052.783		1
3053.01245		1
3053.17188		1
3053.49268		1
3053.68848		1
3053.689		1
3053.714		1
3053.73218		1
3053.74438		1
3053.81055		1
3053.84888		1
3053.94165		1
3054.02441		1
3054.26978		1
3054.36768		1
3054.38086		1
3054.51074		1
3054.542		1
3054.55859		1
3054.68774		1
3054.70215		1
3054.81543		1
3054.82959		1
3054.862		1
3054.868		1
3054.90479		1
3054.92456		1
3054.94727		1
3054.96973		1
3054.99		1
3055.06982		1
3055.277		1
3055.321		1
3055.322		1
3055.47339		1
3055.53271		1
3055.70459		1
3055.70947		1
3055.76758		1
3055.76758		1
3055.888		1
3055.94824		1
3056.10767		1
3056.41064		1
3056.43066		1
3056.44		1
3056.459		1
3056.466		1
3056.47437		1
3056.505		1
3056.63452		1
3056.6394		1
3056.66479		1
3056.67017		1
3056.73926		1
3056.759		1
3057.0127		1
3057.12378		1
3057.16162		1
3057.18823		1
3057.23267		1
3057.268		1
3057.34033		1
3057.37476		1
3057.543		1
3057.664		1
3057.73682		1
3057.82935		1
3057.88721		1
3058.04663		1
3058.07031		1
3058.30029		1
3058.38159		1
3058.4563		1
3058.55078		1
3058.57544		1
3058.58838		1
3058.72729		1
3058.7522		1
3058.7793		1
3058.87427		1
3058.88965		1
3058.92432		1
3058.99023		1
3059.02759		1
3059.043		1
3059.06665		1
3059.07153		1
3059.12817		1
3059.135		1
3059.149		1
3059.18018		1
3059.3374		1
3059.34		1
3059.352		1
3059.42358		1
3059.694		1
3059.77051		1
3059.77271		1
3059.83		1
3059.92578		1
3059.97583		1
3059.977		1
3060.05859		1
3060.24023		1
3060.27783		1
3060.4126		1
3060.43286		1
3060.43457		1
3060.64038		1
3060.765		1
3060.80518		1
3060.82959		1
3060.874		1
3060.97729		1
3061.07227		1
3061.11279		1
3061.116		1
3061.149		1
3061.16455		1
3061.198		1
3061.32471		1
3061.44116		1
3061.50757		1
3061.575		1
3061.57715		1
3061.65942		1
3061.688		1
3061.71216		1
3061.77466		1
3061.85083		1
3061.88452		1
3061.9458		1
3062.019		1
3062.03931		1
3062.06641		1
3062.15552		1
3062.268		1
3062.28442		1
3062.32983		1
3062.34521		1
3062.35254		1
3062.36157		1
3062.437		1
3062.46265		1
3062.585		1
3062.59351		1
3062.62744		1
3062.70752		1
3062.909		1
3062.91		1
3062.91		1
3063.05957		1
3063.071		1
3063.08813		1
3063.09		1
3063.09		1
3063.16919		1
3063.18262		1
3063.354		1
3063.408		1
3063.43359		1
3063.44385		1
3063.59375		1
3063.72876		1
3063.74268		1
3063.82837		1
3063.88135		1
3063.89819		1
3063.9082		1
3064.00586		1
3064.03223		1
3064.04		1
3064.11963		1
3064.13745		1
3064.16528		1
3064.16675		1
3064.25757		1
3064.301		1
3064.31763		1
3064.42188		1
3064.45		1
3064.45264		1
3064.48657		1
3064.492		1
3064.53662		1
3064.55933		1
3064.667		1
3064.70557		1
3064.74756		1
3064.80542		1
3064.854		1
3064.86548		1
3064.89038		1
3065.16479		1
3065.17065		1
3065.20972		1
3065.21387		1
3065.25928		1
3065.32178		1
3065.35156		1
3065.39844		1
3065.51465		1
3065.62085		1
3065.67676		1
3065.76563		1
3065.87573		1
3065.89819		1
3065.90039		1
3065.9353		1
3065.9436		1
3065.99878		1
3066.02637		1
3066.03		1
3066.17		1
3066.19678		1
3066.24438		1
3066.26318		1
3066.31836		1
3066.35254		1
3066.40332		1
3066.416		1
3066.45117		1
3066.60742		1
3066.63721		1
3066.64014		1
3066.6438		1
3066.809		1
3066.873		1
3066.898		1
3067.14551		1
3067.19287		1
3067.31519		1
3067.35		1
3067.43774		1
3067.517		1
3067.599		1
3067.60474		1
3067.68213		1
3067.90332		1
3068.02881		1
3068.10059		1
3068.1416		1
3068.19922		1
3068.24438		1
3068.2876		1
3068.36523		1
3068.38354		1
3068.39941		1
3068.40063		1
3068.55		1
3068.58374		1
3068.59058		1
3068.68579		1
3068.70142		1
3068.75659		1
3068.9812		1
3068.99487		1
3069.05981		1
3069.20313		1
3069.429		1
3069.437		1
3069.50439		1
3069.5354		1
3069.687		1
3069.704		1
3069.87134		1
3069.89941		1
3070.053		1
3070.13013		1
3070.16333		1
3070.29346		1
3070.29541		1
3070.46582		1
3070.52173		1
3070.52417		1
3070.54321		1
3070.62646		1
3070.65674		1
3070.72314		1
3070.77515		1
3070.78687		1
3070.862		1
3070.91431		1
3070.92969		1
3070.94		1
3070.94531		1
3070.956		1
3071.05713		1
3071.13843		1
3071.14185		1
3071.15674		1
3071.15869		1
3071.17261		1
3071.2085		1
3071.26147		1
3071.27173		1
3071.32886		1
3071.33228		1
3071.34082		1
3071.49341		1
3071.501		1
3071.59814		1
3071.61963		1
3071.63379		1
3071.671		1
3071.683		1
3071.77246		1
3071.80225		1
3071.82666		1
3071.86646		1
3071.92139		1
3071.976		1
3072.00757		1
3072.023		1
3072.067		1
3072.25366		1
3072.28613		1
3072.3125		1
3072.31616		1
3072.326		1
3072.348		1
3072.358		1
3072.37085		1
3072.41016		1
3072.44067		1
3072.5144		1
3072.528		1
3072.61255		1
3072.72021		1
3072.738		1
3072.85278		1
3072.97144		1
3072.98853		1
3072.9895		1
3073.00854		1
3073.0127		1
3073.038		1
3073.064		1
3073.11353		1
3073.14		1
3073.225		1
3073.23926		1
3073.2583		1
3073.31128		1
3073.43872		1
3073.59521		1
3073.59961		1
3073.666		1
3073.74585		1
3073.792		1
3073.81519		1
3073.869		1
3073.9585		1
3073.985		1
3074.10571		1
3074.2688		1
3074.29272		1
3074.307		1
3074.4436		1
3074.45972		1
3074.48315		1
3074.50122		1
3074.505		1
3074.71729		1
3074.72363		1
3074.91772		1
3074.92554		1
3074.94263		1
3074.96924		1
3075.09375		1
3075.149		1
3075.1665		1
3075.17944		1
3075.19653		1
3075.20947		1
3075.25269		1
3075.26245		1
3075.28564		1
3075.2937		1
3075.30884		1
3075.31982		1
3075.34277		1
3075.44385		1
3075.481		1
3075.56982		1
3075.61841		1
3075.676		1
3075.69165		1
3075.73413		1
3075.73779		1
3075.749		1
3075.77246		1
3075.79663		1
3075.90234		1
3075.91528		1
3075.94727		1
3075.95972		1
3075.9707		1
3075.995		1
3076.10278		1
3076.12085		1
3076.1543		1
3076.19165		1
3076.22852		1
3076.32446		1
3076.38843		1
3076.40552		1
3076.41553		1
3076.42358		1
3076.587		1
3076.618		1
3076.734		1
3076.75854		1
3076.77612		1
3076.822		1
3076.856		1
3076.928		1
3076.9502		1
3077.049		1
3077.076		1
3077.218		1
3077.24121		1
3077.29858		1
3077.3064		1
3077.31348		1
3077.31934		1
3077.39526		1
3077.396		1
3077.42554		1
3077.42651		1
3077.562		1
3077.61255		1
3077.61523		1
3077.66064		1
3077.67676		1
3077.73169		1
3077.743		1
3077.76733		1
3077.81885		1
3077.87158		1
3077.896		1
3077.93		1
3078.05786		1
3078.06177		1
3078.2085		1
3078.23071		1
3078.24365		1
3078.25		1
3078.2605		1
3078.2666		1
3078.2832		1
3078.40649		1
3078.4353		1
3078.44653		1
3078.5896		1
3078.635		1
3078.645		1
3078.718		1
3078.718		1
3078.82153		1
3078.892		1
3078.95068		1
3079.06982		1
3079.08252		1
3079.175		1
3079.21069		1
3079.219		1
3079.235		1
3079.27222		1
3079.32349		1
3079.36646		1
3079.39966		1
3079.52051		1
3079.546		1
3079.57446		1
3079.59229		1
3079.64136		1
3079.64575		1
3079.742		1
3079.757		1
3079.78271		1
3079.88623		1
3079.9165		1
3079.94971		1
3079.98486		1
3080.0083		1
3080.01343		1
3080.02319		1
3080.066		1
3080.09082		1
3080.093		1
3080.22461		1
3080.23413		1
3080.24536		1
3080.32251		1
3080.342		1
3080.384		1
3080.431		1
3080.53979		1
3080.55737		1
3080.56958		1
3080.58423		1
3080.68457		1
3080.70972		1
3080.78857		1
3080.86133		1
3080.92065		1
3080.92236		1
3080.92969		1
3080.93726		1
3080.9397		1
3080.951		1
3080.962		1
3080.972		1
3080.97437		1
3081.134		1
3081.17456		1
3081.22241		1
3081.307		1
3081.39648		1
3081.41235		1
3081.422		1
3081.5625		1
3081.63623		1
3081.67017		1
3081.68848		1
3081.74658		1
3081.78149		1
3081.80176		1
3081.93457		1
3081.94019		1
3082.01074		1
3082.04468		1
3082.05249		1
3082.08984		1
3082.113		1
3082.15356		1
3082.23047		1
3082.29321		1
3082.38525		1
3082.59351		1
3082.62769		1
3082.6582		1
3082.73975		1
3082.81714		1
3082.84375		1
3082.89258		1
3082.91016		1
3082.92871		1
3082.95654		1
3083.036		1
3083.09839		1
3083.13232		1
3083.1626		1
3083.22729		1
3083.31421		1
3083.33228		1
3083.34814		1
3083.35938		1
3083.38965		1
3083.407		1
3083.46021		1
3083.46973		1
3083.61548		1
3083.632		1
3083.63354		1
3083.68457		1
3083.71729		1
3083.76733		1
3083.82227		1
3083.85278		1
3083.936		1
3084.00732		1
3084.02222		1
3084.03052		1
3084.09937		1
3084.10547		1
3084.196		1
3084.242		1
3084.24731		1
3084.30713		1
3084.32983		1
3084.35156		1
3084.37915		1
3084.43		1
3084.47729		1
3084.502		1
3084.5105		1
3084.528		1
3084.64185		1
3084.719		1
3084.73535		1
3084.74536		1
3084.76318		1
3084.81445		1
3084.88428		1
3084.94751		1
3085.05469		1
3085.06738		1
3085.086		1
3085.14868		1
3085.18359		1
3085.266		1
3085.29932		1
3085.301		1
3085.32861		1
3085.35254		1
3085.35938		1
3085.402		1
3085.43945		1
3085.47266		1
3085.51758		1
3085.5293		1
3085.5708		1
3085.58276		1
3085.59253		1
3085.65		1
3085.72656		1
3085.78613		1
3085.81665		1
3085.879		1
3085.888		1
3085.929		1
3085.94287		1
3085.94336		1
3085.96558		1
3085.97241		1
3085.982		1
3086		1
3086.033		1
3086.04834		1
3086.049		1
3086.0542		1
3086.08984		1
3086.10181		1
3086.11719		1
3086.13086		1
3086.15332		1
3086.29517		1
3086.35718		1
3086.38		1
3086.438		1
3086.54468		1
3086.6272		1
3086.657		1
3086.70728		1
3086.72168		1
3086.72217		1
3086.745		1
3086.77051		1
3086.78516		1
3086.80933		1
3086.88647		1
3086.89453		1
3086.905		1
3086.97632		1
3086.98438		1
3087.00439		1
3087.05054		1
3087.051		1
3087.0835		1
3087.08643		1
3087.13428		1
3087.17236		1
3087.23		1
3087.2417		1
3087.27319		1
3087.27563		1
3087.28271		1
3087.32666		1
3087.32861		1
3087.33		1
3087.439		1
3087.733		1
3087.78052		1
3087.79346		1
3087.79468		1
3087.80322		1
3087.914		1
3087.945		1
3088.01074		1
3088.04053		1
3088.04565		1
3088.10254		1
3088.1084		1
3088.12085		1
3088.12354		1
3088.2312		1
3088.30249		1
3088.34351		1
3088.4707		1
3088.54		1
3088.6272		1
3088.67041		1
3088.67969		1
3088.69629		1
3088.75024		1
3088.75879		1
3088.80542		1
3088.85571		1
3088.889		1
3088.96387		1
3088.97485		1
3088.99		1
3088.99121		1
3088.99585		1
3089.07056		1
3089.093		1
3089.15381		1
3089.168		1
3089.19019		1
3089.21924		1
3089.27563		1
3089.276		1
3089.279		1
3089.30371		1
3089.33765		1
3089.34131		1
3089.36646		1
3089.36816		1
3089.40186		1
3089.4292		1
3089.514		1
3089.5166		1
3089.611		1
3089.62061		1
3089.62671		1
3089.673		1
3089.69263		1
3089.73169		1
3089.75586		1
3089.7583		1
3089.7915		1
3089.79419		1
3089.90063		1
3089.90063		1
3089.93579		1
3090.01416		1
3090.01636		1
3090.07544		1
3090.18335		1
3090.202		1
3090.20752		1
3090.21973		1
3090.232		1
3090.23779		1
3090.28833		1
3090.30518		1
3090.34058		1
3090.36377		1
3090.47827		1
3090.49219		1
3090.4978		1
3090.552		1
3090.66528		1
3090.673		1
3090.783		1
3090.78467		1
3090.86157		1
3090.87769		1
3090.883		1
3090.93042		1
3091.00928		1
3091.00977		1
3091.032		1
3091.12769		1
3091.1355		1
3091.18213		1
3091.27539		1
3091.278		1
3091.31323		1
3091.327		1
3091.3335		1
3091.3396		1
3091.4502		1
3091.48682		1
3091.51855		1
3091.567		1
3091.57031		1
3091.57178		1
3091.57617		1
3091.61328		1
3091.62915		1
3091.65771		1
3091.70581		1
3091.7124		1
3091.749		1
3091.77563		1
3091.78467		1
3091.79321		1
3091.858		1
3091.91821		1
3091.93677		1
3091.97925		1
3092.00757		1
3092.08472		1
3092.16846		1
3092.17578		1
3092.178		1
3092.21729		1
3092.23364		1
3092.268		1
3092.28467		1
3092.352		1
3092.35742		1
3092.37573		1
3092.39185		1
3092.46069		1
3092.54565		1
3092.54614		1
3092.56152		1
3092.596		1
3092.64771		1
3092.65674		1
3092.688		1
3092.72388		1
3092.83984		1
3092.84277		1
3092.85962		1
3092.8606		1
3092.88721		1
3092.92944		1
3092.96045		1
3092.96265		1
3093.002		1
3093.08057		1
3093.11548		1
3093.11719		1
3093.214		1
3093.21436		1
3093.26221		1
3093.26782		1
3093.29883		1
3093.36938		1
3093.377		1
3093.43579		1
3093.43848		1
3093.48535		1
3093.59741		1
3093.6145		1
3093.615		1
3093.76465		1
3093.80127		1
3093.8938		1
3093.93042		1
3093.9436		1
3094.00952		1
3094.04736		1
3094.058		1
3094.07739		1
3094.2207		1
3094.22461		1
3094.22485		1
3094.2417		1
3094.25854		1
3094.26367		1
3094.29321		1
3094.2937		1
3094.42944		1
3094.582		1
3094.60962		1
3094.6123		1
3094.63086		1
3094.66357		1
3094.74731		1
3094.757		1
3094.76367		1
3094.76758		1
3094.77563		1
3094.79858		1
3094.91357		1
3094.93726		1
3095.05322		1
3095.14136		1
3095.19385		1
3095.19922		1
3095.202		1
3095.21753		1
3095.25269		1
3095.35229		1
3095.36328		1
3095.377		1
3095.40771		1
3095.44385		1
3095.531		1
3095.53955		1
3095.5542		1
3095.56323		1
3095.597		1
3095.628		1
3095.631		1
3095.703		1
3095.72241		1
3095.74878		1
3095.76758		1
3095.77368		1
3095.78979		1
3095.82227		1
3095.88086		1
3095.88477		1
3095.9126		1
3095.926		1
3096.01636		1
3096.079		1
3096.08667		1
3096.10742		1
3096.16138		1
3096.175		1
3096.27173		1
3096.3396		1
3096.36743		1
3096.384		1
3096.38452		1
3096.393		1
3096.39844		1
3096.426		1
3096.45581		1
3096.485		1
3096.61938		1
3096.65015		1
3096.67969		1
3096.69116		1
3096.7		1
3096.71216		1
3096.75415		1
3096.78223		1
3096.84		1
3096.87		1
3096.90552		1
3096.918		1
3096.9248		1
3097.0332		1
3097.05054		1
3097.09		1
3097.17627		1
3097.19824		1
3097.20654		1
3097.22119		1
3097.22949		1
3097.26538		1
3097.3103		1
3097.38062		1
3097.38354		1
3097.39551		1
3097.40674		1
3097.53174		1
3097.57861		1
3097.59351		1
3097.64282		1
3097.76318		1
3097.78735		1
3097.78857		1
3097.84058		1
3097.853		1
3097.854		1
3097.88		1
3097.88184		1
3097.89648		1
3097.91577		1
3097.9165		1
3098.03369		1
3098.04956		1
3098.146		1
3098.32544		1
3098.344		1
3098.40234		1
3098.46167		1
3098.465		1
3098.47021		1
3098.4917		1
3098.496		1
3098.5105		1
3098.54443		1
3098.54688		1
3098.56079		1
3098.61133		1
3098.62524		1
3098.67383		1
3098.69873		1
3098.72974		1
3098.75		1
3098.76587		1
3098.818		1
3098.82764		1
3098.85156		1
3098.921		1
3098.969		1
3098.98047		1
3098.99072		1
3099.03052		1
3099.03857		1
3099.10571		1
3099.1377		1
3099.145		1
3099.162		1
3099.24634		1
3099.25781		1
3099.31079		1
3099.32422		1
3099.35645		1
3099.36133		1
3099.41357		1
3099.41626		1
3099.43262		1
3099.48145		1
3099.503		1
3099.53467		1
3099.565		1
3099.5918		1
3099.61475		1
3099.70044		1
3099.70044		1
3099.80078		1
3099.87231		1
3099.88257		1
3099.90283		1
3099.90381		1
3099.963		1
3099.968		1
3100.06934		1
3100.06958		1
3100.0874		1
3100.09863		1
3100.101		1
3100.123		1
3100.18457		1
3100.19775		1
3100.20581		1
3100.28		1
3100.34888		1
3100.43042		1
3100.44971		1
3100.473		1
3100.47437		1
3100.47949		1
3100.59155		1
3100.59814		1
3100.676		1
3100.68457		1
3100.71387		1
3100.75244		1
3100.791		1
3100.81836		1
3100.82153		1
3100.86353		1
3100.86865		1
3100.895		1
3100.898		1
3100.90479		1
3100.91016		1
3100.919		1
3100.9502		1
3100.96069		1
3101.00732		1
3101.05322		1
3101.07251		1
3101.16284		1
3101.2002		1
3101.21362		1
3101.21387		1
3101.23828		1
3101.27319		1
3101.30469		1
3101.35059		1
3101.364		1
3101.373		1
3101.44336		1
3101.4502		1
3101.54077		1
3101.5603		1
3101.63916		1
3101.6582		1
3101.69336		1
3101.74365		1
3101.82813		1
3101.841		1
3101.89575		1
3101.98779		1
3101.99072		1
3102.054		1
3102.129		1
3102.13159		1
3102.17163		1
3102.17236		1
3102.18628		1
3102.19482		1
3102.23975		1
3102.296		1
3102.32617		1
3102.341		1
3102.38257		1
3102.41724		1
3102.42		1
3102.42041		1
3102.501		1
3102.61865		1
3102.63916		1
3102.64		1
3102.699		1
3102.71484		1
3102.73242		1
3102.75854		1
3102.80151		1
3102.8186		1
3102.87085		1
3102.88965		1
3102.902		1
3102.93945		1
3102.951		1
3102.98315		1
3102.98755		1
3103.02441		1
3103.1084		1
3103.12134		1
3103.16577		1
3103.17432		1
3103.214		1
3103.24463		1
3103.37524		1
3103.416		1
3103.544		1
3103.55469		1
3103.55957		1
3103.59		1
3103.60962		1
3103.661		1
3103.682		1
3103.69385		1
3103.72363		1
3103.76343		1
3103.78613		1
3103.86328		1
3104.00562		1
3104.00879		1
3104.05957		1
3104.09668		1
3104.11328		1
3104.14868		1
3104.182		1
3104.24146		1
3104.33813		1
3104.35742		1
3104.35962		1
3104.37671		1
3104.445		1
3104.49268		1
3104.498		1
3104.54321		1
3104.57837		1
3104.57861		1
3104.68042		1
3104.71143		1
3104.801		1
3104.80225		1
3104.845		1
3104.8584		1
3104.86084		1
3104.90479		1
3104.93921		1
3104.98633		1
3105.115		1
3105.19922		1
3105.21533		1
3105.21875		1
3105.329		1
3105.35669		1
3105.37524		1
3105.44971		1
3105.55542		1
3105.56128		1
3105.59351		1
3105.63379		1
3105.66113		1
3105.72168		1
3105.75439		1
3105.80859		1
3105.81348		1
3105.83325		1
3105.84644		1
3105.85547		1
3105.868		1
3105.924		1
3105.92529		1
3105.95068		1
3105.96875		1
3105.97046		1
3105.989		1
3106.017		1
3106.0293		1
3106.05322		1
3106.078		1
3106.09644		1
3106.10156		1
3106.1084		1
3106.11523		1
3106.11865		1
3106.15747		1
3106.169		1
3106.19043		1
3106.289		1
3106.3562		1
3106.364		1
3106.471		1
3106.57617		1
3106.627		1
3106.64063		1
3106.67334		1
3106.68677		1
3106.69775		1
3106.71655		1
3106.72632		1
3106.7334		1
3106.803		1
3106.80762		1
3106.85718		1
3106.937		1
3106.951		1
3106.96265		1
3106.97559		1
3106.985		1
3106.99976		1
3107.06		1
3107.069		1
3107.24731		1
3107.28638		1
3107.28979		1
3107.31372		1
3107.38965		1
3107.46362		1
3107.51		1
3107.586		1
3107.66113		1
3107.66919		1
3107.6936		1
3107.71851		1
3107.75928		1
3107.804		1
3107.82813		1
3107.836		1
3107.87256		1
3107.90527		1
3107.91577		1
3107.94287		1
3107.99121		1
3107.994		1
3108.00171		1
3108.031		1
3108.0332		1
3108.09		1
3108.15674		1
3108.17773		1
3108.19385		1
3108.19482		1
3108.247		1
3108.28247		1
3108.32959		1
3108.36426		1
3108.48486		1
3108.509		1
3108.5105		1
3108.5144		1
3108.534		1
3108.54785		1
3108.57983		1
3108.64		1
3108.675		1
3108.695		1
3108.704		1
3108.76758		1
3108.776		1
3108.781		1
3108.81763		1
3108.81982		1
3108.844		1
3108.87549		1
3108.877		1
3108.893		1
3109.071		1
3109.092		1
3109.09961		1
3109.108		1
3109.11		1
3109.12183		1
3109.1355		1
3109.16284		1
3109.19629		1
3109.207		1
3109.20728		1
3109.20776		1
3109.24756		1
3109.291		1
3109.30713		1
3109.338		1
3109.34082		1
3109.36426		1
3109.369		1
3109.37866		1
3109.389		1
3109.40234		1
3109.43164		1
3109.43726		1
3109.438		1
3109.50024		1
3109.51221		1
3109.57129		1
3109.58447		1
3109.618		1
3109.66431		1
3109.67163		1
3109.67676		1
3109.69067		1
3109.7666		1
3109.83545		1
3109.87842		1
3109.897		1
3109.90186		1
3109.92676		1
3109.9314		1
3109.95		1
3109.97168		1
[truncated: 15,490 more rows]
