# Supplementary material for: A droplet digital PCR (ddPCR) assay to detect Helicoverpa armigera (Lepidoptera: Noctuidae) in bulk trap samples
Source: PLoS One. 2017 May 31;12(5):e0178704. doi: 10.1371/journal.pone.0178704 (PMC5451079; doi:10.1371/journal.pone.0178704)
Supplement: S5 Table — (ZIP) [file pone.0178704.s005.zip › H zea 25.csv]

Ch1 Amplitude	Ch2 Amplitude	Cluster
2928.32178		1
2977.69971		1
2979.201		1
3000.79663		1
3007.20435		1
3014.27881		1
3018.12378		1
3020.053		1
3021.52222		1
3024.62427		1
3026.55444		1
3029.862		1
3030.80249		1
3032.68457		1
3032.97168		1
3035.75317		1
3036.82642		1
3039.27612		1
3040.448		1
3043.24048		1
3043.67822		1
3044.52954		1
3044.79761		1
3046.435		1
3047.988		1
3048.9126		1
3049.169		1
3049.84		1
3050.38623		1
3050.60474		1
3053.359		1
3054.21729		1
3056.51074		1
3059.708		1
3060.27222		1
3060.94141		1
3061.78027		1
3062.4436		1
3064.1416		1
3064.213		1
3066.22		1
3066.89868		1
3069.894		1
3070.9585		1
3071.13159		1
3071.795		1
3073.00928		1
3073.21		1
3073.72876		1
3073.81665		1
3073.819		1
3073.83862		1
3074.28076		1
3075.66479		1
3075.80249		1
3076.33545		1
3076.74878		1
3076.966		1
3078.12964		1
3078.77173		1
3079.23364		1
3079.27637		1
3079.63281		1
3080.18115		1
3080.753		1
3081.35181		1
3081.36377		1
3082.22925		1
3082.52466		1
3084.94531		1
3086.486		1
3086.85376		1
3087.482		1
3087.52368		1
3087.612		1
3087.79614		1
3087.81519		1
3087.878		1
3089.35059		1
3089.83862		1
3090.13843		1
3090.86548		1
3092.25977		1
3092.35742		1
3093.01855		1
3093.64819		1
3094.42432		1
3094.99072		1
3095.05151		1
3095.12866		1
3095.79956		1
3095.969		1
3095.96973		1
3096.079		1
3096.495		1
3096.84888		1
3097.93433		1
3098.65771		1
3099.47		1
3099.85352		1
3100.077		1
3100.10913		1
3100.2146		1
3100.43848		1
3100.60815		1
3100.78613		1
3101.134		1
3101.462		1
3101.60034		1
3101.70435		1
3102.46045		1
3103.00659		1
3103.29614		1
3103.478		1
3103.72729		1
3104.329		1
3105.113		1
3105.636		1
3105.869		1
3107.151		1
3107.16821		1
3107.22534		1
3107.69263		1
3108.432		1
3108.57666		1
3109.048		1
3109.31055		1
3110.25659		1
3110.29346		1
3110.70215		1
3110.94946		1
3111.102		1
3111.81128		1
3112.8186		1
3112.925		1
3113.353		1
3114.83813		1
3115.20483		1
3115.312		1
3115.62915		1
3115.89185		1
3116.03467		1
3116.13013		1
3116.35474		1
3116.47559		1
3116.987		1
3117.10254		1
3117.65039		1
3118.291		1
3118.29419		1
3118.705		1
3118.78735		1
3118.99731		1
3119.24927		1
3119.34619		1
3119.938		1
3119.96143		1
3120.404		1
3120.89258		1
3121.62036		1
3122.368		1
3122.5647		1
3122.567		1
3122.636		1
3122.758		1
3122.8396		1
3123.11523		1
3123.27344		1
3123.62476		1
3123.71558		1
3123.773		1
3123.88721		1
3123.96729		1
3124.14966		1
3124.61572		1
3124.627		1
3124.64258		1
3124.821		1
3125.308		1
3126.74854		1
3127.008		1
3127.37964		1
3127.40039		1
3127.47388		1
3127.57349		1
3127.85815		1
3128.19385		1
3128.52783		1
3128.66846		1
3128.77515		1
3129.39453		1
3129.53149		1
3129.56445		1
3129.68335		1
3130.35254		1
3130.42578		1
3130.59033		1
3130.686		1
3130.7312		1
3131.10376		1
3131.13037		1
3131.565		1
3131.616		1
3132.81934		1
3132.92114		1
3133.10718		1
3133.22559		1
3133.40674		1
3134.219		1
3134.32739		1
3134.54639		1
3134.981		1
3135.30444		1
3135.41724		1
3135.91846		1
3135.98462		1
3136.26367		1
3136.96753		1
3137.10522		1
3137.605		1
3137.809		1
3137.89233		1
3138.406		1
3138.52637		1
3139.15723		1
3139.276		1
3139.30713		1
3140.2854		1
3141.1814		1
3141.3728		1
3141.55444		1
3141.681		1
3141.69971		1
3141.87451		1
3142.0022		1
3142.28564		1
3142.32886		1
3142.7312		1
3142.97974		1
3143.54785		1
3143.55933		1
3143.61914		1
3143.75977		1
3143.974		1
3144.07568		1
3144.337		1
3144.40454		1
3144.67554		1
3145.03027		1
3145.47681		1
3145.68921		1
3145.83521		1
3145.92261		1
3145.94385		1
3145.956		1
3145.99		1
3146.034		1
3146.11353		1
3146.303		1
3146.46313		1
3146.712		1
3147.08228		1
3147.21069		1
3147.741		1
3147.80371		1
3147.883		1
3147.95483		1
3148.98853		1
3149.338		1
3149.40625		1
3149.97534		1
3150.2356		1
3150.44067		1
3150.498		1
3150.53442		1
3150.6377		1
3150.65063		1
3150.82422		1
3151.272		1
3151.281		1
3151.294		1
3151.34766		1
3151.407		1
3151.84985		1
3151.94629		1
3152.29346		1
3152.49316		1
3152.85571		1
3153.02441		1
3153.30981		1
3153.49146		1
3153.60864		1
3154.05664		1
3154.116		1
3154.12524		1
3154.37817		1
3154.669		1
3154.75952		1
3155.00781		1
3155.04834		1
3155.189		1
3155.31323		1
3155.45752		1
3155.57446		1
3155.69653		1
3155.98315		1
3156.03345		1
3156.048		1
3156.41382		1
3156.71973		1
3157.19775		1
3157.2688		1
3157.73877		1
3157.859		1
3158.50562		1
3158.583		1
3159.03979		1
3159.22925		1
3159.432		1
3159.78076		1
3159.861		1
3160.687		1
3161.04956		1
3161.25928		1
3161.37476		1
3161.54419		1
3161.5625		1
3161.77148		1
3161.9043		1
3162.034		1
3162.036		1
3162.11328		1
3162.39063		1
3162.83618		1
3162.89746		1
3162.99731		1
3163.04053		1
3163.14868		1
3163.17285		1
3163.34058		1
3163.40869		1
3163.51782		1
3163.66284		1
3163.78345		1
3163.86572		1
3163.871		1
3163.88135		1
3164.05737		1
3164.754		1
3164.82422		1
3164.88354		1
3164.89185		1
3165.148		1
3165.15723		1
3165.28931		1
3165.46851		1
3165.69751		1
3165.81		1
3165.903		1
3166.39575		1
3166.40552		1
3166.415		1
3166.42676		1
3166.64844		1
3166.6687		1
3166.68237		1
3167.00464		1
3167.64941		1
3167.65356		1
3167.85767		1
3167.93726		1
3167.99438		1
3168.37549		1
3168.79785		1
3168.835		1
3168.929		1
3169.42383		1
3169.46387		1
3169.588		1
3169.63037		1
3169.67114		1
3169.83154		1
3169.95752		1
3170.01685		1
3170.1167		1
3170.1228		1
3170.45215		1
3170.64136		1
3170.665		1
3170.83618		1
3170.959		1
3171.27026		1
3171.29541		1
3171.424		1
3171.744		1
3171.78931		1
3171.79663		1
3172.037		1
3172.14575		1
3172.36133		1
3172.48853		1
3172.67261		1
3172.72168		1
3173.02246		1
3173.10229		1
3173.11768		1
3173.15674		1
3173.358		1
3173.4353		1
3174.00879		1
3174.208		1
3174.38647		1
3174.50952		1
3174.54663		1
3174.556		1
3174.60376		1
3174.69873		1
3174.75781		1
3174.9043		1
3174.95166		1
3174.97559		1
3175.13867		1
3175.37573		1
3175.528		1
3175.54224		1
3175.65259		1
3175.67261		1
3175.73755		1
3175.76343		1
3175.79028		1
3175.86572		1
3175.92236		1
3176.19458		1
3176.385		1
3176.42163		1
3176.456		1
3176.529		1
3176.61548		1
3176.71582		1
3176.905		1
3177.28418		1
3177.491		1
3177.58984		1
3178.40063		1
3178.51172		1
3178.82349		1
3178.856		1
3178.93018		1
3179.41943		1
3179.52466		1
3179.54858		1
3179.561		1
3179.56372		1
3179.59717		1
3179.87744		1
3179.9917		1
3179.998		1
3180.22729		1
3180.329		1
3180.35522		1
3180.35938		1
3181.1272		1
3181.1853		1
3181.398		1
3181.47559		1
3181.49268		1
3181.50781		1
3182.02173		1
3182.27539		1
3182.2832		1
3182.29956		1
3182.44775		1
3182.4834		1
3182.65063		1
3182.79175		1
3182.93823		1
3182.95044		1
3182.99731		1
3183.086		1
3183.22534		1
3183.34326		1
3183.44336		1
3183.47339		1
3183.549		1
3183.841		1
3183.86255		1
3184.11572		1
3184.29736		1
3184.63672		1
3184.63721		1
3184.945		1
3184.97778		1
3185.06641		1
3185.09326		1
3185.55371		1
3185.56982		1
3185.732		1
3185.93042		1
3186.235		1
3186.31763		1
3186.97974		1
3187.15381		1
3187.21265		1
3187.359		1
3187.40137		1
3187.45215		1
3187.62817		1
3187.89868		1
3187.9187		1
3188.0564		1
3188.24268		1
3188.50562		1
3188.61768		1
3188.636		1
3188.71313		1
3188.73779		1
3188.75171		1
3188.80469		1
3188.88428		1
3189.031		1
3189.22754		1
3189.448		1
3189.46045		1
3189.47437		1
3189.693		1
3189.76221		1
3189.82544		1
3190.03979		1
3190.057		1
3190.09448		1
3190.36621		1
3190.40039		1
3190.943		1
3190.96631		1
3191.04126		1
3191.26		1
3191.341		1
3191.40869		1
3191.40918		1
3191.42065		1
3191.74023		1
3191.91064		1
3191.977		1
3192.01538		1
3192.08423		1
3192.20166		1
3192.20728		1
3192.22559		1
3192.32617		1
3192.6145		1
3192.89575		1
3193.05786		1
3193.26733		1
3193.32		1
3193.33545		1
3193.351		1
3193.55078		1
3193.82959		1
3193.876		1
3194.09131		1
3194.125		1
3194.25732		1
3194.512		1
3194.63428		1
3194.75024		1
3194.83472		1
3194.87256		1
3194.91675		1
3195.02466		1
3195.282		1
3195.47656		1
3195.57471		1
3195.65845		1
3195.76147		1
3195.833		1
3195.83447		1
3196.02637		1
3196.15649		1
3196.323		1
3196.45337		1
3196.57715		1
3196.578		1
3196.64771		1
3196.7522		1
3196.83984		1
3196.93872		1
3197.57349		1
3198.33081		1
3198.43237		1
3198.62036		1
3198.69556		1
3198.88013		1
3198.91919		1
3199.00659		1
3199.06958		1
3199.178		1
3199.31274		1
3199.42236		1
3199.42847		1
3199.47754		1
3199.5		1
3199.61963		1
3199.68921		1
3199.76221		1
3199.80054		1
3200.0105		1
3200.08569		1
3200.11719		1
3200.11865		1
3200.16382		1
3200.397		1
3200.42041		1
3200.63428		1
3200.7356		1
3200.75439		1
3200.791		1
3200.915		1
3200.928		1
3201.03125		1
3201.08276		1
3201.27271		1
3201.27441		1
3201.31323		1
3201.372		1
3201.49976		1
3201.79077		1
3202.00952		1
3202.156		1
3202.195		1
3202.27173		1
3202.36938		1
3202.51929		1
3202.76123		1
3203.03223		1
3203.07739		1
3203.09863		1
3203.09985		1
3203.245		1
3203.37329		1
3203.379		1
3203.687		1
3203.761		1
3203.95		1
3204.08667		1
3204.17065		1
3204.41357		1
3204.508		1
3204.6355		1
3204.65576		1
3204.761		1
3204.76514		1
3204.77759		1
3204.8916		1
3204.89819		1
3205.11255		1
3205.21118		1
3205.29761		1
3205.29858		1
3205.31665		1
3205.37329		1
3205.481		1
3205.5127		1
3205.73267		1
3205.81958		1
3205.86621		1
3205.8833		1
3205.895		1
3205.94922		1
3206.04175		1
3206.04614		1
3206.16528		1
3206.18042		1
3206.23657		1
3206.30371		1
3206.33643		1
3206.53052		1
3206.72046		1
3206.826		1
3206.846		1
3206.96167		1
3207.139		1
3207.16333		1
3207.16821		1
3207.209		1
3207.24976		1
3207.32983		1
3207.57642		1
3207.646		1
3207.65552		1
3207.67725		1
3207.75		1
3207.90869		1
3208.02075		1
3208.02979		1
3208.03516		1
3208.15869		1
3208.19238		1
3208.284		1
3208.44116		1
3208.46875		1
3208.56665		1
3208.70435		1
3208.72314		1
3208.88086		1
3208.91675		1
3208.91724		1
3209.22485		1
3209.2998		1
3209.30615		1
3209.37451		1
3209.47485		1
3209.5647		1
3209.6062		1
3209.88354		1
3209.88672		1
3209.912		1
3209.93335		1
3210.21265		1
3210.39648		1
3210.40552		1
3210.484		1
3210.624		1
3210.695		1
3210.7522		1
3210.849		1
3210.911		1
3210.92749		1
3211.22241		1
3211.279		1
3211.41553		1
3211.447		1
3211.6355		1
3211.67822		1
3211.68		1
3211.73755		1
3211.90771		1
3211.96753		1
3212.24341		1
3212.26831		1
3212.27441		1
3212.353		1
3212.43481		1
3212.44922		1
3212.50024		1
3212.85181		1
3212.87476		1
3212.94653		1
3212.98364		1
3213.07349		1
3213.11987		1
3213.16235		1
3213.17529		1
3213.317		1
3213.33228		1
3213.36914		1
3213.37939		1
3213.458		1
3213.486		1
3213.50977		1
3213.55322		1
3213.81519		1
3213.87817		1
3214.00562		1
3214.01978		1
3214.046		1
3214.15		1
3214.2937		1
3214.54468		1
3214.622		1
3214.72876		1
3214.75317		1
3214.792		1
3214.81445		1
3214.837		1
3214.941		1
3214.96875		1
3215.07471		1
3215.11816		1
3215.14966		1
3215.1897		1
3215.22729		1
3215.22852		1
3215.25732		1
3215.3125		1
3215.344		1
3215.42114		1
3215.52148		1
3215.53		1
3215.643		1
3215.66528		1
3215.68481		1
3215.6853		1
3215.701		1
3215.81567		1
3215.90112		1
3216.03027		1
3216.06787		1
3216.123		1
3216.12378		1
3216.29565		1
3216.3186		1
3216.33423		1
3216.37476		1
3216.41		1
3216.68628		1
3216.69019		1
3216.69922		1
3216.80273		1
3216.80542		1
3216.877		1
3216.949		1
3216.96826		1
3217.15479		1
3217.28223		1
3217.5105		1
3217.523		1
3217.62573		1
3217.66431		1
3217.74854		1
3217.7998		1
3217.831		1
3217.8623		1
3217.89819		1
3217.91846		1
3217.97388		1
3218.02759		1
3218.04468		1
3218.05029		1
3218.088		1
3218.093		1
3218.11035		1
3218.172		1
3218.20117		1
3218.45166		1
3218.46558		1
3218.62231		1
3218.66382		1
3218.70776		1
3218.76563		1
3218.80029		1
3218.835		1
3218.91724		1
3219.126		1
3219.13745		1
3219.24072		1
3219.50342		1
3219.74634		1
3219.81763		1
3219.902		1
3219.90747		1
3219.96875		1
3219.972		1
3220.02856		1
3220.24854		1
3220.31714		1
3220.34229		1
3220.40576		1
3220.41		1
3220.42334		1
3220.64966		1
3220.73853		1
3221.03125		1
3221.066		1
3221.09131		1
3221.17944		1
3221.20581		1
3221.274		1
3221.325		1
3221.40234		1
3221.62866		1
3221.68457		1
3221.90186		1
3221.93213		1
3221.93481		1
3221.99756		1
3222.07056		1
3222.13452		1
3222.268		1
3222.31372		1
3222.37646		1
3222.431		1
3222.53149		1
3222.563		1
3222.699		1
3222.80933		1
3222.82153		1
3222.83081		1
3222.8938		1
3222.96533		1
3223.045		1
3223.22974		1
3223.24121		1
3223.34473		1
3223.362		1
3223.74365		1
3223.83276		1
3223.96777		1
3224.0813		1
3224.097		1
3224.20313		1
3224.25464		1
3224.28174		1
3224.32275		1
3224.364		1
3224.39258		1
3224.40771		1
3224.51074		1
3224.63013		1
3224.63354		1
3224.64014		1
3224.73755		1
3224.83374		1
3224.85156		1
3224.86084		1
3224.90869		1
3225.0896		1
3225.11963		1
3225.12622		1
3225.17456		1
3225.176		1
3225.32422		1
3225.36865		1
3225.425		1
3225.4436		1
3225.498		1
3225.59326		1
3225.71582		1
3225.76685		1
3225.854		1
3225.90234		1
3226.02124		1
3226.02344		1
3226.13672		1
3226.222		1
3226.374		1
3226.38916		1
3226.508		1
3226.6228		1
3226.68628		1
3226.76123		1
3227.04248		1
3227.08228		1
3227.10913		1
3227.19482		1
3227.24976		1
3227.31543		1
3227.40259		1
3227.43359		1
3227.54932		1
3227.59424		1
3227.62769		1
3227.63428		1
3227.674		1
3227.67822		1
3227.78		1
3227.788		1
3227.79639		1
3227.86426		1
3227.874		1
3227.90039		1
3227.90576		1
3227.935		1
3228.15063		1
3228.20654		1
3228.26978		1
3228.278		1
3228.322		1
3228.32544		1
3228.481		1
3228.54224		1
3228.62158		1
3228.63354		1
3228.79419		1
3228.85425		1
3228.933		1
3229.03687		1
3229.07568		1
3229.1687		1
3229.28955		1
3229.32568		1
3229.37354		1
3229.418		1
3229.485		1
3229.584		1
3229.64526		1
3229.67651		1
3229.69482		1
3229.75146		1
3229.78418		1
3229.78833		1
3229.79224		1
3229.81787		1
3229.82		1
3229.9397		1
3229.97559		1
3229.98633		1
3230.00317		1
3230.05835		1
3230.096		1
3230.10327		1
3230.13232		1
3230.31372		1
3230.34351		1
3230.56958		1
3230.674		1
3230.69434		1
3230.85962		1
3230.95361		1
3231.00146		1
3231.00269		1
3231.059		1
3231.23071		1
3231.3667		1
3231.37646		1
3231.37769		1
3231.38086		1
3231.40918		1
3231.52979		1
3231.60059		1
3231.65112		1
3231.69629		1
3231.894		1
3231.91235		1
3232.02271		1
3232.063		1
3232.09082		1
3232.14258		1
3232.183		1
3232.20972		1
3232.21729		1
3232.259		1
3232.32764		1
3232.42578		1
3232.43213		1
3232.49316		1
3232.49756		1
3232.66577		1
3232.671		1
3232.75171		1
3232.75342		1
3232.80078		1
3232.85938		1
3232.89453		1
3232.94434		1
3232.97656		1
3233.03857		1
3233.158		1
3233.161		1
3233.21484		1
3233.373		1
3233.43921		1
3233.47437		1
3233.63428		1
3233.639		1
3233.669		1
3233.69556		1
3233.69873		1
3233.79077		1
3233.86841		1
3233.877		1
3233.95557		1
3234.09985		1
3234.10669		1
3234.23071		1
3234.27075		1
3234.438		1
3234.45044		1
3234.481		1
3234.49048		1
3234.58447		1
3234.58862		1
3234.8335		1
3234.87915		1
3234.90137		1
3234.94946		1
3234.9502		1
3235.04175		1
3235.11157		1
3235.444		1
3235.55347		1
3235.62427		1
3235.68481		1
3235.71533		1
3235.73682		1
3235.763		1
3235.7644		1
3235.984		1
3236.10767		1
3236.12085		1
3236.13477		1
3236.22388		1
3236.34131		1
3236.4397		1
3236.53955		1
3236.7168		1
3236.71729		1
3236.7334		1
3236.764		1
3236.79736		1
3236.809		1
3236.86743		1
3236.88232		1
3236.962		1
3236.99219		1
3237.062		1
3237.068		1
3237.1333		1
3237.3147		1
3237.40356		1
3237.4585		1
3237.59		1
3237.83716		1
3237.909		1
3237.91675		1
3237.94971		1
3238.03613		1
3238.0564		1
3238.06519		1
3238.18555		1
3238.293		1
3238.31		1
3238.43726		1
3238.54053		1
3238.583		1
3238.58618		1
3238.63867		1
3238.66528		1
3238.67334		1
3238.69849		1
3238.71533		1
3238.78735		1
3238.88037		1
3238.89771		1
3238.9165		1
3238.96973		1
3238.986		1
3239.03955		1
3239.06323		1
3239.08252		1
3239.08276		1
3239.25317		1
3239.37646		1
3239.4082		1
3239.46484		1
3239.535		1
3239.718		1
3239.7627		1
3239.9248		1
3239.92944		1
3239.97021		1
3239.98535		1
3240.00635		1
3240.07227		1
3240.17725		1
3240.24585		1
3240.33472		1
3240.402		1
3240.44238		1
3240.44458		1
3240.479		1
3240.538		1
3240.654		1
3240.70532		1
3240.75122		1
3240.89966		1
3241.061		1
3241.131		1
3241.176		1
3241.18481		1
3241.2146		1
3241.23584		1
3241.27148		1
3241.3877		1
3241.752		1
3241.77466		1
3241.89429		1
3241.93481		1
3241.94385		1
3241.9458		1
3241.95825		1
3242.05029		1
3242.05835		1
3242.1272		1
3242.15869		1
3242.212		1
3242.27173		1
3242.3103		1
3242.33032		1
3242.39551		1
3242.43555		1
3242.44385		1
3242.57959		1
3242.621		1
3242.628		1
3242.64868		1
3242.67627		1
3242.7373		1
3242.75684		1
3242.99487		1
3243.00171		1
3243.01855		1
3243.05054		1
3243.1543		1
3243.176		1
3243.197		1
3243.25879		1
3243.332		1
3243.3584		1
3243.3894		1
3243.45215		1
3243.49487		1
3243.58		1
3243.58032		1
3243.614		1
3243.62646		1
3243.65381		1
3243.77466		1
3243.797		1
3243.8396		1
3243.91284		1
3243.97461		1
3244.08667		1
3244.12061		1
3244.279		1
3244.296		1
3244.35059		1
3244.36084		1
3244.39819		1
3244.56665		1
3244.635		1
3244.69751		1
3244.71777		1
3244.72949		1
3244.91187		1
3244.958		1
3245.0415		1
3245.117		1
3245.175		1
3245.342		1
3245.373		1
3245.378		1
3245.388		1
3245.3938		1
3245.42944		1
3245.475		1
3245.57764		1
3245.59326		1
3245.73413		1
3245.87451		1
3245.88135		1
3245.8938		1
3245.90942		1
3245.91333		1
3246.04443		1
3246.06787		1
3246.09473		1
3246.09888		1
3246.10645		1
3246.13037		1
3246.134		1
3246.138		1
3246.20947		1
3246.347		1
3246.37769		1
3246.4187		1
3246.439		1
3246.645		1
3246.66675		1
3246.67529		1
3246.70044		1
3246.70142		1
3246.76245		1
3246.79468		1
3246.892		1
3247.00415		1
3247.019		1
3247.02954		1
3247.03		1
3247.0332		1
3247.04419		1
3247.16675		1
3247.191		1
3247.19263		1
3247.25952		1
3247.43384		1
3247.4436		1
3247.44946		1
3247.51929		1
3247.524		1
3247.55151		1
3247.62964		1
3247.64		1
3247.70386		1
3247.78442		1
3247.81934		1
3247.91553		1
3248.04883		1
3248.156		1
3248.188		1
3248.23853		1
3248.24365		1
3248.26831		1
3248.29932		1
3248.396		1
3248.502		1
3248.559		1
3248.56543		1
3248.61377		1
3248.84131		1
3249.02319		1
3249.051		1
3249.15454		1
3249.16943		1
3249.17969		1
3249.18774		1
3249.20386		1
3249.24854		1
3249.254		1
3249.278		1
3249.37231		1
3249.57373		1
3249.60767		1
3249.669		1
3249.77319		1
3249.86		1
3249.88477		1
3249.924		1
3249.94116		1
3249.95044		1
3249.97144		1
3250.05664		1
3250.08716		1
3250.10522		1
3250.13232		1
3250.19482		1
3250.23		1
3250.32		1
3250.4104		1
3250.43921		1
3250.47827		1
3250.4873		1
3250.49634		1
3250.56567		1
3250.67017		1
3250.73755		1
3250.744		1
3250.82471		1
3250.85034		1
3250.86963		1
3250.91064		1
3250.92847		1
3251.07031		1
3251.12354		1
3251.16138		1
3251.184		1
3251.192		1
3251.28174		1
3251.29		1
3251.295		1
3251.33179		1
3251.38354		1
3251.43774		1
3251.47437		1
3251.50781		1
3251.605		1
3251.77148		1
3251.851		1
3251.87354		1
3251.87354		1
3251.941		1
3251.99927		1
3252.0603		1
3252.14624		1
3252.15747		1
3252.17969		1
3252.25366		1
3252.33325		1
3252.34033		1
3252.5293		1
3252.532		1
3252.539		1
3252.601		1
3252.63232		1
3252.671		1
3252.717		1
3252.7356		1
3252.747		1
3252.754		1
3252.77466		1
3252.779		1
3252.94141		1
3252.95972		1
3252.98242		1
3253.05176		1
3253.19971		1
3253.20459		1
3253.26978		1
3253.3103		1
3253.33862		1
3253.37085		1
3253.382		1
3253.40967		1
3253.46436		1
3253.488		1
3253.56177		1
3253.573		1
3253.62134		1
3253.6272		1
3253.67432		1
3253.679		1
3253.68042		1
3253.72852		1
3253.82056		1
3253.85254		1
3253.875		1
3254.00317		1
3254.03345		1
3254.077		1
3254.08252		1
3254.117		1
3254.12231		1
3254.1543		1
3254.16016		1
3254.199		1
3254.20581		1
3254.21826		1
3254.38232		1
3254.41968		1
3254.43164		1
3254.50073		1
3254.59668		1
3254.635		1
3254.679		1
3254.703		1
3254.71484		1
3254.75732		1
3254.80542		1
3254.938		1
3254.95166		1
3254.98584		1
3255.064		1
3255.15186		1
3255.18652		1
3255.21558		1
3255.2168		1
3255.32446		1
3255.37524		1
3255.40454		1
3255.46973		1
3255.47729		1
3255.50635		1
3255.519		1
3255.53247		1
3255.53271		1
3255.60083		1
3255.616		1
3255.61938		1
3255.66187		1
3255.678		1
3255.69385		1
3255.72534		1
3255.764		1
3255.78223		1
3255.85962		1
3255.87817		1
3255.892		1
3255.90283		1
3255.94238		1
3255.98779		1
3256.00244		1
3256.04321		1
3256.1084		1
3256.168		1
3256.169		1
3256.171		1
3256.31055		1
3256.317		1
3256.324		1
3256.33325		1
3256.3667		1
3256.42163		1
3256.51465		1
3256.53247		1
3256.56958		1
3256.61		1
3256.614		1
3256.614		1
3256.63135		1
3256.633		1
3256.66528		1
3256.75684		1
3256.76514		1
3256.78345		1
3256.78687		1
3256.84375		1
3256.89673		1
3256.906		1
3256.93457		1
3256.9624		1
3257.052		1
3257.09985		1
3257.14722		1
3257.1814		1
3257.252		1
3257.27759		1
3257.35742		1
3257.36963		1
3257.395		1
3257.41		1
3257.442		1
3257.58472		1
3257.72632		1
3257.72974		1
3257.74243		1
3257.748		1
3257.81543		1
3257.822		1
3257.82861		1
3257.855		1
3257.856		1
3257.93286		1
3257.93384		1
3257.981		1
3258.1123		1
3258.13257		1
3258.15552		1
3258.17139		1
3258.17773		1
3258.18848		1
3258.21118		1
3258.24585		1
3258.24683		1
3258.25732		1
3258.317		1
3258.43677		1
3258.48242		1
3258.512		1
3258.55273		1
3258.68042		1
3258.69238		1
3258.8208		1
3258.84326		1
3258.85254		1
3258.865		1
3258.89478		1
3258.95313		1
3258.97168		1
3258.99146		1
3259.018		1
3259.05078		1
3259.061		1
3259.07153		1
3259.07739		1
3259.26733		1
3259.30762		1
3259.33618		1
3259.42261		1
3259.474		1
3259.483		1
3259.51758		1
3259.536		1
3259.58447		1
3259.68481		1
3259.68652		1
3259.72485		1
3259.7334		1
3259.739		1
3259.77466		1
3259.79248		1
3259.809		1
3259.85376		1
3260.11426		1
3260.15771		1
3260.18652		1
3260.19336		1
3260.19629		1
3260.21875		1
3260.23315		1
3260.34253		1
3260.438		1
3260.43823		1
3260.50171		1
3260.54761		1
3260.58		1
3260.58716		1
3260.58936		1
3260.58936		1
3260.63354		1
3260.64233		1
3260.66113		1
3260.694		1
3260.70215		1
3260.72949		1
3260.751		1
3260.81		1
3260.8335		1
3260.86133		1
3260.8833		1
3260.91235		1
3260.953		1
3261.03687		1
3261.12573		1
3261.126		1
3261.126		1
3261.17358		1
3261.19727		1
3261.21924		1
3261.327		1
3261.32764		1
3261.4		1
3261.40234		1
3261.45825		1
3261.46826		1
3261.47949		1
3261.655		1
3261.6582		1
3261.77173		1
3261.978		1
3261.98145		1
3262.04126		1
3262.04858		1
3262.05664		1
3262.065		1
3262.07959		1
3262.12817		1
3262.13574		1
3262.143		1
3262.16455		1
3262.21118		1
3262.30444		1
3262.30518		1
3262.35376		1
3262.453		1
3262.46753		1
3262.4917		1
3262.54834		1
3262.62671		1
3262.64917		1
3262.653		1
3262.68481		1
3262.736		1
3262.872		1
3262.928		1
3263.08887		1
3263.17822		1
3263.20679		1
3263.23438		1
3263.26978		1
3263.29614		1
3263.38818		1
3263.41675		1
3263.44434		1
3263.52441		1
3263.533		1
3263.55029		1
3263.56787		1
3263.57739		1
3263.60181		1
3263.64478		1
3263.656		1
3263.694		1
3263.71313		1
3263.715		1
3263.72949		1
3263.73145		1
3263.75586		1
3263.84131		1
3263.89844		1
3263.90283		1
3263.933		1
3263.94775		1
3263.96973		1
3263.97217		1
3263.98413		1
3263.99146		1
3264.04321		1
3264.054		1
3264.07642		1
3264.1272		1
3264.13257		1
3264.1355		1
3264.14917		1
3264.17651		1
3264.18774		1
3264.21948		1
3264.23438		1
3264.27759		1
3264.332		1
3264.3335		1
3264.33423		1
3264.36987		1
3264.37671		1
3264.57056		1
3264.59985		1
3264.68579		1
3264.69629		1
3264.714		1
3264.80249		1
3264.87134		1
3264.87158		1
3264.934		1
3265.0144		1
3265.095		1
3265.21362		1
3265.26782		1
3265.309		1
3265.369		1
3265.40869		1
3265.413		1
3265.41724		1
3265.43872		1
3265.47046		1
3265.485		1
3265.49219		1
3265.58545		1
3265.588		1
3265.59277		1
3265.594		1
3265.676		1
3265.6875		1
3265.70117		1
3265.815		1
3265.83032		1
3265.8623		1
3265.994		1
3266.035		1
3266.037		1
3266.074		1
3266.11621		1
3266.18726		1
3266.35181		1
3266.39648		1
3266.403		1
3266.436		1
3266.4707		1
3266.53735		1
3266.541		1
3266.585		1
3266.59082		1
3266.62769		1
3266.645		1
3266.67065		1
3266.711		1
3266.715		1
3266.84741		1
3266.86572		1
3266.94067		1
3266.941		1
3266.99927		1
3267.129		1
3267.13818		1
3267.172		1
3267.19482		1
3267.23584		1
3267.23633		1
3267.238		1
3267.24536		1
3267.25659		1
3267.28467		1
3267.29		1
3267.3335		1
3267.35645		1
3267.36938		1
3267.40625		1
3267.49268		1
3267.51978		1
3267.60522		1
3267.61768		1
3267.64673		1
3267.653		1
3267.7146		1
3267.80566		1
3267.90454		1
3267.90527		1
3267.90747		1
3267.91162		1
3267.96924		1
3267.971		1
3268.02441		1
3268.08887		1
3268.10938		1
3268.11938		1
3268.226		1
3268.2478		1
3268.25562		1
3268.28418		1
3268.352		1
3268.35864		1
3268.38965		1
3268.41333		1
3268.5		1
3268.50269		1
3268.50684		1
3268.51636		1
3268.55786		1
3268.56738		1
3268.56958		1
3268.56982		1
3268.58374		1
3268.63916		1
3268.883		1
3268.94556		1
3268.99023		1
3268.99536		1
3268.99829		1
3269.00732		1
3269.05273		1
3269.07129		1
3269.08667		1
3269.09619		1
3269.12378		1
3269.17749		1
3269.24268		1
3269.26245		1
3269.2915		1
3269.297		1
3269.39868		1
3269.41113		1
3269.41919		1
3269.42822		1
3269.43433		1
3269.463		1
3269.47559		1
3269.48315		1
3269.48926		1
3269.492		1
3269.49829		1
3269.54346		1
3269.60034		1
3269.63745		1
3269.67432		1
3269.69165		1
3269.7583		1
3269.7644		1
3269.80933		1
3269.819		1
3269.83179		1
3269.89648		1
3269.95752		1
3269.96		1
3269.99829		1
3270.188		1
3270.189		1
3270.20459		1
3270.20752		1
3270.21338		1
3270.288		1
3270.35547		1
3270.41235		1
3270.458		1
3270.48145		1
3270.562		1
3270.60156		1
3270.66357		1
3270.743		1
3270.75317		1
3270.759		1
3270.78125		1
3270.80322		1
3270.81055		1
3270.83325		1
3270.882		1
3270.89819		1
3270.93237		1
3270.94		1
3270.9646		1
3270.97681		1
3270.9856		1
3271.009		1
3271.08276		1
3271.13257		1
3271.14063		1
3271.165		1
3271.17944		1
3271.18286		1
3271.19141		1
3271.20361		1
3271.23755		1
3271.255		1
3271.27979		1
3271.344		1
3271.34888		1
3271.38354		1
3271.4873		1
3271.54053		1
3271.60669		1
3271.61816		1
3271.62134		1
3271.63		1
3271.68677		1
3271.73584		1
3271.7605		1
3271.76416		1
3271.85742		1
3271.86621		1
3271.868		1
3271.876		1
3271.88159		1
3271.92261		1
3272.00269		1
3272.04541		1
3272.073		1
3272.07617		1
3272.11426		1
3272.16553		1
3272.176		1
3272.18115		1
3272.18286		1
3272.18359		1
3272.21167		1
3272.21436		1
3272.30566		1
3272.32617		1
3272.34033		1
3272.35		1
3272.42188		1
3272.436		1
3272.44287		1
3272.44922		1
3272.52979		1
3272.56885		1
3272.5957		1
3272.61035		1
3272.72046		1
3272.77856		1
3272.80054		1
3272.815		1
3272.81616		1
3272.889		1
3273.02271		1
3273.03076		1
3273.08667		1
3273.12549		1
3273.141		1
3273.143		1
3273.202		1
3273.2168		1
3273.27759		1
3273.278		1
3273.3103		1
3273.31421		1
3273.31982		1
3273.37769		1
3273.47974		1
3273.48462		1
3273.53174		1
3273.58813		1
3273.59326		1
3273.67017		1
3273.67334		1
3273.69		1
3273.74341		1
3273.74683		1
3273.78369		1
3273.85181		1
3273.908		1
3273.95264		1
3274.01733		1
3274.041		1
3274.0625		1
3274.12354		1
3274.1377		1
3274.16016		1
3274.1875		1
3274.27417		1
3274.29346		1
3274.308		1
3274.31		1
3274.316		1
3274.39453		1
3274.433		1
3274.43677		1
3274.49		1
3274.50659		1
3274.509		1
3274.57178		1
3274.5874		1
3274.58813		1
3274.60474		1
3274.60864		1
3274.60913		1
3274.67383		1
3274.70947		1
3274.71167		1
3274.74121		1
3274.75415		1
3274.762		1
3274.80957		1
3274.907		1
3274.96		1
3274.966		1
3275.04883		1
3275.06519		1
3275.08618		1
3275.12134		1
3275.12671		1
3275.139		1
3275.26978		1
3275.387		1
[truncated: 16,845 more rows]
